# Supplementary material for: Nutrient-Poor Breeding Substrates of Ambrosia Beetles Are Enriched With Biologically Important Elements
Source: Front Microbiol. 2021 Apr 26;12:664542. doi: 10.3389/fmicb.2021.664542 (PMC8107399; doi:10.3389/fmicb.2021.664542)
Supplement: Supplementary file 2 [file Data_Sheet_1.xlsx]

## Sheet: T.lineatum 2 horizontal
Channel	Energy	Impulse1	Impulse2	Impulse3	Impulse4	Impulse5
0	-0.9563	0	0	0	0	0
1	-0.9463	0	0	0	0	0
2	-0.9363	0	0	0	0	0
3	-0.9263	0	0	0	0	0
4	-0.9163	0	0	0	0	0
5	-0.9063	0	0	0	0	0
6	-0.8963	0	0	0	0	0
7	-0.8863	0	0	0	0	0
8	-0.8763	0	0	0	0	0
9	-0.8663	0	0	0	0	0
10	-0.8563	0	0	0	0	0
11	-0.8463	0	0	0	0	0
12	-0.8363	0	0	0	0	0
13	-0.8263	0	0	0	0	0
14	-0.8163	0	0	0	0	0
15	-0.8063	0	0	0	0	0
16	-0.7963	0	0	0	0	0
17	-0.7863	0	0	0	0	0
18	-0.7763	0	0	0	0	0
19	-0.7663	0	0	0	0	0
20	-0.7563	0	0	0	0	0
21	-0.7463	0	0	0	0	0
22	-0.7363	0	0	0	0	0
23	-0.7263	0	0	0	0	0
24	-0.7163	0	0	0	0	0
25	-0.7063	0	0	0	0	0
26	-0.6963	0	0	0	0	0
27	-0.6863	0	0	0	0	0
28	-0.6763	0	0	0	0	0
29	-0.6663	0	0	0	0	0
30	-0.6563	0	0	0	0	0
31	-0.6463	0	0	0	0	0
32	-0.6363	0	0	0	0	0
33	-0.6263	0	0	0	0	0
34	-0.6163	0	0	0	0	0
35	-0.6063	0	0	0	0	0
36	-0.5963	0	0	0	0	0
37	-0.5863	0	0	0	0	0
38	-0.5763	0	0	0	0	0
39	-0.5663	0	0	0	0	0
40	-0.5563	0	0	0	0	0
41	-0.5463	0	0	0	0	0
42	-0.5363	0	0	0	0	0
43	-0.5263	0	0	0	0	0
44	-0.5163	0	0	0	0	0
45	-0.5063	0	0	0	0	0
46	-0.4963	0	0	0	0	0
47	-0.4863	0	0	0	0	0
48	-0.4763	0	0	0	0	0
49	-0.4663	0	0	0	0	0
50	-0.4563	0	0	0	0	0
51	-0.4463	0	0	0	0	0
52	-0.4363	0	0	0	0	0
53	-0.4263	0	0	0	0	0
54	-0.4163	0	0	0	0	0
55	-0.4063	0	0	0	0	0
56	-0.3963	0	0	0	0	0
57	-0.3863	0	0	0	0	0
58	-0.3763	0	0	0	0	0
59	-0.3663	0	0	0	0	0
60	-0.3563	0	0	0	0	0
61	-0.3463	0	0	0	0	0
62	-0.3363	0	0	0	0	0
63	-0.3263	0	0	0	0	0
64	-0.3163	0	0	0	0	0
65	-0.3063	0	0	0	0	0
66	-0.2963	0	0	0	0	0
67	-0.2863	0	0	0	0	0
68	-0.2763	0	0	0	0	0
69	-0.2663	0	0	0	0	0
70	-0.2563	0	0	0	0	0
71	-0.2463	0	0	0	0	0
72	-0.2363	0	0	0	0	0
73	-0.2263	0	0	0	0	0
74	-0.2163	0	0	0	0	0
75	-0.2063	0	0	0	0	0
76	-0.1963	0	0	0	0	0
77	-0.1863	0	0	0	0	0
78	-0.1763	0	0	0	0	0
79	-0.1663	0	0	0	0	0
80	-0.1563	0	0	0	0	0
81	-0.1463	0	0	0	0	0
82	-0.1363	0	0	0	0	0
83	-0.1263	0	0	0	0	0
84	-0.1163	0	0	0	0	0
85	-0.1063	0	0	0	0	0
86	-0.0963	0	0	1	0	0
87	-0.0863	0	2	1	0	0
88	-0.0763	12	7	9	8	9
89	-0.0663	87	64	98	77	87
90	-0.0563	484	448	543	609	645
91	-0.0463	2480	2214	2935	3065	3160
92	-0.0363	8804	8143	10480	11023	11266
93	-0.0263	23473	21191	28368	29078	30273
94	-0.0163	46485	42122	55312	56824	58847
95	-0.0063	66242	60319	79531	82232	84737
96	0.0037	70122	63143	84073	86465	89912
97	0.0137	54920	49028	65171	67843	69806
98	0.0237	31697	28351	37257	38576	40098
99	0.0337	13226	12045	15813	16503	16998
100	0.0437	4152	3655	4986	5106	5495
101	0.0537	901	863	1136	1240	1199
102	0.0637	187	133	217	237	266
103	0.0737	43	28	47	58	61
104	0.0837	22	11	15	31	28
105	0.0937	6	0	8	7	17
106	0.1037	0	0	0	0	0
107	0.1137	0	0	0	0	0
108	0.1237	0	0	0	0	0
109	0.1337	47.6531	83.1554	167.708	110.765	4.66983
110	0.1437	657.854	435.626	697.677	666.028	606.411
111	0.1537	694.753	446.141	755.338	830.132	609.126
112	0.1637	792.873	555.025	858.217	918.56	723.088
113	0.1737	949.537	673.605	928.262	1072.53	843.53
114	0.1837	1164.09	810.781	1272.34	1405.02	1203.61
115	0.1937	2172.62	1421.3	2066.39	2268.11	2284.38
116	0.2037	4239.71	2564.9	3777.44	4121.99	4256.82
117	0.2137	8780.28	5134.35	7531.7	8368.99	9066.62
118	0.2237	18058.8	10261.5	14875.4	16976.7	18551.8
119	0.2337	34580.4	19728.8	28241.3	31867.6	35919.7
120	0.2437	59023.1	33877.1	48474.1	54565.4	61402.9
121	0.2537	89300.2	51121.2	73049.9	82305.6	93107.4
122	0.2637	117671	67040.3	95719.1	107750	122432
123	0.2737	132481	75751.7	107581	121360	138649
124	0.2837	127509	72993.1	102788	116416	133541
125	0.2937	101949	58357	82170.2	92977	107266
126	0.3037	68104.5	38807.4	54737.2	62524.1	71710.6
127	0.3137	37761.3	21600.2	30218.4	34596.1	39725.4
128	0.3237	17457.4	9803.05	14220.1	15992	18210.7
129	0.3337	6858.23	3935.05	5658.08	6502.58	6982.24
130	0.3437	2560.7	1671.65	2402.24	2669.73	2613.54
131	0.3537	1237.07	907.116	1506.7	1723.4	1242.19
132	0.3637	1004.83	809.681	1537.92	1778.97	1021.36
133	0.3737	1029.04	951.069	1819.29	2081.34	1053.95
134	0.3837	1154.02	1103.84	2027.17	2373.37	1151.77
135	0.3937	1210.5	1162.69	2218.38	2565.37	1247.86
136	0.4037	1294.77	1145.16	2166.06	2517.01	1330.17
137	0.4137	1506.11	1131.82	2066.79	2363.27	1469.89
138	0.4237	1670.17	1183.89	1986.33	2331.72	1709.45
139	0.4337	2063.88	1405.94	2128.21	2505.91	2241.34
140	0.4437	2974.27	1812.48	2754.68	3199.4	3188.16
141	0.4537	4539.01	2618.34	3959.31	4592.77	4733.9
142	0.4637	6893.23	3936.89	5976.2	7137.42	7433.99
143	0.4737	10686.3	6029.04	9416.94	11139	11641.5
144	0.4837	16613.6	9479.04	14552.1	17255	18173.5
145	0.4937	25026.6	14440.3	21844.4	25768.4	27443.5
146	0.5037	35405.9	20305.4	30826.4	36183.2	38751.2
147	0.5137	45430.7	26007.7	38988.3	46458	49573.7
148	0.5237	51224.6	29520.7	43723.7	52391.6	56064.6
149	0.5337	49943.5	28870.2	43006	51298.3	54747.8
150	0.5437	42327.6	24224.5	36165.4	43447.2	45906.9
151	0.5537	30564.2	17443.2	25956.8	31399	33090.2
152	0.5637	18583.4	10680.4	16013.2	19185.2	20420
153	0.5737	9854.23	5687.81	8431.06	10141.3	10783.5
154	0.5837	4650.43	2692.35	3982.78	4799.41	5076.23
155	0.5937	2088.59	1264.23	1897.02	2210.61	2331.74
156	0.6037	1124.38	710.822	1056.15	1237.86	1251.39
157	0.6137	818.615	518.119	792.108	923.413	878.396
158	0.6237	775.031	480.793	713.353	794.585	793.473
159	0.6337	768.63	469.209	702.957	802.609	827.994
160	0.6437	755.219	499.659	726.682	888.031	825.877
161	0.6537	767.057	504.443	745.396	909.573	841.332
162	0.6637	814.705	514.231	772.302	912.214	883.234
163	0.6737	846.554	539.437	796.972	910.849	931.383
164	0.6837	844.464	536.336	804.037	934.048	933.156
165	0.6937	880.455	571.459	822.672	957.052	945.476
166	0.7037	957	575.271	815.399	1020.89	996.766
167	0.7137	932.026	577.735	872.288	1085.81	1026.17
168	0.7237	996.711	633.051	938.58	1145.1	1124.73
169	0.7337	1047.64	662.68	935.664	1117.39	1116.88
170	0.7437	1077.29	651.355	937.799	1113.97	1144.21
171	0.7537	1111.08	670.563	1023.31	1206.82	1189.8
172	0.7637	1093.08	674.342	1051.74	1234.18	1280.45
173	0.7737	1093.42	732.784	1113.14	1258.73	1243.71
174	0.7837	1096.01	756.702	1071.84	1267.9	1255.18
175	0.7937	1122.65	708.267	1041.66	1221.95	1230.48
176	0.8037	1112.48	724.823	1017.53	1241.38	1211.85
177	0.8137	1036.11	635.629	1039.81	1219.28	1193.62
178	0.8237	1051.38	677.344	1010.65	1193.41	1106.72
179	0.8337	1027.65	688.34	973.67	1149.2	1073.07
180	0.8437	1090.13	708.393	979.648	1121.14	1115.56
181	0.8537	1102.46	716.789	998.521	1174.75	1182.81
182	0.8637	1094.02	694.868	1023.63	1224.75	1227.46
183	0.8737	1092.6	754.443	1092.88	1250.42	1205.47
184	0.8837	1111.47	782.725	1103.75	1223.03	1237.63
185	0.8937	1113.42	776.787	1148.39	1260.6	1263.81
186	0.9037	1133.61	751.146	1162.79	1273	1241.78
187	0.9137	1220.73	797.489	1148.54	1296.45	1254.5
188	0.9237	1258.34	869.061	1171.82	1325.42	1332.31
189	0.9337	1309.67	817.039	1229.28	1324.41	1335.7
190	0.9437	1355.69	833.743	1256.49	1410.13	1470.25
191	0.9537	1276.32	816.292	1318.64	1425.26	1423.72
192	0.9637	1355.34	809.605	1293.36	1401.37	1537.11
193	0.9737	1372.24	901.19	1327.58	1499.51	1460.68
194	0.9837	1428.35	939.396	1313.36	1544.36	1541.86
195	0.9937	1664.55	1061.46	1529.46	1720.14	1767.84
196	1.0037	1602	1023.43	1513.85	1665.17	1731.82
197	1.0137	1466.47	957.372	1487.88	1568.52	1617.17
198	1.0237	1534.11	987.007	1407.81	1607.95	1687.67
199	1.0337	1583.88	978.41	1452.27	1628.61	1663.54
200	1.0437	1584.98	1026.2	1451.47	1600.95	1729.28
201	1.0537	1561.25	971.887	1537.58	1588.83	1735.54
202	1.0637	1564.23	1086.96	1499.19	1586.97	1686.88
203	1.0737	1637.11	1080.61	1584.06	1604.82	1708.06
204	1.0837	1650.61	1072.4	1543.73	1659.19	1745.28
205	1.0937	1643.01	1052.29	1527.57	1703.86	1729.57
206	1.1037	1751.39	1114.19	1604.31	1735.99	1814.21
207	1.1137	1672.23	1073.04	1577.64	1735.56	1854.76
208	1.1237	1725.74	1054.48	1584.45	1728.03	1870.39
209	1.1337	1680.46	1106.7	1685.17	1779.62	1817.34
210	1.1437	1786.8	1091.7	1659.33	1842.45	1895.34
211	1.1537	1746.44	1114.05	1663.92	1745.3	1983.06
212	1.1637	1781.59	1149.12	1636.31	1817.8	1873.4
213	1.1737	1768.91	1208.02	1644.76	1876.73	1944.09
214	1.1837	1817.24	1203.06	1756.79	1920.41	1949.45
215	1.1937	1800.44	1259.9	1832.6	1988.4	2062.38
216	1.2037	1885.35	1293.52	1857	2050.29	2077.55
217	1.2137	1893.2	1302.18	1989.29	2142.06	2056.17
218	1.2237	1980.34	1402.81	2155.27	2275.28	2054.82
219	1.2337	2016.32	1450.26	2289.41	2461.58	2108.8
220	1.2437	1977.16	1390.58	2344.51	2540.85	2176.24
221	1.2537	2038.32	1477.57	2393.95	2611.78	2251.57
222	1.2637	2079.24	1508.2	2452.24	2640.32	2178.87
223	1.2737	2043.36	1538.5	2400.43	2531.86	2188.1
224	1.2837	2067.3	1470.8	2272.03	2485.16	2124
225	1.2937	2022.82	1418.36	2155.18	2294.28	2199.55
226	1.3037	2116.65	1425.78	2066.63	2225.83	2224.53
227	1.3137	2048.39	1416.09	2028.62	2114.85	2237.35
228	1.3237	2086.22	1431.35	1957.46	2038.94	2289.32
229	1.3337	2127.29	1438.5	1990.83	2039.29	2210.02
230	1.3437	2037.45	1388.7	1940.88	2025.77	2252.47
231	1.3537	2105.09	1447.39	2019.77	2042.84	2338.16
232	1.3637	2105.64	1501.25	1995.6	2078.3	2378.1
233	1.3737	2146.25	1530.28	2002.87	2141.77	2408.8
234	1.3837	2256.09	1605.46	2022.16	2081.98	2372.29
235	1.3937	2185.85	1713.33	2065.17	2180.25	2464.74
236	1.4037	2328.21	1920.61	2195.29	2165.81	2701.21
237	1.4137	2499.18	2332.91	2284.07	2201.6	2803.54
238	1.4237	2796.09	2953.83	2466.9	2319.78	3417.84
239	1.4337	3121.03	4282.59	2804.04	2383.83	4296.25
240	1.4437	3991.63	6108.04	3315.83	2665.74	5582.91
241	1.4537	4810.69	8451.59	3939.39	2811.64	7236.05
242	1.4637	5758.2	11197.9	4682.11	3176	9068.55
243	1.4737	6541.41	13288.6	5389.96	3440.87	10544.3
244	1.4837	6975.53	14694.8	5712.91	3465.38	11566.6
245	1.4937	6926.94	14876.4	5668.08	3557.57	11563.7
246	1.5037	6604.17	13616.5	5365.14	3406.93	10913.6
247	1.5137	5834.89	11420.6	4740.77	3159.75	9243.38
248	1.5237	4958.26	8873.93	4134.62	2862.06	7547
249	1.5337	4015.99	6521.01	3371.93	2675.55	5781.33
250	1.5437	3341.98	4656.37	2900.05	2366.28	4532.05
251	1.5537	2864.07	3193.24	2556.55	2294.57	3641.94
252	1.5637	2498.54	2443.62	2351.85	2212.32	3023.56
253	1.5737	2321.18	1979.78	2227.2	2176.02	2616.42
254	1.5837	2185.22	1775.06	2132.45	2146.66	2474.35
255	1.5937	2156.41	1598.75	2002.94	2100.2	2423.96
256	1.6037	2102.7	1469.7	2053.72	2027.44	2302.39
257	1.6137	2121.34	1473.97	2035.16	2053.05	2260.2
258	1.6237	2138.31	1392.58	2044.65	2062.01	2214.57
259	1.6337	2165.25	1353.32	2015.78	2098.63	2176.53
260	1.6437	2068.89	1399.6	1975.38	2062.07	2230.68
261	1.6537	2086.27	1371.42	2033.53	2118.37	2186.15
262	1.6637	2177.66	1383.3	1924.6	2152.71	2162.42
263	1.6737	2112.14	1422.75	2096.51	2167.81	2198.38
264	1.6837	2110.19	1475.46	2149.3	2160.16	2199.74
265	1.6937	2154.33	1469.71	2078.1	2136.51	2222.15
266	1.7037	2153.03	1491.37	2071.26	2113.53	2276.69
267	1.7137	2250.46	1512.24	2188.69	2139.39	2344.96
268	1.7237	2213.12	1538.32	2187.29	2146.43	2329.81
269	1.7337	2288.88	1528.23	2141.51	2197.68	2344.07
270	1.7437	2306.36	1557.13	2137.51	2262.66	2347.42
271	1.7537	2187.44	1560.67	2172	2320.4	2327.51
272	1.7637	2212.61	1528.43	2191.85	2256.14	2351.86
273	1.7737	2186.65	1516.18	2231.07	2267.54	2395.68
274	1.7837	2212.11	1543.7	2235.81	2265.09	2313.62
275	1.7937	2319.7	1512.71	2091.12	2215.08	2323.9
276	1.8037	2273.52	1548.65	2180.82	2200.45	2320.09
277	1.8137	2152.31	1537.71	2165.56	2199.68	2290.25
278	1.8237	2092.13	1557.24	2191.67	2191.56	2208.17
279	1.8337	2185.86	1467.29	2187.69	2213.17	2278.71
280	1.8437	2132.54	1469.65	2142.2	2206.34	2219.76
281	1.8537	2122	1451.95	2084.19	2131.53	2147.52
282	1.8637	2046.6	1448.53	2010.45	2091.74	2142.41
283	1.8737	2014.07	1421.01	2002.83	2079.6	2058.4
284	1.8837	2046.41	1440.09	1987.44	2092.47	2072.53
285	1.8937	1937.77	1443.13	1981.49	2058.16	2104.65
286	1.9037	1981.6	1449.81	2091.85	2131.88	2053.15
287	1.9137	2036.27	1474.03	2125.83	2178.57	2012.48
288	1.9237	2036.11	1449.82	2172.98	2155.47	2035.02
289	1.9337	2015.95	1488.16	2254.28	2303.55	2068.08
290	1.9437	2007.66	1581.35	2311.68	2395.23	2045.98
291	1.9537	1997.69	1580.02	2575.95	2643.58	2056.94
292	1.9637	1992.36	1695.93	2889.09	2844.54	2073.71
293	1.9737	2041	1795.56	3339.3	3313.75	2038.32
294	1.9837	2011.93	1928.65	3635.92	3762.34	2101.36
295	1.9937	2106.16	2125.96	3978.19	4006.52	2162.94
296	2.0037	2131.84	2228.05	4231.89	4379.5	2140.18
297	2.0137	2117.78	2300.13	4331.6	4545.29	2108.33
298	2.0237	2082.77	2249.57	4272.57	4463.04	2065.64
299	2.0337	2063.29	2120.55	4076.97	4213.25	2111.87
300	2.0437	2088.01	1956.97	3666.84	3841.06	2129.77
301	2.0537	2022.99	1880.03	3337.74	3280.6	2093.81
302	2.0637	1985.93	1744.24	2926.67	2998.01	2040.66
303	2.0737	1970.96	1642.15	2546.63	2652.68	2055.16
304	2.0837	1915.2	1561.61	2378.24	2445.6	2048.85
305	2.0937	1915.41	1558.18	2247.99	2290.94	1990.2
306	2.1037	1957.26	1473.79	2096.07	2174.38	1950.64
307	2.1137	1896.11	1451.03	2065.49	2132.5	1971.71
308	2.1237	1919.4	1443.82	2045.33	2130.04	1990.96
309	2.1337	1943.67	1443.37	2062.6	2104.01	1996.05
310	2.1437	1889.21	1418.05	2025.47	2076.34	1996.54
311	2.1537	1880.37	1424.45	2021.78	2059.15	1996.72
312	2.1637	1912.88	1436.81	2015.17	2080.86	1985.42
313	2.1737	1921.52	1438.07	1945.97	2033.29	1983.54
314	2.1837	1894.44	1427.74	1914.16	2009.36	1964.44
315	2.1937	1840.87	1428.61	1942.98	2023.44	1900.32
316	2.2037	1844.11	1426.44	1942.23	1962.28	1909.72
317	2.2137	1885.85	1432.46	1955.02	1946.71	1980.14
318	2.2237	1844.17	1408.88	1988.74	1970.18	1949.86
319	2.2337	1874.17	1412.95	2033.21	2061.77	1926.98
320	2.2437	1929.43	1460.31	2109.74	2159.69	1901.71
321	2.2537	1896.28	1547.22	2272.85	2264.01	1909.67
322	2.2637	1812.96	1614.49	2412.25	2372.29	1940.02
323	2.2737	1816.4	1716.37	2558.14	2439.29	1952.14
324	2.2837	1828.46	1773.35	2712.66	2642.45	1931.79
325	2.2937	1881.73	1812.66	2822.9	2803.07	1913.69
326	2.3037	1912.55	1868.28	2954.47	2848.33	1877.48
327	2.3137	1819.04	1829.44	2975.32	2823.45	1852.06
328	2.3237	1817.04	1787.7	2834.47	2745.94	1861.7
329	2.3337	1884.63	1732.54	2644.78	2642.41	1854.52
330	2.3437	1912.31	1671.8	2479.97	2451.85	1884.11
331	2.3537	1845.23	1637.02	2347.21	2320.37	1881.24
332	2.3637	1815.83	1560.68	2216.28	2174.36	1851.93
333	2.3737	1835.75	1491.24	2077.23	2057.4	1800.63
334	2.3837	1804.26	1418.56	1930.08	1948.73	1784.08
335	2.3937	1759.05	1400.38	1840.09	1861.56	1756.84
336	2.4037	1760.66	1372.24	1834.8	1804.46	1760.48
337	2.4137	1806.51	1374.71	1828.15	1799.3	1793.95
338	2.4237	1763.95	1374.71	1799.07	1858.15	1798.14
339	2.4337	1759.86	1372.7	1824.47	1850.06	1778.01
340	2.4437	1801.68	1429.39	1872.05	1819.93	1764.58
341	2.4537	1797.25	1431.29	1818.74	1813.01	1762.08
342	2.4637	1769.13	1404.35	1750.96	1782.84	1731.35
343	2.4737	1726.33	1394.96	1782.88	1817.47	1755.57
344	2.4837	1701.65	1397.48	1825.24	1798.33	1742.77
345	2.4937	1702.84	1399.19	1808.6	1774.71	1752.95
346	2.5037	1734.55	1371.88	1738.88	1731.66	1739.75
347	2.5137	1722.51	1353.69	1761.83	1736.67	1719.91
348	2.5237	1697.84	1359.98	1793.08	1782.96	1730.63
349	2.5337	1666.76	1345.18	1773.83	1762.97	1735.47
350	2.5437	1636.05	1340.01	1730.19	1705.85	1731.58
351	2.5537	1681.64	1336.85	1694.06	1703.36	1675.05
352	2.5637	1696.7	1330.51	1761.73	1818.65	1670.28
353	2.5737	1664.4	1321.36	1796.73	1844.41	1700.51
354	2.5837	1643.71	1346.29	1773.55	1848.84	1672.11
355	2.5937	1671.85	1359.8	1767.61	1842.16	1632.92
356	2.6037	1661.47	1402.05	1859.27	1807.27	1632.24
357	2.6137	1636.65	1394.67	1899.67	1845.07	1686.98
358	2.6237	1633.06	1375.75	1870.8	1843.05	1684.57
359	2.6337	1650.97	1402.9	1873.83	1810.21	1671.24
360	2.6437	1685.38	1396.97	1825.84	1760.42	1680.85
361	2.6537	1654.47	1347.08	1789.63	1712.85	1632.73
362	2.6637	1634.8	1334.72	1790.09	1673.99	1584.85
363	2.6737	1643.5	1403.39	1807.29	1685.27	1616.15
364	2.6837	1605.38	1384.38	1720.01	1677.59	1635.49
365	2.6937	1564.52	1284.76	1644.42	1694.71	1665.42
366	2.7037	1594.93	1310.61	1629.24	1690.86	1635.21
367	2.7137	1583.38	1326.15	1592.64	1654.63	1604.53
368	2.7237	1576.87	1306.53	1585.97	1628.77	1594.32
369	2.7337	1556.66	1302.53	1552.83	1620.02	1597.9
370	2.7437	1534.45	1294.86	1545.5	1580.84	1616.94
371	2.7537	1522.92	1313.26	1571.6	1504.08	1582.1
372	2.7637	1495.91	1335.08	1586.96	1550.71	1576.09
373	2.7737	1535.43	1305.31	1578.43	1616.45	1567.09
374	2.7837	1551.27	1295.11	1533.57	1680.38	1520.31
375	2.7937	1493.51	1282.67	1536.15	1618.52	1532.49
376	2.8037	1503.23	1264.92	1580.36	1560.52	1572.35
377	2.8137	1497.94	1301.49	1590.36	1610.56	1583.66
378	2.8237	1484.05	1275.53	1580.68	1591.9	1591.28
379	2.8337	1498.65	1271.65	1586.85	1543.31	1524.98
380	2.8437	1518.78	1255.3	1602.64	1532.52	1497.14
381	2.8537	1495.52	1247.55	1568.26	1537.68	1521.45
382	2.8637	1480.13	1282.44	1549.22	1513.68	1522.47
383	2.8737	1475.9	1264.68	1552.01	1442.52	1548.1
384	2.8837	1481.23	1261.89	1503.14	1472.48	1527.79
385	2.8937	1459.79	1260.84	1476.58	1528.74	1502.74
386	2.9037	1515.28	1256.88	1481.68	1497.81	1452.31
387	2.9137	1514.83	1260.18	1471.99	1500.15	1456.07
388	2.9237	1485.51	1232.97	1480.3	1493.51	1507.15
389	2.9337	1476.76	1240.58	1471.86	1508.99	1495.03
390	2.9437	1478.66	1237.52	1470.64	1460.9	1438.12
391	2.9537	1433.12	1257.82	1464.37	1458.98	1437.96
392	2.9637	1367.04	1242.83	1435.93	1462.9	1482.45
393	2.9737	1378.52	1241.82	1450.64	1431.24	1468.73
394	2.9837	1438.5	1256	1480.87	1417.9	1444.34
395	2.9937	1393.1	1233.32	1462.53	1449.64	1464.4
396	3.0037	1355.47	1235.09	1451.1	1482.39	1426.13
397	3.0137	1402.98	1213.43	1452.67	1470.91	1384.27
398	3.0237	1410.73	1203.1	1494.58	1443.65	1378.5
399	3.0337	1366	1171.58	1473.4	1443.83	1421.64
400	3.0437	1383.03	1238.35	1435.69	1433.45	1363.89
401	3.0537	1331.75	1238.24	1452.71	1393.99	1419.24
402	3.0637	1359.1	1178.98	1429.99	1401.43	1396.54
403	3.0737	1359.57	1194.9	1442.4	1464.32	1400.67
404	3.0837	1313.74	1183.05	1430.27	1449.07	1417
405	3.0937	1346.63	1188.59	1415.32	1398.67	1433.73
406	3.1037	1334.43	1183.51	1439.66	1411.8	1386.62
407	3.1137	1379.22	1148.17	1411.22	1416.88	1365.66
408	3.1237	1415.07	1179.27	1412.73	1386.46	1376.56
409	3.1337	1401.26	1178.76	1412.74	1412.24	1359.94
410	3.1437	1311.95	1174.07	1438.08	1399.01	1333.13
411	3.1537	1330.16	1183.5	1439.26	1426.04	1345.91
412	3.1637	1368.03	1216.09	1414.07	1397.55	1345.21
413	3.1737	1335.92	1242.94	1434.87	1402.03	1301.53
414	3.1837	1356.39	1301	1453.86	1410.88	1355.86
415	3.1937	1372.05	1257.54	1478.98	1439.08	1350.71
416	3.2037	1341.53	1288.12	1603.74	1545.05	1334.69
417	3.2137	1346.68	1332.04	1731.93	1639.26	1343.8
418	3.2237	1375.58	1421.32	1845.5	1767.57	1289.76
419	3.2337	1433.18	1512.14	2059.93	1957.61	1349.07
420	3.2437	1454.35	1640.88	2466.79	2141.98	1446.49
421	3.2537	1546.09	1877.54	2874.98	2563.48	1413.91
422	3.2637	1565.35	2165.95	3541.22	3090.23	1465.63
423	3.2737	1669.54	2466.12	4163.42	3565.24	1565.02
424	3.2837	1762.89	2652.67	4697.1	4023.87	1654.16
425	3.2937	1796.32	2781.76	5153.2	4386.06	1669.01
426	3.3037	1868.06	2895.35	5524.84	4665.35	1709.05
427	3.3137	1825.9	2947.55	5578.69	4680.71	1740.76
428	3.3237	1758.14	2927.3	5427.49	4606.13	1689.35
429	3.3337	1736.93	2765.75	5123.62	4287.76	1690.71
430	3.3437	1686.78	2577.66	4643.75	3952.85	1614.9
431	3.3537	1607.32	2269.59	4007.83	3401.04	1514.13
432	3.3637	1471.02	1964.69	3374.89	2942.27	1473.41
433	3.3737	1347.8	1714.58	2830.26	2542.04	1474.2
434	3.3837	1354.29	1526.3	2412.52	2149.52	1331
435	3.3937	1343.51	1373.19	2043.84	1856.13	1315.31
436	3.4037	1245.48	1252	1739.68	1640.14	1291.84
437	3.4137	1235.01	1157.53	1564.69	1482.77	1283.61
438	3.4237	1259.42	1142.95	1463.88	1395.35	1224.05
439	3.4337	1192.64	1112.32	1371.75	1307.06	1185.93
440	3.4437	1151.4	1135.08	1351.32	1315.73	1200.39
441	3.4537	1203.12	1083.06	1320.65	1327.86	1254.97
442	3.4637	1167.74	1099.86	1271.57	1286.73	1218.78
443	3.4737	1140.44	1067.68	1285.08	1271.85	1211.34
444	3.4837	1160.53	1060.02	1309.94	1278.37	1200.56
445	3.4937	1164.87	1101.82	1351.52	1291.03	1180.96
446	3.5037	1152.13	1120.54	1353.34	1346.67	1170.87
447	3.5137	1223.96	1125.3	1392.19	1399.85	1198.25
448	3.5237	1218.36	1191.31	1510.62	1384.58	1221.13
449	3.5337	1175.26	1221.96	1578.86	1456	1163.8
450	3.5437	1191.42	1232.12	1607.33	1513.61	1172.54
451	3.5537	1222.29	1271.03	1774.15	1537.96	1177.72
452	3.5637	1229.88	1293.54	1803.93	1646.98	1184.55
453	3.5737	1178.89	1299.86	1891.44	1708.03	1181.8
454	3.5837	1193.9	1358.37	2055.08	1837.1	1175.58
455	3.5937	1232.58	1435.2	2220.3	2002.09	1182.9
456	3.6037	1240.33	1591.48	2462.8	2133.97	1201.13
457	3.6137	1254.13	1739.81	2830.03	2421.11	1247.22
458	3.6237	1244.94	1883.87	3265.09	2780.45	1298.5
459	3.6337	1315.33	2122.25	3803.92	3160.16	1322.74
460	3.6437	1347.01	2431.61	4377.03	3630.64	1290.36
461	3.6537	1393.66	2646.54	4942.91	4205.95	1334.72
462	3.6637	1443.86	2871.37	5572.3	4672.3	1402.91
463	3.6737	1506.28	3109.06	6094.44	5007.54	1392.2
464	3.6837	1584.91	3233.02	6476.11	5155.87	1402.29
465	3.6937	1531.12	3295.25	6496.75	5179.76	1382.23
466	3.7037	1458.15	3207.01	6234.56	5114.85	1376.98
467	3.7137	1460.07	2979.16	5804.47	4731.9	1327.66
468	3.7237	1414.3	2734.22	5172.79	4273.24	1270.46
469	3.7337	1328.2	2382.31	4441.2	3712.68	1273.99
470	3.7437	1291.46	2063.25	3671.14	3140.22	1221.74
471	3.7537	1207.47	1752.73	3039.8	2631.49	1182.57
472	3.7637	1159.64	1490.46	2485.23	2121.86	1132.99
473	3.7737	1148.02	1307.21	2025.99	1783.9	1098.72
474	3.7837	1095.15	1198.8	1724.37	1528.78	1065.89
475	3.7937	1061.68	1111.82	1484.07	1323.75	1071.89
476	3.8037	1039.07	1046.86	1296.68	1241.11	1032.18
477	3.8137	1017.13	990.123	1194.49	1198.37	1016.82
478	3.8237	1007.24	978.248	1157.5	1151.79	1015.97
479	3.8337	1005.34	986.73	1111.65	1142.1	1003.22
480	3.8437	999.861	971.544	1082.74	1090.93	1006.33
481	3.8537	996.057	955.085	1060.49	1064.33	998.359
482	3.8637	1032.36	960.465	1071.31	1068.6	1005.63
483	3.8737	1013.85	972.369	1096.38	1084.54	1029.42
484	3.8837	1001.83	970.108	1124.41	1116.92	1039.74
485	3.8937	965.957	996.511	1130.27	1080.14	1041.76
486	3.9037	985.008	995.617	1109.94	1078.25	1021.82
487	3.9137	988.001	969.38	1147.73	1115.3	959.752
488	3.9237	990.756	987.631	1196.47	1148.43	1014.5
489	3.9337	1027.96	1018.4	1237.14	1187.7	1025.31
490	3.9437	1012.27	1047.72	1270.77	1216.28	982.573
491	3.9537	989.412	1063.72	1302.43	1280.81	977.403
492	3.9637	978.882	1092.18	1380.61	1325.46	976.41
493	3.9737	980.376	1137.76	1463.51	1361.87	995.235
494	3.9837	975.103	1163.72	1568.68	1388.54	1011.95
495	3.9937	978.576	1159.58	1670.86	1406.84	1052.32
496	4.0037	997.885	1134.25	1691.86	1409.47	1037.44
497	4.0137	1001.12	1130.73	1677.08	1436.83	993.83
498	4.0237	1013.6	1130.33	1649.26	1477.64	978.97
499	4.0337	1027.92	1143.14	1583.41	1447.2	982.088
500	4.0437	979.601	1113.45	1557.41	1369.98	990.334
501	4.0537	940.035	1076.38	1496.65	1269.59	954.312
502	4.0637	959.963	1044.92	1367.81	1261.5	953.232
503	4.0737	943.759	986.751	1246.55	1229.77	993.052
504	4.0837	920.701	952.665	1168.13	1124.13	969.549
505	4.0937	936.676	905.223	1112.62	1060.82	929.919
506	4.1037	938.901	856.734	1013.74	990.952	933.55
507	4.1137	961.589	860.845	999.168	972.664	916.306
508	4.1237	958.737	866.082	1034.54	992.388	891.901
509	4.1337	904.509	847.149	1015.44	982.926	930.276
510	4.1437	903.095	837.009	955.932	927.286	951.251
511	4.1537	918.037	811.609	924.685	908.159	961.836
512	4.1637	929.754	846.914	959.812	936.04	939.649
513	4.1737	947.224	884.893	955.748	931.009	897.793
514	4.1837	925.547	863.781	915.1	947.07	929.617
515	4.1937	894.213	874.281	904.272	931.967	930.234
516	4.2037	900.715	862.302	944.537	903.19	903.276
517	4.2137	906.346	854.405	943.065	884.812	875.168
518	4.2237	883.199	873.438	905.882	883.43	856.4
519	4.2337	868.184	869.995	905.99	894.445	893.099
520	4.2437	829.051	861.497	908.122	899.247	903.06
521	4.2537	821.512	846.717	912.044	928.185	874.033
522	4.2637	858.64	816.191	906.191	931.692	878.297
523	4.2737	866.335	814.032	910.614	934.346	876.631
524	4.2837	885.891	840.324	909.146	900.505	857.516
525	4.2937	876.185	845.808	886.924	888.23	874.654
526	4.3037	839.093	846.447	879.014	900.318	891.745
527	4.3137	856.311	813.154	879.423	865.011	862.936
528	4.3237	917.458	769.284	901.82	821.567	852.869
529	4.3337	921.049	773.548	895.48	848.708	857.409
530	4.3437	886.706	789.035	881.351	879.768	868.48
531	4.3537	871.883	787.901	872.891	849.904	865.154
532	4.3637	812.698	778.326	861.514	845.649	849.406
533	4.3737	791.399	798.917	885.664	862.959	836.339
534	4.3837	820.21	810.861	894.289	872.482	807.519
535	4.3937	849.931	819.27	866.497	870.696	831.73
536	4.4037	881.804	817.862	867.893	898.884	848.605
537	4.4137	852.366	821.717	914.979	872.325	823.624
538	4.4237	832.09	819.419	876.839	848.645	839.954
539	4.4337	834.931	785.511	883.832	862.611	843.431
540	4.4437	814.037	804.017	918.665	860.123	844.767
541	4.4537	822.519	795.685	909.791	852.792	840.353
542	4.4637	818.357	790.967	886.179	855.342	847.075
543	4.4737	839.661	794.876	888.226	863.888	852.891
544	4.4837	842.398	772.647	898.136	850.007	829.186
545	4.4937	813.596	761.182	879.614	834.367	817.033
546	4.5037	809.342	788.031	835.063	844.286	833.056
547	4.5137	797.367	762.671	830.207	842.634	814.713
548	4.5237	792.951	757.514	836.042	820.563	803.621
549	4.5337	811.76	760.981	853.417	834.962	828.864
550	4.5437	799.455	771.268	875.477	829.744	822.972
551	4.5537	805.983	741.37	827.339	819.65	779.522
552	4.5637	762.341	755.933	836.145	823.266	781.576
553	4.5737	770.574	742.856	849.912	830.226	788.617
554	4.5837	777.266	751.006	801.82	800.979	765.221
555	4.5937	742.316	751.609	796.924	767.406	784.428
556	4.6037	745.676	753.712	791.076	772.701	786.499
557	4.6137	761.38	742.512	763.07	802.561	747.087
558	4.6237	756.782	749.162	801.077	816.92	779.259
559	4.6337	765.4	726.127	825.826	777.351	778.024
560	4.6437	796.009	730.971	796.693	777.348	781.088
561	4.6537	773.381	708.983	787.526	819.403	773.585
562	4.6637	758.208	733.7	814.513	787.668	751.276
563	4.6737	767.771	733.619	783.378	783.423	746.441
564	4.6837	762.112	690.187	790.283	801.866	771.361
565	4.6937	759.888	702.385	800.224	820.539	776.386
566	4.7037	765.469	727.007	775.11	825.382	778.981
567	4.7137	754.584	723.213	757.58	814.885	752.006
568	4.7237	759.77	737.353	815.442	762.361	752.237
569	4.7337	744.324	735.915	785.751	755.348	748.692
570	4.7437	749.799	731.876	705.32	744.771	733.644
571	4.7537	718.719	706.577	751.839	760.95	748.816
572	4.7637	710.338	709.114	776.068	733.1	793.071
573	4.7737	707.956	702.999	763.772	745.816	750.771
574	4.7837	723.983	691.859	745.53	766	736.909
575	4.7937	710.139	717.784	731.722	744.702	722.698
576	4.8037	709.712	723.991	751.615	733.379	700.198
577	4.8137	726.798	700.091	749.228	723.005	712.309
578	4.8237	750.276	682.047	748.335	770.526	734.186
579	4.8337	712.635	700.179	745.258	759.519	704.777
580	4.8437	703.17	697.85	754.635	753.456	707.881
581	4.8537	743.875	658.113	709.814	747.958	704.583
582	4.8637	724.091	696.705	719.374	736.336	714.289
583	4.8737	709.249	722.832	724.989	693.262	694.895
584	4.8837	701.185	669.801	722.702	734.191	680.689
585	4.8937	687.534	652.143	720.671	737.09	703.41
586	4.9037	665.221	680.977	749.009	765.299	724.124
587	4.9137	673.398	724.528	731.896	766.676	723.264
588	4.9237	672.521	671.624	760.15	742.442	704.243
589	4.9337	686.64	653.06	704.911	726.976	707.378
590	4.9437	696.606	682.32	684.281	702.347	752.809
591	4.9537	669.327	641.039	739.408	699.32	669.262
592	4.9637	660.356	645.185	716.765	694.727	674.727
593	4.9737	670.042	660.195	706.243	707.152	682.369
594	4.9837	664.053	655.93	694.86	724.133	710.737
595	4.9937	647.752	668.36	707.985	713.519	701.762
596	5.0037	691.301	691.721	715.786	708.578	689.866
597	5.0137	684.073	649.152	720.566	744.731	662.737
598	5.0237	671.103	675.381	700.032	727.714	670.362
599	5.0337	668.552	661.336	712.183	704.216	663.759
600	5.0437	698.625	698.774	715.731	692.151	641.828
601	5.0537	656.378	669.101	714.644	655.383	652.093
602	5.0637	673.546	670.999	704.154	719.025	631.452
603	5.0737	676.726	684.93	673.987	719.069	663.206
604	5.0837	640.212	685.788	686.165	698.881	656.093
605	5.0937	677.664	657.176	678.675	678.223	653.522
606	5.1037	687.918	647.82	660.536	650.465	667.654
607	5.1137	666.642	660.376	678.482	622.818	648.646
608	5.1237	641.785	598.086	702.173	690.614	664.885
609	5.1337	655.535	605.018	682.915	701.727	654.355
610	5.1437	641.066	591.801	687.009	711.644	650.801
611	5.1537	616.717	590.119	708.962	646.244	643.57
612	5.1637	628.066	636.395	705.297	638.803	632.144
613	5.1737	639.556	629.136	671.395	629.147	686.846
614	5.1837	639.726	596.437	672.768	652.14	606.557
615	5.1937	629.908	643.531	697.099	677.592	637.272
616	5.2037	641.051	635.304	703.902	661.438	655.45
617	5.2137	600.221	632.958	684.019	667.149	644.91
618	5.2237	627.663	622.287	665.045	629.956	632.148
619	5.2337	617.096	603.983	666.097	672.927	618.375
620	5.2437	624.687	609.512	668.061	657.549	600.107
621	5.2537	641.411	591.146	639.486	651.066	603.372
622	5.2637	646.582	644.45	642.687	618.922	619.466
623	5.2737	641.926	611.036	647.986	631.128	588.276
624	5.2837	619.659	588.886	623.027	650.11	592.607
625	5.2937	631.556	610.994	642.26	661.247	594.04
626	5.3037	594.447	626.489	626.152	688.487	611.722
627	5.3137	624.999	591.081	649.112	635.678	593.726
628	5.3237	603.814	609.708	639.493	673.017	660.354
629	5.3337	637.937	582.516	625.677	638.124	613.936
630	5.3437	630.924	616.259	625.073	628.426	630.37
631	5.3537	625.83	582.76	588.5	604.369	639.658
632	5.3637	602.964	607.27	633.855	612.137	593.357
633	5.3737	587.081	600.848	625.431	621.049	581.6
634	5.3837	578.546	600.819	653.304	645.484	609.918
635	5.3937	573.193	614.434	637.845	624.004	613.922
636	5.4037	574.491	596.437	644.928	602.854	569.421
637	5.4137	614.973	591.593	596.865	625.64	582.968
638	5.4237	606.275	587.051	632.755	620.169	615.641
639	5.4337	594.505	576.982	626.806	650.014	591.035
640	5.4437	601.133	565.069	640.841	623.729	580.793
641	5.4537	582.499	588.296	605.916	600.215	561.278
642	5.4637	564.738	568.703	579.102	599.243	582.443
643	5.4737	585.28	577.816	610.798	592.695	574.61
644	5.4837	592.466	564.385	620.731	647.931	557.417
645	5.4937	565.024	585.135	602.916	626.554	570.375
646	5.5037	506.165	540.651	614.626	594.172	588.467
647	5.5137	553.611	568.972	590.742	575.731	582.356
648	5.5237	544.055	563.241	570.431	623.734	577.05
649	5.5337	586.558	600.164	639.177	555.344	515.64
650	5.5437	572.835	589.306	594.496	604.603	525.652
651	5.5537	571.647	493.267	607.059	601.908	564.31
652	5.5637	574.814	557.604	598.228	608.379	600.025
653	5.5737	567.795	592.544	609.989	585.601	637.504
654	5.5837	620.173	586.422	600.308	548.912	624.486
655	5.5937	546.934	575.999	604.689	555.979	576.698
656	5.6037	565.227	540.716	610.97	542.252	603.595
657	5.6137	537.085	517.636	596.118	623.517	561.938
658	5.6237	585.107	542.12	597.33	556.477	548.805
659	5.6337	570.391	592.435	624.996	554.398	570.826
660	5.6437	546.595	580.288	612.145	608.583	555.495
661	5.6537	539.813	541.417	585.948	571.789	562.3
662	5.6637	536.864	535.683	556.447	552.992	536.637
663	5.6737	535.083	574.719	575.881	555.494	545.912
664	5.6837	520.447	551.993	559.803	595.348	543.359
665	5.6937	515.441	536.987	577.93	586.28	548.582
666	5.7037	540.955	556.003	595.638	590.595	525.104
667	5.7137	523.247	520.719	603.323	546.21	545.351
668	5.7237	527.934	480.082	548.039	572.074	547.925
669	5.7337	526.509	544.975	551.525	598.378	506.458
670	5.7437	536.391	542.805	565.537	608.668	541.861
671	5.7537	543.771	542.721	578.411	572.165	515.378
672	5.7637	515.091	538.087	536.776	549.266	502.295
673	5.7737	578.705	486.931	532.575	612.92	488.859
674	5.7837	513.172	543.732	551.23	555.61	519.871
675	5.7937	560.017	500.01	559.847	583.49	480.768
676	5.8037	555.908	541.515	597.722	566.563	512.006
677	5.8137	506.962	525.588	591.183	546.097	556.327
678	5.8237	556.949	518.292	604.568	551.06	484.646
679	5.8337	502.726	545.968	576.896	559.227	535.455
680	5.8437	500.347	549.747	571.324	589.629	505.373
681	5.8537	534.647	525.167	606.505	577.087	541.596
682	5.8637	495.143	560.675	548.042	611.949	497.05
683	5.8737	539.599	535.826	593.971	590.02	538.845
684	5.8837	486.805	521.996	602.879	589.088	566.911
685	5.8937	540.43	510.4	579.581	598.674	498.22
686	5.9037	537.546	550.354	590.554	591.437	524.272
687	5.9137	503.325	519.21	579.503	598.482	548.327
688	5.9237	501.442	520.27	594.439	558.384	503.373
689	5.9337	459.095	524.479	571.471	595.788	514.509
690	5.9437	471.075	553.579	598.567	522.395	512.453
691	5.9537	507.142	529.421	539.427	532.359	518.315
692	5.9637	453.205	520.204	567.429	573.329	514.105
693	5.9737	508.462	500.16	525.228	541.28	509.108
694	5.9837	456.181	494.196	505.201	516.236	513.113
695	5.9937	459.005	486.161	520.365	565.52	467.17
696	6.0037	501.149	462.088	554.421	494.158	491.271
697	6.0137	500.235	492.15	582.392	518.258	510.391
698	6.0237	476.223	531.328	553.363	545.343	456.106
699	6.0337	484.156	509.2	577.353	510.216	458.116
700	6.0437	490.17	537.494	505.221	489.116	478.152
701	6.0537	469.105	463.091	535.259	531.193	477.069
702	6.0637	515.171	495.193	472.079	529.257	505.154
703	6.0737	466.078	504.084	496.151	492.171	482.003
704	6.0837	474.176	503.3	514.271	530.383	509.228
705	6.0937	462.129	497.248	499.254	537.319	478.132
706	6.1037	472.1	469.112	520.201	502.034	498.296
707	6.1137	470.03	468.963	530.226	484.036	452.04
708	6.1237	441.943	470.008	505.128	498.178	480.96
709	6.1337	495.167	503.215	544.302	469.151	466.972
710	6.1437	487.171	483.264	515.209	479.213	501.202
711	6.1537	475.246	470.169	497.116	494.166	473.279
712	6.1637	426.995	456.004	532.257	481.037	513.27
713	6.1737	488.094	462.962	480.078	478.005	481.101
714	6.1837	449.914	473.043	520.254	523.23	477.968
715	6.1937	477.053	471.045	532.189	587.413	484.051
716	6.2037	456.009	483.01	486.105	498.154	464.107
717	6.2137	496.162	438.926	481.012	499.099	442.043
718	6.2237	433.947	455.091	492.109	501.016	457.056
719	6.2337	445.996	442.095	478.067	511.048	479.065
720	6.2437	433.993	457.094	458.041	484.109	448.91
721	6.2537	415.956	469.005	502.143	469.025	458.951
722	6.2637	474.982	494.979	515.073	519.16	444.945
723	6.2737	410.743	453.898	506.09	481.063	450.926
724	6.2837	396.674	458.006	458.003	490.188	451.919
725	6.2937	416.774	462.058	481.128	491.084	430.88
726	6.3037	412.871	464.013	501.038	484.908	436.994
727	6.3137	428.939	429.926	504.016	468.857	448.02
728	6.3237	504.198	485.06	486.963	448.955	482.064
729	6.3337	454.924	438.8	471.034	451.996	482.951
730	6.3437	433.824	466.907	479.107	461.05	452.881
731	6.3537	436.863	452.935	445.897	431.817	432.811
732	6.3637	431.906	459.097	435.718	453.824	463.939
733	6.3737	436.873	463.068	522.065	449.842	475.998
734	6.3837	429.871	449.967	462.092	484.969	445.906
735	6.3937	434.859	495.952	473.086	487.001	419.851
736	6.4037	432.978	434.823	453.901	494.079	476.051
737	6.4137	450.975	408.769	498.942	470.042	436.891
738	6.4237	446.009	436.882	467.002	457.033	486.024
739	6.4337	419.808	435.872	456.003	462.984	452.968
740	6.4437	456.892	429.875	458.869	458.964	431.896
741	6.4537	428.676	425.913	457.839	481.959	426.784
742	6.4637	448.877	443.878	459.818	485.913	448.801
743	6.4737	459.063	423.773	455.971	453.775	434.846
744	6.4837	440.036	449.845	463.977	466.918	459.999
745	6.4937	442.873	435.841	481.081	455.899	392.804
746	6.5037	433.781	412.842	491.037	487.068	435.959
747	6.5137	405.736	470.023	414.805	452.933	420.8
748	6.5237	441.91	491.094	448.833	446.858	409.719
749	6.5337	416.884	415.782	436.8	436.797	408.793
750	6.5437	430.869	399.686	436.767	398.605	403.865
751	6.5537	434.819	428.847	469.987	456.859	444.981
752	6.5637	416.754	412.772	468.967	471.914	409.735
753	6.5737	400.688	454.836	438.862	424.718	410.725
754	6.5837	425.835	416.821	458.836	413.697	422.731
755	6.5937	423.874	405.716	475.77	449.984	425.832
756	6.6037	408.864	444.807	468.877	467.995	417.776
757	6.6137	399.734	396.744	418.757	431.866	407.738
758	6.6237	411.764	430.861	418.814	424.719	384.655
759	6.6337	438.733	418.861	458.868	458.82	413.797
760	6.6437	407.753	408.663	430.809	464.762	412.826
761	6.6537	412.786	429.725	432.772	451.863	385.736
762	6.6637	388.722	421.759	445.761	430.872	406.766
763	6.6737	403.741	422.758	435.727	435.859	436.715
764	6.6837	371.665	359.589	417.719	411.74	455.771
765	6.6937	384.704	381.598	434.786	450.727	395.669
766	6.7037	417.793	422.79	409.698	408.724	389.762
767	6.7137	393.65	407.725	443.783	439.871	417.815
768	6.7237	425.794	408.798	427.791	412.85	422.79
769	6.7337	362.608	426.854	396.675	435.823	423.724
770	6.7437	418.745	418.724	421.747	443.777	432.79
771	6.7537	366.606	402.735	414.66	414.669	410.684
772	6.7637	401.722	385.702	435.77	451.807	411.692
773	6.7737	413.737	408.767	409.708	405.729	401.707
774	6.7837	394.664	386.635	367.635	446.839	393.687
775	6.7937	353.56	359.525	380.596	424.757	361.617
776	6.8037	390.678	405.672	406.665	435.773	414.712
777	6.8137	413.752	409.685	426.697	418.771	380.642
778	6.8237	384.683	383.667	417.683	413.714	382.7
779	6.8337	379.646	399.703	391.616	404.646	383.67
780	6.8437	380.705	420.748	404.628	431.644	394.758
781	6.8537	380.705	423.701	377.571	389.576	392.658
782	6.8637	364.601	393.645	421.741	428.775	387.563
783	6.8737	381.499	370.622	422.754	400.661	382.553
784	6.8837	373.451	365.589	412.691	425.651	395.622
785	6.8937	440.735	394.621	396.513	390.543	352.622
786	6.9037	333.598	359.538	382.521	418.683	371.655
787	6.9137	402.716	390.592	381.574	421.766	346.555
788	6.9237	364.638	374.546	411.691	407.714	378.625
789	6.9337	375.626	373.57	395.673	353.469	402.7
790	6.9437	376.67	391.653	388.601	422.715	351.587
791	6.9537	385.642	354.58	402.598	388.566	396.672
792	6.9637	405.619	393.681	410.631	403.619	373.486
793	6.9737	382.597	416.691	424.668	389.541	362.512
794	6.9837	413.677	375.535	424.714	402.636	372.547
795	6.9937	387.691	354.505	398.646	394.721	340.513
796	7.0037	376.567	383.625	409.683	369.608	358.575
797	7.0137	379.639	366.617	407.655	426.754	376.647
798	7.0237	349.546	345.515	410.709	367.437	372.638
799	7.0337	354.545	364.539	383.609	371.516	358.552
800	7.0437	368.606	368.554	365.583	391.575	369.53
801	7.0537	331.495	360.577	373.463	377.604	395.621
802	7.0637	371.552	377.602	373.497	400.644	366.61
803	7.0737	368.499	372.615	370.55	372.623	331.46
804	7.0837	364.562	396.599	372.631	423.709	352.524
805	7.0937	371.552	390.646	394.667	415.709	374.508
806	7.1037	327.485	355.58	387.533	373.553	356.49
807	7.1137	337.554	372.536	379.489	374.566	369.571
808	7.1237	347.542	360.452	373.492	360.55	372.609
809	7.1337	346.547	388.57	389.662	367.566	383.635
810	7.1437	378.589	350.554	363.574	421.577	348.496
811	7.1537	381.558	372.586	362.558	369.475	378.554
812	7.1637	381.589	361.504	383.5	373.534	319.481
813	7.1737	340.436	343.455	403.583	393.614	378.587
814	7.1837	369.592	336.463	374.544	344.498	378.526
815	7.1937	325.483	319.472	379.576	403.675	378.523
816	7.2037	340.547	362.575	369.5	375.597	319.387
817	7.2137	358.535	331.443	385.557	358.581	384.571
818	7.2237	348.459	367.472	363.567	367.524	368.515
819	7.2337	373.561	369.506	356.578	373.562	342.488
820	7.2437	349.479	352.505	368.521	361.543	381.632
821	7.2537	296.465	341.517	372.497	356.446	328.493
822	7.2637	331.52	351.496	365.546	361.405	361.552
823	7.2737	342.476	352.478	362.561	381.483	363.473
824	7.2837	344.409	336.387	362.466	370.603	342.477
825	7.2937	348.37	342.422	387.486	376.595	369.509
826	7.3037	312.378	335.47	361.45	367.51	348.518
827	7.3137	357.535	350.492	397.622	331.362	329.479
828	7.3237	335.506	364.531	381.604	360.421	329.45
829	7.3337	332.494	327.431	372.551	347.463	338.409
830	7.3437	332.503	373.52	380.531	385.61	362.448
831	7.3537	347.518	374.544	343.44	376.562	332.475
832	7.3637	318.467	329.466	351.458	353.456	317.396
833	7.3737	326.48	337.476	359.479	362.47	361.5
834	7.3837	319.405	339.398	402.544	339.445	328.399
835	7.3937	321.369	332.415	373.463	336.476	358.506
836	7.4037	340.428	337.447	343.406	345.497	301.375
837	7.4137	339.469	342.437	352.458	355.506	345.497
838	7.4237	326.466	335.445	370.533	346.491	303.357
839	7.4337	361.501	349.432	381.632	368.47	326.387
840	7.4437	318.418	365.473	342.491	379.462	338.444
841	7.4537	339.395	367.533	338.435	340.353	306.36
842	7.4637	314.351	340.453	337.389	343.402	300.429
843	7.4737	318.384	323.464	357.443	379.552	351.471
844	7.4837	306.401	322.443	333.32	367.526	341.417
845	7.4937	319.449	363.499	336.416	316.444	320.408
846	7.5037	334.421	337.381	331.419	332.409	343.438
847	7.5137	335.432	313.322	340.466	353.472	347.422
848	7.5237	343.44	297.297	322.38	378.501	329.376
849	7.5337	341.425	337.489	321.376	344.444	311.385
850	7.5437	288.322	317.461	353.445	347.4	317.494
851	7.5537	327.413	329.434	344.463	331.384	321.46
852	7.5637	311.422	354.426	337.416	338.393	356.497
853	7.5737	320.388	332.404	309.353	343.429	321.332
854	7.5837	342.494	334.432	348.437	345.487	330.364
855	7.5937	295.372	302.394	329.475	365.524	325.364
856	7.6037	307.305	334.417	313.383	342.48	307.387
857	7.6137	316.338	340.411	369.462	290.29	342.449
858	7.6237	338.407	317.345	312.37	345.407	352.505
859	7.6337	303.314	293.345	350.364	293.259	309.395
860	7.6437	292.356	311.348	334.367	315.354	323.412
861	7.6537	285.342	335.396	333.341	350.468	332.414
862	7.6637	310.409	315.377	343.467	329.402	327.391
863	7.6737	258.321	313.401	358.474	331.463	278.3
864	7.6837	301.339	290.327	321.392	283.322	290.292
865	7.6937	305.375	294.297	347.446	331.343	296.337
866	7.7037	315.359	299.272	314.386	321.331	319.402
867	7.7137	258.298	339.383	329.397	344.378	336.456
868	7.7237	276.295	308.398	349.418	334.37	323.368
869	7.7337	289.303	305.374	326.364	325.378	338.411
870	7.7437	307.336	323.406	294.248	308.381	284.289
871	7.7537	311.323	310.345	347.412	341.45	298.352
872	7.7637	285.3	301.324	343.439	317.344	282.338
873	7.7737	280.328	306.328	308.399	326.331	300.352
874	7.7837	328.417	318.325	358.444	323.341	288.292
875	7.7937	288.302	263.247	308.314	325.392	303.314
876	7.8037	284.304	303.289	330.315	334.466	313.329
877	7.8137	332.38	296.362	311.342	313.371	313.363
878	7.8237	285.327	326.342	324.333	324.362	324.408
879	7.8337	280.278	262.268	301.326	287.252	291.325
880	7.8437	292.296	296.319	293.304	313.333	319.359
881	7.8537	294.306	296.294	333.359	345.464	274.254
882	7.8637	301.385	309.355	309.29	292.297	296.342
883	7.8737	280.345	294.325	317.33	298.261	330.437
884	7.8837	288.395	287.307	312.328	298.284	297.365
885	7.8937	290.312	267.299	306.357	275.293	279.254
886	7.9037	247.234	278.337	314.347	300.299	259.234
887	7.9137	284.299	300.329	310.325	320.309	301.307
888	7.9237	301.285	309.306	298.299	304.305	274.29
889	7.9337	290.294	281.248	298.288	295.34	311.375
890	7.9437	284.271	288.273	324.383	332.402	290.308
891	7.9537	291.337	314.327	284.324	299.311	262.263
892	7.9637	277.325	276.303	316.376	304.359	287.322
893	7.9737	277.312	263.246	294.324	342.405	283.331
894	7.9837	292.305	273.324	303.298	325.388	285.285
895	7.9937	268.219	270.257	286.243	276.235	306.293
896	8.0037	269.266	289.315	293.287	307.303	297.263
897	8.0137	324.401	313.357	322.374	314.355	285.266
898	8.0237	292.351	293.295	303.334	298.337	300.309
899	8.0337	307.307	272.267	287.288	268.278	296.33
900	8.0437	304.268	282.21	288.27	306.342	289.285
901	8.0537	278.259	301.301	326.34	338.36	273.268
902	8.0637	287.284	269.253	302.28	305.29	278.256
903	8.0737	269.314	285.312	314.327	285.278	295.319
904	8.0837	298.344	310.386	297.348	306.312	314.376
905	8.0937	297.336	289.347	277.264	277.245	290.316
906	8.1037	279.306	279.316	296.287	319.31	308.355
907	8.1137	274.286	260.26	334.34	318.278	296.298
908	8.1237	284.327	271.239	296.3	294.238	283.284
909	8.1337	273.244	274.251	250.217	303.265	292.227
910	8.1437	277.252	313.319	279.278	293.343	278.264
911	8.1537	242.216	276.179	302.313	278.306	262.244
912	8.1637	276.289	281.246	317.339	268.272	280.313
913	8.1737	257.234	278.255	254.213	263.236	285.292
914	8.1837	279.255	285.314	280.211	289.259	262.227
915	8.1937	266.215	271.304	313.248	275.222	263.258
916	8.2037	313.332	254.307	290.254	291.304	294.339
917	8.2137	267.278	289.308	299.326	311.303	291.315
918	8.2237	233.207	279.269	256.234	308.321	250.247
919	8.2337	244.208	275.241	281.246	280.294	260.249
920	8.2437	285.274	267.189	256.215	298.336	262.24
921	8.2537	265.268	259.2	277.251	268.223	229.19
922	8.2637	260.252	261.199	271.254	291.298	267.262
923	8.2737	258.214	239.15	282.219	288.261	271.229
924	8.2837	243.174	281.252	284.208	287.3	246.206
925	8.2937	266.222	285.324	295.257	327.377	233.197
926	8.3037	266.306	234.208	258.218	277.284	249.245
927	8.3137	257.257	284.262	292.288	273.289	277.276
928	8.3237	271.263	294.289	271.274	313.309	262.23
929	8.3337	250.236	231.193	295.32	286.257	280.283
930	8.3437	240.195	286.3	326.346	229.137	250.201
931	8.3537	244.205	277.26	269.233	276.205	268.219
932	8.3637	261.269	255.188	285.227	271.253	265.208
933	8.3737	245.191	260.203	274.208	281.284	264.247
934	8.3837	290.236	241.173	293.259	271.293	244.249
935	8.3937	237.166	305.312	270.26	309.349	255.241
936	8.4037	249.217	273.245	285.289	251.261	253.208
937	8.4137	251.252	259.227	298.278	258.199	248.226
938	8.4237	250.236	274.215	293.244	260.182	289.282
939	8.4337	247.205	268.236	278.256	258.175	273.247
940	8.4437	239.2	270.29	276.266	292.255	258.218
941	8.4537	245.182	238.225	286.243	242.187	239.193
942	8.4637	273.215	271.254	279.197	246.225	252.213
943	8.4737	234.18	223.147	262.174	236.188	259.251
944	8.4837	251.243	228.174	276.236	260.221	269.22
945	8.4937	261.219	272.25	266.203	262.232	242.224
946	8.5037	249.228	230.187	286.272	266.242	273.283
947	8.5137	242.192	238.189	265.224	259.236	260.26
948	8.5237	252.237	243.183	268.231	249.201	247.195
949	8.5337	251.244	264.248	257.222	252.156	249.215
950	8.5437	243.246	260.226	285.311	261.204	237.194
951	8.5537	242.217	252.23	269.248	261.205	259.237
952	8.5637	233.125	262.208	282.24	250.235	231.19
953	8.5737	231.173	246.18	276.223	268.256	228.174
954	8.5837	246.222	248.211	272.217	268.249	254.236
955	8.5937	228.207	246.209	281.253	299.303	213.141
956	8.6037	234.2	268.214	276.242	278.236	256.206
957	8.6137	243.187	251.159	267.242	250.197	263.216
958	8.6237	281.25	239.162	259.19	278.232	253.202
959	8.6337	280.248	260.228	270.181	285.237	252.214
960	8.6437	236.213	267.239	312.24	281.257	215.14
961	8.6537	212.184	249.24	268.228	265.217	236.216
962	8.6637	248.204	265.209	270.248	238.192	235.255
963	8.6737	218.141	262.211	269.238	262.244	233.191
964	8.6837	236.163	248.173	252.223	287.249	239.205
965	8.6937	210.108	244.221	272.207	239.214	223.16
966	8.7037	236.222	241.223	270.234	275.228	240.179
967	8.7137	251.246	233.195	258.205	255.199	281.25
968	8.7237	233.226	245.163	264.201	277.206	234.193
969	8.7337	233.196	255.224	245.196	245.19	247.185
970	8.7437	210.144	243.2	247.187	228.164	235.165
971	8.7537	260.202	231.177	242.187	250.177	233.173
972	8.7637	204.122	223.18	247.153	229.165	223.187
973	8.7737	228.173	242.163	236.157	292.258	216.177
974	8.7837	239.228	237.177	247.182	237.221	233.17
975	8.7937	217.144	229.215	227.218	248.221	250.191
976	8.8037	223.118	225.187	284.276	234.182	225.181
977	8.8137	246.154	227.163	250.198	240.143	219.171
978	8.8237	245.156	211.12	245.231	217.109	252.205
979	8.8337	207.156	257.181	228.194	237.123	223.159
980	8.8437	244.228	214.139	237.194	214.146	254.185
981	8.8537	213.191	211.189	264.19	244.206	235.196
982	8.8637	201.174	250.239	257.16	241.192	226.202
983	8.8737	225.15	257.236	253.17	225.168	220.186
984	8.8837	205.116	229.175	216.153	228.177	213.142
985	8.8937	224.129	214.134	241.172	279.203	240.192
986	8.9037	226.138	234.174	229.177	241.149	236.168
987	8.9137	209.17	240.186	267.225	227.151	203.137
988	8.9237	240.211	230.159	238.168	230.176	235.161
989	8.9337	198.15	230.184	233.156	227.158	248.223
990	8.9437	216.181	217.144	226.14	211.17	236.215
991	8.9537	196.106	217.129	249.207	214.152	235.156
992	8.9637	223.161	236.184	235.201	200.158	222.153
993	8.9737	221.136	245.201	210.132	247.202	237.166
994	8.9837	203.142	229.175	202.131	220.135	217.157
995	8.9937	234.222	225.144	244.192	215.131	201.144
996	9.0037	184.139	221.163	244.189	250.166	210.178
997	9.0137	214.186	235.16	208.115	265.203	213.167
998	9.0237	224.133	226.162	215.123	246.223	236.168
999	9.0337	236.142	252.164	253.192	199.144	200.112
1000	9.0437	249.195	231.199	245.17	236.154	234.147
1001	9.0537	207.146	212.191	236.166	239.169	209.112
1002	9.0637	203.131	231.193	209.138	245.188	210.156
1003	9.0737	203.127	215.152	218.174	247.184	215.178
1004	9.0837	194.14	217.146	227.163	223.132	244.219
1005	9.0937	185.118	225.157	230.142	207.105	234.2
1006	9.1037	201.126	218.134	231.145	224.155	195.118
1007	9.1137	189.129	203.151	233.157	231.17	236.159
1008	9.1237	190.119	213.152	230.172	222.168	218.144
1009	9.1337	214.154	248.2	242.228	214.152	225.158
1010	9.1437	222.161	210.142	238.211	205.112	209.14
1011	9.1537	212.128	219.156	227.163	216.138	219.168
1012	9.1637	201.118	230.153	226.138	217.149	200.136
1013	9.1737	206.152	206.121	216.113	210.142	226.139
1014	9.1837	220.18	234.16	182.073	237.166	215.175
1015	9.1937	200.137	215.142	222.126	235.151	210.159
1016	9.2037	232.164	194.115	229.168	245.181	224.167
1017	9.2137	217.118	221.134	225.196	224.152	175.086
1018	9.2237	215.153	191.098	221.149	207.125	227.139
1019	9.2337	197.146	205.128	264.223	215.138	224.134
1020	9.2437	196.138	211.138	209.149	196.128	197.134
1021	9.2537	223.174	222.161	223.154	228.176	211.137
1022	9.2637	200.091	220.16	208.146	206.155	215.174
1023	9.2737	204.112	227.166	228.175	219.156	218.135
1024	9.2837	211.157	179.125	217.148	211.124	198.107
1025	9.2937	209.129	190.128	217.15	234.143	168.077
1026	9.3037	194.134	208.126	196.124	210.096	200.137
1027	9.3137	187.13	217.148	215.131	221.112	196.132
1028	9.3237	226.196	199.103	218.126	210.125	226.183
1029	9.3337	170.114	201.124	210.117	193.14	206.125
1030	9.3437	199.132	192.111	174.072	200.161	209.114
1031	9.3537	239.18	211.154	229.16	196.138	189.096
1032	9.3637	200.118	213.144	220.15	225.138	204.128
1033	9.3737	201.099	217.135	199.151	205.102	178.113
1034	9.3837	220.123	189.075	242.193	235.165	194.128
1035	9.3937	179.1	219.148	216.146	197.129	192.111
1036	9.4037	196.137	212.163	235.156	200.139	199.104
1037	9.4137	180.126	202.158	177.072	222.175	197.128
1038	9.4237	173.112	195.125	212.138	176.073	192.141
1039	9.4337	203.136	207.122	205.127	211.126	212.149
1040	9.4437	179.107	211.112	196.131	236.135	193.148
1041	9.4537	204.129	226.14	196.107	210.107	187.09
1042	9.4637	173.078	204.14	211.138	215.114	182.092
1043	9.4737	207.124	180.093	204.143	218.137	210.142
1044	9.4837	199.11	204.146	205.136	210.177	185.106
1045	9.4937	195.127	195.144	234.156	193.148	204.133
1046	9.5037	211.159	208.152	197.094	193.115	185.105
1047	9.5137	196.103	202.114	199.091	213.139	184.093
1048	9.5237	180.094	207.104	190.113	211.111	195.112
1049	9.5337	190.106	215.124	212.134	206.101	202.152
1050	9.5437	201.148	205.12	217.196	191.125	196.12
1051	9.5537	188.132	220.182	228.2	174.113	204.123
1052	9.5637	199.156	172.114	193.113	202.137	188.11
1053	9.5737	173.117	232.192	234.148	196.15	182.115
1054	9.5837	198.105	177.082	202.108	222.163	189.117
1055	9.5937	188.124	199.093	210.112	200.118	189.106
1056	9.6037	184.104	206.132	215.142	168.062	200.121
1057	9.6137	160.115	176.1	220.122	219.143	176.073
1058	9.6237	170.119	186.117	204.102	229.167	167.109
1059	9.6337	148.059	195.13	208.124	202.128	178.127
1060	9.6437	200.119	174.083	186.097	181.083	207.157
1061	9.6537	171.045	169.083	205.118	215.095	178.096
1062	9.6637	180.107	198.124	196.142	217.146	194.115
1063	9.6737	201.139	201.139	195.135	193.118	176.112
1064	9.6837	179.106	196.152	201.124	171.094	172.085
1065	9.6937	195.101	194.119	176.096	189.112	189.112
1066	9.7037	169.067	193.114	183.086	197.111	182.086
1067	9.7137	173.085	176.096	185.087	169.086	176.083
1068	9.7237	171.106	196.099	180.081	186.103	171.082
1069	9.7337	182.137	154.055	199.115	170.079	199.132
1070	9.7437	199.155	202.136	206.148	209.147	198.14
1071	9.7537	175.089	172.087	187.146	185.082	201.146
1072	9.7637	166.089	183.118	180.098	173.055	192.121
1073	9.7737	167.074	187.13	191.091	182.087	190.118
1074	9.7837	200.111	179.124	195.113	184.114	177.116
1075	9.7937	192.128	217.179	192.122	177.1	193.13
1076	9.8037	173.098	167.11	187.109	201.155	175.116
1077	9.8137	181.097	182.064	207.136	199.141	191.132
1078	9.8237	149.065	167.059	186.097	188.124	167.111
1079	9.8337	169.058	158.061	163.101	200.093	164.084
1080	9.8437	162.055	161.09	200.14	207.112	179.092
1081	9.8537	164.078	162.11	189.124	199.11	170.082
1082	9.8637	165.095	174.118	192.13	209.131	181.104
1083	9.8737	149.085	195.12	178.08	208.131	169.089
1084	9.8837	192.141	174.07	189.093	204.121	213.145
1085	9.8937	177.115	181.06	183.097	154.055	165.096
1086	9.9037	168.088	223.147	192.123	185.088	180.099
1087	9.9137	168.095	168.096	185.112	177.101	152.076
1088	9.9237	179.103	180.13	189.124	181.121	177.115
1089	9.9337	179.09	163.118	210.136	189.141	178.128
1090	9.9437	189.102	162.091	217.139	191.12	155.102
1091	9.9537	165.081	142.067	189.095	155.063	149.081
1092	9.9637	161.082	182.082	170.097	196.12	168.086
1093	9.9737	170.118	171.081	193.129	170.071	154.053
1094	9.9837	176.14	185.114	199.135	159.076	165.099
1095	9.9937	173.125	205.131	187.082	158.078	171.089
1096	10.0037	158.09	179.101	187.076	190.103	162.089
1097	10.0137	164.091	189.104	178.08	150.089	159.075
1098	10.0237	176.085	204.089	211.114	182.137	185.094
1099	10.0337	182.11	178.11	201.097	150.085	166.073
1100	10.0437	171.115	145.084	180.106	161.049	164.097
1101	10.0537	128.062	178.116	180.113	164.047	154.096
1102	10.0637	173.114	178.12	179.131	157.066	172.13
1103	10.0737	161.07	166.057	166.111	179.092	175.127
1104	10.0837	150.051	167.063	165.075	169.104	154.073
1105	10.0937	175.086	160.093	176.101	186.117	175.128
1106	10.1037	168.085	175.116	176.082	185.085	175.099
1107	10.1137	143.088	186.139	188.098	153.065	181.106
1108	10.1237	182.114	175.116	186.101	163.084	154.092
1109	10.1337	182.087	181.095	182.114	155.073	144.079
1110	10.1437	171.094	163.074	164.082	157.08	167.086
1111	10.1537	159.096	173.098	165.102	146.075	173.08
1112	10.1637	151.102	161.082	184.105	190.111	146.048
1113	10.1737	166.115	187.121	193.121	179.118	162.079
1114	10.1837	171.098	159.101	166.089	182.104	163.092
1115	10.1937	152.071	140.082	167.095	173.099	165.1
1116	10.2037	175.084	156.077	193.125	176.098	160.078
1117	10.2137	177.118	162.078	200.093	154.046	157.064
1118	10.2237	157.097	171.092	186.092	174.093	141.049
1119	10.2337	144.058	155.07	170.071	165.093	180.099
1120	10.2437	173.087	158.077	192.11	165.125	136.081
1121	10.2537	139.043	157.066	155.073	163.116	141.096
1122	10.2637	162.093	164.088	172.085	158.088	143.077
1123	10.2737	143.083	168.094	168.1	168.088	169.1
1124	10.2837	148.077	149.081	163.09	189.105	143.047
1125	10.2937	128.074	165.116	134.054	159.085	153.07
1126	10.3037	151.083	147.066	170.096	170.072	147.077
1127	10.3137	187.114	178.095	169.063	143.056	158.09
1128	10.3237	140.067	170.068	168.029	161.078	157.114
1129	10.3337	144.073	156.058	169.067	154.068	142.074
1130	10.3437	144.068	157.095	165.075	149.071	167.106
1131	10.3537	153.067	176.114	173.119	168.091	158.093
1132	10.3637	155.061	180.128	158.133	157.091	159.075
1133	10.3737	149.066	163.106	180.127	166.082	149.083
1134	10.3837	156.076	154.095	186.091	164.088	148.084
1135	10.3937	137.059	162.089	184.089	151.082	165.09
1136	10.4037	143.073	137.042	153.068	166.093	128.049
1137	10.4137	157.085	171.075	161.087	150.075	117.048
1138	10.4237	152.081	150.051	162.094	147.049	162.086
1139	10.4337	154.099	172.085	153.097	170.088	135.056
1140	10.4437	167.109	130.037	178.1	136.054	152.074
1141	10.4537	119.058	141.065	146.06	168.087	155.092
1142	10.4637	141.077	149.067	165.077	159.103	149.078
1143	10.4737	131.061	173.076	171.09	177.071	141.063
1144	10.4837	148.061	128.043	155.093	147.044	161.084
1145	10.4937	142.053	155.082	163.1	160.07	156.095
1146	10.5037	154.098	146.09	151.075	166.086	152.072
1147	10.5137	157.104	136.079	176.095	153.116	133.064
1148	10.5237	151.066	170.107	157.074	159.104	140.071
1149	10.5337	128.053	146.067	156.071	134.053	158.07
1150	10.5437	169.102	122.036	112.033	155.072	150.064
1151	10.5537	167.089	149.073	150.081	154.064	134.055
1152	10.5637	159.082	151.064	155.09	175.09	142.085
1153	10.5737	159.088	151.08	124.074	164.088	145.091
1154	10.5837	134.077	154.102	141.066	182.129	143.087
1155	10.5937	138.072	145.081	144.056	140.073	157.07
1156	10.6037	131.058	119.046	168.08	153.067	127.027
1157	10.6137	129.031	136.068	169.077	159.068	128.038
1158	10.6237	157.073	134.067	156.066	151.051	135.064
1159	10.6337	142.064	143.072	144.063	139.049	153.103
1160	10.6437	157.098	148.065	168.082	175.115	130.079
1161	10.6537	149.099	138.057	143.064	158.076	145.089
1162	10.6637	122.052	146.081	149.096	147.075	137.076
1163	10.6737	138.052	153.086	151.088	140.068	159.084
1164	10.6837	133.065	130.033	156.096	154.071	118.06
1165	10.6937	126.055	153.073	157.062	127.055	128.055
1166	10.7037	149.107	158.085	132.056	151.074	161.114
1167	10.7137	126.095	133.079	134.042	123.039	133.082
1168	10.7237	150.09	139.084	160.067	147.08	143.065
1169	10.7337	127.05	143.075	142.061	150.075	134.071
1170	10.7437	119.025	158.089	139.05	143.083	137.061
1171	10.7537	128.03	129.03	144.044	159.099	121.037
1172	10.7637	117.036	147.06	162.102	148.073	138.055
1173	10.7737	162.103	133.068	152.097	119.045	145.064
1174	10.7837	147.111	165.098	140.084	142.057	139.054
1175	10.7937	126.077	108.042	154.115	163.096	147.074
1176	10.8037	132.068	119.047	149.076	143.067	148.081
1177	10.8137	146.072	134.058	144.057	138.066	123.054
1178	10.8237	138.06	137.053	127.037	146.086	127.08
1179	10.8337	119.026	130.05	148.057	158.088	125.069
1180	10.8437	134.061	135.061	149.067	153.083	125.06
1181	10.8537	138.079	146.086	142.079	138.06	139.067
1182	10.8637	123.053	118.048	141.067	143.069	139.06
1183	10.8737	136.061	139.062	136.059	134.052	131.075
1184	10.8837	127.064	133.066	114.009	138.057	138.08
1185	10.8937	129.071	138.071	131.053	153.102	133.074
1186	10.9037	142.08	131.069	144.058	139.074	121.06
1187	10.9137	136.075	147.074	147.066	136.072	132.046
1188	10.9237	122.073	142.069	144.062	136.077	151.067
1189	10.9337	122.078	144.075	147.06	146.082	107.024
1190	10.9437	129.07	136.062	151.077	148.085	133.066
1191	10.9537	134.082	139.069	126.052	132.054	129.083
1192	10.9637	147.091	148.077	114.049	138.055	140.109
1193	10.9737	119.043	140.085	148.094	140.074	139.094
1194	10.9837	124.047	133.055	117.032	137.058	143.098
1195	10.9937	124.04	133.058	126.056	129.056	122.04
1196	11.0037	123.03	127.073	132.048	130.072	143.046
1197	11.0137	155.093	130.062	123.029	126.062	110.035
1198	11.0237	126.07	129.065	124.05	139.076	150.074
1199	11.0337	110.059	114.038	136.07	144.082	131.079
1200	11.0437	139.095	127.047	129.051	142.053	133.083
1201	11.0537	116.061	139.068	130.06	150.094	122.064
1202	11.0637	117.051	122.057	141.072	149.1	131.059
1203	11.0737	104.047	142.077	142.069	137.079	115.057
1204	11.0837	121.055	126.048	137.07	120.034	140.067
1205	11.0937	127.062	139.059	138.074	118.018	136.065
1206	11.1037	121.058	118.054	129.053	126.029	133.064
1207	11.1137	126.042	131.068	134.07	143.058	128.051
1208	11.1237	140.062	131.076	114.042	136.081	120.055
1209	11.1337	136.08	150.085	127.064	125.078	122.056
1210	11.1437	119.07	118.047	128.072	127.078	131.071
1211	11.1537	117.065	118.057	134.071	126.061	134.084
1212	11.1637	114.053	115.048	138.094	121.068	114.063
1213	11.1737	119.037	130.068	123.063	151.081	113.052
1214	11.1837	123.042	131.054	130.039	128.043	126.062
1215	11.1937	118.059	138.064	118.04	146.076	102.041
1216	11.2037	124.052	125.061	142.068	134.058	144.072
1217	11.2137	128.055	114.062	122.061	146.074	120.045
1218	11.2237	128.074	137.077	121.059	128.077	120.035
1219	11.2337	132.076	115.062	124.062	102.019	125.061
1220	11.2437	114.071	112.032	135.069	120.023	121.069
1221	11.2537	111.064	117.049	133.047	131.062	123.07
1222	11.2637	137.089	133.078	133.039	116.042	132.094
1223	11.2737	116.05	132.071	116.047	137.077	123.052
1224	11.2837	119.029	123.064	135.086	132.09	102.021
1225	11.2937	103.039	127.063	88.0391	105.039	129.061
1226	11.3037	112.062	103.045	113.075	114.059	125.068
1227	11.3137	98.0349	117.064	130.072	125.05	118.059
1228	11.3237	104.045	103.05	133.074	101.014	112.054
1229	11.3337	126.072	136.072	128.068	116.032	118.06
1230	11.3437	98.0366	129.056	136.049	124.028	119.059
1231	11.3537	122.059	111.035	119.042	136.044	116.053
1232	11.3637	91.0346	118.033	148.095	120.062	133.074
1233	11.3737	109.037	116.047	132.069	116.057	94.0334
1234	11.3837	119.049	112.038	122.084	122.063	104.054
1235	11.3937	117.059	123.072	129.067	136.084	107.054
1236	11.4037	146.072	115.058	131.054	148.098	125.065
1237	11.4137	101.049	115.054	103.037	106.041	112.049
1238	11.4237	116.053	107.051	117.038	125.058	104.031
1239	11.4337	114.059	100.024	126.047	120.04	125.057
1240	11.4437	131.065	125.064	117.045	125.046	113.06
1241	11.4537	117.057	112.039	126.069	121.07	126.084
1242	11.4637	117.067	112.052	120.071	119.066	115.076
1243	11.4737	102.046	127.083	128.07	126.079	119.068
1244	11.4837	99.0533	118.066	122.053	126.082	106.042
1245	11.4937	102.047	102.041	105.031	104.037	103.031
1246	11.5037	123.069	117.062	93.0194	140.073	101.015
1247	11.5137	101.043	99.037	128.054	132.068	110.05
1248	11.5237	123.057	107.041	126.072	117.054	103.039
1249	11.5337	117.058	101.043	109.063	104.048	93.0447
1250	11.5437	106.04	93.0356	103.044	125.063	104.062
1251	11.5537	117.056	98.0398	116.059	97.0294	98.0413
1252	11.5637	119.068	141.086	110.036	111.038	101.025
1253	11.5737	109.063	111.054	118.029	104.029	92.0188
1254	11.5837	132.097	115.056	93.0253	140.096	114.055
1255	11.5937	118.055	103.043	110.039	114.059	111.054
1256	11.6037	109.04	105.05	105.029	121.069	109.065
1257	11.6137	104.033	102.05	101.055	115.06	104.046
1258	11.6237	102.047	113.061	125.072	119.047	111.062
1259	11.6337	95.0572	121.059	114.058	115.054	103.059
1260	11.6437	103.069	128.056	111.061	119.083	98.0403
1261	11.6537	110.059	99.0319	103.037	120.054	108.061
1262	11.6637	99.0408	106.044	115.051	106.041	99.0358
1263	11.6737	105.031	95.0385	101.045	99.0282	96.0359
1264	11.6837	111.041	94.0384	111.056	96.0279	91.0312
1265	11.6937	105.051	106.042	109.044	113.068	90.0319
1266	11.7037	102.057	99.0177	125.067	112.048	100.051
1267	11.7137	102.046	123.055	102.034	104.051	107.054
1268	11.7237	85.0257	105.044	106.03	119.071	115.062
1269	11.7337	82.0255	107.071	106.037	98.0477	88.0279
1270	11.7437	90.0406	108.066	139.074	107.05	116.059
1271	11.7537	95.0521	106.056	122.06	119.035	96.0454
1272	11.7637	93.0472	111.073	113.051	94.0239	108.042
1273	11.7737	108.058	131.062	119.072	89.0272	106.053
1274	11.7837	93.0365	89.021	126.073	103.038	108.054
1275	11.7937	91.0355	101.033	101.054	132.08	89.027
1276	11.8037	96.037	97.0291	103.052	118.056	87.0312
1277	11.8137	94.0396	93.0327	89.031	106.041	80.0274
1278	11.8237	110.046	124.075	99.0437	114.06	89.0405
1279	11.8337	107.032	107.074	116.056	97.0508	102.061
1280	11.8437	108.052	88.0492	93.034	107.058	68.0237
1281	11.8537	103.062	94.0591	115.073	123.077	107.054
1282	11.8637	80.0509	87.0402	105.062	100.037	96.0397
1283	11.8737	101.058	95.0197	109.05	102.044	90.0331
1284	11.8837	112.056	107.044	93.0306	104.045	90.0264
1285	11.8937	92.0421	99.0295	111.035	103.047	107.056
1286	11.9037	86.0433	90.0216	87.0136	94.0391	108.059
1287	11.9137	83.034	102.044	109.058	106.049	108.066
1288	11.9237	86.0348	94.0358	99.0511	90.0293	101.058
1289	11.9337	96.0494	87.0288	106.055	108.049	98.0485
1290	11.9437	97.0295	86.0343	96.0406	92.0344	95.0409
1291	11.9537	107.052	105.044	100.034	98.0429	104.043
1292	11.9637	79.0352	101.038	128.066	114.053	103.03
1293	11.9737	90.0402	96.0374	106.048	94.0464	101.049
1294	11.9837	104.064	101.047	114.048	95.0496	98.0458
1295	11.9937	102.063	99.0603	101.051	72.032	80.0409
1296	12.0037	100.049	105.055	109.058	88.0402	80.0461
1297	12.0137	83.0317	93.0507	108.059	99.0371	93.0493
1298	12.0237	88.0387	99.0575	96.0338	99.0361	89.0367
1299	12.0337	96.0462	93.0318	108.048	98.045	102.055
1300	12.0437	75.035	82.0194	103.047	91.0306	88.0362
1301	12.0537	93.0457	103.044	99.0356	117.056	86.0153
1302	12.0637	94.0339	96.0306	119.068	96.0331	88.042
1303	12.0737	92.0433	111.056	131.083	100.044	72.0229
1304	12.0837	88.0466	98.0545	98.0487	102.066	93.0404
1305	12.0937	95.065	79.0446	110.07	98.0466	77.0363
1306	12.1037	101.067	92.0368	84.0403	96.0397	87.0268
1307	12.1137	103.047	85.0346	70.0033	87.0324	97.0484
1308	12.1237	92.0399	88.0394	92.0369	106.042	78.0388
1309	12.1337	96.0364	84.0228	113.065	93.049	84.04
1310	12.1437	91.0464	97.0474	95.0434	91.0381	95.0534
1311	12.1537	87.0431	107.057	91.051	94.0466	93.0354
1312	12.1637	89.0473	103.047	92.0458	96.0376	79.0338
1313	12.1737	86.0442	106.066	94.0474	107.03	94.0462
1314	12.1837	74.0225	103.052	80.0345	96.0421	93.0435
1315	12.1937	85.0425	108.058	99.0445	101.052	93.0345
1316	12.2037	81.0423	90.0404	94.0399	99.0629	76.0244
1317	12.2137	79.0294	99.0474	100.052	79.0471	94.0655
1318	12.2237	80.0397	107.066	92.0407	120.072	91.0502
1319	12.2337	101.038	92.0511	82.0406	99.0459	90.0557
1320	12.2437	93.0312	89.0359	88.0436	101.044	78.0351
1321	12.2537	67.0266	78.0266	95.0425	91.0404	101.036
1322	12.2637	79.0241	83.0271	94.0525	67.0168	81.0202
1323	12.2737	105.063	87.0329	91.0457	91.041	85.0257
1324	12.2837	82.0358	92.0419	92.0339	98.0477	97.0323
1325	12.2937	78.0357	87.0419	89.0325	89.0418	92.0428
1326	12.3037	91.0499	84.0409	88.0351	94.0376	89.0468
1327	12.3137	91.0418	99.0529	86.0322	96.0549	77.0379
1328	12.3237	87.0452	80.0278	73.031	93.0527	81.059
1329	12.3337	74.0268	71.0152	98.0546	77.0267	76.0431
1330	12.3437	87.0462	84.0362	96.0565	93.0551	99.0517
1331	12.3537	84.0532	90.0381	97.0614	97.0455	94.0463
1332	12.3637	102.064	80.0279	98.0538	100.049	88.0216
1333	12.3737	83.0457	77.0316	95.0447	102.064	76.0191
1334	12.3837	90.0512	84.0329	90.0429	94.0419	72.0252
1335	12.3937	72.0313	98.0422	98.057	78.0331	72.0282
1336	12.4037	74.0424	87.0459	93.0554	102.056	76.0359
1337	12.4137	82.0441	76.039	71.0445	84.0226	71.0342
1338	12.4237	88.0481	81.0308	89.0436	89.0337	82.028
1339	12.4337	71.0252	105.061	81.0259	91.0403	67.0143
1340	12.4437	83.0222	82.023	109.059	83.0471	85.0361
1341	12.4537	60.0144	83.026	77.0337	88.0383	59.0219
1342	12.4637	63.0206	72.0281	107.062	89.0485	76.05
1343	12.4737	82.0384	82.0211	92.0495	79.0427	90.0545
1344	12.4837	83.0538	81.0348	89.0454	88.0396	72.0298
1345	12.4937	87.0614	80.0278	94.0529	74.0337	87.0437
1346	12.5037	90.0528	102.057	101.055	78.0372	88.0395
1347	12.5137	82.0434	85.0592	69.0278	87.0346	89.0595
1348	12.5237	72.0357	75.0439	79.0367	82.0255	85.0624
1349	12.5337	60.0073	85.0493	78.0189	89.0407	89.0387
1350	12.5437	78.0364	82.0401	65.0112	73.0223	78.0346
1351	12.5537	78.028	84.0492	92.0394	90.0364	79.0278
1352	12.5637	78.0364	81.0437	87.029	80.043	81.0221
1353	12.5737	80.0451	91.0512	92.0482	74.0342	63.0112
1354	12.5837	96.0523	85.0457	91.0498	84.0416	72.0416
1355	12.5937	72.0412	81.0308	95.0536	82.0585	74.0494
1356	12.6037	69.02	71.017	75.0391	82.0584	80.04
1357	12.6137	82.0372	84.0412	93.0461	78.0256	79.0457
1358	12.6237	83.0402	85.0455	88.0486	89.0406	65.0234
1359	12.6337	65.0096	75.0364	112.071	83.0237	75.0258
1360	12.6437	65.0315	76.0416	76.0364	59.9941	73.0327
1361	12.6537	74.029	74.0415	99.048	81.0357	72.0377
1362	12.6637	69.0305	85.0554	86.0359	76.0321	87.0504
1363	12.6737	57.0337	78.0473	94.0538	73.0428	77.028
1364	12.6837	60.0163	74.0411	87.0499	71.048	81.0331
1365	12.6937	74.0267	83.0311	85.0506	75.0374	67.0229
1366	12.7037	62.0199	78.0256	83.037	86.0358	64.0174
1367	12.7137	70.027	77.0322	78.0345	82.0437	56.0304
1368	12.7237	79.0438	64.0153	73.0239	69.0376	67.0443
1369	12.7337	76.0419	90.0444	96.036	86.0473	59.0182
1370	12.7437	81.0507	77.0353	71.0128	76.0357	86.0597
1371	12.7537	87.055	65.0285	93.0474	73.0309	85.0452
1372	12.7637	62.0215	79.0428	91.0546	72.0237	69.0226
1373	12.7737	70.0247	72.0214	78.0476	71.0243	81.0314
1374	12.7837	62.0151	83.0399	75.0534	70.0324	59.0097
1375	12.7937	62.017	81.0371	88.0622	97.0483	70.0195
1376	12.8037	65.0281	77.0458	76.0391	60.0223	69.0289
1377	12.8137	72.0371	71.0393	78.0349	69.0317	81.0468
1378	12.8237	63.0345	74.0479	78.0388	72.0264	60.0341
1379	12.8337	75.0446	83.0571	75.0387	93.0458	81.0486
1380	12.8437	66.0233	81.0425	71.0369	88.0438	72.0421
1381	12.8537	68.0209	68.0304	81.0519	87.0489	75.0385
1382	12.8637	84.0407	71.0334	68.0278	82.0564	75.0367
1383	12.8737	76.0353	66.0206	75.0168	61.0294	67.032
1384	12.8837	63.0421	75.0392	66.0095	67.0424	73.0401
1385	12.8937	63.0334	76.0365	72.0284	68.0326	67.0308
1386	12.9037	65.0334	66.0271	72.0332	77.0387	60.026
1387	12.9137	72.0374	73.0353	54.0195	58.0239	63.0184
1388	12.9237	84.0349	65.0226	72.0365	79.0325	72.0277
1389	12.9337	73.0363	83.0492	92.0448	80.0331	71.0256
1390	12.9437	59.0189	69.0274	72.0263	74.0392	64.0214
1391	12.9537	77.0245	72.0279	73.0198	83.037	74.0487
1392	12.9637	73.026	58.0203	69.0231	74.0331	74.039
1393	12.9737	56.0128	71.0224	79.0386	61.0187	80.0433
1394	12.9837	65.0315	58.0292	68.0366	92.0421	64.027
1395	12.9937	58.0335	86.0584	69.0396	88.0457	65.0217
1396	13.0037	59.0246	62.0299	85.0557	67.0259	64.0303
1397	13.0137	52.0178	61.0262	84.0381	76.056	49.0122
1398	13.0237	74.0347	65.0255	65.0255	70.044	81.0423
1399	13.0337	84.0556	66.025	55.0225	60.0195	75.044
1400	13.0437	55.0421	69.0304	64.0292	80.0413	65.0328
1401	13.0537	56.0217	62.0334	56.0269	64.0368	57.0278
1402	13.0637	73.0471	62.0368	71.0333	86.0564	69.0422
1403	13.0737	65.0291	64.0378	56.0078	78.0374	64.0256
1404	13.0837	60.0087	71.0455	65.0217	82.0423	63.0195
1405	13.0937	67.0292	75.0399	80.0409	90.051	61.0201
1406	13.1037	66.0219	72.0283	72.0399	85.0477	66.0275
1407	13.1137	63.0378	81.033	56.0231	57.026	61.0311
1408	13.1237	73.0438	67.0178	71.0434	73.0523	65.0402
1409	13.1337	69.0243	78.0522	49.0129	69.0389	56.0281
1410	13.1437	59.0305	56.0267	79.0357	64.0194	62.0371
1411	13.1537	78.0434	69.0396	74.0297	58.0169	62.0326
1412	13.1637	53.0274	67.039	65.0122	70.0334	63.0313
1413	13.1737	70.05	62.0177	74.0361	66.0249	69.0319
1414	13.1837	54.0082	74.032	77.0479	76.0453	64.0401
1415	13.1937	72.041	57.0248	74.0407	69.0296	57.0328
1416	13.2037	56.0281	78.0363	60.041	54.0117	52.0235
1417	13.2137	56.0244	55.0285	61.0378	63.0248	56.0276
1418	13.2237	60.0408	54.0228	69.0324	56.0184	59.0199
1419	13.2337	53.0371	60.025	71.0244	55.0197	68.0252
1420	13.2437	61.023	67.0381	70.0253	70.0409	66.0264
1421	13.2537	56.0179	55.031	71.0315	64.0374	77.0431
1422	13.2637	62.0302	64.0281	72.0312	64.0385	54.0309
1423	13.2737	63.0273	64.0249	59.0409	65.0331	74.0518
1424	13.2837	57.0262	59.0315	61.0291	63.0413	53.0297
1425	13.2937	63.0417	60.0261	68.0313	62.0361	54.0243
1426	13.3037	61.0202	62.0252	63.0233	69.0297	62.0327
1427	13.3137	56.0182	57.0303	78.0277	70.0357	75.0428
1428	13.3237	53.0265	59.0347	78.0426	71.0295	66.0279
1429	13.3337	42.0128	60.0254	62.0412	46.0087	54.0251
1430	13.3437	68.044	63.0333	72.0462	67.0416	59.0272
1431	13.3537	60.0412	58.0331	74.0498	50.0318	51.0147
1432	13.3637	67.0457	57.0305	51.0291	65.0353	64.0407
1433	13.3737	49.0142	57.0252	63.0276	69.0347	50.0194
1434	13.3837	50.0222	65.0248	60.0171	61.0232	51.0131
1435	13.3937	47.0135	69.0178	56.0165	38.9981	61.032
1436	13.4037	60.0279	64.0222	69.0311	73.0342	49.0202
1437	13.4137	55.0216	65.0227	61.033	64.0331	65.032
1438	13.4237	71.0359	60.0304	60.0429	70.0456	55.0293
1439	13.4337	61.0323	61.0359	60.0325	58.0389	62.0199
1440	13.4437	53.0201	62.0401	70.0347	48.0272	57.023
1441	13.4537	48.0194	78.0511	57.0208	72.0417	53.0218
1442	13.4637	62.0317	59.0315	71.0325	58.0171	56.0284
1443	13.4737	59.0341	58.0207	72.0394	55.0196	58.0409
1444	13.4837	55.0368	43.0147	64.0403	53.0123	61.0373
1445	13.4937	50.0261	59.0308	62.0322	64.0267	54.0212
1446	13.5037	49.0264	55.018	62.0211	79.0516	54.0137
1447	13.5137	53.0198	44.0078	64.0246	61.0342	67.0177
1448	13.5237	52.0174	70.0384	48.0125	62.0441	50.0106
1449	13.5337	59.0211	59.0398	59.0229	64.0445	56.0151
1450	13.5437	57.0286	61.0424	50.0195	53.0236	59.0255
1451	13.5537	58.0328	59.0455	58.0392	65.0302	56.0313
1452	13.5637	50.0226	58.0329	54.0373	61.0132	53.0343
1453	13.5737	61.0356	49.0067	54.0295	56.0117	51.0342
1454	13.5837	69.0349	44.9992	60.0323	48.0166	46.0267
1455	13.5937	51.0218	50.0062	59.0285	56.0219	53.0251
1456	13.6037	42.0164	44.0174	46.0184	49.0353	53.0227
1457	13.6137	37.0067	55.0273	53.0198	66.0418	55.0236
1458	13.6237	55.0214	72.0517	61.0285	52.0276	52.0215
1459	13.6337	55.0262	54.0356	60.0325	61.0349	61.0281
1460	13.6437	45.023	67.0391	69.0348	53.0298	47.0178
1461	13.6537	45.027	62.0363	66.0253	59.0283	53.0221
1462	13.6637	52.0356	61.0407	51.0197	56.0143	45.0263
1463	13.6737	51.0276	60.034	54.0285	63.0339	53.0364
1464	13.6837	46.019	61.0256	57.0293	54.0345	49.0254
1465	13.6937	64.0255	53.0287	62.0389	57.041	55.032
1466	13.7037	45.0127	60.0385	62.0369	52.0325	54.0239
1467	13.7137	47.0029	61.0324	55.0234	62.0347	65.0341
1468	13.7237	51.014	55.0259	56.0273	48.0149	44.0158
1469	13.7337	43.023	51.0256	67.0347	52.0156	56.031
1470	13.7437	42.0214	44.0242	49.017	43.0071	39.011
1471	13.7537	50.0352	58.0414	54.0198	56.0275	45.027
1472	13.7637	50.0325	43.0267	51.024	61.0359	51.0242
1473	13.7737	49.0192	49.0208	65.036	60.0372	52.0219
1474	13.7837	47.0274	60.0197	53.0101	48.0195	43.0206
1475	13.7937	40.0162	57.016	54.0217	58.024	52.0275
1476	13.8037	47.0274	50.0133	58.0336	59.0258	66.037
1477	13.8137	56.0288	64.0386	48.0281	63.0411	42.0177
1478	13.8237	46.0195	50.034	53.0394	51.0156	52.0218
1479	13.8337	41.013	46.0399	50.0251	41.0165	49.015
1480	13.8437	35.0021	41.0121	41.0105	57.0424	45.0207
1481	13.8537	41.0154	62.0326	48.0148	57.03	59.0371
1482	13.8637	56.0217	46.0202	65.0208	52.0294	46.0269
1483	13.8737	44.0197	50.0217	47.002	60.0341	41.019
1484	13.8837	54.026	55.0307	44.0017	46.0111	45.0225
1485	13.8937	39.0141	48.0314	51.0134	57.0252	45.0162
1486	13.9037	48.0346	49.0326	44.0164	45.0182	60.0253
1487	13.9137	40.0217	55.0338	50.0283	59.0244	39.0226
1488	13.9237	47.0254	39.005	44.0217	66.0334	45.0209
1489	13.9337	49.0302	52.0254	48.0251	46.0172	47.0266
1490	13.9437	44.0156	45.0157	50.0355	50.0218	57.0346
1491	13.9537	42.0217	53.0291	51.0289	39.0174	46.0218
1492	13.9637	49.0192	47.0258	46.0201	43.0248	32.0085
1493	13.9737	42.0126	42.0166	49.0253	50.0308	50.0215
1494	13.9837	61.0354	44.0246	41.0081	51.0241	38.0118
1495	13.9937	52.0327	55.0334	50.0233	51.0298	51.0326
1496	14.0037	38.0249	48.0206	52.0297	45.0208	57.0392
1497	14.0137	55.0345	52.0305	40.0207	53.0293	53.0353
1498	14.0237	40.0168	49.0309	47.0325	46.0283	51.0278
1499	14.0337	50.0212	51.0197	55.023	49.0319	55.0316
1500	14.0437	39.0059	46.0202	52.0172	46.0217	45.0155
1501	14.0537	43.0236	45.02	46.0113	54.019	45.0125
1502	14.0637	44.0242	48.0216	49.0114	38.0062	42.0216
1503	14.0737	39.017	53.0293	42.0217	44.0109	32.0081
1504	14.0837	46.0232	52.0209	46.0275	49.0299	42.0048
1505	14.0937	36.0119	45.0177	39.0204	39.0177	47.0271
1506	14.1037	33.0046	53.0293	37.0154	51.0284	44.0235
1507	14.1137	37.0093	49.021	43.0205	44.0275	59.0397
1508	14.1237	38.0146	44.0242	44.0175	42.0137	45.0249
1509	14.1337	37.0197	52.0307	44.0106	52.0273	48.0195
1510	14.1437	40.0203	52.03	39.0176	43.0114	44.0154
1511	14.1537	34.011	42.0288	38.0171	43.0162	45.0205
1512	14.1637	39.0197	41.0215	29.0013	60.0343	37.01
1513	14.1737	38.0173	52.034	50.0306	47.0213	52.0246
1514	14.1837	46.0279	44.0229	49.0243	46.0257	46.018
1515	14.1937	51.0338	57.0335	42.0192	35.0142	45.0135
1516	14.2037	36.0176	50.0194	38.016	55.0299	35.0145
1517	14.2137	42.0132	42.0112	45.0316	36.018	32.0057
1518	14.2237	42.0126	55.0314	42.0254	42.0169	37.0225
1519	14.2337	30.0078	40.0104	43.0226	48.0124	40.0249
1520	14.2437	32.0138	53.0335	42.0154	40.0178	43.0231
1521	14.2537	39.0272	38.0277	46.0221	42.0231	42.0245
1522	14.2637	40.0166	28.0086	41.0142	51.036	27.0052
1523	14.2737	33.0152	36.0205	45.0154	50.0368	31.0039
1524	14.2837	50.0397	38.0203	56.0243	42.0195	55.0268
1525	14.2937	35.0121	41.0171	47.0249	49.0192	34.0085
1526	14.3037	48.0298	31.0148	47.0262	46.0154	45.014
1527	14.3137	37.015	40.0208	52.036	33.007	50.0218
1528	14.3237	38.0137	36.0032	42.0337	46.0207	47.0306
1529	14.3337	42.0234	38.0149	41.0247	42.0238	27.0103
1530	14.3437	34.017	46.0196	40.0158	28.0157	33.0188
1531	14.3537	49.024	47.0214	38.0222	32.0167	45.0305
1532	14.3637	39.0165	35.0116	48.0218	55.0389	31.0143
1533	14.3737	41.016	36.0161	36.0013	41.0167	41.022
1534	14.3837	48.0339	38.0249	38.0194	50.0265	45.0256
1535	14.3937	32.0231	35.0199	37.0198	52.0368	38.0206
1536	14.4037	49.0245	36.0122	49.034	40.0201	33.0097
1537	14.4137	34.0168	31.0149	45.0228	46.0307	38.0154
1538	14.4237	29.0155	33.0038	35.0114	29.0062	46.0242
1539	14.4337	45.0248	35.0048	38.0163	30.0053	39.0211
1540	14.4437	43.025	51.0247	39.0202	41.0161	42.0306
1541	14.4537	37.0185	43.0224	50.0378	48.0207	40.0225
1542	14.4637	37.0139	38.017	37.0209	31.0093	27.0157
1543	14.4737	35.0089	45.0299	46.0227	32.0101	30.0137
1544	14.4837	37.0153	45.0283	50.0227	40.024	47.0207
1545	14.4937	31.0073	40.0236	49.0256	40.0317	24.0097
1546	14.5037	34.0153	36.0146	35.0154	41.028	43.0184
1547	14.5137	40.0199	35.0082	36.0207	43.02	39.0197
1548	14.5237	41.0221	50.0312	34.0177	42.0159	46.0289
1549	14.5337	40.0227	33.0201	26.0127	36.0141	39.0188
1550	14.5437	39.0168	40.0185	29.0071	48.027	46.031
1551	14.5537	36.0176	27.0035	37.0137	35.0173	34.0196
1552	14.5637	37.0107	37.0222	37.0185	38.0196	35.0236
1553	14.5737	30.015	25.0112	34.0165	40.024	28.0168
1554	14.5837	33.0198	31.0186	37.0215	43.022	36.0218
1555	14.5937	39.0217	36.0248	36.0208	36.0114	28.006
1556	14.6037	42.0266	35.0211	29.0097	35.0149	37.0104
1557	14.6137	35.0215	34.0182	42.016	25.0025	33.0084
1558	14.6237	37.0245	42.0217	53.0207	37.0166	35.0056
1559	14.6337	23.006	32.0137	47.0231	26.0186	31.0051
1560	14.6437	36.0167	38.0207	37.0227	40.0224	38.0186
1561	14.6537	32.0164	37.0205	39.0261	31.0087	33.0141
1562	14.6637	38.0174	38.0189	41.0218	36.0174	41.0199
1563	14.6737	44.0291	40.0262	38.0164	42.0075	38.026
1564	14.6837	31.0142	32.0124	45.0185	42.0202	42.0295
1565	14.6937	39.0197	40.0209	39.0069	32.0114	38.0231
1566	14.7037	45.0249	38.0213	48.0311	45.0271	25.0127
1567	14.7137	42.0248	36.0222	37.0233	37.0238	38.0198
1568	14.7237	39.0237	45.0271	41.0261	38.0233	35.0099
1569	14.7337	31.0166	25.0068	30.0091	42.0268	37.0144
1570	14.7437	26.0165	31.0062	33.0125	39.022	37.0243
1571	14.7537	35.0209	33.0133	29.0019	39.0197	30.0119
1572	14.7637	35.0187	35.0174	45.0154	14.9965	37.0212
1573	14.7737	34.0178	34.0248	33.0174	33.0081	33.0161
1574	14.7837	22.9998	35.0183	34.0216	42.0162	31.0162
1575	14.7937	19.9938	33.0145	33.0162	34.0149	33.0087
1576	14.8037	40.0259	27.0142	31.0139	22.01	30.0111
1577	14.8137	23.0091	29.0131	37.0175	29.0153	27.0073
1578	14.8237	34.0196	30.0166	45.0246	40.0289	37.0145
1579	14.8337	43.0285	28.009	35.0154	31.0184	37.025
1580	14.8437	33.0101	31.002	35.0191	33.0163	35.0312
1581	14.8537	39.02	39.02	31.0207	34.0151	31.0211
1582	14.8637	20.008	39.022	38.0253	32.0156	28.011
1583	14.8737	33.0235	41.0318	29.0136	20.0035	26.0008
1584	14.8837	40.0307	21.01	38.0229	35.0148	31.0044
1585	14.8937	28.0186	36.0188	36.0141	41.0253	21.9983
1586	14.9037	30.0189	28.0095	40.0266	37.0189	29.0074
1587	14.9137	23.0095	32.0165	43.0224	31.0169	28.0092
1588	14.9237	23.0045	39.0214	29.0107	39.027	34.0165
1589	14.9337	44.0284	35.0187	30.0167	28.0083	20.0104
1590	14.9437	19.0011	29.0163	36.0167	41.0194	28.0191
1591	14.9537	31.0136	37.0228	22.0046	36.0171	29.0188
1592	14.9637	28.0071	23.0082	28.0134	34.0103	28.0121
1593	14.9737	21.0064	36.0202	36.0273	33.0154	34.0217
1594	14.9837	19.0107	32.0186	39.0269	34.0217	34.0217
1595	14.9937	39.0259	26.0176	36.0208	25.012	33.0172
1596	15.0037	30.0155	24.0049	33.021	27.017	28.0116
1597	15.0137	29.0128	37.023	39.0276	27.0202	23.0096
1598	15.0237	31.0163	33.0207	19.003	32.0213	24.0124
1599	15.0337	28.0106	22.0053	37.0197	20.0048	27.0183
1600	15.0437	21.0042	34.0166	30.0125	28.0055	29.0128
1601	15.0537	40.0261	33.0206	38.0221	34.0117	26.0094
1602	15.0637	29.017	24.0085	39.0195	27.0113	29.0175
1603	15.0737	23.0107	23.009	26.0059	37.0273	32.0113
1604	15.0837	30.0209	36.0217	22.0035	32.0217	26.0089
1605	15.0937	22.0073	28.016	30.0089	24.0111	32.0115
1606	15.1037	22.0053	27.0173	26.0101	22.0055	33.02
1607	15.1137	21.0122	26.0058	24.0136	33.016	20.0119
1608	15.1237	37.0262	34.0197	32.0159	31.0195	33.0267
1609	15.1337	22.0055	35.0215	35.0162	32.0199	34.0207
1610	15.1437	32.0167	43.0264	33.0222	34.0243	28.0133
1611	15.1537	26.0068	30.0195	32.0199	31.0178	27.0104
1612	15.1637	33.0116	38.0185	26.0143	28.0083	31.0143
1613	15.1737	29.0133	25.0007	20.0069	25.0097	24.0107
1614	15.1837	25.0161	30.0154	31.0195	22.0082	39.0177
1615	15.1937	30.0212	21.0064	31.0216	26.0147	26.0116
1616	15.2037	26.0142	28.0193	33.0182	29.0171	32.0179
1617	15.2137	28.0148	27.0223	33.0156	36.0225	26.0154
1618	15.2237	23.0144	36.0254	28.0131	27.014	22.0082
1619	15.2337	20.0074	22.0115	23.0142	35.0197	27.0121
1620	15.2437	27.0068	25.011	32.0113	29.0057	34.016
1621	15.2537	20.9997	33.0204	38.0186	25.0091	36.0241
1622	15.2637	32.0113	31.0155	30.0206	28.0179	39.0266
1623	15.2737	28.0167	26.0109	29.0163	21.0107	29.0123
1624	15.2837	33.0236	20.0086	32.0167	24.0162	36.0206
1625	15.2937	23.0152	24.0156	29.02	29.0181	28.0168
1626	15.3037	25.0178	17.0018	18.0029	31.0209	26.0105
1627	15.3137	27.0112	27.0158	20.002	38.026	20.0137
1628	15.3237	25.0114	38.0294	28.0192	34.0225	21.0136
1629	15.3337	32.0213	35.015	26.0095	26.0116	22.0166
1630	15.3437	24.006	33.0085	26.0147	32.0123	28.0187
1631	15.3537	24.0106	21.0097	25.0186	12.0018	26.0115
1632	15.3637	28.0186	29.0171	33.0201	31.0217	27.0073
1633	15.3737	29.0165	17.0078	27.0139	24.0153	24.0108
1634	15.3837	25.0154	23.0133	24.0061	25.01	28.0164
1635	15.3937	21.0125	27.0156	31.0169	17.0081	26.0146
1636	15.4037	21.0129	21.0064	35.0245	28.0147	28.0215
1637	15.4137	19.0068	16.0021	26.0175	36.0223	17.0107
1638	15.4237	28.0172	25.0134	24.0102	21.0132	19.0065
1639	15.4337	25.0122	32.0202	27.0118	19.0064	25.0105
1640	15.4437	32.0187	18.0076	23.0072	18.0058	21.0101
1641	15.4537	24.0133	18.0123	26.0162	25.016	28.0104
1642	15.4637	39.0261	25.0155	30.0231	25.0103	22.0059
1643	15.4737	27.011	26.0139	24.01	29.0133	27.0106
1644	15.4837	20.0088	23.0068	29.0152	29.0154	21.0107
1645	15.4937	21.0122	20.004	31.0201	32.0214	28.0165
1646	15.5037	17.0061	18.004	31.0152	24.0144	15.0083
1647	15.5137	20.0069	20.0102	22.0094	24.0196	29.0195
1648	15.5237	29.0198	27.0157	26.02	21.012	25.0132
1649	15.5337	15.0039	32.0169	39.0263	32.0205	22.0173
1650	15.5437	25.0161	29.0119	26.0083	28.0164	23.0146
1651	15.5537	17.0102	31.0172	23.0089	26.0141	25.0098
1652	15.5637	28.025	19.0067	21.007	17.0014	22.0107
1653	15.5737	23.0186	18.0086	20.0093	36.0245	27.0162
1654	15.5837	26.0162	10.0016	31.0244	20.01	29.0144
1655	15.5937	30.019	35.0265	30.0204	17.0134	20.014
1656	15.6037	21.0037	19.0105	30.0162	27.0191	21.0147
1657	15.6137	30.0154	22.0121	36.021	21.0112	20.0101
1658	15.6237	19.0069	22.0119	37.0147	26.0175	22.0155
1659	15.6337	28.0172	24.0108	36.0169	31.0147	21.0123
1660	15.6437	21.0104	15.0082	31.0197	26.0126	26.0127
1661	15.6537	14.004	18.0149	24.0209	24.0063	28.0236
1662	15.6637	20.0124	20.0099	23.019	30.0206	12.0055
1663	15.6737	22.0147	33.0207	25.019	26.0179	26.0176
1664	15.6837	18.0131	18.0082	23.0181	26.0131	18.0113
1665	15.6937	26.016	26.0101	15.0077	25.0138	23.0139
1666	15.7037	14.0024	18.0076	23.0136	20.0082	19.0082
1667	15.7137	28.0224	23.0095	23.0162	19.0077	22.0088
1668	15.7237	23.0136	23.0151	20.0139	19.0062	24.0113
1669	15.7337	22.0089	17.0089	29.0205	25.0142	23.0133
1670	15.7437	17.0086	22.0104	22.012	16.0083	15.0078
1671	15.7537	16.0061	25.0159	22.0095	24.0096	19.0096
1672	15.7637	20.0105	18.013	20.0087	21.0139	18.0082
1673	15.7737	22.0063	17.0094	17.0089	18.0104	22.016
1674	15.7837	25.0152	30.0221	31.014	17.0076	20.0084
1675	15.7937	28.0216	22.011	27.0114	23.0172	29.0207
1676	15.8037	14.0039	23.0119	29.0215	31.0208	25.0126
1677	15.8137	22.0169	22.0156	30.0185	25.0169	15.9978
1678	15.8237	22.0166	22.0161	16.0039	27.0204	24.0138
1679	15.8337	22.0115	28.0209	22.0141	15.0037	35.0268
1680	15.8437	21.0157	22.0153	21.008	25.0133	15.0085
1681	15.8537	26.0173	20.0139	23.0115	22.0127	22.0147
1682	15.8637	24.0152	24.0139	20.0156	16.9985	16.0091
1683	15.8737	20.0115	17.0105	25.0203	28.0111	24.0159
1684	15.8837	16.0062	20.0133	28.0189	19.0136	26.0155
1685	15.8937	20.0118	19.0092	17.0131	30.0249	25.0104
1686	15.9037	22.0125	13.0052	21.013	20.0133	21.0111
1687	15.9137	17.0054	22.0159	27.0135	23.0154	25.0134
1688	15.9237	21.0101	15.0053	14.0032	22.0079	24.0177
1689	15.9337	16.0113	21.0131	24.0173	20.0088	24.0166
1690	15.9437	16.012	19.0122	19.0088	23.0158	27.0159
1691	15.9537	17.009	26.0193	23.0146	21.0182	17.0123
1692	15.9637	26.0179	23.0164	10.0017	16.0088	27.0218
1693	15.9737	24.0153	18.0118	20.0065	23.0127	12.0046
1694	15.9837	17.0106	27.0186	20.0105	30.0171	20.0102
1695	15.9937	15.0096	14.0071	26.014	17.0096	19.0112
1696	16.0037	13.0068	13.0068	17.0101	19.0065	18.0078
1697	16.0137	25.0144	21.0078	24.0165	14.0094	23.0093
1698	16.0237	15.0065	15.0049	23.0149	16.0105	24.013
1699	16.0337	9.00401	20.0139	25.0192	23.0099	21.015
1700	16.0437	23.0128	20.0155	17.0088	24.0119	22.0184
1701	16.0537	13.0078	15.0097	20.0067	23.0112	26.0204
1702	16.0637	23.0183	19.0163	13.0023	20.0121	22.0106
1703	16.0737	19.0132	31.0248	12.0021	21.013	13.0037
1704	16.0837	16.0106	16.0086	20.0141	17.0135	19.0103
1705	16.0937	14.0029	23.0194	21.0134	14.0111	14.0061
1706	16.1037	22.012	20.0154	11.0051	16.0072	15.0037
1707	16.1137	20.0129	24.0147	23.0156	14.0055	17.0112
1708	16.1237	21.013	17.01	30.0237	23.0179	17.0129
1709	16.1337	8.00008	15.007	13.0072	18.0143	16.0104
1710	16.1437	12.0042	18.0104	17.0081	12.0044	14.0088
1711	16.1537	24.0135	24.0172	12.003	20.0128	21.0164
1712	16.1637	14.0096	13.0062	23.0098	13.0088	18.0111
1713	16.1737	14.0084	29.0205	20.0101	25.0182	17.0122
1714	16.1837	18.01	22.0124	19.0105	20.0104	15.0075
1715	16.1937	16.011	21.0136	16.0065	20.0127	11.0061
1716	16.2037	18.0097	16.0077	10.0032	20.0126	18.0118
1717	16.2137	20.0094	22.0101	18.0133	19.0153	11.0042
1718	16.2237	23.0109	14.0072	20.0131	22.0193	17.0095
1719	16.2337	17.0089	16.0076	22.0147	14.0056	21.0159
1720	16.2437	22.0131	14.0064	16.0116	9.00196	11.0027
1721	16.2537	16.0075	22.0105	18.0097	15.0054	22.0117
1722	16.2637	20.0135	23.0127	14.0073	22.0118	13.0066
1723	16.2737	17.0118	11.0026	17.0124	21.0106	15.0062
1724	16.2837	15.0107	12.006	13.0096	16.009	17.0116
1725	16.2937	20.0135	20.0133	22.0179	17.0128	12.0088
1726	16.3037	15.0104	21.0162	18.0143	17.0116	16.0093
1727	16.3137	24.0145	10.0032	16.013	18.0138	11.0064
1728	16.3237	9.00065	14.0043	17.0121	15.0073	14.0122
1729	16.3337	14.0057	12.0059	16.0075	19.0131	15.0069
1730	16.3437	16.0086	12.0042	15.0083	20.0152	22.0151
1731	16.3537	14.0121	13.0042	18.0128	17.0123	21.0154
1732	16.3637	12.0116	14.0065	22.0154	22.0161	20.0087
1733	16.3737	11.0083	17.0112	26.019	17.0077	25.0155
1734	16.3837	17.0145	14.0091	17.0096	10.0061	20.0136
1735	16.3937	16.0102	15.01	14.0092	19.0149	16.0125
1736	16.4037	13.0035	14.0079	15.0098	21.0174	18.0138
1737	16.4137	18.0106	17.0124	19.0108	15.0118	19.0146
1738	16.4237	10.0007	10.0062	19.0107	30.0225	11.0059
1739	16.4337	17.0112	20.0155	22.0191	12.0022	14.0055
1740	16.4437	15.012	15.0136	27.0165	21.0099	14.0091
1741	16.4537	16.0109	16.012	10.0045	13.0076	12.0052
1742	16.4637	13.0084	11.0047	17.0065	15.0108	17.0098
1743	16.4737	13.0095	16.0079	15.0031	15.0114	21.0143
1744	16.4837	14.01	16.0087	22.0117	15.0121	17.0111
1745	16.4937	11.0051	23.0141	16.0082	16.0095	9.00624
1746	16.5037	15.008	14.01	25.0195	16.0094	20.0159
1747	16.5137	13.0071	15.0112	22.0192	17.0134	13.0055
1748	16.5237	14.0082	7.00313	12.0081	21.0156	18.0131
1749	16.5337	21.0157	19.0095	13.0077	19.0129	12.0093
1750	16.5437	22.0173	17.0128	18.0115	15.0118	22.0162
1751	16.5537	9.00565	13.0058	16.0108	12.0066	12.0103
1752	16.5637	15.0106	14.0083	16.0048	15.0078	19.0118
1753	16.5737	12.009	11.0076	15.0047	10.005	19.0068
1754	16.5837	13.0085	18.0141	17.0093	14.0106	11.0041
1755	16.5937	20.0149	25.019	13.0086	15.0095	6.00056
1756	16.6037	12.0096	12.0082	10.006	16.0128	14.0082
1757	16.6137	11.0087	15.0089	12.0083	13.0082	18.0131
1758	16.6237	8.00461	5.99683	16.0076	15.0084	23.0171
1759	16.6337	10.0042	16.0109	12.0037	17.0122	19.0123
1760	16.6437	10.0039	15.0097	19.0133	13.0053	18.0122
1761	16.6537	11.0029	16.0109	8.00576	17.0104	17.0111
1762	16.6637	13.0091	11.0085	20.0125	12.007	17.0131
1763	16.6737	17.0134	15.01	13.0095	12.0056	16.0147
1764	16.6837	9.00603	13.0066	11.0053	19.013	9.00369
1765	16.6937	17.0152	11.0045	17.012	16.0109	10.0061
1766	16.7037	13.0113	12.0101	15.0089	15.0063	11.0087
1767	16.7137	20.0151	15.0119	12.0056	19.0094	16.0087
1768	16.7237	11.0063	12.0054	6.00266	12.0038	8.00281
1769	16.7337	9.00258	11.0073	13.0086	11.0048	10.0064
1770	16.7437	13.0081	8.00403	14.0116	14.0118	13.0097
1771	16.7537	14.0079	20.0143	10.0078	11.01	15.0089
1772	16.7637	14.0122	8.00334	9.00312	8.0089	11.0079
1773	16.7737	11.0098	12.0089	17.0092	10.0073	10.0074
1774	16.7837	15.0122	15.0102	14.0087	14.0109	9.0047
1775	16.7937	14.0111	14.0093	16.0112	19.0126	17.0137
1776	16.8037	11.0054	9.00503	12.0051	16.0109	14.0112
1777	16.8137	11.0051	15.012	17.0118	12.0055	8.0019
1778	16.8237	11.0065	13.0068	17.0141	7.00319	18.0097
1779	16.8337	8.00509	12.0079	17.0127	11.0102	12.0064
1780	16.8437	16.0126	10.0076	18.0135	13.0131	19.0095
1781	16.8537	14.0093	9.00782	12.009	15.0114	7.99984
1782	16.8637	8.00212	20.0171	10.0055	13.011	10.0058
1783	16.8737	10.0051	10.004	16.0101	9.00599	6.00621
1784	16.8837	16.012	13.0097	16.0063	11.0075	15.0152
1785	16.8937	11.0079	12.0076	6.99752	8.00353	13.0104
1786	16.9037	17.0137	9.00231	11.0038	12.9979	14.0106
1787	16.9137	16.0124	17.012	11.0067	17.0067	12.0059
1788	16.9237	12.009	19.0132	14.0092	11.0067	11.0076
1789	16.9337	7.00478	9.00366	8.00599	12.0056	19.0145
1790	16.9437	10.0086	14.0097	8.00481	10.008	11.0035
1791	16.9537	14.0106	6.00397	15.0087	13.0134	13.0063
1792	16.9637	13.0069	7.00664	14.0101	11.0074	8.00473
1793	16.9737	7.00449	11.0094	11.0082	11.0068	15.0082
1794	16.9837	12.0064	10.0057	7.00425	12.0112	13.0087
1795	16.9937	17.0098	12.0077	20.0155	20.0159	15.0143
1796	17.0037	17.0112	8.00452	13.008	10.0057	7.00459
1797	17.0137	15.0092	14.0115	8.00424	8.00617	11.0099
1798	17.0237	8.00485	11.0071	12.0099	10.0054	14.013
1799	17.0337	9.00525	10.0072	13.0108	8.0032	11.0081
1800	17.0437	9.00835	9.00271	8.00359	12.0055	8.00538
1801	17.0537	9.00962	17.0096	15.0116	8.00574	14.0112
1802	17.0637	15.012	7.00164	14.0129	9.00594	5.00171
1803	17.0737	9.00524	7.00074	6.00013	8.00645	10.0068
1804	17.0837	8.00314	18.0126	17.0106	13.0095	4.00317
1805	17.0937	16.0103	19.0158	8.00687	16.014	10.0028
1806	17.1037	9.00562	7.00614	7.00602	7.00611	12.0064
1807	17.1137	8.00368	11.008	11.0078	8.00492	15.0095
1808	17.1237	11.0075	9.00722	11.0096	8.00446	8.00315
1809	17.1337	8.00457	11.0053	17.0131	15.0133	10.0058
1810	17.1437	9.0051	10.0057	9.00748	7.00497	10.0065
1811	17.1537	7.00351	13.0106	8.00382	12.0086	6.00057
1812	17.1637	12.0079	11.0076	7.00214	9.00442	9.0071
1813	17.1737	8.00607	9.00831	14.009	8.00131	13.0115
1814	17.1837	12.0102	10.0084	13.008	13.0091	12.0091
1815	17.1937	9.00539	11.0073	13.0098	10.0065	8.00564
1816	17.2037	9.00489	6.0034	6.00532	7.00508	15.0126
1817	17.2137	10.0067	10.0048	7.0065	13.0095	12.01
1818	17.2237	14.01	10.0048	14.0107	11.0103	14.0128
1819	17.2337	8.00734	15.0122	10.0094	11.0075	7.00495
1820	17.2437	8.00772	13.0074	9.00805	7.00483	10.007
1821	17.2537	10.0068	12.0081	14.0086	9.0066	7.00568
1822	17.2637	11.0084	8.00821	10.0057	4.00266	10.0055
1823	17.2737	5.00473	11.0073	5.00038	11.0052	10.0071
1824	17.2837	11.0042	13.0088	11.0048	8.00319	3.00212
1825	17.2937	6.00245	14.0106	15.0115	9.00575	9.00427
1826	17.3037	8.00489	9.00393	11.0086	8.00479	12.006
1827	17.3137	2.00124	11.0056	12.0111	14.0103	8.00453
1828	17.3237	6.00405	8.00474	9.00647	6.00453	8.00381
1829	17.3337	9.00751	10.009	7.00423	10.0062	11.0094
1830	17.3437	8.0056	6.00542	10.008	3.00118	4.00322
1831	17.3537	15.0099	8.00596	11.0079	10.0093	7.00414
1832	17.3637	8.00622	8.00715	10.0064	9.00805	8.00723
1833	17.3737	10.0085	9.00731	17.0143	6.00609	5.00439
1834	17.3837	7.00446	11.0073	11.0083	14.0134	8.00429
1835	17.3937	10.0086	5.00285	7.00435	9.00664	10.0065
1836	17.4037	10.0094	4.00254	2.00151	16.0127	0.997102
1837	17.4137	6.00462	11.0097	6.00515	3.99955	9.00567
1838	17.4237	6.00353	9.00863	6.00164	9.0045	6.00438
1839	17.4337	5.00354	8.00775	4.00261	12.0091	7.00453
1840	17.4437	10.0089	13.0113	7.00295	9.00621	7.00437
1841	17.4537	10.009	7.00563	7.00102	11.0086	9.00632
1842	17.4637	2.0012	12.0087	5.00229	9.0074	11.0097
1843	17.4737	10.0072	4.0023	5.00376	11.009	9.00766
1844	17.4837	11.0068	9.00722	7.00529	8.0061	7.00639
1845	17.4937	6.00382	10.006	10.0085	7.00545	7.00467
1846	17.5037	9.00805	7.00349	10.0089	13.0117	9.00672
1847	17.5137	7.00564	4.00248	8.00759	4.004	10.007
1848	17.5237	14.0105	7.00243	7.00608	8.00684	5.00299
1849	17.5337	5.00125	5.0026	15.0135	8.00728	11.0097
1850	17.5437	5.00175	10.0087	11.0092	5.00288	4.00401
1851	17.5537	10.0074	7.006	5.00134	9.00661	12.009
1852	17.5637	3.0027	4.0028	10.0066	6.00434	15.0119
1853	17.5737	6.00597	5.00413	10.0055	7.00319	5.00333
1854	17.5837	9.00867	5.00254	6.00437	11.0092	6.004
1855	17.5937	3.00121	6.00291	12.0094	7.00502	7.00607
1856	17.6037	8.00644	5.00126	7.00643	7.00407	8.00771
1857	17.6137	6.00425	8.00136	4.00451	17.014	7.00593
1858	17.6237	8.00663	4.00192	5.00514	11.009	6.00556
1859	17.6337	8.00722	6.00594	8.00552	4.00051	8.00675
1860	17.6437	5.00486	8.00604	3.00118	4.00278	12.0095
1861	17.6537	8.0075	6.00467	8.00482	7.00468	6.00394
1862	17.6637	10.0093	4.00411	10.0071	7.00474	9.0059
1863	17.6737	8.00638	9.00716	9.00789	13.0118	3.00113
1864	17.6837	3.00231	5.00406	4.00307	7.0061	8.00507
1865	17.6937	4.00248	6.00361	10.009	5.00457	9.00752
1866	17.7037	8.00571	4.00304	6.00501	2.00229	3.00316
1867	17.7137	6.00429	6.00552	9.00705	9.00734	5.00316
1868	17.7237	7.00518	6.00547	11.0085	8.00511	8.0068
1869	17.7337	4.00355	6.00542	6.005	10.0074	8.00647
1870	17.7437	5.00489	5.00482	10.008	5.00303	5.00421
1871	17.7537	6.00493	5.00305	5.00358	12.0103	8.00629
1872	17.7637	8.00534	11.0092	8.00649	2.00115	11.0086
1873	17.7737	6.00499	6.00562	7.00625	7.00418	8.00675
1874	17.7837	4.00186	4.00375	4.00362	11.0093	4.00364
1875	17.7937	9.00743	3.00197	8.00637	8.00755	3.00177
1876	17.8037	4.00199	5.00161	11.0077	9.00736	6.00508
1877	17.8137	4.00207	2.00089	8.00457	5.00468	11.0099
1878	17.8237	5.00336	5.00256	8.00679	7.00711	6.00545
1879	17.8337	5.00345	6.00454	3.00327	2.00116	6.00547
1880	17.8437	11.0085	1.00024	8.00672	4.00218	6.00548
1881	17.8537	6.00522	4.0028	6.00554	9.00679	10.0088
1882	17.8637	5.00485	7.00533	7.00578	6.00297	3.00277
1883	17.8737	6.00464	5.00449	4.00035	1.99891	4.00267
1884	17.8837	8.00702	7.00635	6.00308	3.0023	5.004
1885	17.8937	7.00648	5.00451	8.0057	8.00761	5.00439
1886	17.9037	8.00724	5.00379	8.00679	5.00399	3.00264
1887	17.9137	3.00196	7.00508	10.0084	3.00333	6.00437
1888	17.9237	7.00634	6.00491	6.00568	4.00439	3.0024
1889	17.9337	7.0055	8.00744	7.00691	8.00524	7.00624
1890	17.9437	4.00314	5.00483	8.00769	5.00359	3.00265
1891	17.9537	8.00612	8.00636	6.0046	6.00442	6.00536
1892	17.9637	8.00577	10.0086	4.00224	1.99849	6.00544
1893	17.9737	9.00564	5.00462	6.00483	3.00159	6.00529
1894	17.9837	5.00372	8.00422	5.00233	9.00829	3.00259
1895	17.9937	7.00628	6.0041	3.00084	5.00458	8.00704
1896	18.0037	7.00654	10.009	7.00597	8.00742	7.00615
1897	18.0137	5.0049	7.00622	4.00375	6.00489	5.00452
1898	18.0237	5.00482	8.00627	3.00314	8.00693	7.00659
1899	18.0337	4.00376	5.00452	3.00333	5.0045	3.00294
1900	18.0437	6.00538	6.00546	3.00299	3.00265	4.00359
1901	18.0537	3.00162	4.00351	3.00267	5.00439	6.00544
1902	18.0637	7.00568	8.00712	2.00174	3.00274	4.00267
1903	18.0737	6.0054	8.00718	4.00151	8.00611	1.99939
1904	18.0837	6.00442	4.00354	7.00527	3.00222	8.00621
1905	18.0937	5.00423	7.00616	4.0035	3.00265	3.00265
1906	18.1037	1.00119	7.00618	3.00264	3.00278	4.00261
1907	18.1137	2.00186	6.00528	5.00454	4.0037	9.00782
1908	18.1237	4.0026	4.00351	5.00477	8.00726	5.00483
1909	18.1337	2.00151	4.00352	6.00542	2.00183	5.00454
1910	18.1437	5.00345	4.00353	3.00265	4.00353	2.00183
1911	18.1537	7.00572	5.00441	5.00441	2.00078	4.00369
1912	18.1637	4.00359	3.00265	7.00614	3.00221	4.00354
1913	18.1737	8.00722	4.00353	7.00614	5.00439	5.00437
1914	18.1837	2.00202	3.00265	1.00087	8.00705	7.00617
1915	18.1937	3.00295	1.00088	10.0088	7.00624	2.00175
1916	18.2037	5.0045	4.00353	3.00259	3.00282	6.00527
1917	18.2137	4.00351	5.00441	10.0088	3.00271	5.00441
1918	18.2237	3.00263	6.00529	8.00705	3.00265	5.00441
1919	18.2337	3.00164	5.0044	7.00618	3.00265	4.00353
1920	18.2437	5.00397	6.00527	6.0056	6.00528	2.00176
1921	18.2537	5.00441	2.00176	3.00278	4.00352	3.00265
1922	18.2637	4.00353	4.00353	3.00265	2.00176	7.00618
1923	18.2737	4.00353	4.00353	6.00529	4.00353	3.00265
1924	18.2837	3.00265	8.00706	5.00441	4.00353	3.00265
1925	18.2937	3.00265	1.00088	5.00441	2.00176	4.00353
1926	18.3037	3.00265	7.00618	3.00265	5.00441	1.00088
1927	18.3137	3.00265	3.00265	10.0088	5.00441	7.00618
1928	18.3237	2.00176	4.00353	7.00618	4.00353	9.00794
1929	18.3337	4.00353	3.00265	6.00529	2.00176	4.00353
1930	18.3437	3.00265	4.00353	3.00265	5.00441	5.00441
1931	18.3537	2.00176	3.00265	4.00353	2.00176	4.00353
1932	18.3637	2.00176	5.00441	4.00353	5.00441	4.00353
1933	18.3737	3.00265	8.00706	8.00706	5.00441	4.00353
1934	18.3837	5.00441	2.00176	6.00529	3.00265	5.00441
1935	18.3937	4.00353	5.00441	3.00265	7.00617	4.00353
1936	18.4037	6.00529	3.00265	2.00176	4.00353	4.00353
1937	18.4137	1.00088	2.00176	7.00617	5.00441	2.00176
1938	18.4237	3.00265	5.00441	2.00176	6.00529	1.00088
1939	18.4337	3.00265	5.00441	6.00529	4.00353	6.00529
1940	18.4437	1.00088	5.00441	2.00176	4.00353	2.00176
1941	18.4537	2.00176	0	5.00441	7.00617	2.00176
1942	18.4637	3.00265	3.00265	5.00441	6.00529	6.00529
1943	18.4737	3.00265	6.00529	3.00265	6.00529	3.00265
1944	18.4837	5.00441	2.00176	4.00353	4.00353	3.00265
1945	18.4937	2.00176	4.00353	1.00088	1.00088	2.00176
1946	18.5037	5.00441	3.00265	3.00265	2.00176	5.00441
1947	18.5137	0	4.00353	6.00529	0	2.00176
1948	18.5237	2.00176	2.00176	5.00441	4.00353	3.00265
1949	18.5337	2.00176	4.00353	3.00265	1.00088	4.00353
1950	18.5437	2.00176	3.00265	3.00265	4.00353	2.00176
1951	18.5537	5.00441	3.00265	6.00529	2.00176	3.00265
1952	18.5637	4.00353	1.00088	3.00265	5.00441	6.00529
1953	18.5737	3.00265	6.00529	2.00176	2.00176	5.00441
1954	18.5837	2.00176	2.00176	4.00353	0	3.00265
1955	18.5937	2.00176	2.00176	4.00353	0	7.00617
1956	18.6037	4.00353	1.00088	3.00265	5.00441	6.00529
1957	18.6137	5.00441	2.00176	4.00353	2.00176	3.00265
1958	18.6237	3.00265	6.00529	4.00353	3.00265	0
1959	18.6337	2.00176	1.00088	8.00706	2.00176	0
1960	18.6437	2.00176	4.00353	7.00617	4.00353	4.00353
1961	18.6537	2.00176	5.00441	5.00441	13.0115	3.00265
1962	18.6637	3.00265	2.00176	3.00265	4.00353	5.00441
1963	18.6737	2.00176	4.00353	4.00353	3.00265	1.00088
1964	18.6837	2.00176	4.00353	2.00176	5.00441	3.00265
1965	18.6937	1.00088	3.00265	4.00353	1.00088	6.00529
1966	18.7037	3.00265	2.00176	5.00441	1.00088	4.00353
1967	18.7137	5.00441	0	2.00176	4.00353	2.00176
1968	18.7237	1.00088	2.00176	2.00176	3.00265	5.00441
1969	18.7337	5.00441	4.00353	2.00176	0	2.00176
1970	18.7437	4.00353	3.00265	3.00265	3.00265	0
1971	18.7537	3.00265	3.00265	4.00353	3.00265	3.00265
1972	18.7637	4.00353	1.00088	2.00176	1.00088	0
1973	18.7737	2.00176	4.00353	1.00088	4.00353	1.00088
1974	18.7837	4.00353	2.00176	2.00176	3.00265	2.00176
1975	18.7937	0	6.00529	4.00353	5.00441	2.00176
1976	18.8037	0	4.00353	1.00088	0	2.00176
1977	18.8137	3.00265	4.00353	0	3.00265	3.00265
1978	18.8237	3.00265	5.00441	6.00529	1.00088	2.00176
1979	18.8337	4.00353	3.00265	3.00265	3.00265	1.00088
1980	18.8437	3.00265	2.00176	0	0	7.00617
1981	18.8537	2.00176	1.00088	1.00088	1.00088	3.00265
1982	18.8637	4.00353	3.00265	3.00265	3.00265	4.00353
1983	18.8737	2.00176	1.00088	1.00088	3.00265	3.00265
1984	18.8837	3.00265	5.00441	3.00265	0	3.00265
1985	18.8937	3.00265	2.00176	0	2.00176	3.00265
1986	18.9037	3.00265	1.00088	4.00353	2.00176	5.00441
1987	18.9137	3.00265	3.00265	3.00265	4.00353	0
1988	18.9237	1.00088	0	3.00265	5.00441	1.00088
1989	18.9337	1.00088	2.00176	3.00265	1.00088	2.00176
1990	18.9437	3.00265	3.00265	1.00088	3.00265	2.00176
1991	18.9537	3.00265	2.00176	1.00088	1.00088	1.00088
1992	18.9637	2.00176	4.00353	1.00088	3.00265	1.00088
1993	18.9737	2.00176	3.00265	3.00265	0	0
1994	18.9837	0	1.00088	0	4.00353	2.00176
1995	18.9937	1.00088	5.00441	1.00088	1.00088	2.00176
1996	19.0037	3.00265	2.00176	4.00353	2.00176	1.00088
1997	19.0137	1.00088	0	2.00176	1.00088	4.00353
1998	19.0237	0	4.00353	4.00353	5.00441	1.00088
[truncated: 2,097 more rows]

## Sheet: T.lineatum 2 vertical Pupa 1
Channel	Energy	Impulse1	Impulse2	Impulse3
0	-0.9563	0	0	0
1	-0.9463	0	0	0
2	-0.9363	0	0	0
3	-0.9263	0	0	0
4	-0.9163	0	0	0
5	-0.9063	0	0	0
6	-0.8963	0	0	0
7	-0.8863	0	0	0
8	-0.8763	0	0	0
9	-0.8663	0	0	0
10	-0.8563	0	0	0
11	-0.8463	0	0	0
12	-0.8363	0	0	0
13	-0.8263	0	0	0
14	-0.8163	0	0	0
15	-0.8063	0	0	0
16	-0.7963	0	0	0
17	-0.7863	0	0	0
18	-0.7763	0	0	0
19	-0.7663	0	0	0
20	-0.7563	0	0	0
21	-0.7463	0	0	0
22	-0.7363	0	0	0
23	-0.7263	0	0	0
24	-0.7163	0	0	0
25	-0.7063	0	0	0
26	-0.6963	0	0	0
27	-0.6863	0	0	0
28	-0.6763	0	0	0
29	-0.6663	0	0	0
30	-0.6563	0	0	0
31	-0.6463	0	0	0
32	-0.6363	0	0	0
33	-0.6263	0	0	0
34	-0.6163	0	0	0
35	-0.6063	0	0	0
36	-0.5963	0	0	0
37	-0.5863	0	0	0
38	-0.5763	0	0	0
39	-0.5663	0	0	0
40	-0.5563	0	0	0
41	-0.5463	0	0	0
42	-0.5363	0	0	0
43	-0.5263	0	0	0
44	-0.5163	0	0	0
45	-0.5063	0	0	0
46	-0.4963	0	0	0
47	-0.4863	0	0	0
48	-0.4763	0	0	0
49	-0.4663	0	0	0
50	-0.4563	0	0	0
51	-0.4463	0	0	0
52	-0.4363	0	0	0
53	-0.4263	0	0	0
54	-0.4163	0	0	0
55	-0.4063	0	0	0
56	-0.3963	0	0	0
57	-0.3863	0	0	0
58	-0.3763	0	0	0
59	-0.3663	0	0	0
60	-0.3563	0	0	0
61	-0.3463	0	0	0
62	-0.3363	0	0	0
63	-0.3263	0	0	0
64	-0.3163	0	0	0
65	-0.3063	0	0	0
66	-0.2963	0	0	0
67	-0.2863	0	0	0
68	-0.2763	0	0	0
69	-0.2663	0	0	0
70	-0.2563	0	0	0
71	-0.2463	0	0	0
72	-0.2363	0	0	0
73	-0.2263	0	0	0
74	-0.2163	0	0	0
75	-0.2063	0	0	0
76	-0.1963	0	0	0
77	-0.1863	0	0	0
78	-0.1763	0	0	0
79	-0.1663	0	0	0
80	-0.1563	0	0	0
81	-0.1463	0	0	0
82	-0.1363	0	0	0
83	-0.1263	0	0	0
84	-0.1163	0	0	0
85	-0.1063	0	0	0
86	-0.0963	0	0	0
87	-0.0863	2	1	0
88	-0.0763	9	8	7
89	-0.0663	90	76	73
90	-0.0563	489	511	440
91	-0.0463	2430	2540	1986
92	-0.0363	8587	9087	7479
93	-0.0263	23084	24476	19739
94	-0.0163	45563	47614	38182
95	-0.0063	64530	68536	55144
96	0.0037	68346	72261	57423
97	0.0137	53149	56112	44627
98	0.0237	30415	31942	25578
99	0.0337	12981	13696	10857
100	0.0437	4022	4195	3467
101	0.0537	999	1014	778
102	0.0637	182	178	144
103	0.0737	37	28	26
104	0.0837	14	15	7
105	0.0937	5	6	6
106	0.1037	0	0	0
107	0.1137	0	0	0
108	0.1237	0	0	0
109	0.1337	10.6391	45.3308	93.2093
110	0.1437	448.027	489.86	417.161
111	0.1537	530.671	588.037	451.779
112	0.1637	647.511	641.985	489.29
113	0.1737	807.125	726.78	575.09
114	0.1837	926.929	924.268	720.388
115	0.1937	1729.61	1629.93	1339.14
116	0.2037	3253.86	2999.27	2374.93
117	0.2137	6833.26	6259.57	4733.71
118	0.2237	13684.7	12381.5	9818.1
119	0.2337	25705	23795.6	18164.5
120	0.2437	44741	40226.1	31319.1
121	0.2537	67578.8	61079.1	47371.4
122	0.2637	88367.1	80349.5	61899.6
123	0.2737	99546.2	89717.7	69677.4
124	0.2837	96051.9	86744.2	67114.3
125	0.2937	76905.6	69455	53696.7
126	0.3037	51367.1	46561.8	35901.7
127	0.3137	28280	25531.3	19904.5
128	0.3237	13151.1	11722.4	9192.87
129	0.3337	5130.54	4777.67	3662.43
130	0.3437	1904.61	1931.13	1537.96
131	0.3537	947.616	1180.43	906.815
132	0.3637	800.462	1194.44	920.694
133	0.3737	799.466	1463.05	1068.8
134	0.3837	876.891	1624.28	1192.08
135	0.3937	992.925	1712.23	1288.83
136	0.4037	1061.23	1699.12	1269.43
137	0.4137	1183.9	1576.83	1181.63
138	0.4237	1368.04	1563.56	1232.91
139	0.4337	1709.73	1735.44	1370.06
140	0.4437	2505.21	2198.64	1805.25
141	0.4537	3860.4	3197.27	2598.63
142	0.4637	5859.72	4720.65	3978.03
143	0.4737	9146.07	7543	6200.72
144	0.4837	14194.1	11892.7	9529.45
145	0.4937	21308.2	17720.6	14295.4
146	0.5037	30336.4	25111.3	20509.9
147	0.5137	38983	31946.3	26317.9
148	0.5237	43680.7	35722.7	29659.3
149	0.5337	42687.7	34989.2	28761.4
150	0.5437	36154.1	29658.8	24111.2
151	0.5537	25913.3	21342.4	17449.1
152	0.5637	15768.9	13090.4	10625.3
153	0.5737	8251.78	6878.36	5581.7
154	0.5837	3835.84	3199.45	2642.77
155	0.5937	1779.71	1512.53	1216.27
156	0.6037	980.447	847.143	667.697
157	0.6137	692.304	636.511	483.903
158	0.6237	610.276	591.578	457.125
159	0.6337	600.714	600.962	458.453
160	0.6437	629.285	584.721	448.349
161	0.6537	651.337	599.345	463.291
162	0.6637	662.754	630.152	460.755
163	0.6737	647.415	712.621	456.13
164	0.6837	657.681	682.949	493.703
165	0.6937	731.369	682.124	499.237
166	0.7037	744.132	689.819	526.057
167	0.7137	769.651	728.854	537.72
168	0.7237	800.182	763.834	553.118
169	0.7337	834.48	789.083	584.685
170	0.7437	834.186	828.603	596.195
171	0.7537	879.742	854.646	615.524
172	0.7637	897.754	878.459	644.178
173	0.7737	921.791	868.524	632.845
174	0.7837	936.704	854.313	630.869
175	0.7937	955.887	859.274	619.059
176	0.8037	905.313	859.362	647.077
177	0.8137	852.579	823.528	663.174
178	0.8237	836.282	810.174	618.539
179	0.8337	890.055	842.788	628.307
180	0.8437	855.305	822.951	666.178
181	0.8537	842.443	846.546	681.38
182	0.8637	859.191	824.938	637.861
183	0.8737	909.951	817.447	665.056
184	0.8837	876.439	910.058	706.556
185	0.8937	905.543	918.36	675.569
186	0.9037	951.529	930.523	727.179
187	0.9137	926.472	919.414	748.463
188	0.9237	974.92	967.132	785.048
189	0.9337	990.613	1022.48	770.431
190	0.9437	1002.1	1027.92	785.548
191	0.9537	1041.6	1014.05	816.642
192	0.9637	1089.29	1013.55	782.364
193	0.9737	1069.83	1043.12	837.637
194	0.9837	1096.04	1063.27	846.674
195	0.9937	1326.95	1371.29	962.113
196	1.0037	1283.49	1267.86	914.007
197	1.0137	1171.72	1141.48	870.303
198	1.0237	1214.65	1183.01	867.568
199	1.0337	1243.04	1123.48	866.755
200	1.0437	1212.35	1183.99	918.349
201	1.0537	1251.1	1207.2	877.83
202	1.0637	1191.63	1169.03	870.128
203	1.0737	1236.25	1231.12	909.212
204	1.0837	1223.43	1196.56	925.609
205	1.0937	1242.9	1190.98	912.951
206	1.1037	1294.78	1226.85	918.335
207	1.1137	1371.1	1311.22	923.136
208	1.1237	1313.54	1322.03	990.122
209	1.1337	1327.47	1350.66	982.168
210	1.1437	1361.26	1380.88	972.333
211	1.1537	1399.76	1418.11	1024.7
212	1.1637	1377.21	1397.39	1053.32
213	1.1737	1277.86	1422.8	996.194
214	1.1837	1469.84	1348.78	1072
215	1.1937	1420.36	1467.29	1076.44
216	1.2037	1440.69	1544.1	1100.98
217	1.2137	1442.47	1581.23	1138.27
218	1.2237	1494.75	1722.17	1202.49
219	1.2337	1483.19	1742.52	1305.03
220	1.2437	1552.96	1903.81	1372.75
221	1.2537	1581.31	1881.85	1385.1
222	1.2637	1571.19	1848.55	1422.73
223	1.2737	1572.85	1897.82	1402.11
224	1.2837	1591.47	1808.01	1346.32
225	1.2937	1610.66	1849.26	1323.59
226	1.3037	1563.26	1688.74	1269.02
227	1.3137	1545.11	1623.42	1204.49
228	1.3237	1612.03	1665.2	1221.89
229	1.3337	1693.04	1728.43	1180.53
230	1.3437	1627.14	1614.2	1234.45
231	1.3537	1591.31	1639.89	1211.14
232	1.3637	1677.39	1676.75	1198.64
233	1.3737	1619.57	1713.09	1221.41
234	1.3837	1690.11	1796.37	1223.61
235	1.3937	1670.41	1831.28	1242.75
236	1.4037	1743.31	2070.86	1311.66
237	1.4137	1923.55	2283.83	1419.9
238	1.4237	2114.46	2974.75	1536.83
239	1.4337	2508.19	4169.1	1601.52
240	1.4437	3001.46	5665.97	1864.74
241	1.4537	3597.77	7590.33	2219.23
242	1.4637	4241.5	9831.01	2496.53
243	1.4737	4805.46	11870.8	2767.95
244	1.4837	5191.37	13202.8	2937.39
245	1.4937	5332.95	13125.2	2906.29
246	1.5037	4987.42	12032.5	2824.99
247	1.5137	4448.11	10373.7	2428.51
248	1.5237	3675.19	8072.26	2203
249	1.5337	3065.69	6081.82	1894.18
250	1.5437	2496.17	4418.69	1616.5
251	1.5537	2244.54	3282.35	1520.5
252	1.5637	2015.94	2581.6	1394.78
253	1.5737	1798.7	2117.92	1312.39
254	1.5837	1820.16	1950.61	1219.67
255	1.5937	1685.9	1739.96	1234.97
256	1.6037	1708.7	1787	1261.58
257	1.6137	1655.91	1683.04	1252.33
258	1.6237	1708.45	1686.48	1289.56
259	1.6337	1675.72	1696.99	1306.47
260	1.6437	1727.73	1641.4	1296.57
261	1.6537	1663.29	1682.61	1321.13
262	1.6637	1648.98	1650.79	1298.11
263	1.6737	1754.85	1605.04	1294.99
264	1.6837	1705.81	1619.05	1290.49
265	1.6937	1710.4	1726.25	1361.7
266	1.7037	1790.29	1761.47	1314.24
267	1.7137	1762.04	1776.4	1383.04
268	1.7237	1820.77	1722.75	1384.06
269	1.7337	1840.25	1755.4	1440.33
270	1.7437	1841.08	1784.02	1445.33
271	1.7537	1882.92	1810.74	1402.72
272	1.7637	1887	1771.15	1411.16
273	1.7737	1840.5	1733.78	1447.84
274	1.7837	1872.57	1714.47	1461.48
275	1.7937	1927.89	1752.95	1395.87
276	1.8037	1827.26	1749.05	1350.56
277	1.8137	1811.69	1748.13	1391.19
278	1.8237	1835.57	1821.25	1413.07
279	1.8337	1826.25	1678.04	1415.99
280	1.8437	1822.05	1675.43	1318.42
281	1.8537	1714.57	1683.24	1327.33
282	1.8637	1723.72	1655.41	1329.64
283	1.8737	1751.43	1671.95	1288.98
284	1.8837	1702.95	1594.66	1344.54
285	1.8937	1653.8	1603.12	1346.7
286	1.9037	1611.67	1662.94	1384.52
287	1.9137	1681.12	1634.37	1348.53
288	1.9237	1697.42	1636.07	1332.39
289	1.9337	1690.04	1648.8	1382.54
290	1.9437	1630.62	1726.96	1516.15
291	1.9537	1653.22	1812.17	1539.5
292	1.9637	1630.92	1927.72	1577.18
293	1.9737	1680.19	2105.98	1782.02
294	1.9837	1698.92	2336.93	1981.7
295	1.9937	1780.46	2490.39	2128.31
296	2.0037	1718.82	2552.11	2198.39
297	2.0137	1668.68	2563.49	2239.34
298	2.0237	1645.08	2584.46	2270.87
299	2.0337	1686.75	2493.68	2102.6
300	2.0437	1760	2306.34	2011.22
301	2.0537	1736.55	2121.39	1859.13
302	2.0637	1719.27	2017.13	1713.51
303	2.0737	1688.86	1821.76	1546.73
304	2.0837	1666.12	1760.63	1464.8
305	2.0937	1611.23	1732.48	1409.5
306	2.1037	1643.52	1649.08	1398.66
307	2.1137	1645.82	1642.63	1419.59
308	2.1237	1611.36	1643.88	1391.1
309	2.1337	1625.89	1638.02	1285.27
310	2.1437	1616.76	1621.83	1358.09
311	2.1537	1638.05	1640.57	1346.04
312	2.1637	1687.5	1587.45	1327.05
313	2.1737	1678.08	1612.61	1360.74
314	2.1837	1631.3	1602	1381.66
315	2.1937	1594.98	1580.13	1381.46
316	2.2037	1621.42	1580.39	1341.29
317	2.2137	1627.92	1577.42	1335.25
318	2.2237	1628.19	1576.83	1340.05
319	2.2337	1638.92	1646.04	1360.95
320	2.2437	1658.87	1745.03	1428.77
321	2.2537	1630.69	1809.71	1546.73
322	2.2637	1626.38	1916.06	1638.21
323	2.2737	1599.47	2030.1	1681.98
324	2.2837	1616.83	2117.46	1763.16
325	2.2937	1647.65	2190.91	1883.23
326	2.3037	1649.85	2278.27	1923.53
327	2.3137	1664.13	2232.06	1925.32
328	2.3237	1656.89	2176.98	1903.45
329	2.3337	1572.52	2175.62	1770.26
330	2.3437	1567.26	2034.67	1615.4
331	2.3537	1572.83	1870.38	1558.35
332	2.3637	1592.94	1748.62	1531.81
333	2.3737	1605.83	1692.49	1416.93
334	2.3837	1551.76	1665.13	1361.64
335	2.3937	1594.14	1577.05	1345.09
336	2.4037	1597.76	1573.2	1358.22
337	2.4137	1570.39	1567.15	1359.51
338	2.4237	1550.74	1576.18	1318.04
339	2.4337	1503.28	1571.68	1302.57
340	2.4437	1497.13	1565.74	1302.35
341	2.4537	1529.96	1534.94	1333.51
342	2.4637	1516.01	1502.06	1336.83
343	2.4737	1497.93	1527.75	1330.21
344	2.4837	1509.93	1555.75	1322.14
345	2.4937	1506.54	1546.07	1278.3
346	2.5037	1520.15	1504.5	1222.24
347	2.5137	1553.28	1526.17	1261.62
348	2.5237	1537.28	1524.41	1300.32
349	2.5337	1526	1545.91	1298.68
350	2.5437	1532.33	1552.68	1341.21
351	2.5537	1558.37	1543.32	1337.49
352	2.5637	1525.08	1583.24	1298.92
353	2.5737	1475.38	1613.57	1318.93
354	2.5837	1482.48	1567.19	1324.3
355	2.5937	1503.18	1592.25	1345.59
356	2.6037	1466.36	1687.8	1392.65
357	2.6137	1404.14	1695.25	1378.78
358	2.6237	1423.57	1678.58	1362.92
359	2.6337	1423.52	1641.28	1366.64
360	2.6437	1465.51	1623.79	1340.12
361	2.6537	1510.95	1625.35	1298.85
362	2.6637	1491.32	1567.36	1287.51
363	2.6737	1448.13	1523	1268.55
364	2.6837	1419.65	1478.36	1276.15
365	2.6937	1402.5	1460.48	1282.68
366	2.7037	1413.74	1453.17	1241.12
367	2.7137	1429.73	1440.13	1246.17
368	2.7237	1425.64	1420.78	1239.51
369	2.7337	1405.78	1427.99	1250.13
370	2.7437	1389.5	1410.43	1270.58
371	2.7537	1389.46	1428.47	1253.39
372	2.7637	1437.25	1431.35	1248.37
373	2.7737	1476.59	1395.33	1256.38
374	2.7837	1455.15	1347.27	1229.88
375	2.7937	1465.23	1329.47	1204.13
376	2.8037	1444.76	1418.57	1206.72
377	2.8137	1408.48	1428.96	1190.55
378	2.8237	1376.47	1395.67	1191.08
379	2.8337	1379.48	1392.52	1170.47
380	2.8437	1396.96	1384.76	1200.25
381	2.8537	1382.53	1403.04	1227.86
382	2.8637	1390.55	1359.82	1197.79
383	2.8737	1349.6	1354.91	1180.81
384	2.8837	1320.52	1357	1226.01
385	2.8937	1312.76	1339.09	1172.98
386	2.9037	1330.64	1376.47	1154.54
387	2.9137	1371.11	1379.34	1182.36
388	2.9237	1376.24	1386.29	1165.85
389	2.9337	1328.19	1371.92	1141.34
390	2.9437	1283.89	1364.1	1202.8
391	2.9537	1287.04	1321.86	1198.53
392	2.9637	1293.67	1298.34	1172.95
393	2.9737	1329.32	1298.53	1185.08
394	2.9837	1302.25	1333.84	1163.23
395	2.9937	1317.77	1326.82	1107.24
396	3.0037	1309.39	1337.17	1120.48
397	3.0137	1304.57	1313.08	1185.79
398	3.0237	1338.19	1312.83	1173.59
399	3.0337	1294.46	1329.25	1122.88
400	3.0437	1305.45	1320	1094.49
401	3.0537	1271.28	1313.62	1156.52
402	3.0637	1263.66	1260.62	1152.22
403	3.0737	1234.61	1246.3	1142.7
404	3.0837	1301.21	1241.65	1124.22
405	3.0937	1326.58	1260.84	1140.77
406	3.1037	1299.09	1294.87	1135.48
407	3.1137	1246.46	1257.16	1123.19
408	3.1237	1234.99	1289.78	1109.74
409	3.1337	1279.8	1288.61	1130.14
410	3.1437	1295.62	1266.07	1150.83
411	3.1537	1266.58	1300.13	1102.81
412	3.1637	1260.19	1308.02	1123.66
413	3.1737	1223.04	1290.91	1102.35
414	3.1837	1222.29	1289	1135.39
415	3.1937	1232.24	1324.27	1164.66
416	3.2037	1273.89	1359.43	1208.81
417	3.2137	1285.62	1411.6	1225.87
418	3.2237	1284.84	1485.48	1290.13
419	3.2337	1326.8	1572.27	1399.99
420	3.2437	1312.54	1774.52	1591.14
421	3.2537	1368.21	1961.99	1752.42
422	3.2637	1438.47	2214.05	1991.01
423	3.2737	1481.47	2527.85	2147.83
424	3.2837	1525.79	2861.18	2457.6
425	3.2937	1608.02	3084.02	2622.72
426	3.3037	1627.24	3225.06	2770.63
427	3.3137	1639.37	3291.28	2820.1
428	3.3237	1657.87	3182.44	2773.36
429	3.3337	1585.04	3059.48	2560.9
430	3.3437	1536.06	2873.72	2395.65
431	3.3537	1482.64	2474.83	2185.63
432	3.3637	1349.17	2237.51	1894.51
433	3.3737	1288.04	1950.02	1668.55
434	3.3837	1224.58	1708.64	1450.95
435	3.3937	1242.21	1498.27	1336.9
436	3.4037	1111.61	1370.2	1212.36
437	3.4137	1107.61	1301.62	1168.99
438	3.4237	1098.89	1203.29	1150.41
439	3.4337	1103.87	1207.28	1069.46
440	3.4437	1106.68	1183.57	1032.33
441	3.4537	1120.63	1172.93	1048.1
442	3.4637	1115.2	1196.11	1081.7
443	3.4737	1089.81	1159.98	1071.15
444	3.4837	1087.14	1132.46	1094.52
445	3.4937	1104.96	1142.93	1083.84
446	3.5037	1127.56	1155.56	1075.3
447	3.5137	1174.89	1156.98	1072.98
448	3.5237	1177.68	1213.32	1117.99
449	3.5337	1122.07	1254.76	1125.82
450	3.5437	1107.95	1276.26	1188.73
451	3.5537	1076.87	1322.63	1179.12
452	3.5637	1101.94	1372.86	1185.61
453	3.5737	1161.76	1433.21	1261.65
454	3.5837	1163.97	1537.56	1355.52
455	3.5937	1120.12	1657.12	1469.45
456	3.6037	1149.66	1762.53	1570.69
457	3.6137	1224.05	2022.61	1672.75
458	3.6237	1209.53	2305.16	1867.69
459	3.6337	1244.54	2638.63	2128.12
460	3.6437	1300.28	3069.65	2391.42
461	3.6537	1325.13	3385.48	2649.49
462	3.6637	1332.76	3848.82	2963.21
463	3.6737	1387.39	4095.64	3137.86
464	3.6837	1456.32	4318.19	3289.84
465	3.6937	1467.15	4305.64	3310.71
466	3.7037	1396.33	4041.73	3143.4
467	3.7137	1326.97	3819.02	2902.79
468	3.7237	1298.41	3492.46	2652.65
469	3.7337	1242.87	3082.97	2394.66
470	3.7437	1198.32	2674.68	2116.4
471	3.7537	1121.7	2265.21	1787.35
472	3.7637	1029.25	1896.59	1539.54
473	3.7737	1028.07	1605.16	1343.92
474	3.7837	1021.91	1384.59	1185.43
475	3.7937	1001.71	1231.16	1047.38
476	3.8037	976.038	1169.34	980.661
477	3.8137	1000.04	1087.53	993.302
478	3.8237	988.139	1029.61	970.705
479	3.8337	966.045	1062.78	932.25
480	3.8437	971.56	1036.44	906.966
481	3.8537	945.356	982.637	896.22
482	3.8637	984.914	989.287	922.43
483	3.8737	1004.78	1004.01	948.743
484	3.8837	964.105	1028.82	922.15
485	3.8937	954.037	1026.99	913.906
486	3.9037	980.971	1025.7	924.875
487	3.9137	990.932	1052.37	933.619
488	3.9237	963.747	1040.37	941.144
489	3.9337	957.629	1036.14	951.687
490	3.9437	968.203	1054.93	997.319
491	3.9537	959.967	1133.01	1009.1
492	3.9637	930.772	1176.21	993.913
493	3.9737	949.085	1177.98	1051.67
494	3.9837	976.629	1255.17	1095.81
495	3.9937	980.095	1301.97	1121.56
496	4.0037	977.724	1282.44	1155.55
497	4.0137	944.231	1298.17	1152.35
498	4.0237	925.13	1294.68	1133.49
499	4.0337	946.778	1280.43	1140.34
500	4.0437	953.763	1265.38	1133.09
501	4.0537	930.028	1224.33	1070.72
502	4.0637	899.092	1180.57	1005.33
503	4.0737	886.071	1108.2	973.274
504	4.0837	887.675	1058.4	915.521
505	4.0937	893.07	983.541	890.876
506	4.1037	878.881	946.758	878.751
507	4.1137	862.075	966.665	846.915
508	4.1237	873.72	942.681	834.954
509	4.1337	894.773	914.957	830.877
510	4.1437	885.725	908.295	822.69
511	4.1537	865.745	915.936	803.531
512	4.1637	854.051	877.967	811.023
513	4.1737	867.439	859.205	797.677
514	4.1837	843.7	870.189	774.715
515	4.1937	808.115	859.231	785.623
516	4.2037	845.517	892.23	799.296
517	4.2137	832.204	887.125	788.324
518	4.2237	825.496	858.51	786.352
519	4.2337	865.574	876.199	805.028
520	4.2437	851.17	843.652	775.885
521	4.2537	818.056	808.126	760.427
522	4.2637	810.626	820.554	808.6
523	4.2737	814.123	854.381	805.981
524	4.2837	813.718	862.018	777.866
525	4.2937	789.931	832.71	784.154
526	4.3037	799.315	822.851	793.799
527	4.3137	813.747	804.281	780.584
528	4.3237	824.425	816.189	772.443
529	4.3337	828.409	843.387	789.236
530	4.3437	793.642	811.728	796.758
531	4.3537	787.442	820.189	796.18
532	4.3637	813.554	817.546	794.106
533	4.3737	809.808	793.194	799.59
534	4.3837	797.53	783.206	785.025
535	4.3937	788.087	818.201	738.154
536	4.4037	791.228	816.719	763.519
537	4.4137	792.691	792.315	769.507
538	4.4237	775.953	833.859	725.999
539	4.4337	798.936	832.487	753.715
540	4.4437	818.382	815.649	777.309
541	4.4537	775.196	813.627	777.367
542	4.4637	764.227	821.07	777.502
543	4.4737	752.014	824.564	780.243
544	4.4837	754.092	815.702	783.215
545	4.4937	770.636	820.712	750.876
546	4.5037	762.083	831.997	733.175
547	4.5137	766.047	770.346	735.839
548	4.5237	760.236	792.505	729.948
549	4.5337	758.934	802.429	734.093
550	4.5437	758.164	784.123	727.904
551	4.5537	746.45	768.992	730.818
552	4.5637	742.855	820.081	725.35
553	4.5737	746.927	773.044	741.318
554	4.5837	759.789	760.05	724.231
555	4.5937	752.241	775.522	726.001
556	4.6037	742.979	757.85	731.641
557	4.6137	733.504	778.44	743.624
558	4.6237	731.438	771.843	723.834
559	4.6337	749.531	753.309	709.457
560	4.6437	747.85	765.811	704.837
561	4.6537	733.611	782.812	713.386
562	4.6637	711.993	784.159	703.474
563	4.6737	724.5	770.083	701.134
564	4.6837	699.142	742.326	719.466
565	4.6937	703.168	738.042	716.556
566	4.7037	694.4	737.956	732.946
567	4.7137	698.438	756.495	739.089
568	4.7237	696.903	761.456	697.929
569	4.7337	694.508	735.403	707.11
570	4.7437	673.974	752.618	685.466
571	4.7537	675.697	782.386	700.8
572	4.7637	709.925	706.543	662.656
573	4.7737	676.152	736.54	700.775
574	4.7837	690.73	742.12	706.904
575	4.7937	684.105	757.664	686.575
576	4.8037	675.054	697.941	702.955
577	4.8137	675.593	723.574	676.391
578	4.8237	684.109	749.072	646.464
579	4.8337	694.148	728.812	685.454
580	4.8437	682.727	729.069	663.596
581	4.8537	652.557	714.447	676.091
582	4.8637	656.476	734.113	666.862
583	4.8737	680.116	714.395	661.262
584	4.8837	681.336	754.255	652.98
585	4.8937	640.498	760.523	660.571
586	4.9037	654.657	726.364	650.886
587	4.9137	676.276	720.116	670.54
588	4.9237	693.221	661.711	672.264
589	4.9337	667.063	659.361	649.815
590	4.9437	661.775	677.871	646.903
591	4.9537	665.835	683.536	638.464
592	4.9637	652.087	710.2	646.261
593	4.9737	651.125	680.177	634.148
594	4.9837	604.544	680.344	595.288
595	4.9937	607.025	698.613	639.255
596	5.0037	610.445	682.064	625.933
597	5.0137	611.321	670.363	647.412
598	5.0237	579.522	671.161	663.226
599	5.0337	625.923	663.837	649.902
600	5.0437	656.012	685.862	680.88
601	5.0537	632.852	657.223	666.277
602	5.0637	616.738	638.854	634.407
603	5.0737	619.177	649.691	625.069
604	5.0837	639.908	676.719	605.501
605	5.0937	642.388	709.196	599.294
606	5.1037	605.212	633.529	591.956
607	5.1137	624.673	659.501	615.726
608	5.1237	602.258	678.293	650.99
609	5.1337	637.631	644.086	634.458
610	5.1437	643.921	648.351	650.572
611	5.1537	660.113	664.729	654.637
612	5.1637	625.333	650.895	603.5
613	5.1737	611.325	638.479	587.523
614	5.1837	606.859	650.88	597.668
615	5.1937	623.169	675.664	578.423
616	5.2037	628.143	652.027	590.926
617	5.2137	620.691	650.058	586.706
618	5.2237	620.778	628.778	597.548
619	5.2337	588.378	622.385	613.674
620	5.2437	622.833	640.366	589.366
621	5.2537	602.268	633.663	608.601
622	5.2637	612.397	624.357	593.86
623	5.2737	559.679	641.223	615.404
624	5.2837	581.378	631.35	578.049
625	5.2937	609.328	609.35	608.498
626	5.3037	608.991	602.418	570.49
627	5.3137	571.42	636.724	531.865
628	5.3237	642.516	625.85	577.029
629	5.3337	597.968	630.937	568.672
630	5.3437	584.122	611.659	589.815
631	5.3537	581.222	621.02	599.809
632	5.3637	601.939	570.007	583.349
633	5.3737	579.143	587.643	600.356
634	5.3837	530.666	596.229	591.567
635	5.3937	567.094	565.709	603.761
636	5.4037	584.663	594.428	623.795
637	5.4137	575.509	560.465	571.421
638	5.4237	576.758	585.503	547.976
639	5.4337	571.034	604.347	562.776
640	5.4437	557.005	580.521	576.889
641	5.4537	562.949	588.394	553.849
642	5.4637	561.352	574.181	595.445
643	5.4737	562.796	564.397	586.812
644	5.4837	563.132	558.561	559.714
645	5.4937	586.145	605.459	605.834
646	5.5037	574.011	563.509	561.323
647	5.5137	546.38	594.318	553.931
648	5.5237	534.225	608.506	544.888
649	5.5337	550.533	570.075	550.385
650	5.5437	520.526	596.704	531.584
651	5.5537	543.354	601.295	498.34
652	5.5637	538.941	602.092	482.406
653	5.5737	565.957	594.565	560.844
654	5.5837	540.187	618.079	592.865
655	5.5937	522.868	574.268	534.138
656	5.6037	570.851	548.638	547.04
657	5.6137	512.457	600.487	559.662
658	5.6237	531.43	576.489	544.835
659	5.6337	524.381	541.82	532.247
660	5.6437	515.811	528.989	548.185
661	5.6537	503.659	559.5	561.689
662	5.6637	556.69	570.718	544.382
663	5.6737	550.835	595.248	576.776
664	5.6837	530.028	564.421	541.097
665	5.6937	527.296	537.962	575.481
666	5.7037	479.346	587.027	582.489
667	5.7137	505.718	568.094	537.696
668	5.7237	503.716	551.187	534.854
669	5.7337	502.62	555.385	531.681
670	5.7437	519.164	540.673	523.302
671	5.7537	544.371	556.707	530.029
672	5.7637	502.573	554.157	535.372
673	5.7737	521.973	537.476	549.078
674	5.7837	551.948	556.843	492.026
675	5.7937	483.205	546.538	529.775
676	5.8037	534.143	490.694	522.31
677	5.8137	497.957	527.567	498.793
678	5.8237	498.779	564.226	494.17
679	5.8337	494.693	588.146	508.243
680	5.8437	551.269	532.604	527.912
681	5.8537	492.155	591.348	525.79
682	5.8637	519.702	511.164	517.906
683	5.8737	490.006	577.795	525.869
684	5.8837	490.902	570.857	532.992
685	5.8937	476.208	555.584	492.169
686	5.9037	494.164	564.615	532.229
687	5.9137	478.25	520.317	543.297
688	5.9237	490.316	538.278	502.379
689	5.9337	521.462	589.481	479.305
690	5.9437	509.266	593.551	565.483
691	5.9537	459.182	540.411	523.18
692	5.9637	478.112	520.304	502.271
693	5.9737	472.058	518.232	486.242
694	5.9837	466.062	498.238	472.089
695	5.9937	478.17	516.212	490.042
696	6.0037	471.364	481.168	496.15
697	6.0137	485.282	536.266	514.237
698	6.0237	432.971	475.098	457.105
699	6.0337	482.086	506.232	476.212
700	6.0437	445.959	518.326	495.408
701	6.0537	472.124	563.495	468.207
702	6.0637	498.207	547.398	476.058
703	6.0737	429.871	497.211	498.041
704	6.0837	426.941	475.032	478.117
705	6.0937	462.002	484.02	502.209
706	6.1037	466.071	515.249	466.116
707	6.1137	480.148	485.225	441.048
708	6.1237	505.255	463.047	472.061
709	6.1337	449.11	501.027	423.938
710	6.1437	455.103	467.841	434.985
711	6.1537	454.015	503.151	481.091
712	6.1637	459.965	445.148	463.931
713	6.1737	412.983	484.268	476.991
714	6.1837	439.978	476.059	493.21
715	6.1937	436.003	507.01	472.17
716	6.2037	468.865	486.989	446
717	6.2137	448.952	471.026	445.928
718	6.2237	449.025	461.074	456.013
719	6.2337	463.259	449.051	421.941
720	6.2437	421.007	517.211	464.032
721	6.2537	436.93	465.938	407.797
722	6.2637	408.656	443.801	484.084
723	6.2737	451.853	472.858	439.922
724	6.2837	429.887	452.88	485.005
725	6.2937	469.174	454.026	462.991
726	6.3037	449.095	464.161	458.936
727	6.3137	405.898	486.051	487.177
728	6.3237	446.979	435.798	445.964
729	6.3337	419.855	407.679	439.896
730	6.3437	482.034	461.049	436.857
731	6.3537	436.864	503.203	448.957
732	6.3637	457.989	485.006	446.005
733	6.3737	448.07	448.797	479.044
734	6.3837	458.076	457.951	417.782
735	6.3937	439.998	488.119	405.675
736	6.4037	433.925	459.041	448.947
737	6.4137	422.879	455.908	415.899
738	6.4237	408.758	456.86	428.92
739	6.4337	421.7	480.939	439.877
740	6.4437	429.8	435.946	454.853
741	6.4537	434.908	459.977	398.794
742	6.4637	434.916	500.145	416.87
743	6.4737	428.878	448.937	428.941
744	6.4837	401.811	470.961	456.844
745	6.4937	397.838	483.916	421.76
746	6.5037	431.892	456.882	405.684
747	6.5137	399.778	467.944	418.827
748	6.5237	401.788	427.808	401.741
749	6.5337	398.71	406.681	449.968
750	6.5437	401.714	432.772	453.928
751	6.5537	425.741	459.936	431.841
752	6.5637	404.757	413.828	412.735
753	6.5737	383.79	432.849	435.851
754	6.5837	400.923	433.804	446.888
755	6.5937	400.864	432.77	370.645
756	6.6037	398.763	395.704	418.782
757	6.6137	342.513	392.711	381.636
758	6.6237	423.83	415.675	390.636
759	6.6337	360.622	449.809	416.733
760	6.6437	369.677	401.653	385.643
761	6.6537	351.596	416.786	373.644
762	6.6637	402.783	449.858	417.783
763	6.6737	386.693	432.832	384.616
764	6.6837	417.846	402.719	412.726
765	6.6937	352.605	448.863	398.748
766	6.7037	410.728	412.73	405.776
767	6.7137	388.632	394.724	396.708
768	6.7237	384.658	405.687	424.728
769	6.7337	392.741	403.738	411.745
770	6.7437	387.775	417.695	426.75
771	6.7537	379.666	393.63	412.77
772	6.7637	406.765	432.722	359.599
773	6.7737	396.627	416.673	373.67
774	6.7837	363.552	369.596	389.636
775	6.7937	379.636	388.724	389.659
776	6.8037	390.683	411.822	352.603
777	6.8137	384.743	384.622	387.666
778	6.8237	407.757	398.651	356.593
779	6.8337	388.677	407.726	389.684
780	6.8437	397.658	431.744	379.635
781	6.8537	411.704	399.694	372.623
782	6.8637	343.577	374.555	393.575
783	6.8737	377.634	417.717	394.594
784	6.8837	350.494	425.651	395.635
785	6.8937	382.597	410.657	387.66
786	6.9037	401.707	411.661	365.554
787	6.9137	359.641	412.693	363.57
788	6.9237	384.695	423.733	342.553
789	6.9337	391.655	404.632	401.715
790	6.9437	366.643	389.651	397.657
791	6.9537	360.645	406.74	366.543
792	6.9637	359.589	387.648	371.586
793	6.9737	383.551	404.623	387.664
794	6.9837	339.445	404.622	370.625
795	6.9937	354.585	398.595	382.627
796	7.0037	348.636	354.535	360.482
797	7.0137	365.652	372.539	372.564
798	7.0237	340.496	372.595	315.436
799	7.0337	395.58	399.692	325.482
800	7.0437	334.489	392.626	397.676
801	7.0537	357.548	385.625	411.659
802	7.0637	350.617	417.672	392.611
803	7.0737	338.5	390.633	349.451
804	7.0837	355.534	393.639	394.582
805	7.0937	318.383	370.606	347.464
806	7.1037	370.485	339.513	350.557
807	7.1137	343.5	337.485	378.646
808	7.1237	345.59	372.537	376.582
809	7.1337	337.586	354.438	316.477
810	7.1437	378.617	349.463	355.483
811	7.1537	345.477	359.539	336.398
812	7.1637	332.413	359.524	335.385
813	7.1737	334.467	363.561	351.512
814	7.1837	346.5	385.61	362.627
815	7.1937	339.548	353.489	375.585
816	7.2037	330.487	372.507	358.519
817	7.2137	346.53	335.419	386.562
818	7.2237	334.459	384.588	333.476
819	7.2337	359.496	400.696	358.557
820	7.2437	315.454	346.512	344.474
821	7.2537	349.572	359.49	351.493
822	7.2637	345.544	368.466	358.519
823	7.2737	342.498	348.446	354.53
824	7.2837	330.471	326.418	335.452
825	7.2937	333.525	351.588	383.622
826	7.3037	313.466	374.624	366.576
827	7.3137	337.439	340.454	319.468
828	7.3237	300.336	388.519	334.408
829	7.3337	305.321	390.469	306.328
830	7.3437	321.413	348.449	339.394
831	7.3537	349.505	361.568	359.467
832	7.3637	344.517	334.514	363.484
833	7.3737	335.531	344.444	341.481
834	7.3837	351.518	357.456	305.378
835	7.3937	321.432	368.468	331.429
836	7.4037	338.43	353.474	329.459
837	7.4137	332.425	336.44	309.372
838	7.4237	286.304	345.481	316.405
839	7.4337	345.473	300.265	325.367
840	7.4437	300.431	315.347	346.45
841	7.4537	314.485	346.515	345.461
842	7.4637	349.524	319.449	345.473
843	7.4737	338.399	345.485	331.422
844	7.4837	307.314	322.429	319.404
845	7.4937	302.345	328.386	317.419
846	7.5037	331.454	373.433	355.468
847	7.5137	313.434	357.442	336.395
848	7.5237	302.42	341.445	321.411
849	7.5337	312.409	305.4	322.473
850	7.5437	329.408	347.422	318.487
851	7.5537	294.331	334.332	334.45
852	7.5637	301.392	332.372	308.366
853	7.5737	325.447	356.439	307.312
854	7.5837	308.405	325.411	311.352
855	7.5937	288.354	331.379	318.359
856	7.6037	303.364	316.408	313.38
857	7.6137	317.39	342.472	324.414
858	7.6237	263.245	337.418	338.402
859	7.6337	302.349	330.413	290.295
860	7.6437	292.379	298.302	338.366
861	7.6537	310.388	313.361	343.444
862	7.6637	281.37	335.436	330.425
863	7.6737	273.325	330.391	294.299
864	7.6837	290.329	333.386	294.339
865	7.6937	314.389	330.343	327.422
866	7.7037	262.293	308.326	348.49
867	7.7137	325.4	335.413	289.344
868	7.7237	294.319	327.453	305.388
869	7.7337	299.373	305.358	338.405
870	7.7437	303.395	341.351	331.396
871	7.7537	236.193	297.3	299.321
872	7.7637	305.308	330.358	304.323
873	7.7737	300.359	308.402	291.336
874	7.7837	297.335	303.348	292.365
875	7.7937	321.401	292.303	253.256
876	7.8037	285.347	298.28	276.289
877	7.8137	311.377	309.354	323.316
878	7.8237	326.421	287.287	311.353
879	7.8337	277.246	319.4	267.295
880	7.8437	320.378	332.395	317.398
881	7.8537	286.347	294.325	286.324
882	7.8637	274.318	299.319	270.294
883	7.8737	291.325	318.305	316.388
884	7.8837	265.251	325.317	288.315
885	7.8937	259.225	338.408	286.316
886	7.9037	298.341	296.327	296.304
887	7.9137	291.375	272.334	316.327
888	7.9237	254.264	285.301	306.338
889	7.9337	296.336	313.371	265.293
890	7.9437	262.274	325.333	274.289
891	7.9537	325.416	301.271	290.31
892	7.9637	265.265	303.294	295.307
893	7.9737	272.269	296.352	275.27
894	7.9837	242.246	289.311	269.288
895	7.9937	271.308	309.33	297.332
896	8.0037	281.344	322.359	298.375
897	8.0137	305.337	317.317	272.27
898	8.0237	284.267	326.332	300.315
899	8.0337	272.231	317.357	297.345
900	8.0437	240.221	282.292	277.317
901	8.0537	255.304	267.306	307.348
902	8.0637	257.264	307.335	248.23
903	8.0737	260.293	301.309	286.272
904	8.0837	262.253	316.343	286.272
905	8.0937	258.245	260.192	283.281
906	8.1037	274.282	268.231	273.257
907	8.1137	252.242	310.348	268.239
908	8.1237	227.179	303.38	277.255
909	8.1337	249.202	264.255	286.276
910	8.1437	249.188	275.227	301.32
911	8.1537	265.309	268.205	256.217
912	8.1637	253.266	283.212	266.253
913	8.1737	276.286	294.295	264.308
914	8.1837	306.274	280.282	274.317
915	8.1937	267.186	243.273	286.299
916	8.2037	251.248	285.312	258.198
917	8.2137	262.273	257.224	263.186
918	8.2237	263.24	265.213	254.217
919	8.2337	244.207	278.252	304.327
920	8.2437	235.216	300.283	273.27
921	8.2537	264.277	279.263	282.31
922	8.2637	251.269	278.252	260.271
923	8.2737	250.276	283.307	283.298
924	8.2837	272.298	298.326	245.19
925	8.2937	254.222	284.259	264.219
926	8.3037	267.247	263.256	267.252
927	8.3137	243.213	271.233	277.27
928	8.3237	227.173	271.237	254.2
929	8.3337	211.18	278.227	269.223
930	8.3437	222.195	293.284	276.261
931	8.3537	245.225	266.251	264.213
932	8.3637	256.233	274.258	284.244
933	8.3737	221.179	304.321	282.246
934	8.3837	252.249	272.178	269.239
935	8.3937	241.196	286.253	286.291
936	8.4037	240.205	256.225	262.219
937	8.4137	232.201	271.265	254.222
938	8.4237	255.208	256.205	285.243
939	8.4337	221.199	260.182	260.261
940	8.4437	249.273	258.211	243.242
941	8.4537	248.253	262.211	247.211
942	8.4637	252.25	251.215	262.265
943	8.4737	247.192	279.293	263.222
944	8.4837	225.15	245.214	238.16
945	8.4937	229.155	287.319	263.221
946	8.5037	255.237	269.239	242.208
947	8.5137	220.182	264.205	248.223
948	8.5237	271.277	272.22	229.21
949	8.5337	243.215	264.239	268.227
950	8.5437	238.171	230.189	239.196
951	8.5537	245.213	225.195	229.143
952	8.5637	215.184	280.27	255.21
953	8.5737	239.224	246.214	237.205
954	8.5837	232.17	237.168	247.18
955	8.5937	247.203	269.237	253.215
956	8.6037	245.213	250.211	239.193
957	8.6137	221.196	274.242	282.271
958	8.6237	240.273	248.222	264.24
959	8.6337	255.248	287.28	248.207
960	8.6437	234.17	255.226	240.184
961	8.6537	224.158	268.243	263.212
962	8.6637	210.119	248.181	242.205
963	8.6737	215.151	242.145	230.157
964	8.6837	236.186	271.224	230.134
965	8.6937	207.167	235.191	244.188
966	8.7037	207.177	225.169	244.229
967	8.7137	224.204	252.205	232.227
968	8.7237	247.214	258.22	233.206
969	8.7337	234.137	251.169	226.142
970	8.7437	210.094	253.196	236.158
971	8.7537	204.134	234.188	264.235
972	8.7637	213.151	264.232	226.212
973	8.7737	237.209	223.16	242.196
974	8.7837	233.211	222.181	236.152
975	8.7937	219.173	244.146	230.156
976	8.8037	232.205	220.144	249.181
977	8.8137	199.139	234.156	238.189
978	8.8237	247.181	223.167	251.227
979	8.8337	218.147	227.195	241.204
980	8.8437	238.168	220.157	252.185
981	8.8537	247.197	234.181	207.141
982	8.8637	215.181	230.205	224.157
983	8.8737	199.132	238.179	247.22
984	8.8837	204.148	263.193	208.154
985	8.8937	218.15	233.159	245.175
986	8.9037	226.19	224.188	246.148
987	8.9137	227.175	246.209	253.162
988	8.9237	212.169	222.16	216.155
989	8.9337	220.161	224.155	197.139
990	8.9437	195.113	237.145	234.224
991	8.9537	219.155	233.136	219.184
992	8.9637	195.146	240.17	227.183
993	8.9737	213.175	220.149	209.096
994	8.9837	219.16	198.132	205.108
995	8.9937	191.128	233.157	230.166
996	9.0037	184.116	232.19	216.158
997	9.0137	194.103	229.171	205.155
998	9.0237	206.154	227.144	206.111
999	9.0337	202.164	233.151	225.144
1000	9.0437	183.093	183.113	195.111
1001	9.0537	202.104	214.149	209.127
1002	9.0637	226.199	233.171	207.155
1003	9.0737	216.162	221.132	244.198
1004	9.0837	228.152	252.195	232.187
1005	9.0937	202.146	223.132	235.199
1006	9.1037	207.146	196.148	233.202
1007	9.1137	198.143	211.169	232.153
1008	9.1237	182.144	241.199	207.145
1009	9.1337	205.145	220.156	230.165
1010	9.1437	203.141	231.139	220.147
1011	9.1537	210.146	229.145	205.115
1012	9.1637	199.146	219.171	227.146
1013	9.1737	215.155	201.144	207.152
1014	9.1837	197.123	268.212	237.175
1015	9.1937	187.16	214.142	210.143
1016	9.2037	180.127	181.102	210.157
1017	9.2137	191.106	219.145	205.157
1018	9.2237	224.134	215.137	219.166
1019	9.2337	212.092	198.099	206.122
1020	9.2437	196.123	227.133	191.114
1021	9.2537	193.137	240.174	206.107
1022	9.2637	193.158	221.18	216.124
1023	9.2737	181.138	219.188	191.135
1024	9.2837	190.129	205.167	176.108
1025	9.2937	201.145	237.158	179.127
1026	9.3037	196.146	248.153	206.188
1027	9.3137	177.102	218.15	202.166
1028	9.3237	187.106	216.15	221.187
1029	9.3337	188.122	208.129	203.13
1030	9.3437	190.109	233.14	223.129
1031	9.3537	191.165	186.095	206.095
1032	9.3637	188.152	199.118	205.139
1033	9.3737	209.151	214.133	216.166
1034	9.3837	184.128	195.115	216.152
1035	9.3937	172.07	225.13	229.18
1036	9.4037	197.131	203.124	183.111
1037	9.4137	161.062	197.125	196.126
1038	9.4237	183.099	218.16	220.167
1039	9.4337	194.138	208.159	183.126
1040	9.4437	179.11	220.157	183.107
1041	9.4537	174.158	213.163	179.088
1042	9.4637	191.148	204.135	191.109
1043	9.4737	203.146	177.08	176.09
1044	9.4837	169.096	212.131	203.119
1045	9.4937	170.08	225.112	184.123
1046	9.5037	214.139	198.135	197.134
1047	9.5137	197.141	218.188	202.143
1048	9.5237	165.104	172.083	183.092
1049	9.5337	195.119	208.144	180.113
1050	9.5437	178.112	206.114	193.125
1051	9.5537	176.115	211.126	186.114
1052	9.5637	178.132	183.094	217.161
1053	9.5737	164.116	212.126	174.076
1054	9.5837	213.159	177.099	178.088
1055	9.5937	168.108	208.13	178.107
1056	9.6037	168.093	189.122	184.105
1057	9.6137	179.104	194.108	174.088
1058	9.6237	178.105	217.124	176.101
1059	9.6337	182.09	206.115	187.111
1060	9.6437	193.103	177.075	174.09
1061	9.6537	165.11	195.116	192.123
1062	9.6637	150.099	168.093	196.108
1063	9.6737	181.146	204.15	177.09
1064	9.6837	172.128	169.12	171.083
1065	9.6937	165.08	205.12	186.09
1066	9.7037	151.074	208.144	178.109
1067	9.7137	181.11	195.108	180.103
1068	9.7237	172.068	163.069	177.09
1069	9.7337	160.098	202.12	170.087
1070	9.7437	165.098	190.123	174.102
1071	9.7537	155.068	178.094	144.05
1072	9.7637	175.11	199.12	187.095
1073	9.7737	180.105	191.137	174.088
1074	9.7837	186.132	174.09	156.049
1075	9.7937	158.091	184.097	165.067
1076	9.8037	148.083	159.078	177.094
1077	9.8137	179.106	193.105	174.104
1078	9.8237	147.067	181.096	188.138
1079	9.8337	177.093	169.107	185.129
1080	9.8437	169.087	205.124	179.087
1081	9.8537	170.104	188.122	185.112
1082	9.8637	168.091	170.1	188.078
1083	9.8737	174.103	158.069	187.078
1084	9.8837	183.13	196.134	177.1
1085	9.8937	191.138	194.119	165.089
1086	9.9037	142.078	189.117	188.152
1087	9.9137	174.1	200.117	172.107
1088	9.9237	164.095	171.087	146.066
1089	9.9337	198.106	183.086	161.064
1090	9.9437	195.135	148.048	170.075
1091	9.9537	143.083	174.1	189.107
1092	9.9637	163.085	182.109	188.117
1093	9.9737	179.123	186.129	161.086
1094	9.9837	161.084	170.102	164.067
1095	9.9937	146.072	180.103	174.105
1096	10.0037	152.085	175.071	155.087
1097	10.0137	146.093	183.092	156.073
1098	10.0237	138.048	148.06	159.102
1099	10.0337	147.063	168.081	185.12
1100	10.0437	168.099	187.124	177.089
1101	10.0537	151.07	156.058	161.064
1102	10.0637	156.099	182.098	170.053
1103	10.0737	168.103	174.104	193.099
1104	10.0837	146.061	187.125	180.12
1105	10.0937	153.059	167.095	165.103
1106	10.1037	156.061	176.102	188.151
1107	10.1137	161.076	169.095	181.152
1108	10.1237	151.077	159.075	178.11
1109	10.1337	145.105	216.16	170.088
1110	10.1437	170.137	165.081	159.061
1111	10.1537	145.076	170.087	175.077
1112	10.1637	146.073	162.076	159.095
1113	10.1737	168.094	189.13	179.096
1114	10.1837	135.063	183.105	134.045
1115	10.1937	132.07	161.092	154.071
1116	10.2037	148.096	174.086	170.09
1117	10.2137	142.074	159.058	136.082
1118	10.2237	165.093	148.059	170.109
1119	10.2337	159.091	167.073	172.112
1120	10.2437	162.096	129.049	157.078
1121	10.2537	144.073	169.106	155.061
1122	10.2637	157.078	168.102	158.074
1123	10.2737	136.06	162.098	147.069
1124	10.2837	150.092	146.057	170.1
1125	10.2937	167.098	160.091	151.065
1126	10.3037	141.063	147.057	182.122
1127	10.3137	137.068	152.049	151.067
1128	10.3237	139.044	150.062	150.059
1129	10.3337	159.092	169.071	176.098
1130	10.3437	138.061	145.088	150.079
1131	10.3537	145.077	154.086	157.086
1132	10.3637	135.072	157.086	150.081
1133	10.3737	111.035	145.082	153.067
1134	10.3837	149.099	153.078	154.088
1135	10.3937	158.088	154.094	164.098
1136	10.4037	144.077	148.068	162.082
1137	10.4137	159.088	169.074	141.075
1138	10.4237	144.072	179.097	165.081
1139	10.4337	151.077	150.065	171.089
1140	10.4437	140.075	154.07	150.074
1141	10.4537	143.095	164.088	136.041
1142	10.4637	134.064	156.081	132.047
1143	10.4737	146.086	148.064	141.07
1144	10.4837	175.112	179.109	166.075
1145	10.4937	163.105	148.083	156.087
1146	10.5037	137.08	150.086	137.075
1147	10.5137	152.081	155.074	129.055
1148	10.5237	135.063	158.08	161.1
1149	10.5337	136.067	136.057	163.092
1150	10.5437	144.075	183.085	145.05
1151	10.5537	129.062	143.077	159.068
1152	10.5637	144.067	165.109	145.063
1153	10.5737	152.067	137.049	137.041
1154	10.5837	142.092	136.063	143.079
1155	10.5937	152.101	158.06	159.081
1156	10.6037	141.092	145.058	139.052
1157	10.6137	126.082	120.054	156.09
1158	10.6237	148.059	154.08	133.077
1159	10.6337	132.056	159.1	146.089
1160	10.6437	145.083	148.1	156.109
1161	10.6537	123.068	127.06	165.105
1162	10.6637	144.084	151.067	154.082
1163	10.6737	122.069	150.056	134.059
1164	10.6837	140.08	149.063	145.058
1165	10.6937	141.084	163.084	124.059
1166	10.7037	136.093	163.095	136.064
1167	10.7137	120.054	146.075	132.069
1168	10.7237	130.062	149.081	170.099
1169	10.7337	140.066	144.088	143.08
1170	10.7437	123.025	162.1	144.083
1171	10.7537	132.078	124.071	138.073
1172	10.7637	154.086	146.088	136.074
1173	10.7737	116.064	155.072	161.096
1174	10.7837	116.068	153.056	141.053
1175	10.7937	156.098	128.019	140.031
1176	10.8037	147.096	147.068	144.055
1177	10.8137	99.0222	141.073	122.048
1178	10.8237	138.068	151.061	138.078
1179	10.8337	142.077	130.036	128.074
1180	10.8437	116.035	157.069	121.037
1181	10.8537	129.063	115.045	120.051
1182	10.8637	121.053	134.067	155.087
1183	10.8737	107.028	127.063	121.05
1184	10.8837	131.063	135.052	137.083
1185	10.8937	124.072	151.082	136.078
1186	10.9037	122.055	141.086	149.067
1187	10.9137	110.039	117.072	137.072
1188	10.9237	133.063	134.059	119.047
1189	10.9337	132.052	144.072	139.076
1190	10.9437	100.033	135.064	133.067
1191	10.9537	126.071	134.049	122.039
1192	10.9637	137.078	140.08	120.054
1193	10.9737	136.073	136.063	131.057
1194	10.9837	150.104	144.076	138.085
1195	10.9937	114.046	142.066	121.082
1196	11.0037	121.06	131.046	146.081
1197	11.0137	105.044	121.042	131.064
1198	11.0237	113.048	116.039	107.026
1199	11.0337	120.061	115.052	123.049
1200	11.0437	111.033	148.078	111.026
1201	11.0537	107.051	147.092	98.0275
1202	11.0637	121.069	120.064	115.063
1203	11.0737	118.055	131.055	106.057
1204	11.0837	112.056	141.081	125.064
1205	11.0937	126.061	150.074	136.052
1206	11.1037	87.0299	132.063	141.061
1207	11.1137	110.05	135.062	108.032
1208	11.1237	119.049	136.055	119.065
1209	11.1337	108.051	131.05	127.072
1210	11.1437	134.087	144.058	111.044
1211	11.1537	105.053	123.06	121.06
1212	11.1637	130.062	124.068	121.062
1213	11.1737	114.051	118.04	113.043
1214	11.1837	108.045	116.046	111.051
1215	11.1937	116.06	126.045	128.051
1216	11.2037	78.0305	112.048	127.053
1217	11.2137	114.053	125.061	119.051
1218	11.2237	106.039	127.055	123.057
1219	11.2337	109.047	125.064	131.069
1220	11.2437	119.066	153.087	107.049
1221	11.2537	116.052	103.031	117.06
1222	11.2637	99.0223	106.046	112.055
1223	11.2737	105.032	141.076	132.069
1224	11.2837	118.046	115.051	105.036
1225	11.2937	102.052	135.07	121.057
1226	11.3037	102.061	123.068	114.04
1227	11.3137	94.0535	129.079	112.037
1228	11.3237	99.0524	130.065	135.078
1229	11.3337	106.046	122.05	120.069
1230	11.3437	100.031	129.073	110.049
1231	11.3537	114.043	115.054	124.061
1232	11.3637	106.028	133.071	124.063
1233	11.3737	105.054	130.053	114.038
1234	11.3837	119.075	125.057	120.062
1235	11.3937	115.075	127.066	122.066
1236	11.4037	90.0446	119.058	114.043
1237	11.4137	98.0421	115.064	128.065
1238	11.4237	88.0373	106.042	118.039
1239	11.4337	99.0538	102.042	124.069
1240	11.4437	116.074	132.079	129.066
1241	11.4537	96.0386	99.0424	105.042
1242	11.4637	107.059	126.078	122.072
1243	11.4737	128.077	118.066	125.074
1244	11.4837	89.0262	117.051	117.057
1245	11.4937	106.044	104.037	110.06
1246	11.5037	115.037	126.048	128.067
1247	11.5137	98.0226	114.047	124.058
1248	11.5237	109.061	97.0254	114.054
1249	11.5337	92.0419	124.055	128.062
1250	11.5437	107.067	115.058	119.067
1251	11.5537	96.0488	109.052	117.072
1252	11.5637	108.049	119.078	106.058
1253	11.5737	102.045	113.065	101.043
1254	11.5837	113.055	98.0441	109.052
1255	11.5937	103.029	121.057	125.05
1256	11.6037	95.023	99.038	99.0098
1257	11.6137	107.053	107.044	132.068
1258	11.6237	101.047	116.057	121.063
1259	11.6337	89.0483	98.0447	105.049
1260	11.6437	96.0534	114.055	111.076
1261	11.6537	95.0353	107.053	86.0423
1262	11.6637	101.053	117.055	113.057
1263	11.6737	94.0413	107.06	104.044
1264	11.6837	117.059	122.069	119.05
1265	11.6937	84.033	114.06	112.063
1266	11.7037	94.0367	103.046	108.058
1267	11.7137	105.054	111.046	100.052
1268	11.7237	84.0434	98.05	109.047
1269	11.7337	106.073	106.07	119.049
1270	11.7437	95.0671	108.068	91.0356
1271	11.7537	94.0606	123.067	101.055
1272	11.7637	82.0337	109.047	113.039
1273	11.7737	115.044	111.039	92.0263
1274	11.7837	96.0375	110.042	103.053
1275	11.7937	95.0439	94.0364	110.064
1276	11.8037	105.044	123.052	112.075
1277	11.8137	87.0418	103.046	122.088
1278	11.8237	100.055	97.0412	100.046
1279	11.8337	105.057	95.0437	88.0115
1280	11.8437	104.056	102.069	100.034
1281	11.8537	100.051	100.06	81.0257
1282	11.8637	101.043	99.0577	77.0181
1283	11.8737	95.0417	106.045	100.045
1284	11.8837	70.0192	84.0077	101.057
1285	11.8937	76.0264	112.027	110.073
1286	11.9037	97.0571	100.033	107.057
1287	11.9137	85.0392	108.049	85.0417
1288	11.9237	89.0364	86.0466	110.056
1289	11.9337	86.0247	112.061	102.035
1290	11.9437	83.0249	92.0351	100.032
1291	11.9537	77.029	114.06	98.0414
1292	11.9637	92.0344	108.047	82.0251
1293	11.9737	92.0485	102.047	96.0483
1294	11.9837	86.0522	109.055	87.0378
1295	11.9937	84.04	98.0359	101.052
1296	12.0037	91.0531	91.0448	106.066
1297	12.0137	98.0497	95.0451	94.0406
1298	12.0237	88.0431	95.0339	95.0503
1299	12.0337	82.0376	109.066	96.0573
1300	12.0437	94.0385	87.0373	107.054
1301	12.0537	94.0433	106.056	79.0209
1302	12.0637	84.0335	109.061	106.047
1303	12.0737	106.053	99.0507	101.047
1304	12.0837	79.0334	109.062	97.0574
1305	12.0937	94.0502	74.0222	86.0438
1306	12.1037	82.0542	98.0407	93.0351
1307	12.1137	85.0532	91.0249	91.0332
1308	12.1237	89.0333	89.0104	102.037
1309	12.1337	70.0156	93.0351	81.0239
1310	12.1437	93.039	81.0444	91.0348
1311	12.1537	79.0175	102.044	98.0445
1312	12.1637	85.0369	105.065	86.0405
1313	12.1737	82.0402	93.0486	103.072
1314	12.1837	88.0475	99.04	92.0535
1315	12.1937	77.0356	98.043	95.043
1316	12.2037	67.0264	92.034	105.046
1317	12.2137	88.0506	91.0345	92.0132
1318	12.2237	74.038	101.051	87.0304
1319	12.2337	82.0301	86.0486	106.069
1320	12.2437	72.0298	85.0502	82.0506
1321	12.2537	76.035	88.0551	86.0443
1322	12.2637	85.0496	98.0604	94.0507
1323	12.2737	83.0536	85.0496	82.0442
1324	12.2837	82.0346	93.04	93.0384
1325	12.2937	78.0323	108.047	102.056
1326	12.3037	78.0234	78.0249	97.0465
1327	12.3137	87.0283	82.0253	92.0397
1328	12.3237	87.0424	102.063	104.055
1329	12.3337	64.0228	84.0498	73.0145
1330	12.3437	75.0362	106.05	97.0425
1331	12.3537	67.0302	84.0294	91.0493
1332	12.3637	63.0182	80.0269	78.0362
1333	12.3737	98.061	93.0336	72.0133
1334	12.3837	71.0319	80.035	79.0298
1335	12.3937	71.0311	71.0329	70.0253
1336	12.4037	65.0273	86.0466	78.0241
1337	12.4137	77.0405	94.0506	82.0414
1338	12.4237	64.0188	96.0585	81.044
1339	12.4337	75.0256	86.0286	92.0517
1340	12.4437	68.0271	86.0343	69.0325
1341	12.4537	64.0159	81.0272	86.0471
1342	12.4637	77.0361	85.024	73.0271
1343	12.4737	75.0538	78.0313	87.0474
1344	12.4837	79.0427	74.0343	70.0276
1345	12.4937	94.0659	84.0479	80.0364
1346	12.5037	55.0201	74.0349	83.0327
1347	12.5137	84.0266	77.031	78.0236
1348	12.5237	63.0245	92.0423	78.0333
1349	12.5337	70.0178	102.06	94.0523
1350	12.5437	69.0257	108.069	104.066
1351	12.5537	68.0227	81.0405	87.0649
1352	12.5637	84.0404	83.0369	80.0428
1353	12.5737	72.0405	103.056	75.0306
1354	12.5837	76.0372	97.0527	75.0157
1355	12.5937	86.0497	93.0516	94.0384
1356	12.6037	70.0328	75.0169	69.0218
1357	12.6137	78.041	81.0128	81.0393
1358	12.6237	85.0365	74.0203	77.046
1359	12.6337	75.0285	96.0457	68.0251
1360	12.6437	65.0178	71.0354	71.0298
1361	12.6537	80.0346	68.0299	90.0558
1362	12.6637	76.0532	63.0242	70.0296
1363	12.6737	75.0466	91.0528	79.041
1364	12.6837	82.0408	74.0329	70.0285
1365	12.6937	67.0327	77.0313	77.0328
1366	12.7037	67.02	88.0445	82.0337
1367	12.7137	71.0319	70.012	70.0298
1368	12.7237	72.0307	86.0305	82.0466
1369	12.7337	55.017	74.0438	62.0191
1370	12.7437	78.0373	86.0563	58.0105
1371	12.7537	67.0232	86.0505	83.0415
1372	12.7637	68.0395	80.0486	73.0247
1373	12.7737	66.0394	79.0361	81.0331
1374	12.7837	67.0275	73.0174	68.0334
1375	12.7937	82.0478	81.0204	90.0507
1376	12.8037	57.0101	65.0128	73.0409
1377	12.8137	62.0174	71.0384	66.0404
1378	12.8237	70.0422	84.0502	63.027
1379	12.8337	66.0359	67.0408	73.0363
1380	12.8437	69.0393	86.048	86.0337
1381	12.8537	57.028	73.0281	76.0223
1382	12.8637	67.0311	81.0537	75.028
1383	12.8737	74.044	80.0395	58.0154
1384	12.8837	60.0203	87.0429	72.0427
1385	12.8937	55.0263	86.0448	74.039
1386	12.9037	62.0411	69.0268	69.0281
1387	12.9137	72.0376	68.0315	65.027
1388	12.9237	63.0331	88.0525	76.0364
1389	12.9337	67.0281	74.0399	64.0239
1390	12.9437	60.0251	83.0531	82.0422
1391	12.9537	56.0224	63.0316	71.0388
1392	12.9637	70.032	77.0448	71.0513
1393	12.9737	72.0427	75.0358	68.0389
1394	12.9837	64.024	67.0223	70.0338
1395	12.9937	58.0204	71.0263	66.022
1396	13.0037	70.0377	76.0324	64.0195
1397	13.0137	75.0443	62.0341	66.0335
1398	13.0237	67.0458	68.044	71.0332
1399	13.0337	69.0404	69.0325	70.0237
1400	13.0437	54.0095	72.0328	63.0231
1401	13.0537	56.0212	56.0127	77.0401
1402	13.0637	54.0142	59.018	74.0384
1403	13.0737	61.0204	72.041	59.031
1404	13.0837	61.032	76.0484	62.0411
1405	13.0937	65.0312	56.0273	69.0395
1406	13.1037	64.0343	66.0359	66.0314
1407	13.1137	73.0531	66.0167	65.0131
1408	13.1237	49.0239	79.0328	77.0352
1409	13.1337	53.0274	64.0228	60.0339
1410	13.1437	47.0268	64.0271	61.0355
1411	13.1537	55.0363	63.0312	75.0408
1412	13.1637	59.0215	58.0178	65.0302
1413	13.1737	50.0176	69.0233	77.0442
1414	13.1837	48.0039	59.021	50.0128
1415	13.1937	49.0078	59.0393	73.0442
1416	13.2037	65.0407	62.033	61.0266
1417	13.2137	51.0247	57.029	57.0226
1418	13.2237	58.0365	59.0236	56.0224
1419	13.2337	61.0318	70.036	66.0194
1420	13.2437	62.0211	67.0382	53.0116
1421	13.2537	72.0283	74.0466	63.0191
1422	13.2637	68.0393	62.0347	62.0367
1423	13.2737	49.0267	71.0317	60.0433
1424	13.2837	59.0306	66.0234	66.0402
1425	13.2937	48.0204	60.0138	52.0282
1426	13.3037	62.0348	62.0218	56.0118
1427	13.3137	61.0348	47.008	60.0122
1428	13.3237	56.0316	60.0203	63.0282
1429	13.3337	57.0305	57.0365	56.0237
1430	13.3437	71.04	65.0466	74.0464
1431	13.3537	65.0399	57.0257	77.0524
1432	13.3637	53.0344	63.0317	54.0195
1433	13.3737	57.0305	59.0299	61.0222
1434	13.3837	47.0207	55.0207	61.0216
1435	13.3937	53.0297	61.0321	46.0056
1436	13.4037	61.0293	54.022	52.033
1437	13.4137	47.0193	64.019	58.0349
1438	13.4237	54.0194	48.0153	59.0311
1439	13.4337	54.0247	57.0167	66.034
1440	13.4437	50.0179	51.0124	48.0188
1441	13.4537	53.0194	58.0291	55.0181
1442	13.4637	47.0231	63.0285	49.0101
1443	13.4737	45.0155	48.0207	72.0351
1444	13.4837	42.018	45.0089	64.0384
1445	13.4937	37.0128	50.0148	51.0286
1446	13.5037	41.0156	62.0326	47.0203
1447	13.5137	54.032	61.0312	76.0517
1448	13.5237	64.0328	66.0394	56.0302
1449	13.5337	47.0195	60.0422	50.0209
1450	13.5437	49.0267	57.0213	53.0192
1451	13.5537	61.0333	67.0359	47.0031
1452	13.5637	46.0257	54.0235	41.0054
1453	13.5737	50.0257	57.0205	61.0247
1454	13.5837	49.0114	54.0228	72.0425
1455	13.5937	52.0207	44.0044	53.0328
1456	13.6037	49.0257	54.0168	49.023
1457	13.6137	55.0343	47.0165	62.0307
1458	13.6237	50.0279	65.029	55.022
1459	13.6337	53.0311	65.0336	46.0136
1460	13.6437	52.0272	75.051	44.0107
1461	13.6537	43.0162	56.0397	59.0355
1462	13.6637	50.0315	60.0303	44.0203
1463	13.6737	55.0201	45.0132	56.0399
1464	13.6837	58.0278	62.0277	61.0317
1465	13.6937	49.0306	57.0271	63.0275
1466	13.7037	47.0205	55.0254	49.0251
1467	13.7137	57.0398	56.0163	56.0265
1468	13.7237	43.0146	53.0243	50.0224
1469	13.7337	38.0021	57.0224	53.0287
1470	13.7437	48.0135	58.0334	46.0185
1471	13.7537	42.0134	45.0189	43.0183
1472	13.7637	50.0276	53.0167	58.0356
1473	13.7737	41.0203	60.0149	44.0191
1474	13.7837	47.0161	41.008	42.0262
1475	13.7937	53.0205	53.0244	51.0277
1476	13.8037	47.0138	49.027	57.0261
1477	13.8137	45.0188	51.0327	56.0318
1478	13.8237	48.0316	50.0318	50.0177
1479	13.8337	49.0252	53.026	43.0145
1480	13.8437	45.0193	53.0162	49.0226
1481	13.8537	31.0127	52.0179	61.03
1482	13.8637	43.0214	66.0381	54.0206
1483	13.8737	57.0343	68.0409	59.0278
1484	13.8837	48.015	49.0269	48.0164
1485	13.8937	46.0194	41.0169	56.0269
1486	13.9037	57.0353	66.0368	52.0265
1487	13.9137	44.0149	40.0211	49.0281
1488	13.9237	42.0204	51.0168	39.0219
1489	13.9337	40.0217	54.0177	46.0219
1490	13.9437	48.0236	51.0315	50.0291
1491	13.9537	40.0186	51.0322	52.0323
1492	13.9637	37.0199	50.0364	70.0389
1493	13.9737	36.0143	47.0268	43.0093
1494	13.9837	51.0247	36.0081	36.0045
1495	13.9937	39.0161	42.0071	40.0098
1496	14.0037	41.0206	39.0073	51.0269
1497	14.0137	36.0118	42.0142	43.0355
1498	14.0237	37.0127	37.0195	37.0176
1499	14.0337	49.0172	51.0409	54.0319
1500	14.0437	41.0119	51.0341	44.0181
1501	14.0537	51.0385	50.0271	51.0206
1502	14.0637	49.0225	53.0251	45.0179
1503	14.0737	42.0148	37.0043	48.0226
1504	14.0837	40.0153	43.0232	60.0406
1505	14.0937	41.0076	56.0286	48.0327
1506	14.1037	40.0071	50.0224	40.0214
1507	14.1137	45.0311	47.0283	46.0178
1508	14.1237	32.0223	54.0227	60.0258
1509	14.1337	43.0308	41.0187	42.0161
1510	14.1437	39.0265	45.0291	43.0174
1511	14.1537	39.0121	41.0192	51.0295
1512	14.1637	36.0079	48.0216	39.0239
1513	14.1737	46.0259	38.0099	40.0213
1514	14.1837	41.0157	58.0338	39.0286
1515	14.1937	38.0231	42.0125	40.0191
1516	14.2037	44.0323	51.023	38.0168
1517	14.2137	38.0222	53.0294	47.0209
1518	14.2237	27.0095	45.0237	37.0136
1519	14.2337	40.0177	41.0219	43.011
1520	14.2437	30.0116	37.0122	40.0122
1521	14.2537	40.0238	43.0239	49.0312
1522	14.2637	52.0357	45.0277	44.0216
1523	14.2737	32.0101	47.0295	41.0275
1524	14.2837	49.0258	37.0205	40.0258
1525	14.2937	37.0153	38.0064	41.0174
1526	14.3037	48.0146	41.0158	26.0114
1527	14.3137	37.0179	50.0333	44.0244
1528	14.3237	33.0214	46.0195	41.0181
1529	14.3337	42.0262	41.0247	54.0318
1530	14.3437	36.0142	40.0257	43.0181
1531	14.3537	40.0235	57.0313	44.0283
1532	14.3637	34.014	60.0364	37.0218
1533	14.3737	44.0223	44.018	35.0143
1534	14.3837	39.0188	45.0208	46.0208
1535	14.3937	46.0271	37.0147	39.0234
1536	14.4037	38.0259	46.0299	33.0141
1537	14.4137	25.011	39.0268	42.0186
1538	14.4237	34.0131	42.0248	36.0192
1539	14.4337	43.0213	41.0239	41.016
1540	14.4437	31.9986	41.0242	41.0182
1541	14.4537	45.0237	38.0212	47.0288
1542	14.4637	33.0226	56.0321	35.0148
1543	14.4737	40.023	44.0199	37.0227
1544	14.4837	33.0159	28.0078	45.0323
1545	14.4937	42.0244	36.0118	45.0248
1546	14.5037	39.0099	43.0235	36.0161
1547	14.5137	29.0037	34.0151	45.0229
1548	14.5237	30.0075	39.0163	41.0126
1549	14.5337	39.0254	49.0288	34.0117
1550	14.5437	30.0232	50.0321	38.0203
1551	14.5537	45.0381	44.0236	35.0178
1552	14.5637	35.0187	30.0113	31.0196
1553	14.5737	26.0084	35.0185	39.0196
1554	14.5837	30.0164	31.0133	35.0124
1555	14.5937	33.0154	42.0235	47.027
1556	14.6037	29.0189	40.0262	44.0231
1557	14.6137	31.0223	23.0143	42.0243
1558	14.6237	27.0096	41.018	39.0209
1559	14.6337	39.0198	38.0123	29.0151
1560	14.6437	25.0097	38.0224	40.0206
1561	14.6537	23.001	35.0178	40.0153
1562	14.6637	35.0165	34.013	35.0174
1563	14.6737	29.0171	33.0225	32.0122
1564	14.6837	36.0135	34.0101	38.0197
1565	14.6937	30.0167	30.0127	37.0267
1566	14.7037	34.0227	34.0223	32.0154
1567	14.7137	34.0209	30.9949	21.0015
1568	14.7237	26.0087	36.0139	33.0148
1569	14.7337	38.0176	38.009	36.0109
1570	14.7437	33.0141	40.0098	43.0194
1571	14.7537	33.0154	38.0236	36.0183
1572	14.7637	27.019	27.0146	28.0152
1573	14.7737	24.0208	28.019	38.02
1574	14.7837	32.0199	38.0311	43.027
1575	14.7937	42.0241	35.0211	33.0161
1576	14.8037	28.0157	39.0254	32.0204
1577	14.8137	36.0192	34.0154	34.0185
1578	14.8237	32.0163	32.0183	33.018
1579	14.8337	28.0124	29.0073	22.0022
1580	14.8437	32.0156	33.0077	30.0093
1581	14.8537	26.0117	30.0146	32.0137
1582	14.8637	17.9988	47.023	49.03
1583	14.8737	30.0151	37.0187	29.0186
1584	14.8837	25.0145	39.0269	24.0108
1585	14.8937	24.0129	32.0167	28.0129
1586	14.9037	19.0122	30.0119	36.0204
1587	14.9137	37.0236	41.0279	33.0195
1588	14.9237	25.9941	40.022	28.0124
1589	14.9337	40.0165	34.014	36.0232
1590	14.9437	32.0146	17.0082	27.0167
1591	14.9537	24.0107	34.0176	37.0212
1592	14.9637	30.0191	27.0125	32.0166
1593	14.9737	21.0158	36.0215	31.0083
1594	14.9837	31.019	28.0134	40.0174
1595	14.9937	36.025	29.0126	35.0133
1596	15.0037	36.0225	27.0143	39.0182
1597	15.0137	19.9979	29.0195	23.0138
1598	15.0237	22.9954	39.0195	24.0205
1599	15.0337	29.0059	37.0225	29.0146
1600	15.0437	28.0093	37.0234	26.0164
1601	15.0537	24.0079	31.0189	42.0276
1602	15.0637	22.0149	39.0268	36.0068
1603	15.0737	22.0086	36.0183	29.0064
1604	15.0837	26.0107	19.0083	31.0182
1605	15.0937	27.0132	23.0127	28.0149
1606	15.1037	20.0047	34.0187	27.0166
1607	15.1137	19.0069	30.0143	32.0199
1608	15.1237	27.0171	28.0127	34.0211
1609	15.1337	26.0108	31.0191	34.0171
1610	15.1437	21.0053	28.0134	36.0264
1611	15.1537	30.0143	33.023	15.0014
1612	15.1637	25.0167	40.025	30.0185
1613	15.1737	32.026	28.0148	29.015
1614	15.1837	24.0152	38.0186	32.0158
1615	15.1937	31.0234	35.013	23.0132
1616	15.2037	29.0167	28.01	34.0195
1617	15.2137	22.0024	33.0104	34.0162
1618	15.2237	29.0124	26.0147	30.021
1619	15.2337	23.0109	37.0297	21.0154
1620	15.2437	26.0164	28.0171	25.0181
1621	15.2537	23.0158	29.0156	30.0239
1622	15.2637	21.0122	27.0178	24.0075
1623	15.2737	28.0133	26.0098	26.006
1624	15.2837	24.0099	19.0082	28.0121
1625	15.2937	23.0076	38.0285	31.0172
1626	15.3037	25.0156	26.0046	38.0276
1627	15.3137	18.0102	30.0105	29.0207
1628	15.3237	24.0121	31.0196	33.0234
1629	15.3337	34.0209	30.0177	25.0106
1630	15.3437	24.0098	38.0248	23.0026
1631	15.3537	20.0095	29.0219	29.0189
1632	15.3637	19.0154	27.0159	28.0178
1633	15.3737	23.0181	34.0228	29.0139
1634	15.3837	23.0126	29.0181	26.0167
1635	15.3937	23.0146	22.0082	32.0169
1636	15.4037	23.0131	17.0027	20.0055
1637	15.4137	16.0048	33.0124	25.0132
1638	15.4237	33.0233	31.0132	15.0051
1639	15.4337	24.0155	29.0171	32.0162
1640	15.4437	19.0124	25.0118	28.0199
1641	15.4537	27.0157	27.0227	20.0159
1642	15.4637	15.009	38.0273	26.0168
1643	15.4737	31.0162	25.0084	24.0156
1644	15.4837	30.0181	36.0288	23.0134
1645	15.4937	31.0231	19.0041	24.0115
1646	15.5037	24.0164	30.01	23.0141
1647	15.5137	22.0132	32.0147	21.0179
1648	15.5237	22.0177	39.0225	24.0203
1649	15.5337	30.0196	24.0117	16.0086
1650	15.5437	28.017	27.0182	25.0101
1651	15.5537	29.0116	23.0131	27.0096
1652	15.5637	20.0087	22.0083	21.0064
1653	15.5737	16.0063	19.005	31.0225
1654	15.5837	26.0129	27.0173	24.015
1655	15.5937	26.0136	32.0175	26.0168
1656	15.6037	17.01	27.0133	27.0206
1657	15.6137	20.011	21.0102	30.026
1658	15.6237	21.0133	23.0128	25.0128
1659	15.6337	31.0257	24.017	28.0141
1660	15.6437	19.0072	26.0207	25.0167
1661	15.6537	19.0123	23.0138	23.0135
1662	15.6637	27.0199	16.0037	19.0068
1663	15.6737	18.0097	32.0163	20.0059
1664	15.6837	19.0088	29.0173	26.0169
1665	15.6937	23.0154	16.0075	19.0094
1666	15.7037	20.0128	20.0136	19.0094
1667	15.7137	16.0107	15.0056	26.015
1668	15.7237	22.0079	24.0104	27.0108
1669	15.7337	24.0112	24.0071	27.0154
1670	15.7437	22.0143	28.0176	25.0165
1671	15.7537	18.0076	24.0189	21.0132
1672	15.7637	22.0108	24.0173	8.99891
1673	15.7737	24.0143	17.0122	26.0149
1674	15.7837	29.0202	12.9996	19.0101
1675	15.7937	24.0176	19.0074	24.0135
1676	15.8037	11.0061	23.0142	22.0123
1677	15.8137	30.0196	24.0113	23.0165
1678	15.8237	21.0129	27.0143	23.0148
1679	15.8337	22.0131	15.003	17.0127
1680	15.8437	27.0174	26.0178	16.0086
1681	15.8537	27.0162	22.0167	20.0105
1682	15.8637	11.0003	18.0129	26.0159
1683	15.8737	14.0072	30.0251	26.0121
1684	15.8837	14.0075	18.0077	19.0058
1685	15.8937	16.0045	16.0074	21.0075
1686	15.9037	24.0139	23.012	19.0062
1687	15.9137	20.008	25.0118	16.0074
1688	15.9237	14.0083	25.0145	20.0119
1689	15.9337	23.0184	17.0067	10.0029
1690	15.9437	12.0016	28.0169	25.0163
1691	15.9537	13.0016	23.017	17.0112
1692	15.9637	15.0062	20.0135	23.0124
1693	15.9737	18.0098	18.012	18.0093
1694	15.9837	20.0089	18.0122	28.0146
1695	15.9937	15.004	25.0136	21.01
1696	16.0037	15.0052	17.004	15.0081
1697	16.0137	16.0082	16.0062	21.008
1698	16.0237	21.0147	15.0087	12.0035
1699	16.0337	17.0069	18.0155	17.0118
1700	16.0437	19.0104	29.0232	22.0142
1701	16.0537	29.0212	17.011	13.005
1702	16.0637	12.0051	14.0051	17.01
1703	16.0737	13.008	25.0144	19.0118
1704	16.0837	16.0088	14.0056	19.0088
1705	16.0937	23.0176	16.0081	22.0135
1706	16.1037	12.0079	22.0106	10.008
1707	16.1137	18.013	17.0069	17.0143
1708	16.1237	17.0109	22.0139	20.017
1709	16.1337	19.0124	18.0135	22.0181
1710	16.1437	16.0065	20.0126	12.01
1711	16.1537	13.003	12.0041	19.0134
1712	16.1637	15.008	13.005	20.0117
1713	16.1737	19.0127	18.0106	15.004
1714	16.1837	18.0094	16.0104	22.0123
1715	16.1937	30.0237	15.0116	17.0046
1716	16.2037	12.0099	15.0094	16.0101
1717	16.2137	13.011	20.013	19.0104
1718	16.2237	18.0176	20.0048	13.0083
1719	16.2337	18.0138	18.0091	14.012
1720	16.2437	14.0085	21.0114	19.0143
1721	16.2537	24.0117	15.0092	17.0057
1722	16.2637	18.0048	19.015	18.0127
1723	16.2737	20.0083	20.0181	23.0119
1724	16.2837	9.00143	16.0118	18.0034
1725	16.2937	9.00409	15.0101	16.0103
1726	16.3037	8.00074	18.0126	16.0117
1727	16.3137	17.0106	16.009	12.004
1728	16.3237	14.0131	14.004	20.0166
1729	16.3337	11.0098	18.0117	19.0144
1730	16.3437	15.0132	16.0082	15.0049
1731	16.3537	8.00425	11.0061	18.0085
1732	16.3637	11.0027	10.0062	15.007
1733	16.3737	17.0072	23.0172	17.0099
1734	16.3837	15.0041	20.0138	13.0088
1735	16.3937	14.0073	12.0063	18.0169
1736	16.4037	19.0122	15.01	20.0171
1737	16.4137	13.0093	20.0154	14.0083
1738	16.4237	11.0099	12.0068	19.0092
1739	16.4337	22.0146	25.0158	15.006
1740	16.4437	10.0022	14.0089	11.0034
1741	16.4537	12.0048	13.0098	18.0133
1742	16.4637	11.0047	34.0241	18.0156
1743	16.4737	16.0089	12.0077	15.0147
1744	16.4837	15.0107	27.0237	22.0203
1745	16.4937	15.0119	20.0116	17.0139
1746	16.5037	14.0117	12.0036	15.0097
1747	16.5137	6.00488	14.0098	11.0053
1748	16.5237	6.00331	10.0075	18.0079
1749	16.5337	14.0082	9.00849	13.0059
1750	16.5437	15.008	16.0121	17.0095
1751	16.5537	9.00339	11.0081	9.00498
1752	16.5637	14.0089	17.0129	16.0108
1753	16.5737	13.0098	10.0041	12.0041
1754	16.5837	14.0126	21.011	19.0142
1755	16.5937	13.0062	19.0119	16.0078
1756	16.6037	12.0086	12.0064	15.009
1757	16.6137	18.0143	21.0164	14.0083
1758	16.6237	12.0071	13.0075	9.00705
1759	16.6337	13.0086	12.0088	15.0098
1760	16.6437	11.007	15.0063	13.0068
1761	16.6537	8.00408	16.0074	13.0098
1762	16.6637	13.0066	10.0011	11.0064
1763	16.6737	29.0197	16.0095	15.0109
1764	16.6837	12.0087	16.0125	11.008
1765	16.6937	14.0113	8.00725	11.0054
1766	16.7037	10.0065	16.0132	15.009
1767	16.7137	13.0114	11.0036	13.0106
1768	16.7237	9.00835	13.0052	19.0144
1769	16.7337	15.0107	13.0038	15.0085
1770	16.7437	9.00646	14.0059	18.0141
1771	16.7537	13.0099	10.0077	15.0081
1772	16.7637	20.0124	8.00736	9.00582
1773	16.7737	22.018	18.0154	8.00761
1774	16.7837	17.0142	10.0065	17.0111
1775	16.7937	15.0128	11.0064	7.00325
1776	16.8037	15.0124	9.0045	13.009
1777	16.8137	8.00565	11.0046	24.0181
1778	16.8237	16.0145	16.0067	15.0087
1779	16.8337	13.0066	7.99796	9.00082
1780	16.8437	13.0085	10.0051	12.0056
1781	16.8537	14.0095	13.0097	10.0091
1782	16.8637	10.0071	13.0098	13.0076
1783	16.8737	8.0022	13.0086	10.0061
1784	16.8837	14.0112	9.00735	15.0117
1785	16.8937	13.0121	15.0115	4.99939
1786	16.9037	12.0095	8.00233	15.0093
1787	16.9137	6.00594	15.0108	8.00387
1788	16.9237	7.0074	11.0106	14.0061
1789	16.9337	10.0098	16.0116	11.0082
1790	16.9437	6.00544	16.0111	7.00649
1791	16.9537	11.0076	14.0099	12.0083
1792	16.9637	16.0106	19.0126	14.0084
1793	16.9737	11.0088	7.00157	7.00607
1794	16.9837	10.0035	8.00427	6.99825
1795	16.9937	8.00353	11.0074	7.00127
1796	17.0037	8.00261	13.009	6.00558
1797	17.0137	9.00618	9.00647	16.0142
1798	17.0237	13.0104	15.0109	14.0107
1799	17.0337	11.0077	7.00144	11.0088
1800	17.0437	13.0104	8.00346	11.009
1801	17.0537	6.00364	20.0145	8.00607
1802	17.0637	8.00455	13.01	8.00456
1803	17.0737	10.0068	8.00615	9.00478
1804	17.0837	10.0058	10.0063	14.0099
1805	17.0937	12.0052	11.0083	17.014
1806	17.1037	7.00139	7.00639	5.00289
1807	17.1137	2.99832	12.0106	10.0067
1808	17.1237	6.00379	9.00485	13.0094
1809	17.1337	10.0101	10.0035	8.00594
1810	17.1437	6.00442	12.0051	14.0096
1811	17.1537	8.00546	12.0046	10.0085
1812	17.1637	9.00632	16.0114	9.00926
1813	17.1737	6.00328	13.0092	9.00792
1814	17.1837	8.00371	9.0074	13.0109
1815	17.1937	5.00081	12.0124	5.00402
1816	17.2037	10.0088	4.0015	5.00155
1817	17.2137	4.00203	13.0081	8.00361
1818	17.2237	13.01	15.0131	6.00416
1819	17.2337	6.00559	3.00016	8.00537
1820	17.2437	6.00535	16.0093	10.0065
1821	17.2537	7.00158	14.0109	7.00525
1822	17.2637	9.00461	14.0101	2.99835
1823	17.2737	2.99726	12.008	4.00042
1824	17.2837	10.0029	10.0092	8.00662
1825	17.2937	8.00513	8.00653	13.0123
1826	17.3037	15.0125	11.0078	12.0104
1827	17.3137	6.00618	13.0096	9.00657
1828	17.3237	9.00973	12.0107	4.00142
1829	17.3337	10.0104	6.00304	10.0042
1830	17.3437	10.0077	12.0083	8.00455
1831	17.3537	6.00179	10.008	5.00481
1832	17.3637	8.00371	10.0079	3.00265
1833	17.3737	6.00338	9.00485	13.0119
1834	17.3837	4.00029	6.00374	10.0096
1835	17.3937	12.01	5.00214	5.00403
1836	17.4037	3.00352	9.00677	8.00311
1837	17.4137	6.00585	11.0101	11.0084
1838	17.4237	7.00578	12.0113	13.0118
1839	17.4337	10.009	8.00677	6.00554
1840	17.4437	5.00365	8.00349	9.00658
1841	17.4537	6.00513	5.00139	8.006
1842	17.4637	5.00494	10.0083	10.008
1843	17.4737	14.0117	11.0092	14.0105
1844	17.4837	8.00671	14.0118	7.00581
1845	17.4937	5.00367	6.00501	7.00593
1846	17.5037	9.00608	4.00217	7.00634
1847	17.5137	9.00559	7.00489	11.0073
1848	17.5237	8.00687	6.00328	8.00545
1849	17.5337	6.00581	15.0118	7.00506
1850	17.5437	5.00409	7.00542	8.00491
1851	17.5537	6.00266	6.00284	8.00658
1852	17.5637	9.00713	10.0085	5.00393
1853	17.5737	6.00253	9.00767	8.00614
1854	17.5837	7.00508	11.0089	4.00357
1855	17.5937	7.00482	5.00278	9.00731
1856	17.6037	9.00799	5.0025	8.00702
1857	17.6137	10.0094	6.00318	8.0075
1858	17.6237	5.00396	4.00318	11.009
1859	17.6337	6.00532	11.0083	10.0088
1860	17.6437	11.0081	6.00432	11.0101
1861	17.6537	8.00526	9.00649	10.0069
1862	17.6637	11.0092	9.00582	7.00558
1863	17.6737	3.0027	7.00563	8.00686
1864	17.6837	5.00351	9.0073	8.00524
1865	17.6937	12.0106	8.00529	8.00651
1866	17.7037	10.0096	5.00332	5.00503
1867	17.7137	7.00675	7.0058	10.0074
1868	17.7237	6.00585	5.00466	7.00296
1869	17.7337	10.0094	5.0048	11.0082
1870	17.7437	10.0084	9.00636	7.00624
1871	17.7537	8.00412	10.0082	6.00361
1872	17.7637	6.0032	7.00247	12.0095
1873	17.7737	5.00214	5.00286	6.0048
1874	17.7837	10.0072	2.00189	5.0026
1875	17.7937	6.00273	6.00573	7.00469
1876	17.8037	5.00332	6.00609	7.00617
1877	17.8137	6.0056	9.00793	5.00369
1878	17.8237	4.00305	7.00604	5.00343
1879	17.8337	7.00625	6.00523	8.0062
1880	17.8437	3.00037	6.00426	5.00426
1881	17.8537	5.00251	10.0064	1.00096
1882	17.8637	4.00318	8.00631	3.00285
1883	17.8737	5.00453	6.00548	3.00205
1884	17.8837	5.0046	3.00285	4.00341
1885	17.8937	8.00685	7.00652	2.00182
1886	17.9037	7.00628	7.00655	5.00436
1887	17.9137	4.00354	7.00626	6.00532
1888	17.9237	4.00345	6.00427	9.00707
1889	17.9337	7.00617	5.00396	5.004
1890	17.9437	3.00106	3.00274	10.009
1891	17.9537	3.00238	6.00537	3.00278
1892	17.9637	3.00324	5.00462	9.00802
1893	17.9737	1.00116	13.0118	3.00295
1894	17.9837	5.00457	3.00274	4.00372
1895	17.9937	4.00188	8.00607	5.00345
1896	18.0037	10.0061	3.00237	10.0084
1897	18.0137	9.0054	4.00265	2.00174
1898	18.0237	7.00559	2.00135	10.0078
1899	18.0337	5.00457	5.00447	10.0085
1900	18.0437	4.00398	4.00371	3.00282
1901	18.0537	8.00766	4.00267	5.00446
1902	18.0637	5.0029	5.00416	8.00725
1903	18.0737	1.00014	8.00712	2.00206
1904	18.0837	3.0026	3.00263	5.00448
1905	18.0937	2.00169	7.00622	8.00704
1906	18.1037	5.00446	3.0028	6.00544
1907	18.1137	7.00663	4.00356	6.00442
1908	18.1237	6.00554	4.0035	5.004
1909	18.1337	8.00709	5.0044	4.00352
1910	18.1437	4.00353	5.00439	1.00088
1911	18.1537	6.00526	3.00263	3.00172
1912	18.1637	3.00162	3.00279	5.00416
1913	18.1737	2.00133	5.00454	7.00624
1914	18.1837	7.00618	6.00532	5.00441
1915	18.1937	6.00529	3.00265	5.00447
1916	18.2037	5.00447	3.00265	2.00192
1917	18.2137	4.00371	7.00519	2.00181
1918	18.2237	5.00448	2.00134	1.00088
1919	18.2337	3.00265	1.00088	2.00176
1920	18.2437	3.00265	7.00618	3.00263
1921	18.2537	2.00176	6.00529	4.00352
1922	18.2637	2.00176	2.00176	4.00353
1923	18.2737	3.00265	2.00176	8.00706
1924	18.2837	4.00353	1.00088	4.00353
1925	18.2937	5.00441	5.00441	6.00529
1926	18.3037	4.00353	2.00176	3.00265
1927	18.3137	3.00265	3.00265	5.00441
1928	18.3237	2.00176	5.00441	7.00618
1929	18.3337	1.00088	7.00617	2.00176
1930	18.3437	7.00617	4.00353	8.00706
1931	18.3537	1.00088	5.00441	3.00265
1932	18.3637	3.00265	3.00265	5.00441
1933	18.3737	4.00353	6.00529	1.00088
1934	18.3837	3.00265	2.00176	5.00441
1935	18.3937	3.00265	8.00706	5.00441
1936	18.4037	3.00265	5.00441	2.00176
1937	18.4137	5.00441	8.00706	4.00353
1938	18.4237	5.00441	4.00353	2.00176
1939	18.4337	1.00088	3.00265	3.00265
1940	18.4437	2.00176	2.00176	5.00441
1941	18.4537	3.00265	3.00265	4.00353
1942	18.4637	1.00088	7.00617	1.00088
1943	18.4737	1.00088	5.00441	3.00265
1944	18.4837	3.00265	7.00617	5.00441
1945	18.4937	1.00088	5.00441	2.00176
1946	18.5037	2.00176	1.00088	6.00529
1947	18.5137	5.00441	2.00176	1.00088
1948	18.5237	0	3.00265	1.00088
1949	18.5337	2.00176	5.00441	6.00529
1950	18.5437	1.00088	4.00353	3.00265
1951	18.5537	2.00176	3.00265	3.00265
1952	18.5637	2.00176	5.00441	3.00265
1953	18.5737	0	7.00617	5.00441
1954	18.5837	6.00529	8.00706	7.00617
1955	18.5937	1.00088	2.00176	4.00353
1956	18.6037	3.00265	3.00265	0
1957	18.6137	1.00088	3.00265	6.00529
1958	18.6237	5.00441	4.00353	3.00265
1959	18.6337	0	1.00088	3.00265
1960	18.6437	0	3.00265	5.00441
1961	18.6537	2.00176	5.00441	3.00265
1962	18.6637	0	2.00176	4.00353
1963	18.6737	0	0	6.00529
1964	18.6837	0	4.00353	1.00088
1965	18.6937	1.00088	3.00265	2.00176
1966	18.7037	3.00265	3.00265	3.00265
1967	18.7137	3.00265	4.00353	4.00353
1968	18.7237	0	4.00353	0
1969	18.7337	6.00529	3.00265	9.00794
1970	18.7437	2.00176	3.00265	2.00176
1971	18.7537	5.00441	3.00265	0
1972	18.7637	1.00088	2.00176	1.00088
1973	18.7737	2.00176	3.00265	3.00265
1974	18.7837	3.00265	5.00441	2.00176
1975	18.7937	2.00176	3.00265	1.00088
1976	18.8037	3.00265	3.00265	1.00088
1977	18.8137	3.00265	1.00088	3.00265
1978	18.8237	2.00176	2.00176	3.00265
1979	18.8337	3.00265	4.00353	2.00176
1980	18.8437	5.00441	2.00176	1.00088
1981	18.8537	4.00353	1.00088	2.00176
1982	18.8637	4.00353	1.00088	2.00176
1983	18.8737	1.00088	4.00353	2.00176
1984	18.8837	0	5.00441	1.00088
1985	18.8937	3.00265	4.00353	3.00265
1986	18.9037	2.00176	5.00441	0
1987	18.9137	2.00176	2.00176	0
1988	18.9237	2.00176	3.00265	1.00088
1989	18.9337	3.00265	1.00088	1.00088
1990	18.9437	3.00265	0	1.00088
1991	18.9537	0	4.00353	3.00265
1992	18.9637	3.00265	3.00265	3.00265
1993	18.9737	2.00176	0	1.00088
1994	18.9837	1.00088	3.00265	2.00176
1995	18.9937	1.00088	4.00353	2.00176
1996	19.0037	5.00441	1.00088	1.00088
1997	19.0137	2.00176	3.00265	5.00441
1998	19.0237	5.00441	2.00176	2.00176
[truncated: 2,097 more rows]

## Sheet: T.lineatum 2 vertical Pupa 2
Channel	Energy	Impulse1	Impulse2	Impulse3	Impulse4	Impulse5
0	-0.9563	0	0	0	0	0
1	-0.9463	0	0	0	0	0
2	-0.9363	0	0	0	0	0
3	-0.9263	0	0	0	0	0
4	-0.9163	0	0	0	0	0
5	-0.9063	0	0	0	0	0
6	-0.8963	0	0	0	0	0
7	-0.8863	0	0	0	0	0
8	-0.8763	0	0	0	0	0
9	-0.8663	0	0	0	0	0
10	-0.8563	0	0	0	0	0
11	-0.8463	0	0	0	0	0
12	-0.8363	0	0	0	0	0
13	-0.8263	0	0	0	0	0
14	-0.8163	0	0	0	0	0
15	-0.8063	0	0	0	0	0
16	-0.7963	0	0	0	0	0
17	-0.7863	0	0	0	0	0
18	-0.7763	0	0	0	0	0
19	-0.7663	0	0	0	0	0
20	-0.7563	0	0	0	0	0
21	-0.7463	0	0	0	0	0
22	-0.7363	0	0	0	0	0
23	-0.7263	0	0	0	0	0
24	-0.7163	0	0	0	0	0
25	-0.7063	0	0	0	0	0
26	-0.6963	0	0	0	0	0
27	-0.6863	0	0	0	0	0
28	-0.6763	0	0	0	0	0
29	-0.6663	0	0	0	0	0
30	-0.6563	0	0	0	0	0
31	-0.6463	0	0	0	0	0
32	-0.6363	0	0	0	0	0
33	-0.6263	0	0	0	0	0
34	-0.6163	0	0	0	0	0
35	-0.6063	0	0	0	0	0
36	-0.5963	0	0	0	0	0
37	-0.5863	0	0	0	0	0
38	-0.5763	0	0	0	0	0
39	-0.5663	0	0	0	0	0
40	-0.5563	0	0	0	0	0
41	-0.5463	0	0	0	0	0
42	-0.5363	0	0	0	0	0
43	-0.5263	0	0	0	0	0
44	-0.5163	0	0	0	0	0
45	-0.5063	0	0	0	0	0
46	-0.4963	0	0	0	0	0
47	-0.4863	0	0	0	0	0
48	-0.4763	0	0	0	0	0
49	-0.4663	0	0	0	0	0
50	-0.4563	0	0	0	0	0
51	-0.4463	0	0	0	0	0
52	-0.4363	0	0	0	0	0
53	-0.4263	0	0	0	0	0
54	-0.4163	0	0	0	0	0
55	-0.4063	0	0	0	0	0
56	-0.3963	0	0	0	0	0
57	-0.3863	0	0	0	0	0
58	-0.3763	0	0	0	0	0
59	-0.3663	0	0	0	0	0
60	-0.3563	0	0	0	0	0
61	-0.3463	0	0	0	0	0
62	-0.3363	0	0	0	0	0
63	-0.3263	0	0	0	0	0
64	-0.3163	0	0	0	0	0
65	-0.3063	0	0	0	0	0
66	-0.2963	0	0	0	0	0
67	-0.2863	0	0	0	0	0
68	-0.2763	0	0	0	0	0
69	-0.2663	0	0	0	0	0
70	-0.2563	0	0	0	0	0
71	-0.2463	0	0	0	0	0
72	-0.2363	0	0	0	0	0
73	-0.2263	0	0	0	0	0
74	-0.2163	0	0	0	0	0
75	-0.2063	0	0	0	0	0
76	-0.1963	0	0	0	0	0
77	-0.1863	0	0	0	0	0
78	-0.1763	0	0	0	0	0
79	-0.1663	0	0	0	0	0
80	-0.1563	0	0	0	0	0
81	-0.1463	0	0	0	0	0
82	-0.1363	0	0	0	0	0
83	-0.1263	0	0	0	0	0
84	-0.1163	0	0	0	0	0
85	-0.1063	0	0	0	0	0
86	-0.0963	0	0	0	0	0
87	-0.0863	0	0	0	2	0
88	-0.0763	13	3	7	11	11
89	-0.0663	90	81	83	91	77
90	-0.0563	655	561	514	540	533
91	-0.0463	3066	2669	2612	2903	2770
92	-0.0363	10847	9750	9535	10280	10003
93	-0.0263	29206	25431	25307	27272	26597
94	-0.0163	56900	50612	48788	53580	52395
95	-0.0063	82137	72382	70621	76813	74683
96	0.0037	86753	76761	73862	81520	78543
97	0.0137	67514	59486	57934	63025	61197
98	0.0237	38596	33973	32982	36498	34971
99	0.0337	16526	14454	14031	15285	14859
100	0.0437	5125	4557	4394	4862	4668
101	0.0537	1211	1050	1058	1156	1111
102	0.0637	239	179	162	227	227
103	0.0737	50	38	30	53	35
104	0.0837	22	7	0	12	12
105	0.0937	9	7	0	8	5
106	0.1037	0	0	0	0	0
107	0.1137	0	0	0	0	0
108	0.1237	0	0	0	0	0
109	0.1337	33.2043	87.2045	142.582	25.8342	28.4603
110	0.1437	568.4	548.813	582.009	501.068	586.76
111	0.1537	682.736	650.545	674	614.333	679.731
112	0.1637	716.141	693.296	710.201	679.8	665.694
113	0.1737	848.914	833.307	867.684	905.976	817.395
114	0.1837	1128.45	1010.16	1007.17	1066.27	1069.4
115	0.1937	2082.16	1846.66	1732.79	2215.3	2160.31
116	0.2037	3984.18	3444.44	3202.92	4139.2	4123.51
117	0.2137	8108.66	7043.01	6107.24	8392.22	8414.07
118	0.2237	16348.8	14271.6	12105.2	17385.1	17282.8
119	0.2337	31461.5	27204.1	23222.9	33175.1	33192.1
120	0.2437	54212.8	46234.5	39193.6	56623.1	56844.2
121	0.2537	81560.3	69297.5	59087.5	85893.6	86010.5
122	0.2637	107286	91497.7	77125.3	113337	112696
123	0.2737	121398	103376	86317.7	127675	126202
124	0.2837	116501	98614.8	82453.2	122383	121564
125	0.2937	93267.9	78965	65736.8	98103.8	97707
126	0.3037	62816.7	52847.7	44058.7	65235.1	65532.5
127	0.3137	34486.2	29452.1	24685.3	36021.4	36196.1
128	0.3237	15860	13637.4	11350.1	16826.3	16728
129	0.3337	6138.71	5522.38	4591.49	6620.19	6570.9
130	0.3437	2304.17	2270.64	1989.27	2435.06	2467.54
131	0.3537	1125.47	1329.09	1310.18	1161.08	1264.04
132	0.3637	915.558	1348.92	1298.72	955.355	976.502
133	0.3737	987.913	1587.21	1520.91	997.335	1126.19
134	0.3837	1138.47	1792.33	1717.69	1122.26	1231.66
135	0.3937	1246.9	1906.77	1811.24	1225.24	1289.51
136	0.4037	1289.61	1869.53	1815.47	1264.07	1457.23
137	0.4137	1367.55	1783.89	1752.37	1383.85	1585.37
138	0.4237	1559.48	1789.04	1711.54	1546.14	1736.64
139	0.4337	1985.06	1958.45	1831.45	1974.36	2103.59
140	0.4437	2787.48	2512.17	2403.38	2877.79	2895.87
141	0.4537	4192.13	3729.26	3647.11	4342.17	4356.7
142	0.4637	6364.15	5692.44	5475.62	6710.38	6797.45
143	0.4737	9907.23	8767.65	8413.91	10446.9	10726.5
144	0.4837	15570.3	13709.8	13030.1	16171.5	16702.6
145	0.4937	23689.3	20961.4	19535	24406.1	25387.8
146	0.5037	33376.3	29400.9	27681.2	34615.1	35962.6
147	0.5137	42751.5	37656	35426	44284.5	45774.8
148	0.5237	48243.1	42552.8	39846.8	49683.3	51408.4
149	0.5337	47420.9	41450.7	39020	48631.8	50195.2
150	0.5437	39977.9	34834.3	32771.9	41153.3	42417
151	0.5537	28541.5	25031.2	23643.7	29657.9	30689.6
152	0.5637	17563	15413.4	14607.9	18128.5	18749.4
153	0.5737	9306.02	8159	7663.32	9509.75	9863.92
154	0.5837	4368.5	3829.45	3601.07	4489.78	4663.61
155	0.5937	2007.79	1797.48	1655.39	2059.73	2129.24
156	0.6037	1096.42	960.978	898.225	1113.72	1144.83
157	0.6137	818.452	710.448	689.207	834.953	817.199
158	0.6237	741.383	674.371	623.702	720.829	729.317
159	0.6337	750.31	664.374	604.16	667.483	728.999
160	0.6437	728.785	631.968	624.363	729.32	754.301
161	0.6537	748.768	677.815	644.268	742.621	725.975
162	0.6637	802.557	710.861	643.184	742.911	736.606
163	0.6737	845.825	726.389	682.434	811.01	788.46
164	0.6837	905.259	781.071	709.456	837.344	845.681
165	0.6937	913.487	767.992	733.399	897.577	835.514
166	0.7037	902.33	790.039	776.795	927.917	892.921
167	0.7137	973.173	821.202	836.066	919.643	946.06
168	0.7237	965.375	895.753	822.194	907.339	1017.26
169	0.7337	981.471	955.989	861.557	974.443	1041.24
170	0.7437	1089.55	963.442	896.319	1031.62	1039.19
171	0.7537	1096.07	942.346	925.261	1072.54	1078.95
172	0.7637	1145.05	991.519	914.481	1049.95	1091.06
173	0.7737	1176.97	1007.43	907.462	1097.75	1143.24
174	0.7837	1144.06	962.27	920.931	1084.08	1101.26
175	0.7937	1060.26	1003.27	918.587	1074.2	1033.92
176	0.8037	1081.86	972.986	876.095	1062.53	1050.93
177	0.8137	1103.23	915.914	916.025	1039.47	1063.24
178	0.8237	1062.11	955.328	894.372	972.317	1041.16
179	0.8337	1047.61	939.235	852.718	1006.43	995.499
180	0.8437	1104.23	959.727	876.596	1052.64	974.351
181	0.8537	1057.6	944.99	904.836	1024.53	1011.25
182	0.8637	1090.6	913.723	885.647	1033.92	1094.93
183	0.8737	1123.02	966.494	918.661	1041.44	1094.54
184	0.8837	1122.03	961.439	982.808	1108.18	1134.64
185	0.8937	1205.97	977.941	991.076	1122.02	1141.47
186	0.9037	1161.57	1078.34	958.555	1152.59	1158.86
187	0.9137	1222.17	1112.49	1007.31	1246.79	1183.15
188	0.9237	1273.35	1073.39	1016.99	1236.58	1225.46
189	0.9337	1355.97	1059.39	995.238	1222.62	1231.85
190	0.9437	1387.28	1095.43	1087.73	1257.7	1232
191	0.9537	1403.22	1129.97	1162.87	1283.69	1272.64
192	0.9637	1349.6	1165.55	1183.87	1327.55	1369.16
193	0.9737	1427.54	1175.91	1130.81	1325.47	1335.91
194	0.9837	1459.82	1264.13	1186.48	1387.12	1410.91
195	0.9937	1779.21	1401.72	1319.27	1552.98	1635.03
196	1.0037	1650.94	1404.75	1279.7	1541.07	1547.63
197	1.0137	1486.46	1310.61	1232.72	1525.72	1549.74
198	1.0237	1545.2	1295.57	1230.73	1499.25	1430.29
199	1.0337	1594.58	1340.79	1180.75	1499.55	1456.99
200	1.0437	1619.84	1347.14	1283.58	1507.21	1465.91
201	1.0537	1608.11	1336.21	1280.16	1513.84	1594.66
202	1.0637	1706.71	1433.26	1261.69	1516.58	1563.21
203	1.0737	1757.06	1339.34	1319.53	1556.42	1503.9
204	1.0837	1585.33	1372.81	1328.26	1531.74	1574.87
205	1.0937	1624.9	1371.51	1305.45	1644.59	1741.15
206	1.1037	1787.55	1391.63	1316.27	1600.29	1678.67
207	1.1137	1794.51	1476.86	1381.37	1682.45	1670.22
208	1.1237	1739.86	1436.77	1359.98	1703.99	1669.59
209	1.1337	1837.96	1465.89	1379.09	1755.54	1603.09
210	1.1437	1720.08	1553.59	1442.53	1720.14	1674.69
211	1.1537	1791.49	1545.51	1335.14	1673	1684.53
212	1.1637	1915.29	1508.01	1399.37	1738.94	1815.6
213	1.1737	1821.71	1574.07	1448.7	1765.95	1734.68
214	1.1837	1871.42	1608.77	1442.18	1750.38	1764.91
215	1.1937	1880.09	1642.47	1540.74	1820.66	1785.28
216	1.2037	1952.82	1599.24	1519.73	1769.72	1887.92
217	1.2137	1939.7	1700.05	1623.4	1902.78	1933.28
218	1.2237	2047.92	1786.34	1744.16	1947.84	1929.95
219	1.2337	2058.71	1842.79	1838.6	1945.98	1933.7
220	1.2437	2182.5	2010.32	1960.69	1906.08	2017.05
221	1.2537	2108.82	2037.98	2051.02	1958.21	1889.38
222	1.2637	2109.33	2025.89	2055.53	2017.78	2098.39
223	1.2737	2093.5	2014.96	2017.15	2039.59	2022.27
224	1.2837	2177.6	2034.36	1846.85	2058.08	1999.36
225	1.2937	2120.78	1929.77	1817.22	1998.95	1912.17
226	1.3037	2117.53	1820.81	1742.39	1915.65	2019.74
227	1.3137	2150.65	1833.41	1643.76	1905.7	1967.47
228	1.3237	2221.75	1728.02	1668.2	1995.97	2023.23
229	1.3337	2291.2	1779.7	1655.55	2000.65	1988.59
230	1.3437	2385.76	1724.71	1639.41	1969.3	2052.71
231	1.3537	2352.92	1740.59	1658.6	2035.45	2052.83
232	1.3637	2343.84	1769.08	1670.3	2054.71	1973.42
233	1.3737	2399.36	1792.14	1635.49	2063.38	1980.11
234	1.3837	2455.64	1830.14	1658.85	2070.21	2061.93
235	1.3937	2767.48	1790.95	1693.71	2128.04	2041.17
236	1.4037	3068.44	1890.29	1735.07	2196.11	2090.48
237	1.4137	3879.87	1974.94	1810.3	2316.68	2022.31
238	1.4237	5330.25	2228.67	1937	2500.73	2158.79
239	1.4337	7568.32	2600.49	2196.88	2854.21	2444.75
240	1.4437	11098	3153.49	2507.45	3297.35	2539.61
241	1.4537	15519	3686.08	2973.14	4063.2	2718.99
242	1.4637	20342.8	4360.4	3541.31	4675.6	2973.81
243	1.4737	24362	4914.98	3850.94	5381.12	3149.66
244	1.4837	27108.4	5232.5	4163.5	5668.16	3361.83
245	1.4937	27380.7	5478.45	4158.27	5822.5	3306.26
246	1.5037	24845	5150.18	3944.8	5449.76	3141.19
247	1.5137	20891.5	4568.19	3552.2	4669.11	3053.31
248	1.5237	15931.2	3860.82	3089.03	4097.45	2721.94
249	1.5337	11581.4	3221.03	2602.58	3532.5	2574.55
250	1.5437	8172.09	2682.7	2248.17	2959.46	2396.63
251	1.5537	5675.05	2334.4	2039.68	2635.36	2297.88
252	1.5637	4130.11	2072.14	1884.65	2409.13	2100.66
253	1.5737	3307.34	2029.28	1822.51	2273.59	2072.58
254	1.5837	2735.41	1888.78	1696.01	2201.54	2083.84
255	1.5937	2402.19	1869.15	1607.14	2116.89	2050.64
256	1.6037	2305.55	1814.96	1601.31	2037.31	2118.17
257	1.6137	2137.22	1793.55	1642.11	1999.93	2048.62
258	1.6237	2070.35	1800.63	1694.59	2064.05	2076
259	1.6337	2043.83	1747.01	1674.85	2047.78	2051.58
260	1.6437	2038.38	1714.4	1678.97	2129.49	2035.86
261	1.6537	2093.78	1715.89	1682.57	2096.31	2045.72
262	1.6637	2015.76	1773.67	1623.08	2058.57	2042.73
263	1.6737	2057.64	1821.88	1679.51	2058.86	2058.25
264	1.6837	2048.27	1788.8	1733.51	2060.48	2147.24
265	1.6937	2093.02	1871.5	1764.81	2119.02	2129.84
266	1.7037	2037.99	1892.41	1728.78	2154.72	2154.35
267	1.7137	2108.57	1874.71	1771.61	2103	2194.16
268	1.7237	2257.37	1906.69	1766.37	2149.46	2217.93
269	1.7337	2258.86	1904.51	1793	2223.64	2162.47
270	1.7437	2144.78	1897.84	1796.06	2157.13	2199.6
271	1.7537	2071.35	1938.68	1750.18	2146.64	2216.24
272	1.7637	2107.13	1948.01	1829.08	2195.25	2214.26
273	1.7737	2145.21	1966.47	1801.69	2229.71	2215.44
274	1.7837	2150.87	1903.72	1778.12	2223.65	2157.24
275	1.7937	2131.65	1869.9	1794.63	2156.64	2162.87
276	1.8037	2142.78	1920.87	1827.65	2103.45	2171.11
277	1.8137	2069.28	1956.56	1751.68	2148.14	2161.42
278	1.8237	2054	1929.88	1808.81	2104.24	2110.9
279	1.8337	2028.71	1910.13	1800.7	2131.82	2102.29
280	1.8437	1985.9	1873.54	1758.56	2060.88	2094.97
281	1.8537	1950.11	1829.7	1715.58	1999.61	2063.08
282	1.8637	1900.59	1793.54	1690.67	2001.74	2001.3
283	1.8737	1860.33	1776.83	1721.97	1990.39	2018.49
284	1.8837	1815.42	1796.15	1713.55	1942.75	1995.72
285	1.8937	1865.48	1800.34	1698.42	1916.98	1992.97
286	1.9037	1853.45	1805.94	1652.97	1970.19	1982.76
287	1.9137	1836.45	1823.69	1733.81	2006.58	1942.87
288	1.9237	1856.68	1848.62	1791.86	1959.58	1995.58
289	1.9337	1899.67	1882.53	1856.36	1967.3	1978.09
290	1.9437	1864.99	1874	1919.52	1939.39	1986.29
291	1.9537	1874.06	1961.82	2030.29	1940.91	2052.16
292	1.9637	1896.53	2070.2	2227.06	1938.73	2064.72
293	1.9737	1860.02	2324.34	2525.95	1963.16	2057.5
294	1.9837	1895.21	2513.72	2709.68	2008.9	2059.72
295	1.9937	1953.59	2653.83	2928.64	2009.5	2079.19
296	2.0037	1971.68	2778.59	3105.51	2024.17	2139.46
297	2.0137	1936.58	2840.28	3185.75	2043.42	2155.71
298	2.0237	1957.86	2807	3156.14	2016.38	2098.08
299	2.0337	1938.17	2704.09	2981.99	1975.71	2013.53
300	2.0437	1909.78	2539.04	2758.11	1967.02	2082.09
301	2.0537	1827.39	2309.33	2482.36	1940.09	2039.59
302	2.0637	1827.95	2160.87	2269.45	1875.83	2038.09
303	2.0737	1847.12	2072.28	2056.56	1834.66	1968.21
304	2.0837	1850.18	1959.58	1902.95	1844.84	1931.1
305	2.0937	1833.78	1834.75	1815.66	1832.4	1977.8
306	2.1037	1768.29	1769.7	1688.79	1888.13	1883.1
307	2.1137	1784.41	1793.21	1733.2	1885.15	1857.44
308	2.1237	1790.43	1863.87	1741.25	1854.08	1887.8
309	2.1337	1759.31	1833.09	1695.32	1847.23	1867.94
310	2.1437	1747.25	1787.1	1649.58	1850.52	1823.48
311	2.1537	1775.51	1753.95	1727.19	1862.05	1809.01
312	2.1637	1764.67	1720.13	1717.55	1843.56	1875.85
313	2.1737	1712.45	1764.75	1654.79	1846.87	1904.73
314	2.1837	1694.76	1735.91	1666.68	1778.2	1892.77
315	2.1937	1737.17	1651.4	1643.14	1787.62	1869.25
316	2.2037	1734.97	1756.45	1659.91	1792.62	1856.29
317	2.2137	1747.34	1772.87	1679.4	1783.09	1834.51
318	2.2237	1775.86	1760.45	1693.02	1786.68	1850.54
319	2.2337	1719.53	1837.3	1675.08	1814.63	1877.09
320	2.2437	1725.28	1923.9	1718.4	1772.06	1896.82
321	2.2537	1776.35	1972.32	1817.7	1797.61	1958.83
322	2.2637	1806.92	2067.64	1962.2	1802.07	1942.01
323	2.2737	1788.74	2159.53	2032.26	1813.55	1881.87
324	2.2837	1756.38	2284.89	2115.88	1808.09	1847.24
325	2.2937	1786.18	2412.83	2242.58	1775.24	1924.07
326	2.3037	1783.51	2418.38	2373.71	1828.5	1971.7
327	2.3137	1763.76	2450.92	2381.71	1866.32	1977.76
328	2.3237	1720.73	2451.93	2297.56	1868.84	1964.58
329	2.3337	1741.28	2287.6	2216.97	1826.31	1889.21
330	2.3437	1734.28	2113.57	2046.81	1764.32	1831.23
331	2.3537	1704.62	1959.58	1892.07	1749.68	1824.17
332	2.3637	1701.72	1835.04	1747.76	1767.49	1776.28
333	2.3737	1695.42	1782.77	1685.45	1778.73	1758.03
334	2.3837	1666.75	1752.46	1608.24	1719.96	1773.55
335	2.3937	1649.47	1714.95	1558.56	1739.32	1765.35
336	2.4037	1628.98	1682.6	1570.04	1748.65	1710.06
337	2.4137	1619.82	1679.05	1563.89	1722.49	1731.44
338	2.4237	1621.29	1639.38	1542.59	1743.26	1720.3
339	2.4337	1604.48	1631.6	1526.43	1711.46	1743.22
340	2.4437	1600.35	1659.71	1522.26	1690.99	1744.81
341	2.4537	1605.04	1695.25	1567.23	1689.49	1701.74
342	2.4637	1571.58	1683.61	1627.32	1681.97	1681.34
343	2.4737	1569.81	1639.16	1614.33	1679.03	1651.37
344	2.4837	1577.67	1608.71	1533.61	1631.94	1721.55
345	2.4937	1542.74	1584.21	1489.31	1656.44	1699.35
346	2.5037	1557.8	1578.94	1498.3	1669.93	1658.06
347	2.5137	1566.56	1593.44	1477.9	1598.22	1679.76
348	2.5237	1555.97	1606.72	1472.88	1622.08	1682.79
349	2.5337	1567.84	1583.66	1482.56	1655.86	1660.79
350	2.5437	1574.4	1584.53	1524.45	1654.57	1621.16
351	2.5537	1537.98	1608.2	1501.38	1617.32	1634.76
352	2.5637	1570.58	1603.75	1500.59	1616.46	1652.64
353	2.5737	1565.59	1543.51	1548.51	1642.11	1659.88
354	2.5837	1552.79	1561.95	1556.53	1636.01	1671.06
355	2.5937	1584.6	1599.63	1599.15	1615.88	1671.55
356	2.6037	1579.99	1650.94	1652.75	1614.6	1641.3
357	2.6137	1554.43	1664.58	1635.87	1621.88	1622.82
358	2.6237	1537.24	1625.16	1592.76	1596.79	1612.12
359	2.6337	1564.55	1621.8	1597.2	1579.72	1590.83
360	2.6437	1604.63	1623.11	1604.34	1596.27	1574.19
361	2.6537	1559.66	1597.77	1615.46	1589.58	1599.91
362	2.6637	1509.95	1605.74	1594.56	1576.68	1602.08
363	2.6737	1494.42	1558.75	1514.17	1575.81	1618.81
364	2.6837	1497.89	1492.07	1479.5	1573.91	1601.81
365	2.6937	1472.63	1481.02	1444.12	1550.66	1519.39
366	2.7037	1447.08	1507.2	1409.43	1552.33	1544.04
367	2.7137	1486.92	1476.82	1422.52	1525.68	1571.68
368	2.7237	1469.67	1477.42	1375.07	1502.68	1587.33
369	2.7337	1422.58	1472.45	1339.16	1517.57	1545.7
370	2.7437	1411.22	1438.53	1386.48	1490.77	1519.78
371	2.7537	1398.26	1445.75	1420.65	1492.97	1518.49
372	2.7637	1403.06	1486.76	1394.86	1530.97	1534.45
373	2.7737	1414.71	1465.17	1404.89	1498.66	1531.2
374	2.7837	1430.95	1418.49	1372.61	1479.42	1479.08
375	2.7937	1442.55	1401.33	1368.12	1491.01	1478.57
376	2.8037	1380.44	1401.29	1389.61	1494.49	1498.64
377	2.8137	1356.52	1414.92	1377.84	1492.11	1513.4
378	2.8237	1399.03	1394.79	1358.73	1481.17	1517.01
379	2.8337	1403.12	1416.57	1328.63	1502.35	1467.87
380	2.8437	1402.33	1462.6	1283.33	1469.67	1463.29
381	2.8537	1400.3	1445.19	1286.14	1450.31	1508.89
382	2.8637	1388.67	1452.8	1321.42	1406.45	1482.11
383	2.8737	1369.47	1468.54	1308.58	1388.2	1485.64
384	2.8837	1341.23	1403.4	1286.08	1380.64	1484.54
385	2.8937	1390	1356.15	1280.12	1431.84	1453.27
386	2.9037	1389.42	1411.38	1308.76	1420.96	1421.61
387	2.9137	1365.27	1404.75	1310.95	1390.85	1411.6
388	2.9237	1362.23	1325.49	1272.8	1381.95	1423.91
389	2.9337	1343.19	1346.78	1270.22	1382.1	1448.32
390	2.9437	1336.52	1415.64	1265.11	1405.22	1399.66
391	2.9537	1327.1	1418.58	1275.76	1394.08	1364
392	2.9637	1312.86	1419.34	1288.12	1413.92	1398.16
393	2.9737	1336.22	1389.41	1299.44	1436.98	1413.66
394	2.9837	1334.84	1353.06	1319.19	1398.35	1425.88
395	2.9937	1344.13	1300.69	1271.28	1380.58	1382.95
396	3.0037	1333.22	1318.22	1195.34	1339.7	1334.04
397	3.0137	1314.65	1351.67	1175.59	1395.54	1366.24
398	3.0237	1282.67	1356.77	1208.77	1380.87	1375.98
399	3.0337	1338.35	1351.08	1222.55	1345.07	1391.68
400	3.0437	1315.5	1305.92	1257.44	1333.45	1366.45
401	3.0537	1280.43	1302.11	1263.63	1379.51	1393
402	3.0637	1323.5	1323.86	1245.69	1360	1436.6
403	3.0737	1305.99	1330.67	1261.49	1334.49	1369.28
404	3.0837	1300.3	1344.09	1263.44	1371.83	1342.53
405	3.0937	1278.36	1327.96	1223.98	1334.96	1371.53
406	3.1037	1270.55	1274.04	1235.08	1329.16	1336.15
407	3.1137	1246.19	1299.69	1250.43	1294.46	1305.36
408	3.1237	1259.32	1332.49	1219.91	1304.29	1299.48
409	3.1337	1217.81	1361.2	1237.09	1330.04	1312.63
410	3.1437	1240.09	1311.68	1289.55	1346.14	1327.8
411	3.1537	1269.8	1336.91	1279.1	1328.26	1335.26
412	3.1637	1231.71	1326.83	1306.56	1288.48	1293.73
413	3.1737	1218.44	1312.69	1270.22	1311.92	1322.7
414	3.1837	1241.24	1316.9	1280.36	1316.69	1298.77
415	3.1937	1265.65	1273.79	1332.15	1315.79	1311.34
416	3.2037	1283.46	1357.63	1317.87	1304.38	1359.77
417	3.2137	1178.29	1408.36	1429.82	1315.49	1351.73
418	3.2237	1209.24	1504.63	1601.6	1326.56	1308.47
419	3.2337	1249.76	1631.25	1763.5	1376.26	1340.69
420	3.2437	1353.42	1810.17	1992.51	1402.31	1388.29
421	3.2537	1326.34	2091.27	2289.78	1461.78	1524.5
422	3.2637	1396.46	2330.86	2720.24	1500.51	1670.17
423	3.2737	1502.92	2641.78	3195.12	1608.15	1667.63
424	3.2837	1538.27	2943.02	3579.21	1651.01	1781.3
425	3.2937	1590.64	3210.6	3819.16	1716.92	1902.81
426	3.3037	1634.81	3331.09	4015.86	1787.96	1967.38
427	3.3137	1646.88	3328.07	4177.03	1750.51	1935.04
428	3.3237	1607.24	3339.56	4064.8	1747.43	1929.3
429	3.3337	1611.28	3168.93	3843.32	1713.37	1864.8
430	3.3437	1538.97	2864.09	3449.35	1579.08	1784.63
431	3.3537	1459	2505.33	3031.22	1502.88	1715.54
432	3.3637	1365.84	2249.97	2650.23	1473.45	1568.24
433	3.3737	1237.29	1931.31	2231.5	1376.76	1441.2
434	3.3837	1241.18	1746.58	1870.35	1282.04	1384.06
435	3.3937	1194.01	1564.49	1601.95	1265.1	1326.36
436	3.4037	1170.84	1441.65	1435.13	1272.33	1246.99
437	3.4137	1151.3	1307.89	1344.9	1192.66	1196.75
438	3.4237	1148.66	1241.07	1254.72	1159.58	1183.46
439	3.4337	1090.08	1250.21	1251.31	1177.64	1226.17
440	3.4437	1102.45	1206.67	1197.31	1145.37	1201.22
441	3.4537	1113.83	1186.54	1177.23	1130.26	1177.45
442	3.4637	1105.81	1128.79	1160.26	1158.45	1158.18
443	3.4737	1092.92	1177.74	1199.69	1137.76	1176.63
444	3.4837	1101.09	1229.52	1208.02	1118.49	1183.96
445	3.4937	1090.01	1234.92	1238.94	1157	1174.41
446	3.5037	1079.09	1224.43	1221.06	1144.17	1150.97
447	3.5137	1076.76	1245.74	1274.36	1095.88	1121.3
448	3.5237	1084.98	1264.38	1328.55	1149.32	1185.94
449	3.5337	1099.98	1297.63	1377.12	1156.2	1202.39
450	3.5437	1111.66	1295.59	1414.66	1133.24	1178.24
451	3.5537	1128.76	1343.91	1563.37	1164.14	1192.36
452	3.5637	1101.56	1458.8	1746.82	1147.52	1213.08
453	3.5737	1127.14	1458.24	1880.54	1153.97	1232.37
454	3.5837	1143.46	1553.84	2125.42	1160.59	1233.22
455	3.5937	1131.07	1648.1	2459.24	1210.94	1269.64
456	3.6037	1138.47	1764.05	3025.58	1274.88	1286.97
457	3.6137	1155.05	1953.4	3711.13	1238.44	1345.97
458	3.6237	1159.66	2220.31	4580.05	1276.69	1465.64
459	3.6337	1214.83	2539.28	5789.04	1334.19	1466.57
460	3.6437	1276.97	2883.55	7084.21	1379.89	1529.56
461	3.6537	1324.92	3179.81	8613.58	1449.61	1674.34
462	3.6637	1319.42	3489.79	9831.97	1440.38	1747.51
463	3.6737	1370.9	3754.34	10789.4	1459.29	1830.76
464	3.6837	1432.08	3936.39	11426.2	1518.62	1936.51
465	3.6937	1452.15	3942.79	11750.2	1544.48	1888.74
466	3.7037	1408.04	3841.64	11266	1518.42	1846.43
467	3.7137	1336.84	3520.58	10435.7	1457.7	1753.46
468	3.7237	1285.45	3218.35	9247.2	1400.65	1652.11
469	3.7337	1250.55	2895.15	7667.46	1327.86	1557.21
470	3.7437	1229.97	2461.43	6168.4	1221.8	1412.36
471	3.7537	1150.46	2121.84	4816.75	1157.8	1321.86
472	3.7637	1046.34	1804.73	3702.41	1145.59	1196.53
473	3.7737	1052.37	1535.74	2901.19	1104.02	1123.68
474	3.7837	1013.75	1325.63	2219.61	1077.06	1078.89
475	3.7937	976.655	1247.32	1742.76	1055.88	1049.56
476	3.8037	970.367	1195.65	1476.21	997.583	1043.44
477	3.8137	959.473	1090.1	1237.38	984.102	1026.72
478	3.8237	968.309	1000.4	1118.35	1010.87	1045.67
479	3.8337	993.898	992.523	1088.12	983.066	1020.94
480	3.8437	966.255	1025.99	1063.03	934.57	989.468
481	3.8537	944.009	1018.72	1019.76	976.005	997.011
482	3.8637	947.165	1000.56	1026.77	979.571	970.214
483	3.8737	938.269	1013.19	1033.78	990.46	984.987
484	3.8837	949.9	1021.52	1058.08	1003.96	991.467
485	3.8937	955.438	1033.76	1084.97	991.204	979.19
486	3.9037	941.201	1046.09	1121.79	991.137	1001.18
487	3.9137	921.278	1045.62	1134.85	988.927	1018.49
488	3.9237	936.398	1034.94	1206.21	965.236	1010.91
489	3.9337	919.234	1065.06	1309.18	974.748	993.293
490	3.9437	910.155	1093.12	1409.86	969.111	991.165
491	3.9537	941.747	1125.79	1580.93	956.746	992.472
492	3.9637	929.435	1168.79	1704.49	965.201	1011.76
493	3.9737	930.592	1227.51	1805.42	1022.74	1046.08
494	3.9837	949.562	1301.71	1985.26	1021.28	1065.01
495	3.9937	950.481	1317.59	2139.88	1008.96	1037.3
496	4.0037	925.602	1289.02	2168.88	1003.63	1003.21
497	4.0137	954.828	1292.74	2163.34	973.887	1025.06
498	4.0237	989.174	1266.15	2181.88	979.579	1060.67
499	4.0337	951.924	1214.4	2121.47	1011.49	1024.26
500	4.0437	913.672	1225.25	1995.57	994.291	1006.14
501	4.0537	894.855	1169.45	1837.26	929.425	976.969
502	4.0637	907.407	1091.46	1648.96	941.963	929.141
503	4.0737	903.479	1098.22	1444.26	951.31	910.896
504	4.0837	902.226	1078.81	1315.97	922.062	930.967
505	4.0937	886.478	1028.73	1201.2	922.952	924.341
506	4.1037	856.786	944.835	1056.44	926.6	893.525
507	4.1137	857.369	915.501	968.545	902.74	883.956
508	4.1237	846.781	942.229	923.043	886.926	882.136
509	4.1337	852.003	928.914	908.16	884.194	902.638
510	4.1437	865.632	907	867.662	848.501	886.073
511	4.1537	854.235	876.863	823.446	873.625	869.617
512	4.1637	831.616	878.703	840.518	897.294	870.925
513	4.1737	818.014	903.384	859.623	857.829	874.165
514	4.1837	799.073	902.832	877.125	839.615	883.928
515	4.1937	790.438	872.617	869.218	844.536	861.031
516	4.2037	816.818	861.669	837.1	867.261	876.398
517	4.2137	836.904	865.98	845.6	861.71	900.751
518	4.2237	837.22	849.06	833.187	871.024	840.851
519	4.2337	825.848	861.45	796.082	873.856	828.947
520	4.2437	807.723	892.915	788.412	807.721	864.818
521	4.2537	807.343	882.049	811.236	800.57	850.285
522	4.2637	856.33	861.824	809.402	843.932	838.024
523	4.2737	834.078	882.664	817.929	834.816	858.778
524	4.2837	810.868	875.921	800.82	861.28	839.463
525	4.2937	852.105	849.761	790.957	875.072	821.049
526	4.3037	795.436	824.817	805.885	865.666	809.032
527	4.3137	775.857	813.617	808.658	864.126	812.586
528	4.3237	813.11	828.937	806.472	816.91	826.629
529	4.3337	836.3	802.928	788.827	807.177	805.273
530	4.3437	787	831.41	803.421	832.832	821.02
531	4.3537	777.677	846.54	783.674	866.225	836.73
532	4.3637	791.021	839.423	775.398	862.16	837.553
533	4.3737	779.804	835.643	813.309	836.127	836.933
534	4.3837	788.676	832.091	828.231	834.972	826.498
535	4.3937	804.405	841.536	791.595	829.071	834.842
536	4.4037	793.105	841.062	778.847	812.748	809.549
537	4.4137	768.091	829.563	786.221	813.832	814.767
538	4.4237	781.047	798.561	762.325	809.146	818.95
539	4.4337	749.483	809.72	757.129	833.583	799.547
540	4.4437	735.38	825.23	757.993	825.898	762.014
541	4.4537	713.789	804.407	790.957	801.343	755.068
542	4.4637	718.515	796.973	776.557	813.339	791.901
543	4.4737	769.249	843.196	787.964	806.809	796.568
544	4.4837	767.987	815.399	775.735	799.802	775.38
545	4.4937	761.173	802.91	763.983	822.85	783.604
546	4.5037	736.003	801.684	789.131	787.026	775.622
547	4.5137	722.993	794.687	810.854	774.543	781.203
548	4.5237	734.584	799.883	807.816	801.314	766.976
549	4.5337	744.923	792.107	804.958	788.01	815.937
550	4.5437	756.745	784.142	803.716	773.941	823.008
551	4.5537	736.603	797.14	759.298	743.461	789.268
552	4.5637	725.363	776.118	748.897	758.781	784.076
553	4.5737	713.644	777.287	762.885	745.896	752.039
554	4.5837	719.1	771.485	758.282	729.704	736.836
555	4.5937	696.549	794.219	755.755	723.62	764.132
556	4.6037	686.563	765.282	724.094	741.417	790.599
557	4.6137	737.021	763.117	728.771	732.744	772.689
558	4.6237	749.234	749.455	754.646	747.479	734.583
559	4.6337	724.663	732.939	750.293	747.303	746.946
560	4.6437	714.006	747.69	721.298	742.354	770.817
561	4.6537	705.204	764.251	723.899	759.123	741.586
562	4.6637	702.812	729.73	712.185	769.824	753.525
563	4.6737	678.629	751.768	716.087	748.623	752.065
564	4.6837	676.846	726.351	696.898	735.788	741.769
565	4.6937	672.962	727.665	717.379	734.57	757.785
566	4.7037	691.065	741.72	742.81	733.821	756.115
567	4.7137	697.357	718.908	763.799	727.428	723.504
568	4.7237	701.457	755.078	754.408	706.905	702.485
569	4.7337	691.179	774.434	745.905	732.509	692.055
570	4.7437	714.891	750.461	725.153	719.338	742.811
571	4.7537	674.334	710.771	707.033	724.486	749.379
572	4.7637	676.173	701.476	710.612	734.232	685.877
573	4.7737	680.726	742.861	727.311	735.138	666.951
574	4.7837	690.12	735.447	706.487	715.828	691.217
575	4.7937	670.717	729.516	731.897	691.951	719.454
576	4.8037	668.859	755.098	703.201	701.503	707.482
577	4.8137	653.666	731.705	711.457	686.625	691.539
578	4.8237	637.134	710.91	702.601	679.001	680.282
579	4.8337	691.316	706.153	668.189	641.549	700.179
580	4.8437	645.332	759.016	673.742	664.401	714.697
581	4.8537	692.117	727.315	701.92	699.557	723.398
582	4.8637	685.619	727.831	718.764	678.658	732.33
583	4.8737	634.926	723.144	705.231	673.77	676.789
584	4.8837	643.162	681.416	723.038	642.059	674.437
585	4.8937	647	711.272	684.2	655.282	718.743
586	4.9037	661.836	697.492	660.426	687.656	687.911
587	4.9137	633.529	679.469	667.121	693.995	650.508
588	4.9237	605.373	684.957	654.947	682.637	658.005
589	4.9337	612.748	687.338	686.768	700.508	659.115
590	4.9437	646.874	673.981	699.373	656.195	639.028
591	4.9537	686.864	682.594	679.146	659.26	645.526
592	4.9637	631.004	679.051	629.071	707.037	661.392
593	4.9737	605.537	700.922	683.799	688.43	667.596
594	4.9837	625.174	706.779	679.42	656.208	666.223
595	4.9937	630.362	675.608	667.521	663.564	654.291
596	5.0037	635.787	678.64	686.008	632.021	660.25
597	5.0137	594.028	654.68	640.868	645.116	674.919
598	5.0237	611.999	661.202	656.231	638.453	678.32
599	5.0337	640.244	649.774	644.791	627.21	665.755
600	5.0437	636.303	654.417	618.363	642.71	686.182
601	5.0537	627.017	667.101	611.466	643.614	669.197
602	5.0637	595.898	630.017	626.744	636.53	652.438
603	5.0737	615.622	652.577	670.079	615.688	621.233
604	5.0837	634.471	687.157	649.645	621.969	634.306
605	5.0937	602.352	641.554	666.742	617.145	682.888
606	5.1037	596.425	609.726	674.858	661.438	652.102
607	5.1137	582.551	659.493	664.489	685.082	656.183
608	5.1237	585.823	677.468	624.002	646.917	642.397
609	5.1337	635.437	694.534	627.813	646.125	657.272
610	5.1437	596.274	645.225	652.89	633.943	634.073
611	5.1537	631.606	620.315	667.5	628.536	629.268
612	5.1637	618.352	605.346	657.358	661.231	608.875
613	5.1737	590.877	639.225	664.086	629.356	626.231
614	5.1837	590.679	693.827	659.472	641.575	595.089
615	5.1937	633.216	667.501	599.312	606.959	619.174
616	5.2037	588.695	641.264	649.292	635.988	625.544
617	5.2137	603.531	648.127	631.298	604.535	588.115
618	5.2237	565.53	625.113	619.329	607.48	620.248
619	5.2337	546.852	620.41	597.77	614.678	522.033
620	5.2437	542.447	624.205	638.49	590.705	586.702
621	5.2537	560.302	639.213	632.088	601.432	579.468
622	5.2637	590.539	623.762	636.15	619.954	593.261
623	5.2737	561.446	607.336	634.541	625.424	577.322
624	5.2837	589.529	638.638	628.278	651.081	611.367
625	5.2937	579.542	651.931	610.573	605.971	575.705
626	5.3037	599.249	579.925	571.859	590.852	615.256
627	5.3137	584.381	669.36	573.455	614.067	592.681
628	5.3237	540.148	609.169	597.146	576.575	553.348
629	5.3337	552.471	601.463	628.42	552.13	556.022
630	5.3437	560.098	620.621	603.821	561.754	566.619
631	5.3537	569.024	595.155	607.159	567.441	580.113
632	5.3637	584.824	566.119	546.706	584.649	610.732
633	5.3737	558.263	566.214	566.047	566.827	590.754
634	5.3837	581.027	595.093	613.575	547.09	560.514
635	5.3937	571.772	581.128	579.483	572.662	571.884
636	5.4037	547.915	580.295	617.082	546.622	558.535
637	5.4137	504.97	592.26	605.101	564.044	595.221
638	5.4237	573.397	632.589	576.865	575.289	569.122
639	5.4337	594.335	620.616	570.738	568.021	605.063
640	5.4437	545.778	561.946	585.786	564.786	542.248
641	5.4537	536.768	598.529	558.93	553.672	551.261
642	5.4637	537.211	571.071	574.174	546.096	565.882
643	5.4737	505.905	573.629	540.96	550.926	600.654
644	5.4837	538.691	599.654	578.45	482.29	588.291
645	5.4937	555.307	592.997	580.339	549.619	577.107
646	5.5037	532.869	574.857	572.451	556.603	554.127
647	5.5137	546.208	566.646	597.94	514.481	575.52
648	5.5237	535.267	576.395	560.182	554.967	543.396
649	5.5337	504.485	544.932	545.074	568.165	526.049
650	5.5437	528.935	552.617	563.414	537.549	570.629
651	5.5537	547.417	548.328	564.458	514.352	560.593
652	5.5637	558.047	543.344	541.229	538.372	530.112
653	5.5737	533.992	576.189	563.152	557.427	571.632
654	5.5837	508.733	567.319	554.615	511.624	566.352
655	5.5937	569.987	570.319	558.564	532.778	548.414
656	5.6037	555.362	561.907	532.259	561.985	551.03
657	5.6137	532.246	571.338	545.383	537.795	534.784
658	5.6237	512.557	574.158	508.877	531.551	507.478
659	5.6337	542.518	574.022	568.156	512.331	527.454
660	5.6437	522.624	549.761	530.098	527.537	544.452
661	5.6537	531.146	558.087	556.358	522.25	499.889
662	5.6637	532.693	517.423	519.197	527.319	555.188
663	5.6737	500.001	539.051	512.597	521.884	543.32
664	5.6837	500.383	555.685	540.359	565.924	562.451
665	5.6937	519.927	567.394	575.408	531.268	551.927
666	5.7037	483.063	571.474	513.641	553.573	548.2
667	5.7137	488.472	526.424	549.411	558.799	532.836
668	5.7237	539.224	519.042	580.326	496.524	511.443
669	5.7337	503.016	542.631	547.243	490.128	501.345
670	5.7437	528.528	554.266	553.922	540.215	489.028
671	5.7537	516.293	557.789	573.613	497.24	515.37
672	5.7637	501.247	524.626	537.249	484.069	500.735
673	5.7737	482.75	494.088	496.253	516.632	524.044
674	5.7837	511.594	536.098	541.451	506.541	525.737
675	5.7937	529.414	550.946	526.798	491.539	521.532
676	5.8037	505.724	590.47	483.033	511.696	547.359
677	5.8137	538.232	522.535	575.697	459.127	484.724
678	5.8237	458.971	539.918	563.152	520.974	530.769
679	5.8337	529.903	529.759	577.652	525.671	515.027
680	5.8437	458.115	522.976	565.784	516.616	512.793
681	5.8537	486.772	538.868	556.917	496.815	493.88
682	5.8637	471.885	548.992	572.533	501.137	495.628
683	5.8737	453.035	559.817	510.988	535.857	468.025
684	5.8837	494.819	518.831	540.931	510.966	540.866
685	5.8937	472.992	532.407	555.51	478.236	481.158
686	5.9037	486.101	540.346	546.299	517.408	494.216
687	5.9137	499.308	521.391	509.228	489.335	508.369
688	5.9237	491.399	525.349	498.256	468.176	523.404
689	5.9337	472.207	541.443	533.437	536.397	489.298
690	5.9437	503.242	535.248	574.442	501.246	481.254
691	5.9537	477.094	543.272	510.098	507.3	468.173
692	5.9637	504.228	513.327	536.22	495.213	471.072
693	5.9737	516.293	508.355	482.227	516.284	493.214
694	5.9837	459.123	495.391	524.327	482.255	448.085
695	5.9937	421.868	515.278	495.248	539.46	476.279
696	6.0037	476.095	507.287	515.186	466.17	487.246
697	6.0137	447.018	485.072	518.286	469.065	456.109
698	6.0237	449.203	489.123	528.249	495.123	519.217
699	6.0337	474.268	519.273	478.074	500.256	499.245
700	6.0437	452.083	455.11	526.218	488.231	456.066
701	6.0537	435.9	518.261	512.277	494.291	482.201
702	6.0637	451.028	463.995	482.081	479.112	469.115
703	6.0737	472.081	464.057	485.143	442.937	451.95
704	6.0837	457.072	469.142	482.155	467.016	457.028
705	6.0937	435.059	457.091	517.241	452.127	484.149
706	6.1037	498.258	503.137	512.143	463.174	453.107
707	6.1137	456.067	502.162	493.02	468.157	453.112
708	6.1237	472.1	492.115	495.079	434.885	475.19
709	6.1337	438.958	482.102	489.172	488.083	483.159
710	6.1437	419.952	467.986	537.304	470.022	437.849
711	6.1537	435.916	491.026	483.152	448.04	451.924
712	6.1637	406.866	493.174	459.998	483.171	439.952
713	6.1737	424.902	456.097	488.174	465.097	465.13
714	6.1837	414.944	425.853	487.114	427.912	422.975
715	6.1937	468.058	482.001	454.989	452.974	425.029
716	6.2037	427.845	515.146	479.996	452.975	448.004
717	6.2137	483.055	475.987	463.926	426.94	457.975
718	6.2237	465.02	480.039	497.129	446.992	459.886
719	6.2337	398.894	439.961	491.173	407.854	442.932
720	6.2437	481.953	429.987	466.145	484.099	421.86
721	6.2537	452.88	426.913	474.058	472.127	433.013
722	6.2637	442.935	498.019	485.983	422.928	465.038
723	6.2737	434.041	465.897	480.871	461.02	461.049
724	6.2837	426.99	475.062	474.896	465.941	426.852
725	6.2937	428.885	431.002	482.983	421.83	426.958
726	6.3037	420.897	481.132	455.061	426.941	439.003
727	6.3137	426.94	447.89	471.036	464.079	451.951
728	6.3237	486.153	441.85	439.925	434.94	437.924
729	6.3337	436.903	452.814	469.001	444.912	468.953
730	6.3437	434.798	448.899	439.874	408.809	440.891
731	6.3537	461.925	457.943	473.921	453.953	414.834
732	6.3637	448.931	453.049	441.848	437.866	406.826
733	6.3737	452.023	474.017	470.904	442.837	403.822
734	6.3837	443.935	468.008	441.95	439.935	460.914
735	6.3937	425.941	442.847	485.955	391.832	438.922
736	6.4037	453.985	427.794	439.858	420.94	435.873
737	6.4137	421.973	440.912	463.959	453.027	429.98
738	6.4237	446.848	454.924	473.1	448.908	442.914
739	6.4337	422.716	446.891	459.99	453.941	439.85
740	6.4437	428.765	474.905	446.936	441.801	388.679
741	6.4537	450.895	440.871	430.805	428.843	380.706
742	6.4637	438.974	434.855	447.919	397.761	423.984
743	6.4737	454.046	463.931	439.798	419.896	400.856
744	6.4837	386.786	464.876	435.767	418.863	425.869
745	6.4937	455.95	425.795	433.783	427.846	440.828
746	6.5037	422.848	444.901	450.913	452.894	413.758
747	6.5137	420.821	435.916	459.016	428.8	439.88
748	6.5237	408.787	446.906	431.86	356.629	452.916
749	6.5337	417.767	413.799	445.772	426.881	398.824
750	6.5437	393.723	407.763	442.749	394.774	412.787
751	6.5537	416.811	437.88	444.864	413.808	381.621
752	6.5637	399.758	436.896	393.819	432.799	421.725
753	6.5737	411.806	432.776	407.795	425.807	425.766
754	6.5837	415.836	423.802	407.769	402.811	415.855
755	6.5937	404.79	403.663	425.757	432.863	411.797
756	6.6037	408.764	421.826	394.729	443.897	404.822
757	6.6137	408.67	408.698	418.824	444.9	360.656
758	6.6237	361.588	406.789	412.677	362.705	430.815
759	6.6337	378.686	426.899	421.705	387.785	396.672
760	6.6437	407.791	402.783	415.658	373.695	369.579
761	6.6537	412.841	416.821	420.697	377.712	400.694
762	6.6637	395.783	415.732	417.779	389.661	361.663
763	6.6737	396.694	402.71	412.763	400.671	390.814
764	6.6837	393.578	398.638	420.834	372.662	395.845
765	6.6937	383.632	403.718	406.719	418.795	409.734
766	6.7037	392.693	375.606	421.769	392.707	406.692
767	6.7137	415.762	435.859	440.751	372.651	404.655
768	6.7237	365.649	378.673	417.686	377.715	416.772
769	6.7337	372.632	396.656	433.729	406.744	407.76
770	6.7437	392.743	427.774	399.674	364.573	383.656
771	6.7537	381.688	376.548	407.659	396.697	408.713
772	6.7637	384.697	415.707	419.745	385.655	375.637
773	6.7737	367.588	416.81	415.733	372.627	350.579
774	6.7837	373.637	366.637	405.72	399.702	362.617
775	6.7937	327.511	395.675	400.71	386.795	381.574
776	6.8037	373.671	440.794	408.636	382.688	389.689
777	6.8137	372.597	419.771	399.636	355.604	386.759
778	6.8237	395.714	381.709	416.661	372.599	398.754
779	6.8337	340.484	385.711	419.723	407.699	408.708
780	6.8437	404.697	399.69	395.73	393.684	389.679
781	6.8537	386.631	382.523	389.705	343.536	400.688
782	6.8637	342.522	349.46	397.639	376.621	362.576
783	6.8737	334.517	394.59	391.59	370.599	384.599
784	6.8837	365.572	405.707	405.59	397.675	366.54
785	6.8937	350.533	367.68	404.589	375.655	381.685
786	6.9037	365.593	375.679	402.673	355.565	398.787
787	6.9137	354.596	361.583	381.591	337.498	390.658
788	6.9237	379.678	404.639	358.584	352.573	381.517
789	6.9337	376.708	369.543	391.687	388.64	376.625
790	6.9437	369.578	373.541	388.651	377.709	325.451
791	6.9537	373.481	382.664	396.63	340.505	351.527
792	6.9637	337.404	412.719	383.522	350.587	332.497
793	6.9737	343.529	384.575	378.518	343.489	390.692
794	6.9837	368.669	358.543	404.631	364.553	368.573
795	6.9937	344.596	402.66	423.776	370.556	357.586
796	7.0037	373.667	344.556	396.677	341.478	354.555
797	7.0137	391.639	385.666	391.596	390.634	321.526
798	7.0237	382.587	400.676	375.486	369.594	365.616
799	7.0337	323.401	383.619	389.599	345.553	339.554
800	7.0437	371.549	378.568	376.572	391.65	359.562
801	7.0537	335.518	380.591	367.525	376.609	371.532
802	7.0637	353.561	356.629	376.49	335.47	343.486
803	7.0737	367.602	355.588	363.496	336.468	363.585
804	7.0837	338.484	383.582	358.553	338.444	333.533
805	7.0937	359.508	360.46	393.633	339.494	356.575
806	7.1037	334.463	379.536	389.61	396.672	344.53
807	7.1137	380.585	383.642	387.539	368.576	367.601
808	7.1237	317.456	383.632	414.648	379.651	353.534
809	7.1337	368.595	340.531	367.578	360.584	358.546
810	7.1437	324.552	351.504	356.532	340.548	364.483
811	7.1537	340.585	344.505	384.566	345.534	375.564
812	7.1637	334.485	390.533	372.513	354.493	329.511
813	7.1737	331.425	387.532	344.418	317.432	333.526
814	7.1837	355.457	385.519	412.586	328.444	341.469
815	7.1937	332.464	333.48	382.492	354.557	337.448
816	7.2037	346.532	347.509	354.486	370.56	378.556
817	7.2137	359.657	362.489	370.599	331.488	343.559
818	7.2237	347.499	347.487	382.628	361.593	349.564
819	7.2337	316.393	332.441	376.587	369.553	330.488
820	7.2437	315.335	374.545	434.643	336.4	323.431
821	7.2537	331.425	361.495	381.545	311.341	341.424
822	7.2637	337.445	349.48	366.428	362.513	354.454
823	7.2737	327.514	356.503	372.478	312.446	353.431
824	7.2837	328.51	356.532	357.429	308.44	327.424
825	7.2937	326.47	365.53	373.589	311.443	305.446
826	7.3037	330.414	314.438	348.513	317.419	343.529
827	7.3137	311.369	367.544	369.549	335.476	348.551
828	7.3237	341.464	339.465	367.521	340.448	328.504
829	7.3337	329.432	355.493	366.46	326.404	328.484
830	7.3437	307.384	323.411	351.364	332.404	330.46
831	7.3537	305.374	342.472	382.529	331.429	300.318
832	7.3637	320.416	335.468	388.548	296.369	309.346
833	7.3737	314.421	346.423	344.486	316.443	322.421
834	7.3837	321.403	353.455	334.458	303.415	342.511
835	7.3937	304.372	343.424	359.459	337.565	314.441
836	7.4037	348.479	341.496	365.483	344.491	317.38
837	7.4137	345.476	313.495	383.492	334.473	321.364
838	7.4237	281.342	345.472	322.379	316.373	312.33
839	7.4337	322.474	339.418	359.473	338.449	322.499
840	7.4437	322.418	316.312	363.486	317.393	303.464
841	7.4537	318.408	366.491	360.446	300.353	335.515
842	7.4637	338.425	339.477	376.43	360.528	336.438
843	7.4737	316.426	320.409	363.454	314.422	322.365
844	7.4837	338.407	322.416	349.465	333.454	323.404
845	7.4937	310.361	327.405	331.457	327.436	323.455
846	7.5037	339.403	335.447	371.518	347.485	325.466
847	7.5137	303.385	373.511	370.495	298.405	326.393
848	7.5237	332.462	335.473	339.42	327.424	313.351
849	7.5337	289.322	362.517	365.488	301.325	346.421
850	7.5437	305.363	333.458	318.291	300.326	326.425
851	7.5537	310.402	318.325	351.4	326.43	331.431
852	7.5637	335.507	273.254	335.376	301.342	332.484
853	7.5737	328.409	316.355	347.451	327.415	284.372
854	7.5837	285.334	331.454	363.493	335.434	302.343
855	7.5937	342.443	320.432	324.388	313.383	296.335
856	7.6037	305.365	347.46	370.498	331.411	314.405
857	7.6137	280.34	302.33	328.354	289.334	328.436
858	7.6237	316.41	332.356	326.351	310.403	301.457
859	7.6337	317.415	333.312	332.398	278.338	315.447
860	7.6437	328.396	302.329	311.42	296.387	321.363
861	7.6537	326.385	336.447	357.513	287.336	305.381
862	7.6637	294.34	308.432	327.388	271.277	279.345
863	7.6737	281.269	323.377	325.314	297.325	301.366
864	7.6837	319.421	296.351	321.339	299.382	290.316
865	7.6937	307.384	344.37	339.407	296.342	277.264
866	7.7037	308.39	319.392	360.497	284.359	290.302
867	7.7137	318.318	289.361	335.421	307.386	309.38
868	7.7237	306.326	295.375	304.317	297.313	281.34
869	7.7337	296.326	277.292	334.327	277.271	286.376
870	7.7437	318.416	322.36	310.275	294.344	277.333
871	7.7537	295.355	280.307	344.349	280.348	283.333
872	7.7637	302.316	322.39	306.308	310.378	288.325
873	7.7737	262.228	315.375	325.465	304.322	310.337
874	7.7837	269.246	304.356	337.438	277.323	273.3
875	7.7937	300.301	291.286	324.324	297.313	309.377
876	7.8037	304.371	311.3	293.272	278.301	281.355
877	7.8137	266.265	321.369	342.348	296.373	289.355
878	7.8237	304.353	300.342	308.307	301.367	317.379
879	7.8337	285.346	288.319	306.299	299.363	281.324
880	7.8437	262.258	305.346	321.321	268.241	285.331
881	7.8537	285.327	321.405	322.362	279.308	276.29
882	7.8637	279.282	301.331	335.436	284.311	285.303
883	7.8737	286.291	323.356	311.354	307.35	271.267
884	7.8837	289.35	297.293	295.3	288.335	279.301
885	7.8937	273.33	318.333	309.291	299.309	318.342
886	7.9037	302.342	343.38	289.247	279.319	291.338
887	7.9137	281.228	280.293	309.356	282.276	275.303
888	7.9237	298.248	287.274	282.306	283.279	276.306
889	7.9337	274.234	343.417	306.306	286.302	283.324
890	7.9437	296.329	309.356	296.257	289.282	260.296
891	7.9537	301.337	297.35	312.281	288.251	286.311
892	7.9637	305.379	322.373	309.329	272.329	296.324
893	7.9737	294.359	302.307	291.303	278.322	304.337
894	7.9837	261.218	295.325	293.304	280.334	277.305
895	7.9937	332.341	282.301	280.226	276.273	293.313
896	8.0037	292.277	290.315	311.31	263.225	263.262
897	8.0137	275.287	314.33	323.367	277.284	278.312
898	8.0237	251.277	307.307	323.373	270.278	263.28
899	8.0337	266.285	277.233	327.356	296.377	298.348
900	8.0437	282.287	272.243	315.323	280.281	244.205
901	8.0537	256.236	292.328	265.246	261.24	268.213
902	8.0637	268.277	306.305	316.394	269.259	296.322
903	8.0737	259.269	293.301	295.293	275.252	261.296
904	8.0837	281.279	315.339	287.222	286.287	294.365
905	8.0937	295.321	292.33	311.261	277.273	282.326
906	8.1037	276.272	291.34	305.316	269.304	278.244
907	8.1137	270.291	263.247	306.313	286.34	271.242
908	8.1237	256.217	302.28	317.35	289.371	274.279
909	8.1337	268.266	268.231	260.219	248.278	285.306
910	8.1437	257.23	301.361	318.313	261.264	259.28
911	8.1537	271.255	298.325	285.276	250.159	285.264
912	8.1637	229.25	274.237	274.259	255.194	235.184
913	8.1737	309.343	293.33	256.197	276.265	279.249
914	8.1837	284.299	288.353	277.247	255.221	267.264
915	8.1937	267.191	307.326	275.249	293.293	269.264
916	8.2037	278.25	279.269	294.253	259.249	263.265
917	8.2137	240.182	284.271	264.264	268.271	224.18
918	8.2237	238.23	285.265	306.324	250.242	257.241
919	8.2337	257.252	293.28	292.317	263.265	259.252
920	8.2437	251.232	275.249	289.286	264.235	274.227
921	8.2537	252.2	264.26	282.284	262.239	258.221
922	8.2637	259.212	259.252	257.233	271.198	263.231
923	8.2737	254.234	266.265	277.211	254.227	275.258
924	8.2837	273.282	258.222	300.227	252.251	242.239
925	8.2937	254.254	272.193	290.264	253.285	275.298
926	8.3037	252.192	252.218	258.216	246.252	278.287
927	8.3137	258.214	257.233	252.184	271.269	278.285
928	8.3237	251.189	284.313	271.219	247.204	266.261
929	8.3337	252.223	258.248	259.198	227.157	236.221
930	8.3437	247.242	283.285	292.255	249.213	271.23
931	8.3537	255.263	234.201	255.238	236.231	237.227
932	8.3637	285.296	290.282	264.224	235.225	251.211
933	8.3737	246.228	234.218	313.326	219.179	261.236
934	8.3837	244.212	232.206	274.25	232.189	260.255
935	8.3937	259.259	259.172	296.283	245.184	257.239
936	8.4037	242.232	242.173	288.227	221.205	252.218
937	8.4137	232.178	266.203	261.21	263.223	241.186
938	8.4237	269.215	259.253	272.228	262.245	221.18
939	8.4337	289.219	273.253	254.251	229.204	222.199
940	8.4437	240.175	253.241	280.277	243.172	263.248
941	8.4537	258.23	280.263	261.182	255.237	248.21
942	8.4637	254.235	232.164	287.23	245.217	266.239
943	8.4737	236.219	268.241	284.237	220.153	239.172
944	8.4837	253.248	274.264	277.204	253.202	247.235
945	8.4937	228.202	234.163	270.197	261.225	257.271
946	8.5037	239.19	291.27	286.273	230.189	249.253
947	8.5137	234.187	256.209	256.24	238.203	253.226
948	8.5237	253.216	219.196	273.287	250.213	237.2
949	8.5337	237.195	255.229	257.226	238.19	231.194
950	8.5437	238.209	250.207	257.197	193.148	277.295
951	8.5537	237.195	237.129	288.236	251.235	222.209
952	8.5637	258.223	239.151	253.138	227.156	205.159
953	8.5737	226.184	237.184	276.201	243.189	241.203
954	8.5837	269.248	233.195	263.182	240.158	246.209
955	8.5937	236.179	253.222	236.178	235.16	224.198
956	8.6037	253.207	281.247	256.231	244.206	247.207
957	8.6137	248.198	249.2	277.22	236.212	236.176
958	8.6237	235.184	266.243	260.201	243.25	244.214
959	8.6337	249.187	241.19	285.24	238.211	264.26
960	8.6437	240.194	221.18	275.227	220.168	220.179
961	8.6537	226.171	238.201	241.199	243.165	199.139
962	8.6637	233.232	248.223	274.232	232.177	264.215
963	8.6737	232.223	242.219	242.187	226.217	274.232
964	8.6837	206.094	251.226	242.156	236.218	199.116
965	8.6937	247.184	264.251	254.177	200.113	256.198
966	8.7037	267.192	212.126	254.194	255.171	248.213
967	8.7137	246.22	242.191	270.195	210.111	221.15
968	8.7237	216.186	258.191	265.155	252.227	214.175
969	8.7337	216.192	223.133	258.172	234.247	241.193
970	8.7437	223.176	235.176	231.139	240.263	208.165
971	8.7537	211.177	220.156	246.189	243.215	223.174
972	8.7637	233.194	222.159	264.237	229.162	203.138
973	8.7737	230.15	226.199	279.281	229.137	221.167
974	8.7837	247.118	215.15	242.208	224.143	207.159
975	8.7937	231.122	239.199	255.208	229.186	219.177
976	8.8037	220.157	231.125	261.212	227.213	238.214
977	8.8137	231.202	196.113	275.218	233.219	221.189
978	8.8237	217.176	225.142	250.177	228.195	208.178
979	8.8337	233.201	236.185	238.147	244.18	210.166
980	8.8437	234.18	250.201	243.179	212.117	216.145
981	8.8537	221.156	233.172	238.195	209.127	214.127
982	8.8637	216.135	209.159	264.222	223.151	212.159
983	8.8737	213.153	230.19	234.181	193.112	220.163
984	8.8837	213.146	226.216	229.141	213.183	210.162
985	8.8937	186.106	240.152	248.188	198.144	248.208
986	8.9037	196.137	224.124	249.17	209.151	216.153
987	8.9137	223.17	257.199	253.205	227.173	203.124
988	8.9237	221.137	247.21	257.23	211.152	210.118
989	8.9337	223.181	257.228	246.203	221.16	229.154
990	8.9437	218.171	216.115	263.188	196.118	220.173
991	8.9537	213.137	237.173	236.145	229.15	219.149
992	8.9637	176.099	253.181	216.13	214.166	192.126
993	8.9737	242.204	221.16	224.171	195.174	213.161
994	8.9837	223.173	234.166	234.165	225.175	216.186
995	8.9937	234.213	228.174	251.198	243.18	225.212
996	9.0037	216.143	232.187	227.148	228.101	233.21
997	9.0137	232.167	224.173	264.205	214.165	224.187
998	9.0237	192.127	219.169	243.151	210.181	241.175
999	9.0337	206.145	209.132	257.212	209.175	212.132
1000	9.0437	212.103	223.147	200.128	209.183	190.104
1001	9.0537	231.144	204.09	241.147	221.134	204.142
1002	9.0637	220.142	215.131	232.152	205.119	192.137
1003	9.0737	214.14	215.146	221.151	225.134	194.099
1004	9.0837	223.162	216.171	251.215	221.137	198.121
1005	9.0937	218.157	226.18	266.221	224.166	202.149
1006	9.1037	222.151	211.14	214.104	208.135	230.18
1007	9.1137	213.16	212.103	243.151	202.136	218.165
1008	9.1237	205.157	235.166	221.114	200.154	208.146
1009	9.1337	224.182	211.145	226.142	197.144	201.14
1010	9.1437	208.155	233.154	244.212	162.09	206.158
1011	9.1537	201.136	197.117	225.165	212.145	214.166
1012	9.1637	211.114	185.117	244.168	189.123	217.132
1013	9.1737	205.11	225.185	237.163	217.135	224.179
1014	9.1837	182.098	217.161	234.171	191.126	162.083
1015	9.1937	215.153	240.194	226.147	210.162	191.129
1016	9.2037	208.128	201.122	240.153	209.131	184.096
1017	9.2137	215.147	201.122	253.17	185.108	204.102
1018	9.2237	192.122	218.14	222.142	196.131	213.157
1019	9.2337	228.184	204.129	219.152	195.169	200.146
1020	9.2437	207.155	208.121	209.166	198.171	186.113
1021	9.2537	225.171	195.129	222.183	196.151	192.134
1022	9.2637	190.119	211.149	229.196	182.095	220.16
1023	9.2737	190.126	193.126	219.158	205.133	208.15
1024	9.2837	213.143	199.118	214.117	221.178	202.119
1025	9.2937	202.116	193.111	263.159	205.14	191.101
1026	9.3037	182.121	237.178	222.095	188.121	207.129
1027	9.3137	168.098	207.173	232.11	220.157	168.089
1028	9.3237	216.128	216.184	210.099	197.114	182.129
1029	9.3337	181.09	191.149	219.148	195.132	206.161
1030	9.3437	191.129	207.094	222.189	198.142	178.113
1031	9.3537	196.142	213.106	200.158	199.145	178.077
1032	9.3637	186.128	212.105	228.14	190.111	192.093
1033	9.3737	188.136	220.122	219.135	183.086	139.043
1034	9.3837	187.101	242.195	210.106	189.121	176.108
1035	9.3937	208.131	200.138	189.066	175.125	214.2
1036	9.4037	193.15	193.143	194.103	190.136	165.127
1037	9.4137	189.136	186.106	217.143	199.14	178.128
1038	9.4237	221.155	216.15	232.175	189.091	194.099
1039	9.4337	177.099	176.113	209.172	171.065	194.096
1040	9.4437	194.092	227.175	213.132	206.149	200.136
1041	9.4537	186.072	179.114	199.102	168.107	191.145
1042	9.4637	227.15	182.097	216.144	181.154	179.141
1043	9.4737	194.122	182.11	227.116	203.163	179.135
1044	9.4837	202.161	204.102	233.166	198.125	167.062
1045	9.4937	181.11	197.116	221.143	177.088	181.076
1046	9.5037	199.135	184.109	238.185	170.079	173.088
1047	9.5137	212.15	199.129	226.159	196.134	179.126
1048	9.5237	200.134	196.153	165.064	198.133	190.144
1049	9.5337	205.149	186.122	218.13	159.091	171.104
1050	9.5437	206.136	212.121	238.166	204.148	177.111
1051	9.5537	172.078	215.144	210.143	180.133	159.074
1052	9.5637	206.116	183.102	229.157	168.092	173.108
1053	9.5737	180.1	191.112	212.133	177.072	183.127
1054	9.5837	172.095	197.146	218.103	176.064	168.115
1055	9.5937	198.131	193.131	224.162	203.119	173.1
1056	9.6037	166.095	175.083	200.114	166.104	187.13
1057	9.6137	193.118	202.15	185.091	187.137	183.109
1058	9.6237	195.128	197.12	210.143	183.108	183.101
1059	9.6337	170.094	201.118	200.124	177.118	175.101
1060	9.6437	175.126	201.117	217.13	200.164	196.127
1061	9.6537	193.123	198.109	220.129	163.104	160.091
1062	9.6637	216.126	183.118	185.088	208.134	175.097
1063	9.6737	208.14	205.157	200.109	189.107	173.101
1064	9.6837	192.102	176.119	215.134	172.072	167.107
1065	9.6937	180.09	184.111	217.13	197.107	157.054
1066	9.7037	198.147	169.075	217.15	206.146	178.1
1067	9.7137	166.116	185.131	195.11	144.065	173.095
1068	9.7237	168.133	193.147	198.134	180.114	171.101
1069	9.7337	205.183	172.103	195.109	162.096	162.099
1070	9.7437	185.146	183.12	221.165	185.133	179.112
1071	9.7537	187.106	185.1	192.138	182.116	170.113
1072	9.7637	173.059	191.089	184.118	172.1	165.092
1073	9.7737	162.047	189.101	183.082	174.108	171.11
1074	9.7837	172.082	206.127	193.072	148.067	157.098
1075	9.7937	180.138	187.092	199.065	194.128	183.122
1076	9.8037	174.112	166.085	192.12	174.096	190.107
1077	9.8137	163.106	199.134	158.095	170.095	156.073
1078	9.8237	166.081	174.115	205.158	180.091	160.079
1079	9.8337	181.116	183.113	218.16	169.095	154.088
1080	9.8437	165.078	165.085	205.116	168.093	159.092
1081	9.8537	175.093	159.069	178.102	147.073	191.151
1082	9.8637	159.117	178.084	201.109	159.097	170.115
1083	9.8737	189.109	194.105	180.099	145.067	166.085
1084	9.8837	156.082	177.092	202.139	152.074	170.078
1085	9.8937	181.107	134.044	195.105	165.078	159.066
1086	9.9037	177.1	177.097	180.099	208.142	191.148
1087	9.9137	144.063	194.141	188.121	172.087	172.129
1088	9.9237	178.096	141.084	204.115	168.091	182.133
1089	9.9337	165.095	143.077	178.109	185.093	164.093
1090	9.9437	204.13	186.125	184.102	175.074	173.059
1091	9.9537	165.098	169.097	201.118	166.113	164.087
1092	9.9637	188.135	170.072	158.071	166.103	180.126
1093	9.9737	158.073	175.089	178.079	167.112	164.103
1094	9.9837	174.118	176.075	167.093	165.091	164.1
1095	9.9937	167.07	177.095	189.119	174.107	191.112
1096	10.0037	183.082	166.104	169.074	160.085	163.094
1097	10.0137	176.097	170.122	176.085	196.122	171.08
1098	10.0237	166.104	161.116	209.128	152.079	168.089
1099	10.0337	161.113	177.122	211.163	156.081	148.087
1100	10.0437	162.114	196.108	175.106	142.06	150.056
1101	10.0537	188.142	154.067	193.097	159.095	160.09
1102	10.0637	162.093	169.062	201.111	154.085	153.077
1103	10.0737	178.102	149.069	188.114	163.099	151.078
1104	10.0837	158.059	167.081	191.107	169.084	152.07
1105	10.0937	152.069	153.075	187.104	159.064	178.104
1106	10.1037	149.07	164.08	162.096	145.06	133.055
1107	10.1137	154.074	170.085	192.124	154.069	176.095
1108	10.1237	152.09	150.073	167.048	158.085	159.094
1109	10.1337	163.088	160.07	176.073	163.08	150.065
1110	10.1437	148.077	200.122	170.072	169.088	156.096
1111	10.1537	155.092	165.102	194.13	135.071	163.098
1112	10.1637	171.094	181.116	173.137	184.136	167.115
1113	10.1737	174.111	148.082	187.132	146.079	149.091
1114	10.1837	185.09	178.113	149.047	152.08	148.076
1115	10.1937	161.096	147.083	175.063	187.135	159.088
1116	10.2037	158.096	169.096	205.094	144.088	154.072
1117	10.2137	158.101	174.071	178.088	157.067	149.077
1118	10.2237	150.075	157.069	172.108	171.086	169.117
1119	10.2337	145.061	152.072	194.147	166.066	133.064
1120	10.2437	148.079	179.087	185.137	158.077	134.079
1121	10.2537	161.1	158.092	159.065	155.088	136.071
1122	10.2637	150.08	172.103	164.055	153.072	149.056
1123	10.2737	156.075	145.064	154.041	162.096	140.057
1124	10.2837	153.097	166.101	178.087	161.113	143.068
1125	10.2937	146.077	161.075	178.119	142.082	126.047
1126	10.3037	158.094	195.108	178.103	154.115	134.06
1127	10.3137	157.094	167.092	201.108	173.112	145.065
1128	10.3237	148.051	159.062	180.11	152.069	148.072
1129	10.3337	152.075	155.09	193.109	171.108	144.08
1130	10.3437	164.096	160.081	166.088	160.084	130.068
1131	10.3537	157.081	162.092	163.079	148.072	155.095
1132	10.3637	157.076	153.096	187.105	146.08	157.074
1133	10.3737	152.074	144.058	168.116	132.065	138.057
1134	10.3837	160.094	157.072	170.091	146.079	138.052
1135	10.3937	152.093	139.046	172.099	143.067	151.071
1136	10.4037	160.099	146.056	161.069	169.099	151.073
1137	10.4137	122.05	141.048	172.075	145.052	158.084
1138	10.4237	140.059	142.086	165.069	127.036	153.095
1139	10.4337	183.113	143.075	190.098	143.091	159.103
1140	10.4437	140.065	142.082	177.104	162.094	158.103
1141	10.4537	169.087	170.097	168.098	157.103	142.08
1142	10.4637	128.057	142.051	186.097	155.073	161.081
1143	10.4737	140.07	170.09	197.111	132.03	132.052
1144	10.4837	135.059	163.089	167.075	120.028	155.079
1145	10.4937	159.097	150.073	174.099	122.042	129.062
1146	10.5037	133.078	155.073	160.106	146.084	145.093
1147	10.5137	146.071	160.09	151.075	143.092	140.07
1148	10.5237	162.083	135.072	137.048	154.08	139.081
1149	10.5337	192.137	161.1	154.054	146.072	128.072
1150	10.5437	159.109	140.071	155.068	136.06	134.056
1151	10.5537	144.077	183.124	153.078	128.059	128.057
1152	10.5637	141.069	141.091	157.066	134.06	133.057
1153	10.5737	150.059	165.099	161.077	137.067	122.061
1154	10.5837	136.063	138.045	169.092	156.097	133.062
1155	10.5937	148.07	150.049	152.066	152.084	148.086
1156	10.6037	145.072	149.041	145.066	143.093	150.092
1157	10.6137	154.097	143.072	156.096	151.092	127.059
1158	10.6237	134.061	137.089	149.071	150.066	147.108
1159	10.6337	152.09	116.047	164.081	120.05	136.069
1160	10.6437	145.074	176.081	142.052	142.063	144.079
1161	10.6537	131.038	158.084	169.076	140.064	140.077
1162	10.6637	141.073	143.076	143.07	140.074	148.084
1163	10.6737	160.089	134.071	140.075	135.079	155.078
1164	10.6837	118.038	143.077	144.083	135.07	144.05
1165	10.6937	135.045	173.118	168.101	141.059	125.056
1166	10.7037	147.075	136.054	157.075	153.08	147.086
1167	10.7137	134.07	154.056	152.053	128.053	128.063
1168	10.7237	129.069	136.045	138.046	113.053	128.061
1169	10.7337	135.082	153.073	163.067	139.09	116.035
1170	10.7437	115.042	134.065	143.049	141.092	116.041
1171	10.7537	157.076	137.09	154.08	171.117	122.054
1172	10.7637	140.049	139.096	149.076	106.041	122.065
1173	10.7737	131.05	137.059	171.098	128.07	140.087
1174	10.7837	136.064	147.076	129.073	129.066	138.084
1175	10.7937	172.102	142.057	149.102	121.053	141.089
1176	10.8037	142.073	163.075	166.113	156.086	125.038
1177	10.8137	144.074	140.088	151.063	135.059	126.052
1178	10.8237	142.074	146.079	146.047	151.074	155.086
1179	10.8337	137.082	129.046	135.053	140.057	130.059
1180	10.8437	133.076	135.077	150.082	130.062	120.062
1181	10.8537	141.068	144.066	167.115	141.081	130.079
1182	10.8637	121.046	164.084	148.086	132.086	126.057
1183	10.8737	127.046	127.041	164.082	117.072	132.068
1184	10.8837	128.047	133.03	148.074	128.078	124.052
1185	10.8937	127.058	150.089	123.053	128.043	116.05
1186	10.9037	128.059	136.091	148.071	128.053	123.058
1187	10.9137	153.098	126.062	154.089	122.061	148.085
1188	10.9237	140.08	122.045	142.079	144.084	113.051
1189	10.9337	131.071	134.055	134.055	116.069	133.064
1190	10.9437	128.068	124.044	148.093	115.058	118.046
1191	10.9537	142.081	140.07	148.092	133.058	144.089
1192	10.9637	128.069	131.071	144.082	122.048	144.088
1193	10.9737	127.071	136.071	135.067	121.058	113.073
1194	10.9837	116.049	129.066	133.05	96.0339	122.057
1195	10.9937	123.055	144.073	121.049	106.043	135.072
1196	11.0037	126.062	121.051	129.043	113.058	120.059
1197	11.0137	124.061	130.075	122.043	134.049	127.05
1198	11.0237	115.03	121.059	140.068	114.036	119.067
1199	11.0337	133.054	133.061	154.097	109.032	137.086
1200	11.0437	137.069	125.056	158.094	127.072	129.061
1201	11.0537	109.04	128.049	158.087	118.069	127.067
1202	11.0637	121.068	108.042	159.089	121.071	125.048
1203	11.0737	141.08	117.067	157.072	130.065	116.033
1204	11.0837	125.052	115.042	136.072	117.053	115.063
1205	11.0937	112.039	161.108	118.042	116.063	120.058
1206	11.1037	118.039	131.051	129.059	112.045	135.08
1207	11.1137	114.045	142.056	157.102	128.059	125.073
1208	11.1237	107.059	140.058	129.068	132.067	118.039
1209	11.1337	134.072	117.043	147.086	112.051	117.057
1210	11.1437	121.066	124.08	149.089	109.052	93.03
1211	11.1537	100.039	110.043	133.06	115.056	106.035
1212	11.1637	121.058	132.058	136.03	114.059	104.041
1213	11.1737	129.063	116.039	124.044	132.076	133.078
1214	11.1837	119.046	111.029	112.055	124.069	118.069
1215	11.1937	136.066	117.042	146.078	104.044	109.062
1216	11.2037	139.071	118.042	135.074	114.062	107.068
1217	11.2137	122.058	127.074	119.053	92.0384	102.031
1218	11.2237	120.069	112.064	155.087	108.056	101.041
1219	11.2337	103.052	141.079	118.049	119.066	137.09
1220	11.2437	126.082	113.059	139.068	120.065	123.066
1221	11.2537	111.039	124.061	114.053	117.047	112.06
1222	11.2637	117.043	119.049	131.058	103.029	100.043
1223	11.2737	115.04	101.055	135.065	116.053	107.029
1224	11.2837	110.027	119.061	133.075	113.057	112.058
1225	11.2937	120.062	132.056	127.067	114.064	104.034
1226	11.3037	127.08	108.032	120.05	98.0488	116.061
1227	11.3137	124.075	123.036	130.061	119.049	100.047
1228	11.3237	115.048	118.037	130.05	130.05	103.05
1229	11.3337	117.04	101.029	152.067	132.06	100.059
1230	11.3437	115.027	116.048	102.025	113.057	116.059
1231	11.3537	109.032	130.077	141.068	99.045	96.026
1232	11.3637	117.06	97.0467	133.078	104.068	115.049
1233	11.3737	112.06	123.077	119.074	123.071	115.055
1234	11.3837	114.092	116.073	124.071	98.0414	109.057
1235	11.3937	93.0428	119.065	135.073	92.0247	107.064
1236	11.4037	122.067	120.063	133.062	108.053	109.059
1237	11.4137	123.062	106.028	128.043	117.063	118.046
1238	11.4237	99.017	99.0228	128.052	111.062	106.046
1239	11.4337	120.041	101.048	123.062	123.071	99.0424
1240	11.4437	112.04	114.07	131.078	116.027	131.071
1241	11.4537	89.0215	119.06	111.045	99.0377	103.055
1242	11.4637	96.0363	89.0441	125.052	113.064	110.05
1243	11.4737	91.0495	102.045	103.029	105.063	103.044
1244	11.4837	87.0369	114.024	132.064	102.06	102.044
1245	11.4937	91.0239	103.035	104.057	94.0378	103.037
1246	11.5037	113.058	121.057	113.064	108.048	93.027
1247	11.5137	125.076	127.048	109.045	104.032	110.056
1248	11.5237	119.087	113.054	132.056	100.038	94.0304
1249	11.5337	109.068	113.044	134.06	110.062	96.0363
1250	11.5437	85.0327	127.053	144.071	102.053	98.0504
1251	11.5537	114.054	110.057	98.0325	110.063	115.058
1252	11.5637	96.0262	108.047	110.062	104.05	99.0435
1253	11.5737	113.048	102.041	104.035	117.048	103.054
1254	11.5837	91.0435	115.054	113.058	99.052	95.0482
1255	11.5937	119.071	110.054	119.069	109.063	105.049
1256	11.6037	104.053	116.063	103.027	104.045	84.0284
1257	11.6137	80.0286	118.055	125.074	98.0493	94.0241
1258	11.6237	121.062	113.052	105.043	108.045	104.059
1259	11.6337	99.0522	109.055	106.037	105.037	109.078
1260	11.6437	106.055	111.044	123.075	115.057	106.062
1261	11.6537	102.027	109.048	108.036	102.057	82.0324
1262	11.6637	107.053	90.0295	103.029	112.065	91.0356
1263	11.6737	106.038	97.0463	124.051	100.054	89.0138
1264	11.6837	99.0401	101.059	101.03	119.062	102.049
1265	11.6937	106.062	99.0542	116.061	117.048	126.067
1266	11.7037	97.0397	101.046	109.059	80.0306	88.0331
1267	11.7137	96.0488	117.051	116.056	103.033	89.0502
1268	11.7237	113.054	99.0387	123.058	91.037	100.041
1269	11.7337	81.0056	118.046	100.033	107.061	101.04
1270	11.7437	121.055	98.0342	103.048	89.0436	104.044
1271	11.7537	109.043	97.0444	121.075	103.062	93.0365
1272	11.7637	96.0442	87.0229	116.058	99.0508	116.075
1273	11.7737	88.0531	92.036	110.037	96.0522	97.0443
1274	11.7837	88.0349	93.0418	83.9999	98.0416	90.0285
1275	11.7937	90.0426	116.057	112.04	105.035	119.069
1276	11.8037	85.0261	99.0472	124.069	92.0108	91.0321
1277	11.8137	97.0337	124.07	108.056	99.0279	102.062
1278	11.8237	98.0381	94.0275	95.0573	93.0244	96.0538
1279	11.8337	111.037	115.058	120.056	111.058	106.05
1280	11.8437	94.0388	100.046	113.053	109.068	96.0454
1281	11.8537	101.058	113.069	96.0389	101.059	97.0351
1282	11.8637	99.0471	102.058	101.037	102.063	102.049
1283	11.8737	89.0578	98.0446	133.067	93.0471	85.0387
1284	11.8837	100.062	110.045	107.041	107.059	105.045
1285	11.8937	95.0468	100.031	117.067	100.06	79.034
1286	11.9037	88.0356	87.0324	94.0324	83.0236	95.0479
1287	11.9137	98.0484	96.0385	86.0434	79.0033	78.0309
1288	11.9237	84.0274	96.049	100.059	99.0312	88.0374
1289	11.9337	117.055	95.0537	122.048	95.0331	89.0263
1290	11.9437	79.026	86.0311	113.048	81.0464	90.045
1291	11.9537	90.0376	102.047	114.046	83.0626	94.0449
1292	11.9637	80.0077	117.061	105.036	110.067	86.0537
1293	11.9737	102.042	95.053	99.0444	97.0632	81.0484
1294	11.9837	96.0494	99.0517	91.0425	110.062	95.0545
1295	11.9937	83.0324	111.049	90.0498	86.026	76.0344
1296	12.0037	83.0411	88.0425	116.06	90.034	90.0433
1297	12.0137	93.052	100.05	114.052	97.0434	106.049
1298	12.0237	97.0615	100.04	119.057	85.0432	92.0376
1299	12.0337	77.0418	91.0475	100.024	75.0373	90.0475
1300	12.0437	94.0601	105.054	88.0328	85.0399	94.0566
1301	12.0537	83.0322	103.052	108.051	66.0337	91.0554
1302	12.0637	87.0224	92.0443	116.052	91.0413	95.0602
1303	12.0737	111.057	110.053	87.0373	93.0401	93.059
1304	12.0837	86.0282	83.0332	103.047	77.0398	84.0422
1305	12.0937	87.0435	106.055	96.0516	92.0317	85.0359
1306	12.1037	92.0385	89.0392	106.058	90.0376	85.03
1307	12.1137	98.0614	86.0507	99.042	84.0317	102.043
1308	12.1237	90.052	107.066	79.0336	87.041	89.0382
1309	12.1337	85.0209	95.0469	110.054	90.0685	95.0437
1310	12.1437	81.0328	102.05	93.038	89.0564	89.046
1311	12.1537	86.0274	96.0489	110.051	86.0445	92.0392
1312	12.1637	90.0337	106.055	102.048	103.057	88.0392
1313	12.1737	92.0525	75.0235	111.06	97.0391	79.0436
1314	12.1837	83.0352	97.0476	106.06	73.0267	81.0406
1315	12.1937	91.0421	79.0346	95.0517	97.0577	78.0339
1316	12.2037	94.0499	98.0483	94.0484	76.0433	81.0402
1317	12.2137	79.033	99.0433	107.062	102.06	90.048
1318	12.2237	87.0431	90.046	100.046	99.0545	86.0374
1319	12.2337	92.045	85.0499	106.054	96.0412	85.0275
1320	12.2437	76.0143	92.0408	92.0427	87.0383	76.0156
1321	12.2537	70.016	96.0465	81.043	82.0339	74.0306
1322	12.2637	93.0524	82.0395	100.051	75.037	89.0514
1323	12.2737	90.0572	77.0301	104.058	96.0634	72.0389
1324	12.2837	72.0496	81.0415	108.052	83.0383	72.0421
1325	12.2937	71.0314	90.0655	91.037	85.046	90.0517
1326	12.3037	89.0425	80.0235	93.0494	78.0397	78.0328
1327	12.3137	85.0359	75.021	108.053	87.0427	84.0317
1328	12.3237	96.0343	86.0386	93.0423	79.0405	70.0193
1329	12.3337	76.0264	98.0389	92.0469	78.0378	83.0367
1330	12.3437	92.035	101.061	100.04	83.0376	73.0423
1331	12.3537	83.0329	110.066	94.0507	67.0452	76.0525
1332	12.3637	80.0367	75.0353	80.0297	81.0436	78.0468
1333	12.3737	87.029	72.0435	97.0448	93.0404	55.0134
1334	12.3837	76.0368	92.0489	93.044	73.0303	89.047
1335	12.3937	88.0379	108.073	97.0466	88.0332	77.0259
1336	12.4037	101.053	73.0273	97.0409	85.0369	76.0172
1337	12.4137	74.0395	81.0229	85.0309	80.0366	72.0312
1338	12.4237	85.0436	83.0326	87.0258	70.0266	90.0373
1339	12.4337	88.0485	88.0294	83.0269	81.033	96.0482
1340	12.4437	97.0512	71.0221	91.04	88.0502	73.0418
1341	12.4537	76.0321	95.0422	96.0428	75.0399	76.0376
1342	12.4637	81.0306	96.0521	103.065	80.0299	80.0445
1343	12.4737	79.038	87.0456	92.0508	69.0351	80.0346
1344	12.4837	74.0316	86.0448	103.052	66.0335	85.0386
1345	12.4937	86.0386	81.0434	96.0595	66.0339	76.0258
1346	12.5037	88.0431	69.026	81.0368	72.0417	75.0285
1347	12.5137	93.04	70.0332	85.0342	74.0313	72.0271
1348	12.5237	82.0251	91.0384	91.0385	67.0214	71.0274
1349	12.5337	82.0279	75.0256	74.0077	75.0243	69.0356
1350	12.5437	81.0454	94.0564	68.016	78.0241	67.0365
1351	12.5537	80.0422	86.0417	73.0183	78.0311	94.0552
1352	12.5637	82.0449	64.0243	97.0482	80.0307	69.0307
1353	12.5737	78.0468	87.0457	93.0472	79.0437	78.023
1354	12.5837	69.0302	94.0406	82.0485	84.0522	76.025
1355	12.5937	75.0392	72.0322	76.0543	70.0252	72.022
1356	12.6037	84.0376	87.0483	70.0313	76.0509	64.0206
1357	12.6137	79.0302	81.0486	83.0372	61.0343	82.0635
1358	12.6237	82.0231	93.067	89.0388	63.0209	69.0494
1359	12.6337	82.0366	102.065	75.0206	64.0265	79.0444
1360	12.6437	74.0339	65.024	78.0292	90.0459	69.0334
1361	12.6537	77.0332	67.019	83.0381	68.0322	77.0361
1362	12.6637	65.0273	83.0408	72.025	68.025	68.0265
1363	12.6737	73.014	86.0378	74.0377	70.0251	71.0242
1364	12.6837	67.0294	79.032	87.0362	62.0381	72.0303
1365	12.6937	71.035	80.0311	65.0187	70.0288	77.044
1366	12.7037	69.0182	77.0297	71.0322	81.0339	60.0286
1367	12.7137	67.0331	71.0348	76.0313	73.0378	68.0305
1368	12.7237	65.0226	75.0394	80.036	70.0305	54.013
1369	12.7337	79.0366	71.0384	86.0279	72.0412	78.0319
1370	12.7437	74.0464	80.0456	71.0223	75.0479	62.0145
1371	12.7537	70.0361	74.0355	91.0449	62.026	69.0285
1372	12.7637	70.0343	65.0143	80.0323	89.0502	78.0491
1373	12.7737	89.0435	73.0198	80.0373	72.0286	59.0443
1374	12.7837	77.0423	77.0338	68.0305	81.0376	67.0431
1375	12.7937	73.036	75.0362	78.0279	57.0191	74.0192
1376	12.8037	76.0227	79.04	80.0467	64.0371	66.0157
1377	12.8137	66.0171	71.0388	76.0355	63.0323	79.0258
1378	12.8237	74.0303	65.0236	85.0334	77.0338	79.036
1379	12.8337	75.0351	87.0442	66.0279	64.0268	59.0244
1380	12.8437	76.0473	60.0261	85.0427	58.0197	72.0373
1381	12.8537	78.0471	86.0423	71.0233	73.0343	63.0297
1382	12.8637	70.0365	82.0482	67.0223	72.04	66.0283
1383	12.8737	57.0163	86.0467	78.038	66.0296	82.0446
1384	12.8837	76.0357	74.0314	72.03	63.0251	58.0301
1385	12.8937	63.0087	58.0198	66.0212	63.0302	68.0329
1386	12.9037	71.03	85.0493	79.0381	67.0294	70.0406
1387	12.9137	65.0298	79.0475	104.054	59.0203	64.0348
1388	12.9237	73.034	77.0339	70.0277	62.0252	62.024
1389	12.9337	72.0487	76.0406	64.0257	59.0286	57.0117
1390	12.9437	70.0348	77.0482	80.0275	65.0369	55.021
1391	12.9537	68.0406	77.0328	73.0261	55.0256	49.0189
1392	12.9637	71.046	58.0167	72.0408	63.0339	78.0467
1393	12.9737	60.025	64.0237	72.0447	59.0181	55.0305
1394	12.9837	64.0299	69.0147	75.0357	61.0267	56.0241
1395	12.9937	57.0171	60.0279	73.0308	59.0242	60.0262
1396	13.0037	80.0392	71.0395	65.02	72.0314	62.0337
1397	13.0137	67.0263	73.0398	81.0304	69.0337	61.0312
1398	13.0237	73.0386	55.0369	72.0368	65.036	77.039
1399	13.0337	80.0421	71.0356	66.0296	63.0232	50.0219
1400	13.0437	62.0388	80.0363	70.031	60.0229	73.0279
1401	13.0537	61.025	76.0467	79.0424	58.0246	54.0103
1402	13.0637	63.0109	80.0372	72.0328	75.0417	66.0251
1403	13.0737	75.0317	75.042	79.0414	71.047	56.0163
1404	13.0837	73.0299	72.0533	79.0402	67.0478	51.0297
1405	13.0937	76.0412	69.0304	75.0306	56.0214	63.0429
1406	13.1037	70.0399	59.0324	74.0316	65.044	68.044
1407	13.1137	60.0241	60.0269	62.0258	45.0187	62.0504
1408	13.1237	62.0299	58.0198	62.0264	64.0278	62.0307
1409	13.1337	39.0188	55.0212	66.0343	56.026	56.0033
1410	13.1437	72.0485	59.0184	68.0367	69.0309	52.0043
1411	13.1537	57.0325	57.0084	70.0329	57.0172	59.0121
1412	13.1637	67.0374	79.0345	82.0393	59.0213	73.0279
1413	13.1737	75.0367	65.0316	72.0357	51.0124	56.0298
1414	13.1837	70.0316	54.0177	65.0299	58.0313	59.0357
1415	13.1937	67.0354	58.021	61.0256	86.0657	62.0296
1416	13.2037	70.0289	71.0344	73.0303	51.0267	56.0337
1417	13.2137	63.0278	50.0054	72.0241	54.0181	66.037
1418	13.2237	47.0198	68.0433	73.0301	51.0104	58.0179
1419	13.2337	57.0285	86.0684	68.0362	57.0157	63.0258
1420	13.2437	69.0426	63.041	54.0323	59.0232	66.0324
1421	13.2537	53.0294	67.0343	62.038	58.0198	64.0296
1422	13.2637	51.0231	77.0451	71.0354	68.0414	55.0296
1423	13.2737	41.0191	62.0214	73.027	57.0352	68.0406
1424	13.2837	56.0148	74.0431	69.0213	54.0265	59.0213
1425	13.2937	54.0115	72.0408	68.0229	53.03	50.0124
1426	13.3037	58.02	55.0144	65.0279	53.016	61.0424
1427	13.3137	64.0301	66.0292	57.0417	60.0186	58.0386
1428	13.3237	60.0407	65.0244	74.0511	65.0338	55.0283
1429	13.3337	49.0242	65.0185	55.0268	46.0089	47.0205
1430	13.3437	53.0227	54.0167	59.0303	54.0207	57.0294
1431	13.3537	56.0286	60.0334	75.0348	63.0355	55.019
1432	13.3637	60.0321	66.0445	52.02	49.0271	69.0376
1433	13.3737	57.0321	61.0357	70.0292	63.0475	40.0141
1434	13.3837	50.0279	53.0279	68.0278	62.0342	45.0138
1435	13.3937	56.0257	66.0339	54.0242	58.03	51.026
1436	13.4037	74.0397	58.0145	74.0305	48.0158	58.0317
1437	13.4137	49.0168	63.0262	68.0242	53.0271	54.0182
1438	13.4237	69.0224	52.0232	72.033	55.0317	68.0349
1439	13.4337	55.0194	50.0247	67.0313	59.0305	47.0146
1440	13.4437	55.0242	55.04	59.0353	63.0371	64.0303
1441	13.4537	62.0353	61.0347	56.0377	45.0113	55.0447
1442	13.4637	52.0255	63.0318	64.0316	71.0295	46.0278
1443	13.4737	62.0307	58.0264	66.037	49.0223	60.0431
1444	13.4837	68.0414	70.0323	68.034	51.0218	60.031
1445	13.4937	61.041	59.0312	57.0241	49.0271	60.0129
1446	13.5037	62.0386	56.0253	53.0228	52.0361	52.0129
1447	13.5137	53.0266	66.0359	63.0323	57.0303	45.0138
1448	13.5237	45.0203	56.0327	72.0332	47.0207	57.0258
1449	13.5337	63.0388	57.0238	74.038	62.0406	60.0391
1450	13.5437	52.0157	59.0288	64.0151	64.0362	48.0256
1451	13.5537	61.0267	54.0258	55.0105	73.0427	59.0384
1452	13.5637	55.0312	53.0235	58.0264	58.0316	41.0216
1453	13.5737	60.0269	65.0354	48.0123	65.0271	51.0174
1454	13.5837	65.0285	53.0285	73.0442	51.0259	55.0259
1455	13.5937	49.0196	57.0284	55.0237	49.0307	53.0297
1456	13.6037	47.0201	47.0151	57.0277	46.0297	58.0305
1457	13.6137	57.035	51.0237	63.0283	48.0189	48.0254
1458	13.6237	35.0173	57.0233	62.0235	54.0187	49.0243
1459	13.6337	49.0254	62.0338	61.0281	49.0193	60.0289
1460	13.6437	51.0307	60.0368	52.0163	42.0187	47.0198
1461	13.6537	54.0259	51.0213	68.0256	58.0392	48.0198
1462	13.6637	45.0229	60.018	44.0173	65.0383	48.0232
1463	13.6737	62.0279	48.0102	53.0285	58.0308	50.0267
1464	13.6837	58.0243	45.0158	73.0487	52.0201	58.0324
1465	13.6937	50.0234	58.0394	58.0405	36.0097	39.0131
1466	13.7037	52.0243	56.0378	61.0262	36.0142	51.0243
1467	13.7137	71.0476	51.0191	64.028	54.0294	32.0042
1468	13.7237	51.0251	40.0177	57.0314	35.0072	45.0109
1469	13.7337	44.0218	55.0321	53.0187	48.0176	42.0162
1470	13.7437	51.0245	59.0357	50.0184	52.0291	43.018
1471	13.7537	44.0131	43.0113	61.0443	52.0183	42.0118
1472	13.7637	46.0224	50.0231	59.0248	45.0171	52.023
1473	13.7737	40.0193	58.024	60.0324	43.0214	47.0192
1474	13.7837	41.023	44.0103	70.0367	44.0225	38.015
1475	13.7937	38.0156	52.0184	50.0226	46.0261	39.0197
1476	13.8037	53.0169	49.0246	58.0282	37.0183	41.0237
1477	13.8137	60.0294	50.0236	61.0399	53.0359	40.0195
1478	13.8237	42.0175	51.0238	53.0255	49.0277	38.0102
1479	13.8337	54.0261	47.0239	55.025	36.0123	44.0174
1480	13.8437	45.0219	51.0307	45.0076	55.0217	48.0232
1481	13.8537	58.0407	49.0274	54.014	45.0157	50.0296
1482	13.8637	35.0117	36.0089	57.0242	52.0174	54.0289
1483	13.8737	47.0258	46.0228	45.0205	40.0088	46.024
1484	13.8837	61.0387	50.0171	55.0305	29.0059	48.0145
1485	13.8937	44.0162	50.0214	51.0244	41.0208	42.0161
1486	13.9037	57.0367	41.0089	57.0296	43.0244	56.0369
1487	13.9137	49.0276	51.0181	48.0235	42.0255	44.0179
1488	13.9237	42.0205	52.0314	49.0208	51.0305	36.0201
1489	13.9337	49.0264	46.0186	47.011	40.0217	44.0185
1490	13.9437	49.0177	41.0193	46.0095	41.015	49.0236
1491	13.9537	47.02	52.0273	47.0233	35.0004	43.0194
1492	13.9637	46.023	53.0265	42.0214	47.0258	39.0112
1493	13.9737	42.0234	40.014	54.0289	40.0124	47.0164
1494	13.9837	45.0229	37.0069	46.0272	50.0254	53.0291
1495	13.9937	56.0339	53.0163	50.0217	42.0214	52.0283
1496	14.0037	48.0175	42.0173	37.0175	46.0272	37.0112
1497	14.0137	38.0061	45.0163	52.0299	35.0228	40.0195
1498	14.0237	36.0106	46.0256	44.0179	36.0189	39.0231
1499	14.0337	34.0163	40.0142	56.029	46.0227	37.0157
1500	14.0437	48.03	29.0013	46.0226	37.014	40.0247
1501	14.0537	45.0304	60.0355	46.0242	39.0168	41.0308
1502	14.0637	46.024	46.0185	52.0273	37.0218	45.0251
1503	14.0737	54.0273	43.014	50.0141	39.0162	44.0151
1504	14.0837	47.0269	49.0166	45.0175	42.0187	43.0156
1505	14.0937	53.0302	38.0201	59.0262	43.0248	30.0036
1506	14.1037	47.0268	44.0273	39.014	24.0048	32.0034
1507	14.1137	45.0293	40.0193	56.0276	44.0266	40.0218
1508	14.1237	55.0252	36.0156	48.0236	49.03	43.0314
1509	14.1337	36.0201	45.0207	53.0351	40.0095	39.024
1510	14.1437	52.0338	35.0048	47.027	50.019	48.0299
1511	14.1537	42.0249	49.0194	56.0357	40.0122	50.0234
1512	14.1637	38.0243	53.0266	51.0339	43.0164	36.0085
1513	14.1737	43.0233	44.0245	56.0408	44.0225	51.0123
1514	14.1837	39.0086	53.0327	50.0214	46.0351	44.0135
1515	14.1937	46.0175	44.0221	51.0177	33.0208	34.0244
1516	14.2037	41.0098	52.0277	49.0291	36.0238	42.0284
1517	14.2137	49.0211	39.0153	37.008	49.0227	37.0179
1518	14.2237	38.0197	43.0229	47.0141	32.0024	48.0267
1519	14.2337	47.0323	43.0138	51.0299	36.0172	40.0088
1520	14.2437	46.0158	40.0122	39.0103	34.0185	47.0106
1521	14.2537	41.0133	42.0173	45.0198	37.0243	39.0167
1522	14.2637	49.0172	36.0163	50.0348	43.0272	45.0217
1523	14.2737	51.0249	52.0233	50.0321	43.0233	41.0314
1524	14.2837	47.0344	42.0257	61.0387	44.025	37.0287
1525	14.2937	32.0164	37.0237	41.0171	46.0244	34.0179
1526	14.3037	41.0175	42.0219	51.0248	44.0243	42.0221
1527	14.3137	40.0194	40.0217	44.0175	43.0257	38.0106
1528	14.3237	35.0105	39.0205	49.0256	31.015	47.022
1529	14.3337	43.0283	46.0216	33.0137	37.0201	39.0204
1530	14.3437	34.0299	35.0135	30.0011	46.0245	47.0267
1531	14.3537	46.029	39.0203	46.027	23.0044	38.0241
1532	14.3637	43.0219	33.012	44.0297	31.0139	20.0007
1533	14.3737	55.0281	29.0079	46.0276	44.024	29.0095
1534	14.3837	40.0202	39.0188	45.034	37.0165	41.0284
1535	14.3937	39.0201	41.0208	47.0271	35.0204	35.0123
1536	14.4037	43.0259	46.03	43.0117	33.0162	34.0121
1537	14.4137	42.0284	35.0181	46.0202	46.0305	36.0172
1538	14.4237	56.035	45.0335	36.0176	39.0189	45.0269
1539	14.4337	30.0117	42.0305	53.0328	23.0015	37.0215
1540	14.4437	40.0197	46.0227	45.0325	43.0215	32.0208
1541	14.4537	46.0211	41.0212	39.0276	41.0186	35.0183
1542	14.4637	33.0105	35.0163	44.0227	33.0136	40.0218
1543	14.4737	43.0228	40.0173	44.0238	36.0169	38.0186
1544	14.4837	39.0195	36.0149	56.031	31.0155	37.0152
1545	14.4937	27.0093	36.0105	40.0079	31.0111	42.0188
1546	14.5037	36.0217	37.0158	46.0213	37.0231	41.0163
1547	14.5137	39.0271	49.0329	42.0254	33.0145	29.008
1548	14.5237	45.0233	44.0287	44.0182	40.0236	21.9976
1549	14.5337	28.0143	38.0219	39.0149	38.0265	32.0158
1550	14.5437	38.0255	37.0176	49.0323	36.0178	55.0429
1551	14.5537	48.0333	39.0138	29.0114	26.0072	38.0168
1552	14.5637	43.0207	34.0164	46.0189	35.0219	44.0247
1553	14.5737	37.0092	41.0202	47.0268	41.029	34.0221
1554	14.5837	38.0141	38.0125	36.0108	34.0244	38.0274
1555	14.5937	30.013	34.0189	40.0111	36.0267	33.0174
1556	14.6037	38.0263	41.0229	47.0235	34.0154	36.0211
1557	14.6137	33.0239	29.0125	43.021	32.0066	35.0173
1558	14.6237	41.027	39.0248	38.017	37.0184	33.0091
1559	14.6337	34.0186	40.0166	41.025	36.017	28.0083
1560	14.6437	49.0342	36.0167	44.0259	30.0178	38.0121
1561	14.6537	32.0128	30.0021	41.0237	35.0256	26.0069
1562	14.6637	34.0118	33.0025	46.0239	36.0217	30.0099
1563	14.6737	35.019	44.0233	36.0089	34.0177	35.0267
1564	14.6837	25.0024	31.0082	37.0126	30.0126	41.0284
1565	14.6937	38.0183	31.0223	51.0289	28.0097	28.0213
1566	14.7037	25.0051	41.0313	42.0257	32.015	30.0215
1567	14.7137	28.0087	38.0229	30.013	30.0173	29.0133
1568	14.7237	35.0117	36.0229	31.006	40.0243	27.0131
1569	14.7337	32.0132	46.0335	42.0274	27.0128	34.0139
1570	14.7437	38.0137	27.0047	40.021	36.0187	30.0064
1571	14.7537	31.015	35.0098	41.0239	36.019	29.0126
1572	14.7637	40.0178	30.0015	43.0235	33.0163	30.0136
1573	14.7737	33.0126	24	31.0062	26.0158	37.0163
1574	14.7837	38.0261	36.021	38.0201	38.0261	26.0133
1575	14.7937	22.0073	35.0222	38.0256	31.0178	41.0296
1576	14.8037	40.024	26.0149	37.0086	33.0198	35.0149
1577	14.8137	46.0273	38.0219	37.0186	26.0125	36.0168
1578	14.8237	36.0112	28.0098	34.0202	24.0117	31.0038
1579	14.8337	36.0231	21.0076	37.0262	22.0105	23.0019
1580	14.8437	28.0172	40.0214	40.0285	37.02	29.0209
1581	14.8537	31.0172	25.0104	37.015	17.0035	28.0184
1582	14.8637	35.0157	38.0219	34.0161	31.0134	16.0049
1583	14.8737	30.007	33.0179	36.0088	32.0165	36.0166
1584	14.8837	22.0073	33.0184	31.0056	30.0133	45.0281
1585	14.8937	25.0055	38.021	32.0107	32.0167	37.0209
1586	14.9037	26.0077	45.0343	36.017	33.0166	38.0187
1587	14.9137	31.0183	37.0191	40.0241	34.0162	36.0217
1588	14.9237	33.0153	32.0205	33.021	37.0221	26.0152
1589	14.9337	31.0154	34.0232	34.0167	25.0145	29.018
1590	14.9437	26.0085	34.0065	33.0126	22.0084	35.0198
1591	14.9537	38.0157	33.008	39.0223	29.0164	22.0094
1592	14.9637	29.0158	43.0172	41.0251	38.0173	30.0146
1593	14.9737	27.0165	17.9934	37.022	34.0116	35.0145
1594	14.9837	26.019	22.0113	30.0195	33.0105	32.0131
1595	14.9937	29.0211	24.0181	26.0117	30.0121	30.0103
1596	15.0037	26.0156	36.024	30.0103	36.0208	32.0109
1597	15.0137	29.0188	27.0163	36.0112	25.0109	21.0115
1598	15.0237	21.008	37.0177	37.0157	26.0131	27.0156
1599	15.0337	39.0214	24.0079	38.026	28.0163	36.0199
1600	15.0437	34.0155	34.0179	37.0255	25.012	33.0174
1601	15.0537	33.0132	38.0245	32.0191	37.0216	13.0034
1602	15.0637	27.0128	31.0189	16.9963	33.0194	24.0102
1603	15.0737	19.0079	35.0254	29.0102	24.0143	28.0144
1604	15.0837	29.0166	40.0235	32.0067	33.024	27.0168
1605	15.0937	29.013	32.0128	29.0094	30.0156	24.0163
1606	15.1037	26.0111	25.0126	34.0246	26.0093	32.0214
1607	15.1137	25.0092	25.0122	29.016	22.0121	25.0103
1608	15.1237	24.002	29.0135	40.0324	16.0004	27.0066
1609	15.1337	26.0064	25.0073	34.0221	30.0202	30.0123
1610	15.1437	30.0106	29.0115	28.0073	24.014	24.0138
1611	15.1537	29.0145	36.0268	39.0183	30.0159	26.0204
1612	15.1637	28.015	29.0142	36.0175	21.0126	30.02
1613	15.1737	41.0343	26.0152	35.0185	25.0162	27.0156
1614	15.1837	28.0209	25.0123	30.0188	26.0162	28.0134
1615	15.1937	28.017	18.0051	24.006	24.0138	30.0118
1616	15.2037	22.0111	29.0077	22.0041	31.0104	11.9976
1617	15.2137	29.0119	28.0089	35.0077	32.0077	26.0194
1618	15.2237	29.014	28.0108	25.0073	22.0119	16.0033
1619	15.2337	22.0022	30.0146	33.0174	28.0112	32.0228
1620	15.2437	17.9986	24.0137	28.0168	19.0128	37.0288
1621	15.2537	26.01	30.0193	33.0277	19.0162	29.0116
1622	15.2637	26.0084	26.0106	29.0195	27.0176	24.0092
1623	15.2737	22.0093	23.0081	36.021	24.0141	28.0155
1624	15.2837	22.0128	32.0223	31.0206	20.0114	22.0054
1625	15.2937	36.0249	25.015	45.0299	24.0134	25.0089
1626	15.3037	27.0127	27.0086	36.0228	24.0087	18.0053
1627	15.3137	20.0086	27.0114	28.017	22.0079	22.0101
1628	15.3237	30.0222	27.0094	37.0176	35.0236	31.0194
1629	15.3337	31.0204	24.0126	27.0146	20.0114	23.0175
1630	15.3437	26.0099	27.0201	34.0223	19.0123	21.0154
1631	15.3537	23.0157	29.0154	27.0133	16.0056	25.0153
1632	15.3637	21.0065	25.0143	36.0233	31.0214	22.012
1633	15.3737	20.0122	34.0181	32.0226	30.0187	24.007
1634	15.3837	26.0141	24.0086	28.011	24.0111	27.0108
1635	15.3937	19.008	22.0134	32.0149	21.0078	24.0121
1636	15.4037	27.0151	27.0195	36.0228	18.0035	26.0178
1637	15.4137	18.0073	38.0286	25.0105	27.0116	22.0163
1638	15.4237	32.0173	32.0194	25.0141	24.0139	24.0201
1639	15.4337	26.0178	23.0067	22.0086	30.0213	25.0158
1640	15.4437	23.0099	16.0024	21.007	22.0123	25.0147
1641	15.4537	25.0127	22.0116	35.0194	21.0174	24.0123
1642	15.4637	21.0119	35.0179	26.0109	25.0148	28.018
1643	15.4737	26.0141	18.0133	23.0108	28.0133	31.0208
1644	15.4837	19.0126	23.0141	31.0159	26.0119	22.0079
1645	15.4937	25.0138	21.0049	29.0187	18.0056	24.0146
1646	15.5037	28.0181	34.0166	14.007	32.0209	28.0198
1647	15.5137	22.0137	20.0086	36.0266	22.0132	25.0134
1648	15.5237	20.0072	32.0114	20.0069	20.0111	25.0177
1649	15.5337	17.9999	28.0084	33.0171	20.0094	22.0143
1650	15.5437	25.0155	30.0167	21.0052	21.0061	20.0099
1651	15.5537	32.0219	19.0117	32.0148	21.0092	18.0079
1652	15.5637	21.0072	27.0178	18.0041	16.0074	21.0118
1653	15.5737	22.0133	26.0142	30.0138	23.0175	27.0162
1654	15.5837	24.0177	22.0102	25.017	23.019	22.0104
1655	15.5937	22.0165	20.0119	36.0309	29.0273	23.0093
1656	15.6037	16.0109	22.012	32.021	22.0185	17.0093
1657	15.6137	24.0154	29.0146	27.0158	30.0222	24.0132
1658	15.6237	18.0061	20.0089	22.0163	25.0138	20.0078
1659	15.6337	20.0079	30.0224	26.0124	22.0093	31.0211
1660	15.6437	25.0117	23.0092	29.0174	19.002	20.0148
1661	15.6537	17.0098	31.0188	26.0161	21.0027	17.0079
1662	15.6637	21.0168	27.0162	21.0125	19.004	26.0186
1663	15.6737	19.0087	18.0086	26.0183	19.013	16.0058
1664	15.6837	21.015	29.0173	33.0249	18.0151	28.0093
1665	15.6937	28.0247	21.0075	30.0185	25.021	19.01
1666	15.7037	21.0131	27.0097	18.9957	30.0225	23.015
1667	15.7137	22.0142	22.0104	19.9955	13.0076	25.0168
1668	15.7237	18.0076	26.0099	25.0068	26.0191	26.0229
1669	15.7337	23.0105	27.0121	19.0073	19.0129	18.0112
1670	15.7437	18.0063	33.0256	28.0195	22.0098	22.0078
1671	15.7537	28.014	20.0161	15.011	16.0061	23.01
1672	15.7637	25.0176	28.0227	22.0166	13.0035	17.0014
1673	15.7737	22.0168	18.012	24.0136	18.0077	16.0096
1674	15.7837	16.0126	30.0144	26.0155	22.0108	23.0151
1675	15.7937	18.0095	26.0174	20.0092	20.0118	14.0062
1676	15.8037	15.0048	19.0116	21.0077	18.0073	12.0071
1677	15.8137	22.0142	25.0161	23.0153	13.0021	21.0086
1678	15.8237	21.0129	26.0176	34.0211	23.0149	25.0121
1679	15.8337	17.0063	29.0213	20.0112	20.0126	20.0106
1680	15.8437	18.0066	14.005	28.0162	18.0119	22.0156
1681	15.8537	17.0047	20.0107	20.0084	20.0117	25.0194
1682	15.8637	14.0069	22.016	27.0167	16.0115	16.0054
1683	15.8737	27.0203	21.0103	19.0128	19.0157	14.0062
1684	15.8837	11.007	21.0104	16.0077	28.0202	20.0108
1685	15.8937	20.0146	27.015	22.0117	22.0161	18.0134
1686	15.9037	15.0096	24.0153	19.0117	22.0114	22.0173
1687	15.9137	17.013	22.015	15.0002	21.0147	22.015
1688	15.9237	19.013	17.0069	15.0023	21.0099	33.0185
1689	15.9337	27.0134	20.0128	29.0167	11.0001	22.0164
1690	15.9437	21.011	23.0088	26.0146	15.0088	10.0082
1691	15.9537	29.0106	22.0108	15.008	12.0066	19.0153
1692	15.9637	22.0105	21.011	28.0216	25.02	21.0132
1693	15.9737	19.0151	17.0076	26.0235	23.0172	20.01
1694	15.9837	14.0058	29.0219	17.0085	13.0079	25.0189
1695	15.9937	30.0242	21.0145	28.0153	14.0085	27.0214
1696	16.0037	22.0166	21.0175	21.0064	13.0096	16.0079
1697	16.0137	28.0216	17.0125	15.0047	17.009	22.0151
1698	16.0237	18.0098	27.0222	18.0066	17.0085	8.99897
1699	16.0337	11.9986	12.0078	20.0148	15.0046	14.0029
1700	16.0437	17.005	16.0015	23.0139	18.0096	17.0079
1701	16.0537	21.0161	19.0093	22.0126	16.0045	18.0066
1702	16.0637	18.0142	17.0102	21.0178	15.0071	23.0149
1703	16.0737	22.0185	17.0057	18.0128	15.0086	18.0133
1704	16.0837	10.0034	21.0134	18.0088	16.0088	15.0057
1705	16.0937	5.99814	18.0141	27.018	19.014	17.0122
1706	16.1037	19.0109	16.0107	14.0068	16.0117	14.0103
1707	16.1137	18.0092	19.0071	16.0071	15.0089	22.0119
1708	16.1237	21.0164	19.0109	17.0078	17.0117	16.0086
1709	16.1337	13.009	16.0078	10.0041	19.0132	10.0065
1710	16.1437	17.0075	17.009	20.0137	13.0043	22.0184
1711	16.1537	15.0056	14.0098	25.0161	17.0058	17.0124
1712	16.1637	14.0049	17.0105	18.0125	13.0057	17.0145
1713	16.1737	19.0126	9.00277	15.0018	20.0117	14.005
1714	16.1837	16.0074	12.9972	17.0058	19.0113	15.0031
1715	16.1937	18.0119	22.009	13.0072	17.0083	12.0069
1716	16.2037	20.0141	16.007	15.0097	19.0111	18.0135
1717	16.2137	18.0129	16.007	20.0126	16.0086	16.0075
1718	16.2237	16.0121	18.0114	16.0119	18.008	18.0148
1719	16.2337	18.0124	18.0142	22.0102	13.007	19.0151
1720	16.2437	16.0095	23.0149	27.0187	19.011	18.0126
1721	16.2537	12.0091	17.0119	17.0133	11.0046	20.0171
1722	16.2637	11.0095	14.008	15.0044	19.0148	19.0071
1723	16.2737	22.0155	14.0041	26.0178	11.0074	23.0149
1724	16.2837	12.0056	17.0112	21.0143	10.0048	11.0048
1725	16.2937	12.0066	19.016	15.0094	16.0116	10.0021
1726	16.3037	11.0016	21.0138	19.0142	16.0094	22.0139
1727	16.3137	20.0125	13.0095	25.0182	11.0062	15.0145
1728	16.3237	22.0177	19.0113	16.0105	11.005	11.0076
1729	16.3337	17.0116	22.0156	24.0151	9.00483	10.0067
1730	16.3437	13.0088	13.0071	23.0153	10.0062	17.0121
1731	16.3537	10.0058	18.0137	19.0104	17.0078	14.0045
1732	16.3637	12.0045	17.0122	19.0103	20.0086	16.0073
1733	16.3737	15.0072	15.0117	20.0139	12.0053	20.0128
1734	16.3837	14.0071	22.0209	16.0094	16.0091	14.0063
1735	16.3937	12.0027	15.0098	18.0081	10.0037	22.0143
1736	16.4037	18.01	25.0199	15.0105	11.0077	13.0071
1737	16.4137	19.01	23.0167	20.0134	14.0103	19.0165
1738	16.4237	13.0041	15.01	24.0163	14.0098	5.00448
1739	16.4337	23.0135	21.0132	20.0138	15.0138	15.0111
1740	16.4437	15.0104	5.99815	16.0118	15.0106	7.00362
1741	16.4537	21.0166	15.0095	14.0103	14.0098	12.009
1742	16.4637	16.0081	16.0074	18.0119	11.0029	14.0039
1743	16.4737	23.0188	14.0081	25.0174	14.0066	12.0019
1744	16.4837	15.0073	10.0046	10.0039	12.0026	18.0118
1745	16.4937	22.0089	21.0138	18.0127	15.0079	18.0141
1746	16.5037	12.0062	19.0138	13.0075	13.0039	12.0078
1747	16.5137	22.012	24.0147	21.0089	14.0091	16.0128
1748	16.5237	17.0084	18.0093	21.0094	8.00565	19.0176
1749	16.5337	11.0083	12.0044	12.001	11.0056	13.008
1750	16.5437	15.0116	13.0098	9.99995	12.0096	10.0073
1751	16.5537	13.008	13.0104	28.0225	12.0088	18.0129
1752	16.5637	17.0095	16.0094	13.0092	12.0109	15.0068
1753	16.5737	22.0192	16.0104	14.0064	11.0063	25.0161
1754	16.5837	8.00471	11.0077	9.99931	11.0031	15.0111
1755	16.5937	12.0046	16.0123	14.0075	15.006	6.00268
1756	16.6037	14.0068	12.0051	22.0155	12.005	12.0098
1757	16.6137	19.0096	14.0045	13.0094	16.0105	14.0098
1758	16.6237	19.0123	13.0084	24.0218	12.01	18.0132
1759	16.6337	11.0072	12.0108	18.0127	15.0121	10.0044
1760	16.6437	19.0158	15.0123	19.0092	12.0098	13.0043
1761	16.6537	16.0127	9.00943	16.0078	15.0125	16.0077
1762	16.6637	12.0075	19.0161	14.0044	15.0124	11.0031
1763	16.6737	16.0119	9.00324	12.0042	13.0097	11.0071
1764	16.6837	12.0088	12.0046	17.009	11.008	11.0063
1765	16.6937	16.0105	24.0151	17.0116	15.0089	15.0098
1766	16.7037	17.0128	17.003	13.0101	11.0069	12.0103
1767	16.7137	9.00648	20.0105	14.013	19.0092	14.0105
1768	16.7237	10.0084	20.0151	14.0078	17.009	16.011
1769	16.7337	7.00443	9.00728	10.0036	18.0136	15.0107
1770	16.7437	10.006	9.00632	14.0062	13.007	17.0116
1771	16.7537	11.0077	13.011	17.0099	13.0104	17.0135
1772	16.7637	9.00625	11.0091	21.0156	14.0106	7.00727
1773	16.7737	12.0062	17.0119	16.0089	12.0088	13.0113
1774	16.7837	13.009	11.0046	9.0046	10.0084	14.0089
1775	16.7937	15.0118	14.0096	13.0094	12.0093	13.0072
1776	16.8037	16.0117	10.0055	13.0083	13.0076	7.99736
1777	16.8137	11.0071	11.0067	21.0153	11.0063	13.0021
1778	16.8237	12.0069	8.00249	13.0113	8.00472	12.0079
1779	16.8337	13.008	16.0123	21.016	8.00599	10.0084
1780	16.8437	16.0128	16.0109	14.0107	13.0114	7.00503
1781	16.8537	13.0075	9.00364	9.00459	14.0107	9.00848
1782	16.8637	14.011	11.0068	15.0069	7.00452	13.0131
1783	16.8737	19.0148	14.0119	6.00201	15.0126	17.014
1784	16.8837	14.0112	16.014	14.0078	5.00208	12.0046
1785	16.8937	16.0141	14.0115	18.0111	11.0076	8.00432
1786	16.9037	11.006	6.00458	16.0086	12.007	6.00344
1787	16.9137	13.0091	17.0109	15.0123	9.00535	11.0076
1788	16.9237	5.00421	9.00492	14.0102	9.00528	10.0084
1789	16.9337	10.0067	14.0107	10.0085	8.00418	13.011
1790	16.9437	12.008	11.0074	19.0155	10.0061	13.0099
1791	16.9537	11.0064	19.0115	14.0086	17.0135	12.0087
1792	16.9637	15.008	14.0098	23.0151	17.0126	5.00229
1793	16.9737	11.0058	15.0107	11.0052	5.00234	15.0107
1794	16.9837	18.0132	12.0066	14.0077	16.0119	6.00122
1795	16.9937	15.008	9.00378	9.00661	3.00017	9.00643
1796	17.0037	13.0098	11.0052	6.0047	7.00287	16.0136
1797	17.0137	16.0102	16.0116	11.0056	10.008	11.0093
1798	17.0237	10.0078	13.0103	13.0093	9.00697	10.0103
1799	17.0337	9.0044	7.00384	8.0058	7.00267	14.0101
1800	17.0437	10.0047	9.00825	11.007	8.00274	12.0087
1801	17.0537	14.0116	17.0166	9.00654	13.0062	11.0091
1802	17.0637	9.00839	12.0078	10.0081	11.0059	10.006
1803	17.0737	6.00524	15.011	16.0107	7.00417	10.0022
1804	17.0837	9.00699	8.00652	8.00538	8.00554	6.00365
1805	17.0937	15.0086	7.00315	11.0063	7.0058	7.005
1806	17.1037	3.99884	13.0088	12.0048	12.0077	9.00536
1807	17.1137	15.0085	8.00549	10.0047	7.00375	8.00672
1808	17.1237	4.00175	14.0076	8.00522	10.007	14.0116
1809	17.1337	13.0106	12.0084	16.0137	10.0088	10.0088
1810	17.1437	8.00707	7.00579	13.0118	11.0085	9.00619
1811	17.1537	11.0108	7.00466	10.0075	12.0108	6.00156
1812	17.1637	9.00608	8.00533	13.0118	11.0077	6.00254
1813	17.1737	12.0081	12.0093	9.00383	8.00536	4.00141
1814	17.1837	5.00025	13.0105	14.0099	8.00506	10.0077
1815	17.1937	13.0096	11.0092	12.008	10.0084	8.00372
1816	17.2037	9.00643	9.00691	12.0067	3.00139	9.00462
1817	17.2137	8.00733	15.0125	12.0081	11.0091	6.00423
1818	17.2237	10.008	2.99994	10.0091	11.0096	8.00538
1819	17.2337	6.00446	13.0109	14.0107	11.0092	12.0099
1820	17.2437	12.0067	15.01	8.00543	10.0083	6.00476
1821	17.2537	6.003	13.0077	9.00368	8.00472	7.00474
1822	17.2637	8.00505	8.0059	8.006	8.00372	10.0071
1823	17.2737	12.0092	18.0156	14.0124	8.00371	5.00467
1824	17.2837	15.0136	15.0117	12.0063	9.00636	8.00303
1825	17.2937	4.00452	10.0083	12.0089	12.0076	9.00367
1826	17.3037	8.00688	6.00315	12.0087	7.00361	9.00655
1827	17.3137	12.0099	10.0063	12.0082	7.00444	7.00251
1828	17.3237	7.00625	12.0087	13.0086	4.00091	9.00617
1829	17.3337	6.00358	10.0077	5.00319	5.00427	10.0067
1830	17.3437	5.00401	6.00355	5.00174	2.00285	11.0094
1831	17.3537	6.00378	10.0073	11.0075	6.00616	5.00314
1832	17.3637	7.00582	12.0098	9.00625	7.00504	10.0078
1833	17.3737	10.0076	9.00544	4.00256	9.00592	10.0074
1834	17.3837	9.00677	5.00428	12.0112	8.00468	8.00714
1835	17.3937	9.00593	14.0113	7.00566	13.0099	5.00445
1836	17.4037	4.00309	9.00514	10.0071	13.0104	9.00794
1837	17.4137	4.00181	10.0085	9.00682	11.0088	5.00521
1838	17.4237	11.0072	8.00506	8.0061	3.00201	10.0056
1839	17.4337	4.00331	11.0062	7.00302	4.00184	14.0111
1840	17.4437	3.00223	12.0102	10.0053	5.00309	4.99979
1841	17.4537	8.00705	13.0083	21.0173	8.0063	8.00211
1842	17.4637	6.00586	7.00522	17.0143	5.0048	7.00358
1843	17.4737	9.00865	14.0104	12.0099	5.0033	3.00185
1844	17.4837	8.00561	11.0083	9.00859	5.00445	8.00636
1845	17.4937	9.00756	5.00353	8.0053	11.0092	12.0112
1846	17.5037	11.009	4.00288	7.0039	7.00395	9.00914
1847	17.5137	4.00314	5.00252	7.00502	9.00553	13.0092
1848	17.5237	5.00255	7.00581	10.0077	8.00477	3.00171
1849	17.5337	4.00197	13.0108	8.0059	9.0063	9.008
1850	17.5437	10.0077	3.00256	9.00556	6.00529	7.0062
1851	17.5537	9.00709	7.00562	11.0076	10.0095	5.00283
1852	17.5637	5.00449	6.00535	5.0035	9.00652	12.0104
1853	17.5737	6.00584	7.00641	11.0102	5.00403	9.00836
1854	17.5837	9.00838	6.00541	6.00545	6.00554	7.00636
1855	17.5937	9.00722	9.00715	11.0077	5.00353	4.00273
1856	17.6037	10.0067	7.00599	9.00571	8.00696	4.00238
1857	17.6137	4.00292	4.00272	8.00476	3.00317	11.0093
1858	17.6237	5.00364	10.0086	6.00264	3.00284	6.00369
1859	17.6337	5.00432	8.00742	9.00453	7.00635	8.00667
1860	17.6437	6.00589	10.0081	9.00542	4.00282	1.00118
1861	17.6537	6.00497	6.00496	6.00419	9.00684	4.00383
1862	17.6637	4.0026	6.00454	14.0119	2.00056	6.00561
1863	17.6737	5.00333	10.0075	8.00786	10.0087	12.0081
1864	17.6837	11.0084	5.00305	9.00799	8.00639	0.999797
1865	17.6937	6.00401	13.0115	9.00822	4.0034	2.00184
1866	17.7037	15.0121	6.00582	7.00586	5.00285	3.00189
1867	17.7137	5.00325	8.00691	6.00347	3.0021	8.00698
1868	17.7237	3.00246	7.00645	1.99916	6.0034	8.00668
1869	17.7337	10.0091	4.00382	10.0081	5.00366	3.00276
1870	17.7437	4.00307	7.00423	9.00716	5.00455	4.0029
1871	17.7537	6.00551	3.00084	12.0086	3.00223	8.00588
1872	17.7637	3.00329	5.0014	6.00399	8.00744	5.0042
1873	17.7737	7.00649	3.00165	9.00787	6.0061	10.0084
1874	17.7837	12.0108	5.0046	3.00273	9.00838	8.00507
1875	17.7937	8.00547	13.0119	10.008	5.00458	7.00561
1876	17.8037	2.00021	4.00415	7.0061	10.007	9.00813
1877	17.8137	4.00123	6.004	2.00235	5.00158	5.00351
1878	17.8237	3.00181	10.0082	6.00595	6.00341	5.00227
1879	17.8337	8.00618	5.00437	8.00774	6.00401	9.00743
1880	17.8437	7.00527	4.00362	6.00603	4.00336	2.00196
1881	17.8537	6.00455	5.00361	6.00576	5.00492	4.00371
1882	17.8637	7.00629	11.0096	7.00363	6.00583	8.00753
1883	17.8737	2.00196	5.00452	8.00408	4.00388	5.00504
1884	17.8837	5.00476	8.00706	6.00248	5.00365	4.00392
1885	17.8937	9.00747	7.00524	5.00151	8.00666	2.00092
1886	17.9037	7.0052	4.00322	7.00467	9.00786	4.00309
1887	17.9137	7.00605	7.00619	4.00192	5.00449	2.00071
1888	17.9237	3.00277	6.00528	13.0113	7.00633	9.00647
1889	17.9337	8.00613	15.0133	7.00708	6.00547	8.00568
1890	17.9437	4.00246	7.00645	5.00521	8.00709	2.00165
1891	17.9537	5.00349	7.00634	4.00296	6.00529	3.00291
1892	17.9637	3.00145	7.0062	7.00606	6.0043	8.00733
1893	17.9737	3.00232	6.00529	4.00354	8.00661	2.00222
1894	17.9837	5.00464	4.00366	11.0076	4.00366	4.00388
1895	17.9937	5.00369	7.0053	3.00193	7.0063	4.00261
1896	18.0037	2.00063	3.00225	3.00288	5.00451	2.00131
1897	18.0137	2.00157	6.00529	10.0088	3.0028	11.0096
1898	18.0237	5.00446	8.00706	4.00394	4.00355	2.00072
1899	18.0337	5.00444	3.00172	6.00591	5.0034	6.00491
1900	18.0437	4.00373	2.00152	4.0027	3.00222	6.00547
1901	18.0537	8.00726	6.00536	4.00323	6.00527	6.0055
1902	18.0637	4.00357	2.00176	6.00542	4.00381	0.000197505
1903	18.0737	3.00264	7.00624	4.00154	6.00562	5.00461
1904	18.0837	5.00439	2.00192	7.00536	3.00288	3.00267
1905	18.0937	4.00349	5.00446	5.00458	4.00359	5.00437
1906	18.1037	5.00439	2.00176	7.00525	8.00706	8.00604
1907	18.1137	7.00617	4.00353	6.005	8.00508	5.00396
1908	18.1237	6.00529	2.00175	4.00387	4.00266	4.00366
1909	18.1337	6.00529	-1.91647e-05	6.00538	5.00439	6.00542
1910	18.1437	8.00706	6.00529	8.0071	5.00441	5.00464
1911	18.1537	5.00441	2.00176	2.00193	3.00278	5.00469
1912	18.1637	8.00706	5.00441	6.0053	4.00388	1.00097
1913	18.1737	7.00618	3.00265	5.00451	4.00366	3.00166
1914	18.1837	7.00618	6.00529	5.00453	1.00088	4.0031
1915	18.1937	4.00353	7.00618	3.00266	5.00441	3.00179
1916	18.2037	4.00353	3.00265	3.00278	3.00261	2.00144
1917	18.2137	8.00706	8.00706	6.00542	8.00702	9.008
1918	18.2237	2.00176	4.00353	6.00433	4.00352	6.00546
1919	18.2337	8.00706	6.00529	6.00487	8.00706	3.00277
1920	18.2437	9.00794	5.00441	4.00353	4.00353	2.00095
1921	18.2537	3.00265	3.00265	5.00441	8.00706	4.00317
1922	18.2637	9.00794	8.00706	10.0088	2.00176	3.00265
1923	18.2737	5.00441	6.00529	8.00706	3.00265	1.00088
1924	18.2837	2.00176	6.00529	10.0088	6.00529	5.00441
1925	18.2937	4.00353	1.00088	8.00706	2.00176	1.00088
1926	18.3037	5.00441	3.00265	2.00176	4.00353	4.00353
1927	18.3137	7.00618	7.00618	5.00441	0	6.00529
1928	18.3237	0	4.00353	7.00618	5.00441	5.00441
1929	18.3337	4.00353	2.00176	10.0088	6.00529	2.00176
1930	18.3437	6.00529	2.00176	4.00353	6.00529	4.00353
1931	18.3537	5.00441	6.00529	5.00441	4.00353	2.00176
1932	18.3637	7.00617	7.00617	3.00265	3.00265	5.00441
1933	18.3737	3.00265	2.00176	2.00176	1.00088	3.00265
1934	18.3837	3.00265	1.00088	6.00529	3.00265	5.00441
1935	18.3937	2.00176	3.00265	8.00706	2.00176	7.00617
1936	18.4037	3.00265	1.00088	5.00441	2.00176	5.00441
1937	18.4137	4.00353	4.00353	7.00617	2.00176	6.00529
1938	18.4237	2.00176	5.00441	5.00441	3.00265	2.00176
1939	18.4337	2.00176	5.00441	7.00617	2.00176	5.00441
1940	18.4437	4.00353	5.00441	4.00353	5.00441	4.00353
1941	18.4537	2.00176	11.0097	3.00265	2.00176	1.00088
1942	18.4637	2.00176	4.00353	1.00088	8.00706	3.00265
1943	18.4737	1.00088	3.00265	7.00617	4.00353	3.00265
1944	18.4837	3.00265	2.00176	5.00441	2.00176	3.00265
1945	18.4937	3.00265	4.00353	6.00529	5.00441	4.00353
1946	18.5037	2.00176	2.00176	4.00353	1.00088	2.00176
1947	18.5137	2.00176	2.00176	3.00265	4.00353	1.00088
1948	18.5237	5.00441	4.00353	6.00529	2.00176	2.00176
1949	18.5337	2.00176	5.00441	3.00265	1.00088	4.00353
1950	18.5437	2.00176	2.00176	3.00265	2.00176	4.00353
1951	18.5537	3.00265	4.00353	4.00353	4.00353	9.00794
1952	18.5637	3.00265	3.00265	4.00353	3.00265	6.00529
1953	18.5737	4.00353	5.00441	1.00088	2.00176	1.00088
1954	18.5837	3.00265	1.00088	4.00353	1.00088	2.00176
1955	18.5937	1.00088	4.00353	2.00176	1.00088	3.00265
1956	18.6037	5.00441	4.00353	5.00441	3.00265	1.00088
1957	18.6137	1.00088	3.00265	6.00529	2.00176	0
1958	18.6237	3.00265	1.00088	2.00176	1.00088	2.00176
1959	18.6337	1.00088	1.00088	5.00441	3.00265	6.00529
1960	18.6437	1.00088	2.00176	4.00353	2.00176	1.00088
1961	18.6537	5.00441	2.00176	6.00529	4.00353	2.00176
1962	18.6637	2.00176	5.00441	1.00088	2.00176	2.00176
1963	18.6737	1.00088	2.00176	4.00353	3.00265	1.00088
1964	18.6837	3.00265	2.00176	1.00088	3.00265	2.00176
1965	18.6937	3.00265	3.00265	3.00265	3.00265	2.00176
1966	18.7037	4.00353	6.00529	4.00353	2.00176	2.00176
1967	18.7137	5.00441	2.00176	5.00441	3.00265	2.00176
1968	18.7237	3.00265	3.00265	4.00353	2.00176	2.00176
1969	18.7337	3.00265	4.00353	4.00353	3.00265	4.00353
1970	18.7437	6.00529	4.00353	1.00088	3.00265	1.00088
1971	18.7537	1.00088	4.00353	2.00176	4.00353	1.00088
1972	18.7637	5.00441	2.00176	5.00441	1.00088	1.00088
1973	18.7737	0	2.00176	2.00176	2.00176	0
1974	18.7837	5.00441	3.00265	2.00176	4.00353	4.00353
1975	18.7937	4.00353	0	3.00265	4.00353	1.00088
1976	18.8037	1.00088	0	2.00176	5.00441	1.00088
1977	18.8137	1.00088	4.00353	2.00176	3.00265	3.00265
1978	18.8237	1.00088	2.00176	4.00353	2.00176	6.00529
1979	18.8337	2.00176	1.00088	1.00088	2.00176	0
1980	18.8437	5.00441	3.00265	4.00353	1.00088	2.00176
1981	18.8537	3.00265	2.00176	5.00441	4.00353	3.00265
1982	18.8637	4.00353	2.00176	3.00265	2.00176	1.00088
1983	18.8737	1.00088	5.00441	2.00176	2.00176	2.00176
1984	18.8837	2.00176	1.00088	1.00088	0	0
1985	18.8937	1.00088	1.00088	1.00088	2.00176	3.00265
1986	18.9037	0	2.00176	3.00265	0	4.00353
1987	18.9137	3.00265	2.00176	0	3.00265	2.00176
1988	18.9237	2.00176	2.00176	5.00441	1.00088	2.00176
1989	18.9337	4.00353	1.00088	1.00088	2.00176	1.00088
1990	18.9437	1.00088	1.00088	3.00265	0	4.00353
1991	18.9537	2.00176	2.00176	4.00353	2.00176	3.00265
1992	18.9637	0	1.00088	2.00176	1.00088	1.00088
1993	18.9737	2.00176	3.00265	0	1.00088	2.00176
1994	18.9837	1.00088	0	3.00265	1.00088	1.00088
1995	18.9937	4.00353	4.00353	2.00176	1.00088	2.00176
1996	19.0037	1.00088	3.00265	5.00441	3.00265	2.00176
1997	19.0137	2.00176	1.00088	0	3.00265	2.00176
1998	19.0237	1.00088	1.00088	1.00088	3.00265	0
[truncated: 2,097 more rows]

## Sheet: T.lineatum 9 vertical Pupa 
Channel	Energy	Impulse1	Impulse2	Impulse3	Impulse4	Impulse5	Impulse6	Impulse7	Impulse8
0	-0.9563	0	0	0	0	0	0	0	0
1	-0.9463	0	0	0	0	0	0	0	0
2	-0.9363	0	0	0	0	0	0	0	0
3	-0.9263	0	0	0	0	0	0	0	0
4	-0.9163	0	0	0	0	0	0	0	0
5	-0.9063	0	0	0	0	0	0	0	0
6	-0.8963	0	0	0	0	0	0	0	0
7	-0.8863	0	0	0	0	0	0	0	0
8	-0.8763	0	0	0	0	0	0	0	0
9	-0.8663	0	0	0	0	0	0	0	0
10	-0.8563	0	0	0	0	0	0	0	0
11	-0.8463	0	0	0	0	0	0	0	0
12	-0.8363	0	0	0	0	0	0	0	0
13	-0.8263	0	0	0	0	0	0	0	0
14	-0.8163	0	0	0	0	0	0	0	0
15	-0.8063	0	0	0	0	0	0	0	0
16	-0.7963	0	0	0	0	0	0	0	0
17	-0.7863	0	0	0	0	0	0	0	0
18	-0.7763	0	0	0	0	0	0	0	0
19	-0.7663	0	0	0	0	0	0	0	0
20	-0.7563	0	0	0	0	0	0	0	0
21	-0.7463	0	0	0	0	0	0	0	0
22	-0.7363	0	0	0	0	0	0	0	0
23	-0.7263	0	0	0	0	0	0	0	0
24	-0.7163	0	0	0	0	0	0	0	0
25	-0.7063	0	0	0	0	0	0	0	0
26	-0.6963	0	0	0	0	0	0	0	0
27	-0.6863	0	0	0	0	0	0	0	0
28	-0.6763	0	0	0	0	0	0	0	0
29	-0.6663	0	0	0	0	0	0	0	0
30	-0.6563	0	0	0	0	0	0	0	0
31	-0.6463	0	0	0	0	0	0	0	0
32	-0.6363	0	0	0	0	0	0	0	0
33	-0.6263	0	0	0	0	0	0	0	0
34	-0.6163	0	0	0	0	0	0	0	0
35	-0.6063	0	0	0	0	0	0	0	0
36	-0.5963	0	0	0	0	0	0	0	0
37	-0.5863	0	0	0	0	0	0	0	0
38	-0.5763	0	0	0	0	0	0	0	0
39	-0.5663	0	0	0	0	0	0	0	0
40	-0.5563	0	0	0	0	0	0	0	0
41	-0.5463	0	0	0	0	0	0	0	0
42	-0.5363	0	0	0	0	0	0	0	0
43	-0.5263	0	0	0	0	0	0	0	0
44	-0.5163	0	0	0	0	0	0	0	0
45	-0.5063	0	0	0	0	0	0	0	0
46	-0.4963	0	0	0	0	0	0	0	0
47	-0.4863	0	0	0	0	0	0	0	0
48	-0.4763	0	0	0	0	0	0	0	0
49	-0.4663	0	0	0	0	0	0	0	0
50	-0.4563	0	0	0	0	0	0	0	0
51	-0.4463	0	0	0	0	0	0	0	0
52	-0.4363	0	0	0	0	0	0	0	0
53	-0.4263	0	0	0	0	0	0	0	0
54	-0.4163	0	0	0	0	0	0	0	0
55	-0.4063	0	0	0	0	0	0	0	0
56	-0.3963	0	0	0	0	0	0	0	0
57	-0.3863	0	0	0	0	0	0	0	0
58	-0.3763	0	0	0	0	0	0	0	0
59	-0.3663	0	0	0	0	0	0	0	0
60	-0.3563	0	0	0	0	0	0	0	0
61	-0.3463	0	0	0	0	0	0	0	0
62	-0.3363	0	0	0	0	0	0	0	0
63	-0.3263	0	0	0	0	0	0	0	0
64	-0.3163	0	0	0	0	0	0	0	0
65	-0.3063	0	0	0	0	0	0	0	0
66	-0.2963	0	0	0	0	0	0	0	0
67	-0.2863	0	0	0	0	0	0	0	0
68	-0.2763	0	0	0	0	0	0	0	0
69	-0.2663	0	0	0	0	0	0	0	0
70	-0.2563	0	0	0	0	0	0	0	0
71	-0.2463	0	0	0	0	0	0	0	0
72	-0.2363	0	0	0	0	0	0	0	0
73	-0.2263	0	0	0	0	0	0	0	0
74	-0.2163	0	0	0	0	0	0	0	0
75	-0.2063	0	0	0	0	0	0	0	0
76	-0.1963	0	0	0	0	0	0	0	0
77	-0.1863	0	0	0	0	0	0	0	0
78	-0.1763	0	0	0	0	0	0	0	0
79	-0.1663	0	0	0	0	0	0	0	0
80	-0.1563	0	0	0	0	0	0	0	0
81	-0.1463	0	0	0	0	0	0	0	0
82	-0.1363	0	0	0	0	0	0	0	0
83	-0.1263	0	0	0	0	0	0	0	0
84	-0.1163	0	0	0	0	0	0	0	0
85	-0.1063	0	0	0	0	0	0	0	0
86	-0.0963	0	0	0	0	0	0	0	0
87	-0.0863	0	1	0	0	0	0	0	0
88	-0.0763	9	8	6	7	12	7	16	6
89	-0.0663	58	67	75	35	64	70	71	59
90	-0.0563	424	399	438	256	412	426	512	361
91	-0.0463	2248	2084	2146	1219	2065	2394	2511	1828
92	-0.0363	7849	7684	7991	4536	7389	8272	9180	6687
93	-0.0263	20503	20342	21260	12055	19800	21888	24162	17660
94	-0.0163	41119	39873	41669	23430	38897	42862	47638	34891
95	-0.0063	58645	57040	60228	33802	55626	61515	68202	50283
96	0.0037	61901	60746	63685	35660	59314	64920	71965	53282
97	0.0137	48159	46807	49275	27546	46134	50706	56198	41358
98	0.0237	27559	27172	28147	15977	26442	28974	32543	23666
99	0.0337	11658	11435	12157	6612	11265	12222	13862	10032
100	0.0437	3773	3638	3873	2094	3563	3862	4216	3074
101	0.0537	884	809	905	479	835	855	1044	718
102	0.0637	131	163	162	102	159	157	201	108
103	0.0737	39	31	36	20	31	41	31	14
104	0.0837	5	17	6	1	9	9	15	6
105	0.0937	5	5	4	1	5	2	6	2
106	0.1037	0	0	0	0	0	0	0	0
107	0.1137	0	0	0	0	0	0	0	0
108	0.1237	0	0	0	0	0	0	0	0
109	0.1337	0	0	0	0	0	0	0	0
110	0.1437	288.25	322.977	334.742	104.837	93.0003	158.423	248.368	100.282
111	0.1537	332.651	398.896	293.277	128.578	129.941	258.487	260.822	204.569
112	0.1637	462.422	347.826	366.157	177.265	233.826	340.034	369.607	217.045
113	0.1737	573.414	448.051	438.787	217.33	255.577	474.684	482.244	273.875
114	0.1837	725.8	701.472	613.516	326.598	450.678	681.329	710.883	473.595
115	0.1937	1408.93	1382.45	1316.09	596.577	1154.01	1526.15	1622.73	919.834
116	0.2037	2852.92	2568.52	2724.34	1133.16	2363.68	3057.52	3242.68	2246.41
117	0.2137	5956.41	5444.11	5582.95	2538.08	5434.57	6650.97	6991.56	4689.62
118	0.2237	12482	11458.6	11582.3	5237.51	11328.4	13378.1	14593.2	9954.79
119	0.2337	24028	21750	22568.1	10170	22476	26412.2	28340.1	19109.2
120	0.2437	41405.1	37556	38930.8	17326.4	39223.6	45641.1	48734.2	33045
121	0.2537	63269.2	56781.3	59698.2	26185.3	59278.1	69292.9	74535.2	50275.7
122	0.2637	83186.1	74758	79021.7	34465.3	78735.6	90854.1	97728.8	66382.8
123	0.2737	94067.3	84856.8	89103.9	39048.4	89316.8	102647	110405	75277.6
124	0.2837	91090.5	81835.6	86019.7	37804.9	86532.7	98863	107109	71785.3
125	0.2937	73382.1	65986.3	68650.6	30489.9	69425.6	78867.6	86060.1	57739.9
126	0.3037	48849.3	44269.4	46176.2	20056.9	46562	53021.9	57121.6	38578.2
127	0.3137	26915	24445.9	25771	11199.6	25889.5	29201.9	31627.7	21290.3
128	0.3237	12459.4	11264.5	11814.8	5136.96	11780.9	13653.3	14582.4	9718.3
129	0.3337	4900.82	4450.69	4669.8	2028.48	4465.05	5332.78	5655.6	3864.45
130	0.3437	1673.15	1600.95	1718.12	777.125	1591.63	2090.58	2191.98	1507.61
131	0.3537	746.261	712.134	725.005	435.681	646.268	1104.63	1129.54	780.587
132	0.3637	581.179	536.307	557.62	397.645	466.243	1008.82	1024.41	719.638
133	0.3737	628.591	579.896	636.4	423.076	484.303	1197.11	1189.44	885.509
134	0.3837	694.259	673.045	708.356	498.527	522.48	1400.71	1410.81	964.112
135	0.3937	757.477	711.912	789.567	573.194	576.971	1501.73	1543.74	1049.41
136	0.4037	799.59	795.59	817.384	544.542	646.03	1474.86	1482.01	1045.67
137	0.4137	915.782	886.354	888.289	519.299	704.139	1419.11	1482.76	1010.37
138	0.4237	1118.85	1029.75	1068.22	545.658	846.548	1427.18	1536.2	997.168
139	0.4337	1484.8	1382.54	1380.64	667.229	1159.49	1651.9	1760.05	1116.36
140	0.4437	2154.84	2057.94	2048.1	902.754	1661.67	2188.34	2395.15	1463.48
141	0.4537	3246.42	3112.45	3114.64	1316.86	2557.27	3173.57	3562.27	2158.82
142	0.4637	5054.63	4787.97	4743.6	2060.86	4027.39	4915.64	5413.48	3407.69
143	0.4737	7973.25	7585.38	7444.17	3280.86	6368.62	7640.24	8559.99	5402.15
144	0.4837	12515.5	11883.4	11821.2	5075.03	10036.9	11927.7	13391.6	8554.15
145	0.4937	19072	18047.1	18131.9	7748.96	15149.6	18117.2	20329.3	13046.4
146	0.5037	27089.8	25662.1	25547.8	11084.1	21513	25746.1	29009.6	18406.6
147	0.5137	34818.4	32723.3	32953.6	14220.3	27741	33103.3	37399.9	23480
148	0.5237	39170.5	36875.4	37284.5	16140.9	31394.9	37362.3	42303.1	26543.1
149	0.5337	38265.8	36332.2	36308.1	15751.5	30917.3	36714.8	41429.4	26077.8
150	0.5437	32299.1	30803.6	30750.8	13220.4	26140.1	31099.9	35031.4	21877.9
151	0.5537	23187.4	22100.4	22181.7	9469.68	18711.2	22363	25145.5	15690.1
152	0.5637	14235.8	13493.8	13643.9	5746.78	11454.2	13573.8	15354.4	9691.48
153	0.5737	7521.34	7100.62	7217.19	3028.47	6016.14	7136.26	8201.79	5106.4
154	0.5837	3482.05	3310.31	3305.24	1422.52	2798.63	3302.53	3835.24	2344.23
155	0.5937	1573.68	1495.37	1456.71	656.426	1239.78	1473.07	1716.9	1015.95
156	0.6037	821.129	773.486	735.308	348.522	627.084	812.019	898.77	535.202
157	0.6137	576.842	538.093	530.617	231.141	437.001	604.925	653.959	404.776
158	0.6237	507.26	461.884	486.72	217.656	407.461	577.608	642.555	380.807
159	0.6337	478.432	453.749	479.745	203.093	404.441	559.846	651.054	371.82
160	0.6437	490.135	488.65	479.867	208.54	409.341	563.79	626.303	372.864
161	0.6537	536.829	492.812	515.371	218.554	419.14	596.252	654.996	385.092
162	0.6637	553.957	471.1	549.473	225.554	436.207	592.427	687.811	388.049
163	0.6737	551.676	491.952	536.071	259.556	454.008	596.108	707.25	404.892
164	0.6837	555.105	530.637	590.778	277.926	470.442	626.957	740.115	423.66
165	0.6937	557.473	581.17	596.825	260.673	474.598	661.093	738.233	456.367
166	0.7037	600.739	581.488	581.924	264.492	533.219	662.917	777.825	486.875
167	0.7137	601.033	625.739	631.678	294.853	541.173	672.933	850.287	504.605
168	0.7237	650.543	642.918	656.397	319.114	557.119	732.207	860.496	522.688
169	0.7337	685.029	623.084	700.111	290.256	600.037	768.242	842.79	507.469
170	0.7437	684.441	647.226	716.293	295.429	601.234	760.399	870.786	530.303
171	0.7537	706.801	673.015	735.573	308.413	620.103	783.097	889.076	528.248
172	0.7637	748.724	726.06	718.353	348.614	626.68	844.745	899.445	534.063
173	0.7737	745.284	724.337	712.309	343.088	651.136	880.144	933.431	549.417
174	0.7837	754.388	710.946	741.134	328.951	629.088	848.971	950.755	570.304
175	0.7937	724.88	695.066	714.058	326.845	635.066	842.666	956.267	556.423
176	0.8037	732.311	706.796	698.531	317.543	635.936	814.921	929.122	564.946
177	0.8137	696.362	691.08	683.392	321.671	656.522	812.682	901.753	598.995
178	0.8237	683.394	646.588	681.508	329.451	603.423	810.533	859.355	595.97
179	0.8337	694.601	651.239	720.297	338.002	670.112	806.039	879.43	547.324
180	0.8437	687.603	668.273	723.323	330.411	673.675	824.466	885.221	553.998
181	0.8537	736.034	673.277	725.438	338.219	677.948	851.191	937.553	583.158
182	0.8637	828.318	682.999	693.524	344.788	678.038	871.718	924.459	592.292
183	0.8737	812.735	734.172	741.793	357.722	694.321	860.334	905.076	617.029
184	0.8837	777.022	767.311	781.7	359.406	724.372	883.756	940.792	640.066
185	0.8937	769.405	745.789	776.353	374.936	739.274	854.751	1018.84	660.157
186	0.9037	815.995	786.948	811.135	364.908	728.473	896.133	1000.3	631.252
187	0.9137	889.714	802.116	854.312	384.47	790.42	920.815	1022.23	704.697
188	0.9237	876.713	823.197	876.333	409.548	790.244	916.422	1018.06	685.249
189	0.9337	899.142	803.639	845.205	390.606	812.665	987.664	1074.25	721.563
190	0.9437	973.524	833.567	889.643	458.916	816.451	1018.37	1063.37	739.304
191	0.9537	948.462	869.16	907.861	413.943	846.199	957.926	1124.82	734.755
192	0.9637	934.233	864.228	951.417	395.397	846.205	1081.65	1173.6	761.958
193	0.9737	964.704	869.986	1007.63	428.315	826.323	1033.92	1237.89	752.118
194	0.9837	957.595	927.278	991.008	481.386	913.315	1168.11	1172.61	817.584
195	0.9937	1129.69	1049.76	1097.73	494.538	1085.1	1246.44	1294.02	995.027
196	1.0037	1101.81	1094.07	1101.45	541.615	1033.6	1224.53	1295.7	923.361
197	1.0137	1064.2	985.921	1046.88	459.299	1005.62	1088.4	1231.38	830.548
198	1.0237	1072.55	936.206	1072.58	502.567	988.822	1136.33	1236.91	888.591
199	1.0337	1057.36	986.067	1070.61	485.27	1028.83	1153.8	1267.15	941.619
200	1.0437	1083.18	1008.63	1244.12	497.97	1052.35	1154.14	1217.07	927.751
201	1.0537	1082.87	993.933	1164.14	487.36	1081.46	1187.95	1229.13	897.338
202	1.0637	1062.13	1028.43	1167.36	477.316	1069.71	1190.65	1311.88	886.478
203	1.0737	1117.26	1043.28	1125.51	521.524	1057.85	1179.07	1278.64	890.119
204	1.0837	1106.09	1082.98	1180.16	490.341	1045.84	1226.67	1321.1	929.819
205	1.0937	1242.78	1068.37	1154.26	513.482	1048.2	1175.11	1278.73	921.536
206	1.1037	1182.52	1091.67	1073.38	509.09	1107.09	1218.96	1315.21	928.478
207	1.1137	1083.9	1061.52	1194.14	542.444	1088.19	1215.68	1365.36	973.986
208	1.1237	1169.64	1120.49	1233.75	547.617	1123.91	1221.95	1314.88	1023.56
209	1.1337	1245.25	1125.11	1275.63	565.605	1167.01	1321.96	1407.23	1063.83
210	1.1437	1229.93	1156.65	1276.49	546.67	1104.37	1205.14	1315.81	1003.87
211	1.1537	1236.38	1191.83	1268.62	526.439	1179.59	1326.64	1338.54	1028.26
212	1.1637	1204.39	1229.9	1283.12	534.888	1140.57	1279.61	1415.55	1026.29
213	1.1737	1307.47	1214.59	1314.18	570.356	1209.45	1279.69	1395.87	1039.67
214	1.1837	1244.44	1212.46	1330.23	573.739	1223.32	1319.42	1417.24	1028.53
215	1.1937	1285.73	1208.31	1346.88	555.108	1226.5	1392.79	1458.05	1085.38
216	1.2037	1340.39	1230.78	1252.42	639.264	1285.06	1432.93	1482.96	1101.48
217	1.2137	1319.03	1250.83	1430.5	610.866	1209.45	1444.82	1500.03	1184.06
218	1.2237	1387.22	1229.48	1363.82	638.255	1265.84	1561.06	1695.38	1229.39
219	1.2337	1402.84	1232.82	1397.86	632.843	1293.49	1517.29	1706.51	1280.94
220	1.2437	1378.7	1273.59	1484.42	675.071	1361.8	1553.3	1725.06	1326.86
221	1.2537	1493.31	1367.47	1538.41	693.025	1400.66	1626.19	1784.65	1333.11
222	1.2637	1457.66	1357.17	1439.29	704.186	1377	1660.68	1865.37	1393.37
223	1.2737	1408.9	1357.09	1473.32	722.832	1308.06	1679.95	1858.08	1346.14
224	1.2837	1507.83	1345.68	1493.51	700.02	1368.61	1558.67	1809.68	1332.73
225	1.2937	1496.48	1354.08	1435.99	673.692	1402.86	1638	1718.28	1234.94
226	1.3037	1419.16	1355.95	1484.21	658.086	1394.28	1656.22	1639.61	1248.43
227	1.3137	1418.25	1332.73	1465.4	663.057	1392.91	1558.1	1639.89	1236.89
228	1.3237	1415.14	1345.11	1603.92	676.426	1403.65	1532.01	1536.76	1156.94
229	1.3337	1457.91	1355.1	1503.59	641.825	1373.75	1483.63	1548.53	1185.67
230	1.3437	1497.01	1356.42	1566.21	687.778	1443.38	1536.9	1598.06	1182.32
231	1.3537	1507.98	1348.61	1538.39	711.443	1522.25	1472.53	1645.19	1250.71
232	1.3637	1504.63	1397.77	1550.24	680.561	1399.08	1441.6	1598.33	1245.46
233	1.3737	1464.77	1396.1	1490.65	714.13	1481.71	1561.14	1565.2	1287.46
234	1.3837	1516.75	1428.07	1559.61	727.029	1520.51	1570.21	1571.3	1259.56
235	1.3937	1508.61	1381.38	1622.42	788.784	1611.61	1589.94	1551.75	1271.99
236	1.4037	1513.17	1437.06	1804.66	834.15	1672.43	1623.28	1644.14	1270.77
237	1.4137	1515.47	1489.09	1974.26	1010.12	1911.64	1635.63	1613.93	1295.63
238	1.4237	1528.79	1474.3	2323.68	1234.63	2324	1845.94	1759.83	1323.12
239	1.4337	1567.88	1546.22	2975.5	1654.17	3221.03	2124.24	1846.17	1337.15
240	1.4437	1503.23	1564.16	3967.12	2375.06	4246.88	2559.59	2049.46	1336.13
241	1.4537	1630.94	1754.88	5228.82	3122.93	5592.79	3044.88	2285.83	1492.62
242	1.4637	1631.13	1891.78	6392.16	4092.91	7169.04	3555.26	2545.98	1514.77
243	1.4737	1617.09	1975.23	7503.22	4853.01	8568.6	4067.09	2775.51	1584.45
244	1.4837	1689.38	2047.44	8102.6	5401.43	9420.69	4388.5	2912.59	1643.62
245	1.4937	1665.23	2070.77	8255.63	5322.5	9397.41	4321.55	2955.36	1615.04
246	1.5037	1627.83	2010.56	7766.27	4942.89	8776.99	4047.61	2784.98	1552.51
247	1.5137	1650.57	1981.55	6698.28	4131.01	7387.63	3651.94	2544.5	1510.8
248	1.5237	1638.74	1831.72	5398.79	3389.17	6025.32	3190.65	2348.1	1469.5
249	1.5337	1596.44	1709.58	4140.05	2442.42	4576.62	2622.29	2167.41	1427.86
250	1.5437	1564.88	1564.31	3279.03	1817.35	3417.08	2224.3	1929.33	1387.3
251	1.5537	1518.86	1555.38	2467.95	1298.46	2567.34	1918.61	1757.73	1296.34
252	1.5637	1567.17	1514.9	2030.06	1079.81	2083.06	1724.61	1728.38	1324.12
253	1.5737	1497.41	1459.48	1846.79	866.897	1810.76	1649.63	1683.1	1245.59
254	1.5837	1518.23	1433.13	1689.49	763.376	1641.14	1552.31	1665.43	1312.65
255	1.5937	1549.11	1443.52	1606.2	657.131	1520.33	1506.45	1590.66	1300.15
256	1.6037	1523.07	1442.22	1587.63	683.05	1513.55	1511.6	1615.58	1287.55
257	1.6137	1505.56	1469.97	1512.42	667.142	1501.78	1532.54	1571.8	1249.15
258	1.6237	1531.68	1483.14	1524.9	649.245	1452.51	1503.45	1545.67	1309.79
259	1.6337	1511.49	1419.78	1526.03	673.506	1407.85	1488.14	1546.34	1319.97
260	1.6437	1562.04	1508.78	1541.63	663.863	1385.97	1536.88	1529.53	1298.83
261	1.6537	1561.47	1513.32	1564.12	639.837	1363.13	1541.65	1571.99	1314.59
262	1.6637	1536.5	1473.53	1574.53	650.537	1445.57	1474.13	1540.63	1334.25
263	1.6737	1568.39	1448.28	1523.26	642.998	1419.52	1480.15	1580.48	1311.3
264	1.6837	1606.44	1483.88	1554.11	642.676	1416.09	1522.91	1546.01	1307.55
265	1.6937	1573.8	1514.48	1611.12	609.511	1464.73	1579.22	1581.59	1324.85
266	1.7037	1569.82	1522.51	1669.87	658.06	1514.97	1540.14	1616.89	1284.67
267	1.7137	1666.12	1509.77	1623.05	672.875	1511.07	1584.85	1646.95	1351.85
268	1.7237	1624.87	1522.29	1599.47	669.165	1569.88	1559.09	1684.29	1339.3
269	1.7337	1615.86	1548.65	1653.94	688.523	1528.74	1529.22	1684.35	1385.1
270	1.7437	1688.3	1581.95	1709.69	668.209	1586.22	1570.03	1755.83	1331.55
271	1.7537	1668.84	1634.77	1675.26	695.886	1508.23	1597.21	1714.69	1407.48
272	1.7637	1699.59	1633.04	1717.14	730.422	1500.52	1663.6	1706.86	1399.7
273	1.7737	1692.69	1626.26	1727.71	724.323	1528.6	1654.56	1652.8	1407.99
274	1.7837	1673.74	1614.24	1736.61	687.523	1546.17	1611.63	1672.61	1424.97
275	1.7937	1658.25	1547.65	1664.06	706.371	1489.12	1548.2	1651.62	1465.03
276	1.8037	1692.46	1564.56	1660.32	660.744	1475.97	1577.32	1672.77	1416.67
277	1.8137	1658.94	1549.49	1677.61	697.699	1489.37	1571.58	1693.38	1384.93
278	1.8237	1612.46	1515.67	1606.05	706.522	1407.54	1556.61	1650.34	1440.29
279	1.8337	1612.17	1518.89	1549.59	739.185	1411.17	1592.89	1651.77	1393
280	1.8437	1575.63	1431.01	1644.17	706.835	1386.33	1527.87	1569.4	1396.36
281	1.8537	1603.2	1431.37	1564.19	687.907	1375.69	1486.19	1560.95	1344.55
282	1.8637	1574.49	1415.98	1527.63	644.876	1381.77	1534.49	1560.35	1329.35
283	1.8737	1486.86	1437.21	1505.94	665.102	1415.68	1481.43	1517.07	1303.34
284	1.8837	1480.22	1441.65	1523.49	655.106	1388.59	1472.03	1532.16	1305.42
285	1.8937	1480.82	1445.21	1501.82	639.958	1321.56	1427.04	1539.33	1303.41
286	1.9037	1478.56	1488.69	1503.28	621.598	1326.9	1435.83	1512.73	1307.78
287	1.9137	1481.93	1456.94	1565.66	652.118	1311.09	1499.05	1551.62	1328.13
288	1.9237	1446.45	1394.34	1477.4	675.112	1336.6	1524.38	1525.29	1364.19
289	1.9337	1502.62	1389.85	1445.97	645.563	1321.44	1545.25	1526.32	1394.81
290	1.9437	1519.02	1426.87	1525.76	660.174	1300.42	1637.05	1537.74	1404.29
291	1.9537	1533.41	1391.07	1552.28	689.474	1330.45	1652.7	1659.17	1437.52
292	1.9637	1483.39	1377.93	1563.47	747.085	1308.09	1713.34	1777.72	1552.34
293	1.9737	1481.05	1449.06	1531.61	778.625	1354.51	1926.16	1917.38	1694.97
294	1.9837	1487.62	1478.34	1500.57	846.178	1359.7	2092.33	2061.32	1802.6
295	1.9937	1528.77	1480.62	1552.84	904.75	1374.17	2226.21	2166.35	1952.51
296	2.0037	1517.82	1487.89	1562.95	951.69	1426.19	2359.15	2250.54	2003.74
297	2.0137	1551.75	1488.52	1552.73	959.668	1324.58	2336.54	2280.51	2091.18
298	2.0237	1507.48	1501.21	1599.7	933.135	1307.93	2317.19	2208.73	2081.73
299	2.0337	1524.38	1481.86	1573.05	933.62	1347.74	2228.76	2232.56	2013.67
300	2.0437	1475.77	1436.91	1526.11	883.003	1340.52	2095.04	2062.99	1912.93
301	2.0537	1435.45	1456.57	1544.86	810.321	1319.46	1885.11	1938.8	1739.21
302	2.0637	1483.95	1474.43	1489.18	765.066	1335.06	1723.47	1807.85	1585.24
303	2.0737	1541.75	1421.95	1494.74	714.816	1343.23	1633.98	1674.02	1440.57
304	2.0837	1482.08	1423.02	1566.57	720.038	1345.5	1533.9	1548.12	1378.4
305	2.0937	1525.56	1452.62	1555.14	680.784	1339.91	1519.32	1533.43	1348.4
306	2.1037	1500.16	1431.09	1488.12	676.837	1327.4	1462.07	1477.72	1285.86
307	2.1137	1525.74	1414.35	1469.23	642.55	1294.27	1393.95	1487.69	1262.84
308	2.1237	1503.71	1470.7	1503.34	641.907	1327.82	1432.25	1497.54	1310.99
309	2.1337	1481.4	1446.5	1554.3	662.57	1281.94	1427.83	1495.68	1286.58
310	2.1437	1505.24	1386.39	1484.64	695.64	1259.34	1390.48	1471.58	1268.69
311	2.1537	1506.8	1396.1	1454.41	671.198	1293.18	1396.24	1429.2	1244.33
312	2.1637	1439.92	1420.24	1466.22	636.172	1271.19	1395.92	1457.25	1291.94
313	2.1737	1445.87	1399.37	1471.39	621.708	1271.89	1382.73	1404.46	1309.09
314	2.1837	1471.55	1405.83	1438	606.999	1268.78	1374.28	1405.37	1293.91
315	2.1937	1447.25	1428.02	1400.24	635.627	1288.24	1390.59	1403.2	1252.27
316	2.2037	1390.16	1417.76	1429.4	649.302	1258.15	1362.22	1385.02	1264.74
317	2.2137	1402.11	1396.12	1411.03	644.683	1233.05	1330.37	1384.59	1225.02
318	2.2237	1413.15	1400.24	1405.93	638.132	1250.25	1358.51	1378.23	1239.84
319	2.2337	1448.26	1396.92	1368.45	633.51	1296.47	1347.84	1421.6	1297.3
320	2.2437	1456.19	1427.74	1381.33	671.207	1311.44	1399.6	1477.35	1361.98
321	2.2537	1454.91	1437.47	1458.64	705.111	1255.22	1447.12	1538.07	1388.15
322	2.2637	1403.23	1392.47	1414.27	719.6	1242.66	1442.09	1597.02	1434.86
323	2.2737	1403.21	1386.21	1436	746.039	1254.47	1527.86	1683.66	1473.97
324	2.2837	1399.14	1369.09	1483.9	732.641	1242.77	1595.15	1761.69	1591.38
325	2.2937	1413.47	1388.86	1473.28	758.945	1273.77	1605.24	1797.64	1676.55
326	2.3037	1426.78	1436.11	1452.74	792.7	1287.16	1578.9	1845.28	1670.85
327	2.3137	1406.17	1371.17	1467.26	813.558	1268.62	1599.57	1878.41	1701.33
328	2.3237	1422.83	1356	1478.81	764.29	1257.01	1587.38	1842.72	1683.13
329	2.3337	1424.17	1407.39	1469.32	761.654	1247.24	1572.37	1739.15	1615.67
330	2.3437	1432.33	1375.48	1420.27	772.743	1274.98	1554.92	1660.33	1497.72
331	2.3537	1422.09	1364.29	1398.06	715.229	1253.3	1485.45	1568.94	1404.19
332	2.3637	1425.51	1352.9	1375.16	687.229	1231.28	1409.67	1446.64	1320.01
333	2.3737	1383.09	1360.53	1373.59	679.758	1214.41	1373.92	1404.64	1246.35
334	2.3837	1352.42	1316.92	1352.16	647.824	1181.17	1332.34	1374.19	1217.09
335	2.3937	1334.23	1343.99	1356.26	646.52	1126.43	1260.4	1331.27	1201.35
336	2.4037	1299.01	1376.85	1362.2	649.121	1173.81	1239.1	1309.2	1176.3
337	2.4137	1269.14	1331.12	1350.71	648.267	1221.15	1262.64	1242.91	1187.72
338	2.4237	1311.77	1269.64	1304.22	653.114	1208.73	1238.24	1264.8	1210.83
339	2.4337	1322.38	1282.44	1337.75	658.358	1219.05	1248.14	1309.36	1176.17
340	2.4437	1339.56	1307.61	1373.17	675.112	1187.07	1243.12	1314.71	1173.58
341	2.4537	1350.01	1303.31	1329.83	653.707	1177.79	1250.13	1285.04	1194.79
342	2.4637	1358.34	1325.46	1298.47	626.757	1177.87	1232.8	1269.65	1183.78
343	2.4737	1313.17	1315.38	1307.65	636.744	1157.05	1218.92	1281.51	1195.9
344	2.4837	1287.44	1294.28	1331.1	636.479	1177.42	1251.45	1278.89	1188.02
345	2.4937	1307.07	1318.54	1338.59	631.655	1158.31	1273.24	1287.3	1164.65
346	2.5037	1328.76	1277.9	1332.13	631.936	1130.88	1232.54	1275.41	1179.22
347	2.5137	1324.54	1245.29	1334.61	631.359	1159.51	1227.08	1238.88	1158.05
348	2.5237	1289.22	1278.94	1340.19	599.236	1156.13	1227.16	1225.13	1136.03
349	2.5337	1292.82	1268.31	1314.91	623.838	1126.39	1239.93	1230.39	1164.66
350	2.5437	1307.74	1248.85	1274.17	636.316	1124.61	1247.39	1232.33	1197.34
351	2.5537	1281.77	1245.14	1310.42	632.568	1154.56	1241.84	1244.48	1194.51
352	2.5637	1269.72	1274.68	1330.5	640.434	1191.69	1247.2	1269.35	1154.61
353	2.5737	1300.28	1278.84	1297.71	623.801	1135.48	1220.02	1294.26	1136.42
354	2.5837	1336.05	1271.45	1319.19	618.72	1102.52	1238.7	1303.7	1102.14
355	2.5937	1315.58	1285.64	1302.92	648.509	1130.15	1270.68	1320.78	1127.15
356	2.6037	1245.21	1253.02	1308.16	661.421	1137.1	1235.97	1359.94	1199.17
357	2.6137	1256.59	1278.29	1345.05	643.654	1151.7	1227.67	1350.67	1210.53
358	2.6237	1300.18	1287.13	1319.24	653.003	1155.42	1275.33	1334.24	1185.62
359	2.6337	1294.77	1280.16	1323.55	693.187	1132.39	1320.17	1310.5	1162.02
360	2.6437	1304.99	1261.84	1307.5	696.497	1134.42	1245.6	1302.41	1155.21
361	2.6537	1327.43	1222.67	1290.41	650.472	1116.98	1163.43	1306.24	1150.35
362	2.6637	1296.06	1223.83	1280.41	637.803	1124.9	1173.92	1279.95	1154.73
363	2.6737	1247.18	1238.21	1274.21	620.637	1112.15	1200.07	1232.18	1103.22
364	2.6837	1214.84	1217.39	1248.07	610.722	1051.41	1112.62	1223.17	1064.12
365	2.6937	1236.32	1182.58	1219.52	587.746	1069.83	1108.72	1213.6	1073.42
366	2.7037	1219.46	1171.91	1178.72	618.633	1046.64	1145.33	1154.87	1064.88
367	2.7137	1163.93	1180.5	1198.61	653.58	1032.96	1134.92	1142.28	1063.18
368	2.7237	1209.36	1171.48	1264.99	634.107	1054.1	1133.95	1136.96	1046.35
369	2.7337	1187.2	1185.5	1206.41	615.44	1029.89	1135.78	1153.13	1000.88
370	2.7437	1114.96	1177.97	1187.51	604.247	1035.8	1111.11	1170.02	1013.97
371	2.7537	1148.17	1148.55	1192.42	609.36	1015.66	1105.16	1113.17	1086.07
372	2.7637	1147.08	1173.97	1192.59	619.021	1013.85	1102.04	1109.98	1115.52
373	2.7737	1174.12	1140.08	1207.91	624.262	1034.64	1107.44	1110.54	1070.44
374	2.7837	1194.41	1148.14	1169.48	606.024	1061.05	1107.87	1091.93	1073.03
375	2.7937	1151.08	1162.23	1217.17	617.761	1057.48	1099.5	1129.44	1096.67
376	2.8037	1140.03	1163.29	1231.38	615.313	1012.45	1071.93	1151.91	1051.71
377	2.8137	1145.54	1159.37	1199.85	604.658	1018.75	1047.24	1120.34	1028.47
378	2.8237	1138.54	1151.01	1171.4	624.039	1073.22	1076.75	1088.35	1028.04
379	2.8337	1144.89	1157.56	1170.92	635.468	1046.61	1107.65	1068.71	1023.85
380	2.8437	1179.51	1143.53	1212	615.179	1019.91	1085.52	1053.9	1004.32
381	2.8537	1173.85	1139.38	1189.03	571.554	1016.69	1058.48	1075.41	999.728
382	2.8637	1147.23	1152.52	1182.65	586.858	1000.98	1035.24	1083.39	1037.75
383	2.8737	1135.92	1119.13	1187.23	614.692	959.564	1076.19	1051.44	1014.29
384	2.8837	1132.48	1129.62	1116.07	619.061	973.467	1089.61	1051.62	961.572
385	2.8937	1153.68	1142.27	1141.09	628.979	1006.66	1064.67	1046.82	1016.6
386	2.9037	1159.65	1113.18	1171.16	651.894	1013.45	1036.72	1058.74	1020.34
387	2.9137	1121.49	1107.93	1123.53	630.97	967.847	1040.49	1082.24	978.383
388	2.9237	1115.51	1124.05	1077.64	630.916	973.883	1034.44	1104.49	984.843
389	2.9337	1104.66	1116.91	1135.69	617.117	1005.1	1033.11	1080.71	998.412
390	2.9437	1118.96	1109.07	1153.48	606.216	1000.44	1027.99	1024.12	1004.58
391	2.9537	1092.66	1163.28	1097.97	626.117	1018.75	1013.31	1029.39	1011.02
392	2.9637	1090.08	1144.84	1126.46	631.025	977.954	1045.89	1052.85	952.894
393	2.9737	1102.77	1137.61	1126.9	620.111	945.343	1040.62	1036.85	933.835
394	2.9837	1093	1130.5	1100.01	625.388	967.648	1028.61	995.074	917.077
395	2.9937	1099.47	1071.33	1077.48	606.328	969.411	1003.78	984.403	938.813
396	3.0037	1103.78	1089.67	1121.44	599.477	964.352	1016.12	985.456	968.168
397	3.0137	1086.24	1118.69	1124.7	612	984.529	1023.93	994.381	948.799
398	3.0237	1088.65	1034.5	1115.11	618.147	986.143	1002.63	1013.29	942.181
399	3.0337	1082.98	1035.77	1101.81	616.945	967.964	1011.27	1037.1	953.63
400	3.0437	1108.42	1061.73	1081.19	589.469	950.803	962.082	1045.95	971.055
401	3.0537	1126.22	1051.31	1081.36	608.728	928.461	942.525	973.665	921.882
402	3.0637	1067.25	1062.45	1084.93	599.985	921.746	972.983	978.02	944.515
403	3.0737	1034.6	1039.59	1070.48	623.453	904.365	993.224	992.299	971.971
404	3.0837	1056.56	1043.73	1092.47	597.875	935.094	971.221	971.858	938.273
405	3.0937	1074.39	1035.36	1088.69	593.604	911.982	998.176	1012.27	941.022
406	3.1037	994.969	1035.69	1050.34	604.447	886.398	1017	980.191	925.556
407	3.1137	994.871	1019.65	1034.69	603.647	913.799	984.651	1000.79	917.088
408	3.1237	1019.72	1028.37	1048.59	609.538	909.247	967.583	1000.63	948.503
409	3.1337	1026.38	1079.46	1072.56	608.825	923.844	982.667	982.653	928.581
410	3.1437	1020.96	1032.01	1047.83	630.506	913.948	952.653	1049.9	912.749
411	3.1537	1005.58	1034.73	1052.16	601.41	892.668	965.162	994.439	928.783
412	3.1637	990.121	1054.15	1001.85	608.061	888.632	971.798	975.574	919.317
413	3.1737	989.675	1087.43	1035.25	594.94	906.837	950.728	975.732	946.008
414	3.1837	986.662	1043.87	991.398	593.528	946.186	947.037	949.506	941.073
415	3.1937	1013.44	1030.53	1047.76	567.704	890.055	966.598	974.368	909.58
416	3.2037	997.108	1057.41	1002.53	603.257	893.59	981.014	941.714	920.708
417	3.2137	991.711	1031	1032.7	628.343	888.799	980.975	966.46	943.646
418	3.2237	1031.91	1049.04	1023.3	625.991	886.325	1014.84	986.832	935.463
419	3.2337	1034.88	1045.91	1015.87	614.575	915.986	1040.25	996.686	988.875
420	3.2437	1047.57	1041.96	1064.78	645.819	902.643	1046.77	1082.1	1013.04
421	3.2537	1083.7	1076.53	1057.82	691.385	940.88	1059.8	1162.24	1094.99
422	3.2637	1087.75	1095.8	1117.22	783.766	953.101	1146.14	1217.3	1156.35
423	3.2737	1102.58	1056.43	1176.81	798.098	980.747	1159.89	1270.23	1190.09
424	3.2837	1158.77	1121.87	1139.82	866.649	984.989	1238.94	1381.67	1271.43
425	3.2937	1132.32	1129.14	1210.68	879.541	1026.16	1249.93	1423.56	1333.39
426	3.3037	1179.77	1198.3	1260.74	825.397	1006.52	1290.95	1449.55	1362.51
427	3.3137	1157.89	1168.78	1222.96	843.169	978.388	1331.18	1481.92	1407.38
428	3.3237	1112.51	1155.24	1198.41	873.396	987.125	1325.53	1457.75	1370.55
429	3.3337	1090.23	1100.66	1136.26	816.872	1025.46	1253.59	1378.67	1263.76
430	3.3437	1092.92	1061.1	1154.11	773.412	995.112	1217.69	1340.35	1241.66
431	3.3537	1060.85	1065.01	1103.31	725.275	917.002	1142.64	1267.65	1185.38
432	3.3637	983.02	1066.69	1072.58	706.979	915.504	1087.61	1213.97	1070.45
433	3.3737	986.303	1035.45	1039.97	685.933	895.687	1048.81	1085	1013.43
434	3.3837	960.609	999.737	1021.33	642.746	845.138	989.832	1011.47	940.965
435	3.3937	927.722	986.952	988.717	651.182	839.599	961.396	954.144	903.606
436	3.4037	897.804	936.021	976.06	618.461	836.924	942.874	917.04	850.776
437	3.4137	909.185	894.663	931.356	592.778	790.381	900.866	891.983	848.726
438	3.4237	911.037	928.829	939.236	569.526	797.491	894.64	893.613	819.377
439	3.4337	942.902	917.724	945.332	552.272	817.932	860.69	907.298	823.506
440	3.4437	936.742	934.77	926.298	560.851	847.751	844.086	903.536	822.876
441	3.4537	925.97	928.86	896.984	554.614	782.858	869.57	865.186	825.297
442	3.4637	926.531	921.098	921.024	587.868	817.854	835.924	824.992	839.963
443	3.4737	888.755	881.757	893.126	594.905	803.226	855.167	842.374	844.1
444	3.4837	891.974	867.284	881.805	584.4	811.921	857.533	887.578	834.562
445	3.4937	940.641	911.537	931.777	597.477	793.106	874.932	891.539	858.984
446	3.5037	931.756	951.482	974.192	617.284	791.449	867.665	882.35	841.619
447	3.5137	880.01	909.104	936.187	623.572	785.441	872.293	877.164	839.985
448	3.5237	907.014	892.74	917.075	603.049	795.031	873.407	849.954	847.14
449	3.5337	902.11	896.516	908.758	581.658	763.883	860.785	876.621	871.05
450	3.5437	909.17	883.01	928.064	589.935	777.169	846.615	873.48	903.665
451	3.5537	924.48	905.67	939.805	605.031	778.912	882.425	881.546	872.358
452	3.5637	943.766	911.274	894.639	625.373	788.421	889.442	941.373	914.017
453	3.5737	916.984	945.911	902.715	637.751	787.634	932.279	996.696	903.051
454	3.5837	916.057	938.941	922.01	661.611	776.272	959.622	1012.41	935.201
455	3.5937	910.224	920.187	931.243	692.31	795.811	992.8	1083.83	973.67
456	3.6037	916.576	945.004	970.649	754.726	841.375	995.895	1166.45	1065.08
457	3.6137	954.002	1047.72	980.992	823.015	858.054	1075.83	1301.93	1237.34
458	3.6237	1005.36	1083.26	1045	916.038	855.049	1150.27	1470.21	1385.96
459	3.6337	1054.38	1127.31	1155.94	1048.82	884.206	1361.23	1730.69	1612.33
460	3.6437	1061.7	1189.93	1252.07	1185.12	911.257	1478.32	1933.13	1847.98
461	3.6537	1125.91	1236.66	1295.15	1324.61	966.631	1581.79	2218.74	2118.87
462	3.6637	1212.84	1313.12	1320.02	1452.9	1029.24	1714.53	2421.86	2297.76
463	3.6737	1254.21	1372.77	1381.75	1538.28	1029.12	1826.43	2582.55	2422.53
464	3.6837	1304.11	1394.76	1424.89	1583.39	1028.27	1913.73	2726.99	2599.41
465	3.6937	1323.02	1432.66	1427.72	1590.97	1041.33	1955.53	2744.87	2652.62
466	3.7037	1306.54	1371.22	1419.92	1529.2	1005.69	1906.61	2622.06	2642.59
467	3.7137	1271.26	1293.08	1362.94	1503.2	1002.21	1790.76	2484.68	2477.72
468	3.7237	1187.5	1249.15	1258.86	1417.19	991.498	1589.72	2239.51	2223.76
469	3.7337	1080.11	1177.25	1184.66	1249.15	941.127	1454.16	1939.85	1917.92
470	3.7437	1031.74	1106.56	1127.93	1087.27	880.301	1282.21	1679.16	1668.25
471	3.7537	994.026	1021.43	1050.48	977.98	839.935	1148.66	1511.51	1428.62
472	3.7637	918.803	952.338	981.954	857.001	835.857	1083.39	1332.28	1255.9
473	3.7737	900.346	917.177	954.878	751.037	779.286	973.561	1148.61	1082.89
474	3.7837	865.657	862.349	930.21	662.921	709.311	888.519	1002.23	912.961
475	3.7937	807.89	824.263	870.575	604.734	709.315	829.401	917.285	866.854
476	3.8037	817.405	831.762	819.755	587.38	709.174	780.401	885.977	828.522
477	3.8137	809.008	844.447	826.275	598.833	732.232	776.812	831.383	736.409
478	3.8237	807.455	830.577	849.095	564.295	681.018	762.41	816.698	719.399
479	3.8337	812.986	810.525	859.184	557.819	674.811	745.624	781.625	721.43
480	3.8437	771.28	814.908	829.166	573.377	682.321	747.589	741.397	710.32
481	3.8537	782.208	817.563	811.585	561.128	686.087	735.818	758.174	708.464
482	3.8637	808.167	805.929	823.474	541.044	703.962	741.989	765.306	693.703
483	3.8737	781.323	767.616	792.432	541.742	717.057	754.618	731.654	689.607
484	3.8837	777.332	745.849	805.264	523.717	709.911	739.776	746.216	703.462
485	3.8937	783.997	793.075	811.473	532.741	713.582	728.035	731.503	707.773
486	3.9037	757.853	806.814	808.226	589.365	683.071	729.598	761.512	696.228
487	3.9137	766.17	772.783	812.41	606.962	655.082	717.503	767.347	711.968
488	3.9237	809.787	776.052	789.568	608.156	668.716	713.888	731.995	717.418
489	3.9337	815.628	820.347	764.123	620.389	654.949	747.842	776.905	718.873
490	3.9437	784.372	820.72	784.933	609.725	652.848	767.734	813.77	746.083
491	3.9537	776.707	795.377	801.038	608.465	703.42	789.211	811.125	757.838
492	3.9637	778.748	789.519	812.4	654.284	702.356	798.585	869.376	795.42
493	3.9737	774.421	813.73	817.155	658.921	677.964	780.324	907.123	836.453
494	3.9837	761.616	828.01	805.305	652.383	655.204	800.402	899.569	825.372
495	3.9937	749.308	799.504	818.384	682.124	689.428	837.891	937.945	816.051
496	4.0037	778.015	789.374	826.399	681.635	712.16	824.478	944.332	843.687
497	4.0137	816.402	788.372	841.778	654.265	668.263	789.052	921.104	894.098
498	4.0237	803.128	765.302	829.508	674.195	685.756	798.46	925.336	879.889
499	4.0337	787.049	773.89	822.003	680.269	684.013	821.244	898.418	881.276
500	4.0437	760.453	783.824	828.026	645.279	666.068	828.237	910.561	868.071
501	4.0537	727.809	786.74	823.586	629.054	648.474	803.488	873.366	788.777
502	4.0637	725.903	764.673	812.336	591.887	635.301	768.91	789.773	744.284
503	4.0737	735.753	739.727	761.706	582.338	671.839	739.107	777.82	749.345
504	4.0837	718.639	751.178	770.715	585.26	644	721.203	747.683	744.96
505	4.0937	721.6	744.314	781.242	541.005	593.804	706.182	744.303	715.559
506	4.1037	721.051	733.755	743.495	521.017	598.149	676.092	740.492	698.234
507	4.1137	716.392	743.157	723.803	534.424	619.927	672.652	716.216	680.782
508	4.1237	737.29	735.308	726.144	525.949	644.799	685.721	713.522	641.822
509	4.1337	716.989	703.916	718.993	510.901	647.101	672.512	692.817	615.769
510	4.1437	690.711	686.293	697.262	519.791	634.634	666.72	670.404	627.426
511	4.1537	673.528	697.59	703.518	511.168	622.276	657.64	649.962	641.59
512	4.1637	659.888	711.836	695.364	504.357	612.574	639.226	653.118	636.239
513	4.1737	672.231	696.544	712.408	517.175	594.366	654.857	663.437	596.094
514	4.1837	674.049	686.157	717.397	490.511	606.772	663.977	658.546	597.357
515	4.1937	684.973	661.764	701.906	488.681	610.889	642.277	665.662	632.389
516	4.2037	707.41	675.029	692.192	489.547	581.764	643.589	661.022	603.671
517	4.2137	698.148	717.173	688.873	476.64	593.919	653.637	640.281	602.731
518	4.2237	691.966	680.794	710.992	499.037	634.883	652.732	638.862	633.288
519	4.2337	664.494	671.918	673.234	495.626	631.2	649.187	644.672	635.584
520	4.2437	669.177	700.008	658.3	494.504	576.686	636.482	650.853	617.076
521	4.2537	686.718	690.722	696.019	508.549	586.586	634.031	633.464	577.886
522	4.2637	658.768	672.729	714.088	501.822	584.678	617.931	609.739	573.108
523	4.2737	651.191	679.693	702.829	501.272	582.625	604.614	622.493	607.665
524	4.2837	672.917	676.996	687.919	505.074	629.568	606.221	626.242	614.242
525	4.2937	664.553	661.33	659.94	476.765	610.113	627.925	629.948	589.636
526	4.3037	636.657	656.727	636.904	495.583	562.948	627.632	625.786	600.474
527	4.3137	642.751	659.496	654.075	509.187	562.843	631.023	619.491	610.491
528	4.3237	629.87	672.671	674.067	497.98	573.006	615.221	628.003	626.212
529	4.3337	629.134	665.539	680.884	481.737	567.364	583.014	636.959	624.019
530	4.3437	644.447	651.464	699.242	488.059	567.463	584.334	617.397	609.029
531	4.3537	650.88	655.541	680.336	515.57	570.1	589.035	609.073	582.131
532	4.3637	645.449	670.524	642.773	501.735	570.17	605.277	638.201	575.232
533	4.3737	640.513	684.025	646.907	489.473	543.39	604.346	636.53	598.332
534	4.3837	633.944	654.947	645.26	506.393	548.66	595.479	615.678	612.845
535	4.3937	657.708	641.82	652.969	530.683	542.813	631.119	600.382	580.39
536	4.4037	657.113	653.543	696.437	516.425	548.7	621.96	602.073	548.101
537	4.4137	644.349	657.104	680.926	473.49	547.082	600.821	605.347	558.845
538	4.4237	637.192	661.168	640.453	468.954	555.113	588.676	622.56	569.258
539	4.4337	627.726	636.059	650.744	492.732	566.509	611.656	629.132	559.637
540	4.4437	642.223	618.065	653.467	507.239	549.544	627.924	589.452	559.552
541	4.4537	628.826	611.016	658.341	496.43	523.442	591.567	593.046	585.619
542	4.4637	614.789	607.181	652.603	500.445	539.201	583.991	583.373	580.234
543	4.4737	601.854	626.868	633.09	506.108	576.071	600.524	580.577	562.411
544	4.4837	643.745	651.293	656.329	492.315	550.051	591.22	580.888	564.905
545	4.4937	639.827	655.312	630.768	490.644	526.51	565.777	572.175	539.616
546	4.5037	616.797	619.764	614.092	514.111	534.483	581.128	578.299	522.884
547	4.5137	615.35	588.786	604.46	494.845	552.889	591.356	564.639	553.999
548	4.5237	626.649	606.167	598.351	470.094	529.035	568.913	578.378	586.498
549	4.5337	583.35	615.831	612.783	471.916	522.837	565.171	582.282	548.516
550	4.5437	566.123	633.56	608.239	499.187	545.518	556.915	583.955	549.813
551	4.5537	579.689	615.634	604.731	517.485	546.824	554.962	598.174	559.516
552	4.5637	599.843	620.206	614.233	497.526	521.518	541.998	551.805	558.089
553	4.5737	594.24	634.658	613.151	504.074	532.829	575.342	529.407	537.984
554	4.5837	579.287	616.176	644.013	513.031	519.206	581.588	543.019	529.128
555	4.5937	579.741	622.321	647.375	485.132	513.595	551.084	528.341	564.506
556	4.6037	578.317	592.458	625.268	465.704	534.056	552.663	547.895	529.999
557	4.6137	613.731	592.881	606.115	468.588	520.36	569.238	555.838	515.667
558	4.6237	573.942	616.356	592.898	481.492	523.897	576.786	549.807	540.002
559	4.6337	563.415	584.944	622.732	488.222	519.099	561.856	541.391	559.655
560	4.6437	565.032	588.185	637.049	490.195	524.388	567.573	565.959	532.932
561	4.6537	584.149	591.893	619.965	468.532	514.494	584.726	541.86	514.722
562	4.6637	577.295	579.415	612.125	475.435	502.205	547.497	550.601	524.604
563	4.6737	585.529	560.53	607.377	477.413	479.834	549.878	548.591	534.506
564	4.6837	566.249	575.76	617.903	469.82	500.909	533.029	549.164	544.448
565	4.6937	574.708	595.782	597.764	452.216	502.377	536.927	548.127	533.038
566	4.7037	579.582	564.202	612.052	463.172	478.028	539.68	539.493	509.38
567	4.7137	556.74	579.616	593.716	437.328	476.802	549.08	541.703	519.261
568	4.7237	561.227	573.362	557.786	455.212	483.518	558.037	530.151	531.897
569	4.7337	582.768	579.113	561.906	465.383	501.929	570.406	519.966	532.549
570	4.7437	585.759	577.554	574.26	477.371	498.294	568.343	511.681	530.963
571	4.7537	573.58	598.504	582.361	494.412	514.34	558.643	530.339	513.168
572	4.7637	572.049	602.665	560.283	469.664	532.631	552.101	524.647	496.788
573	4.7737	563.558	556.563	585.401	470.976	508.119	568.333	522.861	495.654
574	4.7837	545.562	538.704	542.671	490.277	482.092	559.829	525.582	519.537
575	4.7937	563.801	576.297	568.997	477.617	463.123	538.728	518.686	532.64
576	4.8037	565.373	566.968	589.497	471.795	473.68	519.771	533.724	517.41
577	4.8137	555.673	537.66	543.086	464.539	475.809	519.461	515.825	493.175
578	4.8237	555.787	573.382	531.695	480.703	498.843	508.716	534.479	499.009
579	4.8337	547.296	575.522	544.727	446.536	484.205	525.039	543.513	515.349
580	4.8437	542.503	526.32	578.55	446.236	483.76	526.819	509.608	520.39
581	4.8537	541.215	546.182	570.922	477.428	529.389	516.577	508.075	493.978
582	4.8637	570.983	566.389	568.613	468.204	514.595	509.516	539.99	480.66
583	4.8737	510.365	547.695	575.42	453.128	479.866	509.219	528.305	457.343
584	4.8837	549.187	540.871	561.969	450.325	478.02	528.78	533.508	474.322
585	4.8937	523.679	543.942	548.536	478.04	472.541	518.489	523.246	499.143
586	4.9037	515.532	526.725	557.76	482.762	469.505	553.843	508.805	475.62
587	4.9137	525.464	519.879	576.573	450.361	483.784	533.092	513.817	497.941
588	4.9237	525.353	535.772	569.667	451.701	468.545	499.152	498.451	492.499
589	4.9337	526.432	535.82	523.105	428.132	462.607	498.005	507.143	476.801
590	4.9437	517.978	539.867	499.927	462.057	435.724	497.363	506.792	497.046
591	4.9537	505.41	557.02	582.41	432.122	416.261	522.092	487.565	516.519
592	4.9637	521.613	515.912	528.114	428.706	439.948	486.303	502.808	479.676
593	4.9737	539.677	522.527	547.95	448.379	454.783	510.999	491.294	466.667
594	4.9837	527.5	506.272	557.989	443.947	422.867	506.977	504.924	455.032
595	4.9937	530.93	531.176	544.585	459.545	444.329	512.13	475.36	461.464
596	5.0037	524.768	523.154	533.562	449.588	415.23	474.188	515.939	464.034
597	5.0137	523.918	529.647	545.644	473.281	420.104	473.026	502.311	469.466
598	5.0237	511.967	504.012	524.551	453.716	451.487	468.802	472.08	453.134
599	5.0337	519.474	508.29	522.094	449.708	449.711	513.128	495.143	487.323
600	5.0437	517.662	530.931	515.434	422.016	469.824	496.564	492.08	480.578
601	5.0537	510.166	517.871	523.28	445.114	480.386	469.9	470.505	452.413
602	5.0637	512.289	531.876	536.393	426.412	446.146	450.795	489.856	448.855
603	5.0737	538.894	534.283	534.953	426.683	438.748	474.663	493.891	430.278
604	5.0837	527.523	541.437	552.603	441.07	432.72	494.44	485.392	432.52
605	5.0937	512.772	513.002	516.24	415.003	447.106	496.572	501.846	421.45
606	5.1037	493.035	531.044	531.011	415.058	457.168	498.904	509.593	470.076
607	5.1137	512.414	558.085	541.442	437.384	445.516	514.65	491.823	451.189
608	5.1237	502.64	539.51	549.914	465.095	417.465	458.127	472.344	436.334
609	5.1337	522.569	507.211	507.154	449.024	455.926	434.423	464.113	435.914
610	5.1437	492.507	473.767	506.846	426.267	437.877	436.388	487.95	435.128
611	5.1537	519.902	462.411	478.225	438.222	410.19	434.525	502.54	441.781
612	5.1637	512.906	514.769	533.213	422.759	433.614	423.009	513.819	448.695
613	5.1737	471.904	505.416	513.267	453.454	420.741	473.114	470.726	430.901
614	5.1837	466.613	497.551	481.631	447.739	464.841	449.492	434.051	454.624
615	5.1937	551.145	504.013	524.298	413.175	430.455	435.074	456.3	427.972
616	5.2037	491.964	477.551	492.129	396.772	440.454	484.011	498.651	432.353
617	5.2137	488.187	493.573	487.603	408.779	410.603	463.465	420.739	441.535
618	5.2237	476.859	501.546	527.927	441.844	407.135	438.792	444.175	437.834
619	5.2337	465.801	493.345	525.836	411.822	409.019	440.235	459.828	418.361
620	5.2437	464.114	492.899	506.492	438.004	418.236	434.161	456.728	433.525
621	5.2537	469.305	490.75	504.956	433.528	407.64	428.698	469.959	418.389
622	5.2637	493.293	490.281	491.887	469.768	419.729	445.561	457.817	409.371
623	5.2737	471.986	480.896	490.261	419.386	423.305	443.807	451.694	414.382
624	5.2837	470.078	499.532	455.631	429.54	431.659	425.836	456.693	431.124
625	5.2937	501.982	496.193	510.643	405.317	439.787	418.021	460.488	410.066
626	5.3037	450.807	472.575	482.89	416.534	399.516	420.878	424.43	415.126
627	5.3137	479.552	468.386	506.747	398.91	407.329	460.174	447.783	466.494
628	5.3237	481.549	488.586	486.246	426.358	385.781	435.405	474.648	440.171
629	5.3337	479.873	455.647	501.4	410.555	383.691	441.742	414.295	399.49
630	5.3437	461.346	466.624	491.406	407.117	407.351	434.5	441.807	388.738
631	5.3537	455.882	458.705	486.415	403.316	396.277	411.428	411.485	430.79
632	5.3637	460.007	494.248	482.737	391.396	396.195	451.709	444.773	403.353
633	5.3737	491.042	510.195	488.51	439.085	424.735	411.712	462.021	420.528
634	5.3837	444.122	494.987	478.168	400.671	416.656	404.791	443.848	409.42
635	5.3937	430.012	472.937	511.436	423.061	386.146	417.352	448.088	370.815
636	5.4037	481.811	428.748	521.121	428.693	395.652	431.359	445.083	388.687
637	5.4137	453.785	471.775	526.315	426.288	367.056	434.319	432.003	392.399
638	5.4237	449.665	472.657	479.714	386.778	371.358	444.464	432.212	391.966
639	5.4337	444.137	459.149	445.203	381.51	409.091	420.26	398.54	378.412
640	5.4437	432.009	449.064	501.862	402.042	393.966	422.235	401.194	393.14
641	5.4537	440.538	481.788	497.266	377.311	392.029	424.316	440.049	424.169
642	5.4637	451.292	454.725	472.253	366.089	383.985	431.135	449.284	390.124
643	5.4737	460.499	421.58	452.905	428.551	375.994	423.621	412.055	404.711
644	5.4837	466.9	413.209	473.823	432.752	378.155	424.663	404.268	451.894
645	5.4937	440.057	450.5	468.905	376.448	397.84	410.234	404.407	424.569
646	5.5037	430.703	493.777	446.627	386.642	368.805	442.348	399.667	413.639
647	5.5137	442.361	433.768	474.263	377.698	411.051	423.698	408.552	370.729
648	5.5237	498.865	450.986	449.36	394.26	370.694	399.213	379.909	396.252
649	5.5337	441.714	468.461	442.954	398.402	390.469	443.717	395.004	405.004
650	5.5437	423.476	460.187	444.683	419.406	357.187	438.831	378.778	384.885
651	5.5537	452.971	432.488	469.936	417.57	344.007	428.309	396.422	374.568
652	5.5637	439.816	435.678	473.168	378.339	383.444	436.145	409.876	384.516
653	5.5737	427.811	437.906	424.855	409.558	384.579	395.337	408.628	425.575
654	5.5837	443.555	407.786	433.735	376.373	371.578	381.467	403.226	384.695
655	5.5937	414.77	437.714	428.633	409.256	405.934	431.703	385.771	358.403
656	5.6037	400.685	432.103	407.428	387.325	371.731	456.635	415.302	354.321
657	5.6137	410.027	408.448	465.782	368.783	369.403	401.717	407.646	371.492
658	5.6237	424.058	416.722	417.428	371.212	360.794	353.494	428.155	377.907
659	5.6337	437.973	461.135	471.471	398.092	347.695	399.561	427.775	389.314
660	5.6437	437.25	439.084	449.944	384.945	380	417.462	413.732	402.06
661	5.6537	448.771	466.631	434.953	396.797	351.951	384.897	421.285	350.152
662	5.6637	400.218	433.006	420.075	407.306	353.44	412.008	397.221	395.376
663	5.6737	418.134	445.17	419.428	380.731	375.9	410.133	426.287	371.267
664	5.6837	434.076	397.766	410.938	349.701	371.656	364.963	394.838	362.742
665	5.6937	404.374	394.503	442.711	396.061	349.291	369.125	363.768	357.947
666	5.7037	394.568	423.374	420.508	379.184	369.96	423.128	415.425	355.687
667	5.7137	386.65	430.702	429.17	364.095	353.515	403.079	405.778	364.868
668	5.7237	377.399	410.082	432.533	366.969	384.875	366.242	363.289	364.549
669	5.7337	367.135	432.485	423.399	387.2	359.958	413.468	388.376	379.513
670	5.7437	418.075	397.609	434.438	369.402	315.248	402.549	350.775	393.52
671	5.7537	445.034	434.166	423.27	361.915	366.799	395.871	372.951	425.741
672	5.7637	421.295	409.581	459.744	392.009	334.321	395.302	401.568	365.416
673	5.7737	404.916	401.567	424.009	397.46	344.653	404.936	391.181	381.143
674	5.7837	434.756	450.016	396.492	377.95	335.923	367.949	426.46	387.58
675	5.7937	389.177	416.012	417.279	371.954	335.624	399.954	336.384	338.628
676	5.8037	397.265	381.129	427.449	368.745	325.496	363.283	357.455	401.97
677	5.8137	408.234	438.774	400.358	365.071	347.356	384.062	421.974	360.816
678	5.8237	371.912	389.162	418.74	379.504	319.008	391.247	370.962	408.7
679	5.8337	370.948	410.152	415.082	362.567	383.336	346.487	372.44	392.43
680	5.8437	375.646	416.018	431.449	340.551	341.913	380.12	402.966	422.649
681	5.8537	349.047	413.157	391.159	394.819	339.995	385.688	405.153	385.156
682	5.8637	370.192	427.886	416.014	375.93	341.757	359.004	431.737	406.893
683	5.8737	419.787	433.769	421.891	396.842	304.028	384.839	388.93	392.904
684	5.8837	381.964	386.856	421.914	384.895	369.95	366.861	397.977	375.983
685	5.8937	400.08	420.124	398.935	396.186	344.922	362.885	440.127	439.123
686	5.9037	410.067	391.98	428.21	399.082	331.855	364.924	414.116	383.971
687	5.9137	417.998	393.977	414.092	382.959	348.81	398.1	410.951	402.071
688	5.9237	391.942	409.021	446.203	411.989	342.814	385.067	383.048	369.075
689	5.9337	360.878	422.105	394.929	365.929	358.883	405.089	388.012	334.836
690	5.9437	377.076	410.051	429.078	355.834	337.829	363.837	408.094	393.043
691	5.9537	403.142	396.019	406.005	360.856	331.764	385.998	382.896	359.837
692	5.9637	396.116	403.072	398.977	346.802	362.994	336.835	383.983	372.86
693	5.9737	365.895	393.958	419.063	368.895	363.985	360.872	390.048	381.015
694	5.9837	383.931	368.839	437.242	341.775	328.833	363.792	356.825	320.84
695	5.9937	405.935	355.82	369.925	353.786	311.704	391.932	359.795	349.904
696	6.0037	346.721	388.067	384.898	402.947	319.725	345.806	336.731	345.862
697	6.0137	366.802	390.108	410.887	356.86	320.84	352.931	347.982	340.84
698	6.0237	394.04	395.052	364.758	332.793	349.891	357.982	324.86	307.765
699	6.0337	356.933	354.749	361.871	365.882	363.991	336.82	341.827	351.837
700	6.0437	391.135	352.622	413.124	353.747	342.78	335.806	374.857	368.85
701	6.0537	367.95	383.765	362.765	384.914	344.911	342.724	366.873	360.77
702	6.0637	364.803	361.824	391.91	345.753	312.735	360.94	366.946	313.712
703	6.0737	398.881	387.959	387.92	339.823	341.792	359.916	345.795	327.781
704	6.0837	399.912	355.975	392.066	321.744	292.614	349.974	350.833	336.899
705	6.0937	362.842	365.951	403.056	350.743	291.572	357.825	301.619	350.931
706	6.1037	335.762	366.912	322.67	344.71	316.759	342.765	361.95	330.822
707	6.1137	392.957	383.948	400.874	358.722	302.641	349.685	310.715	337.768
708	6.1237	374.876	392.898	358.795	351.866	302.731	330.718	302.673	302.592
709	6.1337	384.804	365.761	393.966	370.903	332.747	331.763	352.706	340.772
710	6.1437	367.755	376.82	372.9	376.903	329.772	378.966	356.763	307.649
711	6.1537	357.827	318.742	364.837	342.709	288.623	342.78	309.639	314.726
712	6.1637	348.911	352.902	378.818	324.677	305.696	336.817	343.836	331.795
713	6.1737	359.866	366.904	396.842	337.682	324.734	351.809	379	311.666
714	6.1837	340.65	365.76	381.849	345.739	329.798	353.902	356.905	318.714
715	6.1937	347.677	374.81	344.808	361.921	292.617	302.686	342.763	280.584
716	6.2037	341.776	361.753	379.881	329.816	309.68	344.785	338.715	309.772
717	6.2137	332.792	337.703	348.746	317.666	320.743	367.754	339.747	344.735
718	6.2237	346.85	331.666	381.833	346.632	307.672	308.5	364.936	303.602
719	6.2337	354.842	332.719	358.763	323.485	296.631	356.763	343.78	302.709
720	6.2437	368.891	366.807	374.834	381.874	285.603	333.771	307.616	310.79
721	6.2537	360.766	365.803	398.87	345.856	289.64	330.83	345.702	319.722
722	6.2637	347.671	336.675	360.876	317.795	309.671	339.851	297.575	318.585
723	6.2737	394.841	340.744	380.916	341.794	307.654	324.731	348.815	317.608
724	6.2837	356.742	338.718	368.891	315.552	335.76	293.537	343.804	315.653
725	6.2937	330.773	318.698	380.758	328.642	298.642	331.659	343.768	311.663
726	6.3037	346.852	379.91	400.898	346.687	298.676	319.696	341.739	311.741
727	6.3137	363.85	349.76	398.876	347.804	326.799	297.634	325.634	312.794
728	6.3237	346.777	349.704	403.927	348.807	315.718	322.722	350.791	311.75
729	6.3337	349.754	362.704	414.912	335.802	284.621	340.674	359.789	325.68
730	6.3437	341.671	348.743	423.951	340.682	328.704	338.683	337.828	313.59
731	6.3537	308.562	313.624	404.89	346.649	293.58	338.714	357.768	305.475
732	6.3637	356.778	344.681	451.103	317.56	291.477	301.66	365.792	340.611
733	6.3737	352.808	378.686	446.058	354.844	280.488	311.635	359.784	320.663
734	6.3837	341.75	315.662	457.068	339.716	309.662	355.715	373.938	324.811
735	6.3937	327.726	345.766	456.059	360.773	309.755	316.616	376.847	316.77
736	6.4037	335.718	331.803	502.161	356.675	290.636	313.678	317.688	298.63
737	6.4137	371.809	361.775	466.107	294.52	296.563	315.691	335.677	297.519
738	6.4237	331.644	344.73	426.961	298.517	302.589	331.779	365.834	324.604
739	6.4337	318.581	364.781	430.927	312.604	290.604	325.708	350.768	313.62
740	6.4437	333.635	311.642	428.987	327.708	296.723	344.755	360.768	297.626
741	6.4537	312.578	352.705	397.914	338.695	287.639	331.62	331.611	318.687
742	6.4637	323.605	322.628	414.913	350.712	314.601	337.731	315.591	309.639
743	6.4737	335.674	333.625	392.791	353.666	328.621	327.642	314.686	319.7
744	6.4837	314.661	353.75	384.776	290.59	298.583	330.66	350.856	311.617
745	6.4937	311.71	332.602	367.748	309.622	302.614	339.609	347.758	297.622
746	6.5037	310.639	345.707	350.705	312.541	273.466	333.639	322.57	267.486
747	6.5137	336.602	327.672	344.686	318.542	277.497	298.594	306.487	273.565
748	6.5237	294.45	346.793	345.66	341.662	278.56	310.677	300.534	283.562
749	6.5337	336.619	354.726	338.677	310.631	282.635	289.577	326.641	279.57
750	6.5437	317.637	340.706	338.725	326.69	260.526	333.644	287.57	308.61
751	6.5537	345.708	341.665	322.651	329.655	285.573	275.5	335.722	320.646
752	6.5637	335.699	315.607	347.683	325.633	264.458	300.539	302.593	290.564
753	6.5737	330.666	319.634	334.607	270.415	292.576	290.545	279.484	271.501
754	6.5837	310.606	331.667	338.639	310.519	304.572	312.623	296.522	288.554
755	6.5937	322.576	325.653	351.753	299.492	265.488	290.549	281.51	280.51
756	6.6037	300.55	341.714	354.739	305.533	281.559	327.627	291.518	306.595
757	6.6137	264.453	361.677	332.647	277.458	319.708	318.586	284.548	291.617
758	6.6237	319.617	299.517	347.583	310.549	269.571	313.609	282.528	302.531
759	6.6337	330.641	322.643	325.563	301.662	274.555	302.537	310.666	272.469
760	6.6437	312.583	300.578	318.513	291.631	266.45	298.518	294.542	313.589
761	6.6537	298.567	317.599	291.529	305.64	244.335	307.574	319.585	306.608
762	6.6637	278.467	336.608	317.598	312.603	265.416	305.616	321.568	305.643
763	6.6737	322.615	283.437	308.613	292.472	293.632	311.627	284.497	277.546
764	6.6837	307.552	284.425	321.614	306.468	275.563	267.485	302.53	281.523
765	6.6937	283.453	311.539	312.498	294.51	250.413	304.525	280.534	271.458
766	6.7037	311.53	306.574	312.534	293.52	249.378	316.516	289.505	266.401
767	6.7137	306.536	317.615	294.472	296.531	246.459	290.443	319.629	285.507
768	6.7237	293.526	291.567	333.675	255.427	277.541	280.5	280.502	260.482
769	6.7337	310.625	344.678	307.549	309.516	239.427	274.535	263.447	253.516
770	6.7437	316.631	303.557	331.634	296.482	262.476	303.633	297.492	327.628
771	6.7537	293.546	323.562	346.639	277.42	286.546	268.488	299.511	259.425
772	6.7637	294.53	315.556	300.533	294.493	265.501	290.514	288.489	288.448
773	6.7737	307.537	302.483	316.564	306.492	255.362	263.439	323.606	270.438
774	6.7837	291.55	312.525	322.516	300.462	269.445	300.532	265.435	254.45
775	6.7937	314.599	322.57	299.431	293.464	259.432	284.406	296.546	251.441
776	6.8037	323.594	312.643	347.596	302.488	259.438	276.41	300.544	260.416
777	6.8137	284.439	287.533	302.553	293.55	244.454	306.514	248.374	270.426
778	6.8237	293.527	319.619	340.662	296.502	238.403	318.584	279.464	264.428
779	6.8337	286.485	301.467	323.564	290.506	255.443	285.523	273.414	293.507
780	6.8437	292.528	328.601	311.533	300.547	289.536	289.49	272.459	256.438
781	6.8537	322.596	284.437	275.497	294.519	244.422	275.48	291.5	302.557
782	6.8637	271.487	332.651	301.565	313.487	254.428	282.487	311.634	267.437
783	6.8737	280.452	305.52	309.507	249.305	257.371	225.332	302.501	264.439
784	6.8837	273.396	289.434	326.463	288.431	276.454	309.501	271.429	275.418
785	6.8937	283.434	282.371	291.409	253.408	251.399	283.438	281.389	266.438
786	6.9037	267.461	298.488	287.456	290.474	235.378	287.503	291.452	266.445
787	6.9137	278.546	290.528	306.555	299.475	255.473	283.518	285.486	278.45
788	6.9237	275.479	313.614	306.47	310.51	240.405	264.432	270.504	255.439
789	6.9337	288.467	314.564	266.335	275.409	247.457	302.497	277.479	272.449
790	6.9437	296.436	304.507	330.559	271.412	225.38	234.302	276.453	229.319
791	6.9537	276.404	294.435	271.46	279.465	237.36	262.391	295.513	265.388
792	6.9637	298.504	298.463	311.581	289.497	231.318	276.486	264.436	274.44
793	6.9737	278.517	273.312	308.536	263.403	230.286	261.483	275.418	235.395
794	6.9837	307.545	305.492	318.489	280.323	236.373	286.528	274.427	243.401
795	6.9937	264.379	254.398	344.564	271.365	265.485	273.391	267.397	239.366
796	7.0037	294.435	303.542	325.543	276.446	245.385	285.373	266.431	229.337
797	7.0137	272.446	300.489	326.633	294.489	251.368	275.359	271.409	248.438
798	7.0237	284.524	294.437	336.663	276.396	242.372	262.43	273.45	268.468
799	7.0337	278.469	274.36	326.552	285.432	247.41	283.514	245.346	249.427
800	7.0437	268.383	241.313	303.462	266.342	246.392	262.446	267.425	251.398
801	7.0537	279.365	271.435	298.402	279.414	245.366	271.426	237.302	235.331
802	7.0637	276.397	287.501	311.426	274.381	239.361	287.42	267.398	272.427
803	7.0737	263.367	276.489	318.543	257.415	267.407	260.34	272.407	260.406
804	7.0837	290.52	285.46	306.524	269.426	263.43	292.438	261.36	253.385
805	7.0937	252.446	299.413	312.552	269.417	234.343	262.409	257.37	228.331
806	7.1037	265.456	307.462	288.423	265.364	258.423	257.377	246.384	265.407
807	7.1137	240.307	299.446	287.388	279.399	247.411	242.357	251.417	216.226
808	7.1237	278.348	254.392	309.423	261.344	243.359	258.429	261.412	232.304
809	7.1337	301.439	278.452	324.499	256.416	253.367	256.4	260.366	235.345
810	7.1437	265.374	292.466	285.464	243.362	259.339	253.332	241.297	244.369
811	7.1537	297.485	253.354	286.433	268.342	227.31	248.279	260.357	231.351
812	7.1637	240.33	240.321	262.357	246.325	192.278	249.313	256.404	246.368
813	7.1737	266.445	270.359	303.415	255.371	201.33	261.418	246.416	230.293
814	7.1837	284.507	231.31	305.459	268.411	222.374	272.479	296.511	263.39
815	7.1937	267.42	298.416	286.459	239.323	218.265	242.402	266.404	248.334
816	7.2037	239.269	288.456	261.41	279.393	245.307	241.328	251.359	259.399
817	7.2137	245.26	277.435	279.474	282.418	227.289	251.302	261.353	240.361
818	7.2237	244.354	241.32	288.407	267.367	220.328	233.237	252.284	250.414
819	7.2337	259.397	249.377	292.397	282.416	243.41	265.382	229.292	232.353
820	7.2437	216.247	268.374	267.361	260.377	220.321	245.421	239.338	225.354
821	7.2537	245.302	254.385	315.461	279.405	230.283	236.354	237.353	241.366
822	7.2637	263.293	271.346	274.381	305.439	246.365	248.309	233.368	268.335
823	7.2737	261.35	283.394	276.38	241.329	219.344	229.193	259.416	232.271
824	7.2837	238.332	265.397	294.453	258.358	265.39	259.309	262.393	239.335
825	7.2937	228.313	248.391	266.375	258.353	215.256	245.38	235.282	237.405
826	7.3037	252.339	240.347	278.423	266.32	232.274	233.405	256.294	241.405
827	7.3137	221.244	256.349	286.425	267.365	220.268	271.425	268.382	235.322
828	7.3237	257.324	245.279	270.424	246.306	218.304	235.296	255.348	202.209
829	7.3337	244.342	257.341	276.358	233.263	211.307	240.341	237.323	237.319
830	7.3437	236.356	256.336	273.308	256.324	254.397	251.326	240.337	251.396
831	7.3537	258.37	232.272	256.301	254.357	238.328	277.372	253.361	239.395
832	7.3637	250.334	263.324	260.33	276.38	213.258	245.321	255.371	222.326
833	7.3737	257.336	246.277	267.393	233.309	233.319	241.305	221.283	228.278
834	7.3837	222.316	281.388	261.316	228.268	208.298	268.343	282.429	244.302
835	7.3937	232.297	269.357	267.342	236.327	220.309	259.366	220.278	231.303
836	7.4037	235.325	251.364	268.358	266.332	228.357	232.351	242.348	241.371
837	7.4137	222.232	280.366	238.3	249.302	217.317	269.431	221.221	240.342
838	7.4237	246.297	230.302	239.271	258.354	208.269	241.36	237.295	258.361
839	7.4337	282.386	260.334	277.423	258.355	217.281	251.365	273.354	212.242
840	7.4437	239.35	278.385	250.352	247.328	201.235	227.255	246.338	214.251
841	7.4537	249.36	244.315	239.302	241.306	234.288	236.257	272.378	189.228
842	7.4637	232.305	295.429	275.335	250.3	217.282	242.295	242.366	246.337
843	7.4737	252.314	239.296	265.318	244.277	217.307	227.305	233.32	230.295
844	7.4837	249.332	234.317	273.334	252.281	205.277	261.371	225.249	220.264
845	7.4937	255.331	240.316	261.338	276.41	182.201	254.376	249.272	212.238
846	7.5037	255.31	233.287	298.319	250.31	212.284	237.306	244.28	222.292
847	7.5137	258.337	260.32	254.26	276.345	212.261	259.321	225.29	246.365
848	7.5237	249.335	236.243	259.321	215.221	198.273	196.195	234.331	235.344
849	7.5337	215.287	269.31	269.372	220.261	216.217	239.262	210.246	201.211
850	7.5437	247.303	251.257	250.328	244.343	221.242	242.329	245.315	231.268
851	7.5537	230.286	270.392	225.295	255.33	192.21	236.339	208.225	237.301
852	7.5637	225.219	286.445	252.298	250.331	218.276	222.283	227.296	225.313
853	7.5737	235.254	255.386	282.337	260.319	212.289	217.229	231.314	213.27
854	7.5837	242.342	223.258	245.273	245.279	211.266	215.221	201.23	225.304
855	7.5937	223.342	245.311	256.337	231.245	212.281	201.192	243.315	199.22
856	7.6037	237.35	229.239	244.322	236.278	196.231	241.308	230.292	214.266
857	7.6137	231.307	266.342	247.282	253.353	200.216	229.253	225.304	229.3
858	7.6237	250.276	240.274	251.268	233.324	225.271	223.27	237.264	211.276
859	7.6337	218.22	250.321	242.283	239.309	206.214	239.281	231.26	201.263
860	7.6437	234.235	245.264	269.33	204.22	202.272	227.26	247.309	246.303
861	7.6537	242.273	246.261	219.257	234.261	214.294	223.29	218.251	219.227
862	7.6637	242.343	250.283	253.274	244.276	235.311	225.282	272.374	209.219
863	7.6737	233.335	246.293	244.313	247.268	217.284	207.224	207.223	197.236
864	7.6837	226.253	231.277	257.351	218.23	211.264	222.265	231.226	236.312
865	7.6937	202.221	247.322	249.309	255.292	217.298	249.277	228.236	198.223
866	7.7037	219.233	234.256	236.281	242.247	223.264	213.226	248.358	223.258
867	7.7137	210.266	221.267	255.286	238.209	187.178	219.273	218.286	237.277
868	7.7237	234.3	241.278	246.286	246.255	204.206	241.308	216.242	189.205
869	7.7337	231.269	236.242	217.251	240.292	196.234	237.326	233.251	200.236
870	7.7437	240.231	229.25	254.354	245.345	209.272	220.254	232.285	210.268
871	7.7537	244.261	211.254	245.303	253.304	201.222	227.278	228.316	205.246
872	7.7637	232.283	222.276	259.29	230.252	185.163	197.176	180.203	208.224
873	7.7737	207.274	228.277	267.263	227.235	198.18	202.202	209.229	199.249
874	7.7837	225.315	249.303	222.221	245.305	183.164	209.221	216.197	218.306
875	7.7937	191.208	273.289	223.286	246.26	226.254	199.229	225.257	223.306
876	7.8037	220.211	240.234	267.355	224.232	171.178	225.301	207.235	223.266
877	7.8137	244.265	229.218	221.212	253.279	211.246	187.218	203.266	196.159
878	7.8237	237.272	238.265	235.281	217.228	213.236	207.21	224.273	209.178
879	7.8337	237.29	184.172	210.243	233.259	205.242	188.157	207.215	186.169
880	7.8437	230.258	220.289	219.223	245.242	215.255	229.264	221.229	193.247
881	7.8537	240.269	220.252	241.27	235.257	194.214	207.247	197.176	194.288
882	7.8637	234.288	206.255	243.247	255.308	219.284	240.339	215.245	213.275
883	7.8737	226.283	231.269	222.207	205.27	179.193	212.228	209.254	214.196
884	7.8837	250.289	233.243	230.255	227.291	216.252	202.143	240.278	197.162
885	7.8937	242.254	228.216	234.283	234.299	196.184	209.196	210.222	219.224
886	7.9037	223.223	212.177	228.315	236.259	188.162	210.221	211.206	196.214
887	7.9137	198.204	205.216	239.261	211.216	201.221	187.227	204.209	194.261
888	7.9237	221.262	221.241	252.314	240.275	200.263	217.304	191.196	204.252
889	7.9337	246.324	248.315	229.168	230.231	175.213	188.249	193.207	203.255
890	7.9437	220.253	224.229	216.181	196.155	208.217	211.244	206.216	200.193
891	7.9537	199.204	236.221	237.238	220.175	194.223	208.18	215.24	162.141
892	7.9637	205.19	235.289	229.219	223.18	180.201	229.224	203.21	223.21
893	7.9737	206.188	237.296	234.254	242.275	198.221	236.277	182.142	205.224
894	7.9837	206.227	220.243	220.257	253.291	195.185	200.255	221.235	175.153
895	7.9937	197.212	227.207	221.25	197.174	186.179	201.219	207.246	178.159
896	8.0037	232.266	227.239	235.308	211.182	181.196	193.174	215.264	205.201
897	8.0137	221.209	226.235	198.182	194.174	196.243	185.148	212.216	224.218
898	8.0237	214.181	205.189	210.177	208.23	185.231	197.197	193.137	192.19
899	8.0337	226.23	225.249	205.158	237.27	177.202	216.256	203.186	191.16
900	8.0437	184.164	207.21	250.288	203.203	188.2	204.227	202.17	204.216
901	8.0537	190.218	207.216	206.249	221.242	172.143	197.156	204.234	177.172
902	8.0637	213.239	218.243	227.262	200.226	168.126	204.206	206.212	166.154
903	8.0737	195.186	225.247	221.196	210.2	186.178	194.213	192.224	194.194
904	8.0837	199.176	239.256	224.148	190.166	182.166	220.279	211.196	211.236
905	8.0937	220.25	215.205	222.206	220.207	194.2	208.22	161.095	199.218
906	8.1037	214.236	212.197	221.268	234.235	188.213	205.196	208.204	227.257
907	8.1137	191.19	231.226	199.212	222.199	214.265	186.179	202.201	220.246
908	8.1237	196.184	242.243	222.274	184.136	197.202	205.21	182.147	191.199
909	8.1337	205.209	183.144	209.213	231.233	182.16	213.227	167.155	173.149
910	8.1437	189.197	208.201	210.17	215.233	162.151	189.154	206.269	185.196
911	8.1537	205.22	176.159	233.203	229.266	184.204	180.159	175.193	190.18
912	8.1637	206.209	212.161	192.121	210.24	186.206	190.205	203.203	205.183
913	8.1737	214.205	196.119	213.221	228.208	177.177	176.168	184.155	199.17
914	8.1837	220.219	197.179	233.256	212.184	180.183	182.152	192.151	188.17
915	8.1937	213.219	198.217	195.213	199.18	150.133	189.129	194.166	177.168
916	8.2037	211.185	212.251	200.194	208.191	173.187	215.168	207.213	188.202
917	8.2137	210.192	207.198	222.235	210.182	202.226	178.131	200.189	179.183
918	8.2237	204.195	214.215	221.235	231.242	192.188	211.206	181.17	168.168
919	8.2337	197.22	187.142	211.148	180.172	176.151	196.225	173.107	188.172
920	8.2437	179.154	223.225	215.154	206.242	181.154	216.263	199.178	164.147
921	8.2537	201.194	194.169	209.175	228.24	197.201	199.239	217.235	183.182
922	8.2637	221.219	186.166	203.208	211.152	180.157	188.168	209.242	162.163
923	8.2737	215.198	177.111	216.27	203.159	165.159	176.126	193.217	177.16
924	8.2837	203.226	206.175	197.192	194.162	157.142	195.167	203.229	165.103
925	8.2937	191.212	176.185	188.172	199.188	169.156	199.19	188.126	182.127
926	8.3037	203.233	200.229	201.172	208.218	169.138	177.182	182.162	174.141
927	8.3137	191.172	188.193	199.152	199.193	177.131	203.215	190.155	177.166
928	8.3237	189.144	181.142	209.185	216.197	159.144	188.168	198.171	178.174
929	8.3337	189.171	199.139	203.205	217.171	180.161	184.114	190.224	169.149
930	8.3437	210.186	185.121	188.156	212.169	163.166	187.142	183.166	193.207
931	8.3537	186.14	174.15	201.212	192.182	159.189	199.171	191.194	174.162
932	8.3637	191.156	219.216	206.196	202.199	156.144	196.208	177.151	153.147
933	8.3737	191.188	194.161	227.204	202.209	158.139	177.149	187.151	207.205
934	8.3837	195.223	180.113	203.146	146.12	161.113	199.208	161.1	168.144
935	8.3937	189.162	199.163	221.149	178.109	171.095	195.174	195.152	176.169
936	8.4037	183.151	201.207	191.139	181.114	188.145	180.147	192.18	172.171
937	8.4137	206.205	203.172	209.211	174.13	184.179	176.14	187.173	159.113
938	8.4237	184.187	205.197	182.176	205.179	138.113	185.169	188.18	172.116
939	8.4337	194.181	211.201	198.168	213.215	160.181	181.17	194.171	171.113
940	8.4437	203.138	193.197	216.185	180.141	183.195	192.206	166.134	174.161
941	8.4537	190.149	185.175	193.146	204.21	171.184	198.191	198.183	187.184
942	8.4637	188.114	187.168	206.185	200.193	141.111	194.173	174.12	172.19
943	8.4737	182.181	176.135	176.14	189.17	162.085	172.126	181.166	163.153
944	8.4837	164.176	185.116	203.186	214.197	159.105	169.126	183.18	156.122
945	8.4937	175.172	184.175	185.14	207.165	167.115	161.141	196.204	187.171
946	8.5037	168.136	199.19	204.146	209.176	153.117	177.171	185.208	167.116
947	8.5137	172.117	183.167	192.145	201.125	154.153	186.185	183.166	193.143
948	8.5237	186.147	195.186	195.153	216.144	199.22	174.103	181.139	180.172
949	8.5337	160.116	192.139	212.198	204.185	152.134	183.137	188.146	163.149
950	8.5437	169.16	185.147	211.162	204.195	167.143	212.222	170.141	173.165
951	8.5537	183.191	157.083	202.166	204.242	172.124	185.153	182.191	187.183
952	8.5637	189.182	180.17	178.163	165.164	141.077	191.178	186.177	176.147
953	8.5737	159.126	172.135	181.173	204.154	163.171	179.158	176.165	173.164
954	8.5837	182.144	197.156	198.18	187.111	160.17	170.161	187.149	180.168
955	8.5937	172.16	168.109	190.141	177.071	158.154	188.18	177.138	164.14
956	8.6037	176.148	205.192	173.084	186.105	152.12	170.137	181.141	174.166
957	8.6137	162.071	164.118	181.113	208.176	163.139	175.135	153.094	174.143
958	8.6237	182.094	191.171	203.192	204.194	180.155	171.11	202.2	166.142
959	8.6337	184.154	196.174	218.226	197.214	152.104	189.158	169.151	192.118
960	8.6437	181.176	203.176	204.189	177.116	164.107	182.146	195.181	158.11
961	8.6537	161.163	176.138	194.162	202.155	153.136	163.105	183.165	170.167
962	8.6637	154.144	172.144	178.155	196.173	138.093	166.124	168.126	183.192
963	8.6737	179.12	168.169	213.168	184.119	159.168	178.165	151.098	153.14
964	8.6837	174.088	184.131	202.166	193.159	136.101	173.162	176.126	172.122
965	8.6937	183.148	191.132	177.139	191.18	151.125	176.181	173.138	169.096
966	8.7037	181.169	191.139	178.148	188.166	159.139	174.118	159.139	175.145
967	8.7137	173.152	183.135	170.122	176.17	159.124	162.107	167.157	163.148
968	8.7237	153.113	227.237	177.126	184.144	179.157	157.101	183.162	144.114
969	8.7337	172.155	173.115	188.169	234.214	147.087	162.145	171.134	154.129
970	8.7437	180.125	181.133	177.133	185.135	141.107	187.187	177.12	160.126
971	8.7537	182.124	180.094	181.159	174.095	167.147	190.171	166.153	150.132
972	8.7637	161.091	185.113	149.088	197.124	166.141	186.157	183.144	134.095
973	8.7737	156.066	186.149	165.063	199.159	148.106	156.088	165.113	155.105
974	8.7837	173.131	192.179	192.143	181.169	148.092	165.12	180.128	141.092
975	8.7937	185.17	174.151	174.111	199.192	160.119	169.147	165.114	155.109
976	8.8037	183.159	170.143	199.172	180.174	157.112	170.15	191.181	164.144
977	8.8137	167.134	169.125	201.186	195.149	152.1	179.157	168.138	155.143
978	8.8237	183.156	154.086	165.092	160.065	162.139	185.172	171.141	160.137
979	8.8337	152.126	176.116	183.128	180.125	144.13	173.132	181.124	170.13
980	8.8437	155.125	193.127	174.12	176.142	161.173	158.104	169.14	155.114
981	8.8537	158.091	168.1	192.162	177.152	147.133	179.136	157.153	163.141
982	8.8637	184.14	183.181	190.143	180.146	145.097	167.116	156.134	189.169
983	8.8737	187.12	162.19	200.17	193.178	159.103	153.142	164.141	156.1
984	8.8837	171.112	168.145	184.131	145.079	153.088	165.157	167.131	157.129
985	8.8937	170.148	174.115	170.087	173.1	167.117	178.182	169.132	165.145
986	8.9037	159.12	171.108	186.143	199.139	145.111	182.148	167.139	149.105
987	8.9137	175.166	175.096	180.142	164.118	143.129	168.105	149.114	159.143
988	8.9237	151.111	181.128	190.166	167.146	134.081	152.091	142.1	166.139
989	8.9337	147.087	160.138	167.138	169.128	132.085	152.096	159.115	149.105
990	8.9437	160.103	194.164	168.112	176.121	166.126	154.105	165.108	163.089
991	8.9537	191.158	150.111	166.098	176.137	153.108	167.139	152.102	145.07
992	8.9637	188.147	164.119	149.076	164.136	151.114	171.124	170.107	143.128
993	8.9737	149.105	173.116	192.136	181.116	142.108	186.131	186.15	135.093
994	8.9837	176.136	153.085	179.152	171.082	128.084	160.097	148.115	153.134
995	8.9937	185.141	175.125	168.146	162.09	146.1	142.092	157.152	130.085
996	9.0037	172.129	143.096	182.147	175.113	169.111	167.134	154.133	140.066
997	9.0137	198.169	186.141	174.126	183.122	133.081	171.13	144.112	173.123
998	9.0237	166.135	164.106	175.105	163.114	132.091	188.182	150.091	150.113
999	9.0337	165.082	153.085	160.099	171.119	165.11	170.134	152.1	144.116
1000	9.0437	167.094	152.08	169.142	175.135	151.101	138.075	171.117	124.085
1001	9.0537	167.125	161.11	165.133	195.186	157.098	130.067	177.112	132.093
1002	9.0637	169.112	168.131	173.139	161.124	151.129	168.127	146.095	150.097
1003	9.0737	171.126	184.157	148.09	178.121	140.134	162.119	166.127	150.069
1004	9.0837	150.113	163.127	191.148	185.101	137.101	135.088	155.121	137.062
1005	9.0937	144.117	176.136	191.162	171.107	135.07	172.121	150.123	133.083
1006	9.1037	159.12	178.123	178.15	158.072	143.084	169.149	152.108	127.092
1007	9.1137	159.134	180.142	177.129	174.12	144.075	148.128	147.074	137.109
1008	9.1237	158.112	179.148	158.098	161.111	130.082	158.151	153.064	153.114
1009	9.1337	139.086	169.104	195.13	172.108	124.099	169.149	151.095	151.085
1010	9.1437	167.113	171.128	171.105	144.093	139.127	140.092	153.115	141.085
1011	9.1537	142.09	151.136	159.101	184.144	115.068	132.053	142.129	131.085
1012	9.1637	172.128	183.135	168.092	165.139	130.071	145.051	182.156	149.102
1013	9.1737	157.108	144.09	184.149	153.125	140.077	140.065	147.089	145.098
1014	9.1837	159.109	171.117	142.108	164.095	131.054	138.086	162.091	152.119
1015	9.1937	137.099	158.101	165.129	165.115	137.079	163.123	147.082	148.111
1016	9.2037	149.117	154.119	170.14	162.101	149.13	162.128	165.122	138.074
1017	9.2137	153.12	156.141	182.142	166.094	131.099	148.1	132.097	150.107
1018	9.2237	163.107	164.132	183.112	176.127	126.082	144.086	152.109	144.081
1019	9.2337	142.062	145.084	179.124	179.133	133.078	154.115	164.101	144.088
1020	9.2437	156.105	160.12	163.118	138.083	139.069	137.083	166.137	150.102
1021	9.2537	164.142	163.098	218.194	174.145	133.074	157.113	158.114	138.084
1022	9.2637	151.127	168.087	176.12	169.101	142.129	156.102	142.096	130.094
1023	9.2737	145.109	167.105	161.101	163.096	116.077	149.102	141.1	129.09
1024	9.2837	145.068	168.107	168.104	150.061	171.153	170.141	153.111	154.111
1025	9.2937	164.076	179.127	168.133	146.072	140.102	138.11	143.098	143.094
1026	9.3037	133.08	133.087	146.103	165.114	135.064	139.108	151.116	134.081
1027	9.3137	169.127	142.115	172.123	146.081	137.063	153.105	134.095	127.084
1028	9.3237	153.133	141.106	172.111	161.103	128.075	162.101	134.088	139.094
1029	9.3337	125.105	161.116	168.088	157.105	138.102	156.095	146.104	126.078
1030	9.3437	127.07	142.095	151.095	160.112	125.072	157.116	145.084	140.095
1031	9.3537	136.064	167.112	153.103	152.107	135.086	146.066	138.065	127.071
1032	9.3637	141.079	153.097	174.119	138.086	135.085	165.083	130.077	136.092
1033	9.3737	163.106	166.085	170.12	140.077	133.086	137.087	167.117	129.075
1034	9.3837	140.077	147.072	154.095	153.06	145.105	158.135	144.11	124.06
1035	9.3937	164.112	176.123	160.105	153.053	107.054	150.132	145.114	147.084
1036	9.4037	156.098	164.137	147.111	158.103	123.062	130.081	155.103	148.096
1037	9.4137	121.057	159.143	177.14	162.145	130.072	148.092	138.095	140.09
1038	9.4237	132.085	157.123	133.067	173.157	121.059	148.097	144.071	128.084
1039	9.4337	158.106	148.099	144.075	162.128	127.062	133.084	168.095	137.111
1040	9.4437	131.082	146.087	155.09	168.083	115.059	160.111	151.093	136.09
1041	9.4537	153.095	167.118	143.094	170.062	138.101	139.103	115.062	137.086
1042	9.4637	128.058	131.073	157.094	181.115	137.093	130.06	136.087	137.076
1043	9.4737	140.094	154.111	149.087	166.137	143.101	141.087	145.093	128.089
1044	9.4837	143.087	163.139	146.08	148.122	123.076	126.083	146.081	129.102
1045	9.4937	163.123	145.096	136.073	134.087	128.083	144.079	128.058	116.072
1046	9.5037	141.095	135.059	149.095	166.12	144.107	129.081	121.058	124.077
1047	9.5137	135.107	149.082	155.125	154.113	146.11	152.086	133.069	136.088
1048	9.5237	127.081	145.08	176.121	155.087	142.109	133.103	138.084	111.047
1049	9.5337	124.059	146.087	148.073	139.067	141.11	140.122	151.096	115.071
1050	9.5437	138.073	173.129	123.044	170.1	141.075	131.086	127.064	121.072
1051	9.5537	154.093	154.1	149.086	151.077	123.053	122.051	136.093	131.055
1052	9.5637	142.075	156.115	169.126	161.1	134.084	126.059	118.063	144.081
1053	9.5737	138.066	148.075	126.089	145.091	134.099	143.074	140.098	139.09
1054	9.5837	132.059	144.063	140.099	147.086	116.079	139.084	136.095	135.089
1055	9.5937	146.108	122.016	160.113	162.107	127.076	133.072	140.059	115.076
1056	9.6037	146.114	151.082	141.062	137.073	126.057	130.103	147.063	102.053
1057	9.6137	127.098	122.059	154.075	139.071	114.063	111.076	128.046	128.062
1058	9.6237	128.102	144.112	153.105	116.045	125.073	145.111	127.076	148.113
1059	9.6337	147.086	147.128	141.102	133.069	120.082	158.097	145.117	129.082
1060	9.6437	144.083	153.086	137.104	126.071	131.105	122.076	132.082	130.057
1061	9.6537	138.081	154.105	126.065	150.077	134.115	129.054	143.074	123.062
1062	9.6637	131.067	136.069	161.07	139.06	118.057	116.068	133.07	105.038
1063	9.6737	130.071	147.096	125.043	145.075	98.0153	112.051	130.089	125.083
1064	9.6837	124.073	122.063	192.133	158.109	111.046	107.022	130.1	113.081
1065	9.6937	134.068	152.108	143.095	155.124	136.062	123.049	140.11	138.103
1066	9.7037	129.066	159.109	150.109	170.142	103.065	142.076	124.065	121.065
1067	9.7137	143.07	116.05	157.121	169.107	109.081	135.117	130.053	152.113
1068	9.7237	142.093	129.087	139.093	137.06	116.082	121.075	147.082	119.064
1069	9.7337	126.059	143.098	132.075	150.09	127.082	110.065	133.083	142.098
1070	9.7437	134.084	157.107	143.086	152.108	113.045	134.08	119.075	134.079
1071	9.7537	134.115	125.077	115.04	155.124	107.058	134.063	124.06	140.089
1072	9.7637	148.104	142.09	148.078	137.068	105.058	138.059	144.076	141.105
1073	9.7737	144.079	144.094	146.094	125.031	105.052	126.039	151.105	124.084
1074	9.7837	133.058	127.052	153.107	138.067	109.048	115.037	128.07	147.105
1075	9.7937	139.069	137.062	132.081	139.085	114.064	122.072	148.097	120.053
1076	9.8037	113.063	133.072	126.078	128.08	127.111	150.106	119.06	123.049
1077	9.8137	128.073	128.067	133.028	120.041	125.098	117.067	142.082	122.067
1078	9.8237	132.069	134.083	154.075	150.103	113.072	115.053	106.035	126.059
1079	9.8337	136.084	141.084	170.116	137.088	125.083	109.052	152.098	113.062
1080	9.8437	112.05	142.087	125.058	144.073	119.057	132.094	140.082	117.058
1081	9.8537	124.082	142.071	119.085	139.08	105.044	129.079	119.072	121.072
1082	9.8637	123.093	143.081	144.1	149.073	102.044	120.076	122.079	115.073
1083	9.8737	130.063	147.113	118.054	141.072	120.086	123.062	142.092	118.064
1084	9.8837	121.068	151.109	137.062	138.084	119.092	122.074	114.052	130.087
1085	9.8937	118.049	138.076	148.082	130.07	102.06	143.082	97.0162	108.066
1086	9.9037	121.067	128.073	145.084	125.077	102.044	125.061	121.061	128.089
1087	9.9137	128.061	163.083	153.1	119.068	105.036	118.075	128.086	132.088
1088	9.9237	135.078	156.101	121.083	156.087	108.039	130.083	125.071	128.074
1089	9.9337	127.058	124.064	133.065	135.084	105.06	137.096	136.092	118.059
1090	9.9437	121.051	121.058	121.054	127.07	107.064	145.1	130.082	117.045
1091	9.9537	142.098	122.064	144.069	135.067	100.063	139.068	124.053	111.058
1092	9.9637	131.087	140.079	124.04	141.086	108.068	128.073	131.074	112.07
1093	9.9737	124.084	121.077	124.09	128.045	116.045	127.068	116.076	105.076
1094	9.9837	109.059	142.089	160.11	127.056	117.068	109.033	147.093	122.086
1095	9.9937	135.086	127.06	145.088	109.041	117.055	111.035	116.068	110.063
1096	10.0037	114.039	133.075	135.075	136.099	108.068	102.049	116.068	116.056
1097	10.0137	122.032	119.059	120.062	155.098	124.094	129.101	112.058	104.043
1098	10.0237	128.052	149.122	109.045	129.069	105.06	125.083	107.064	122.083
1099	10.0337	104.061	129.097	139.075	132.064	111.064	121.09	110.069	133.094
1100	10.0437	109.071	106.07	119.034	132.06	109.049	122.077	147.096	129.104
1101	10.0537	106.081	119.067	132.056	126.073	120.051	112.046	98.0408	114.081
1102	10.0637	131.091	121.034	140.09	127.06	119.082	119.053	135.084	112.044
1103	10.0737	132.066	132.063	126.09	134.075	94.0391	124.069	124.062	111.059
1104	10.0837	111.035	145.081	119.089	145.058	121.058	145.103	91.0232	114.037
1105	10.0937	129.066	140.099	143.077	134.082	94.0197	122.081	133.07	100.024
1106	10.1037	132.082	119.056	114.055	116.046	88.0287	126.085	110.051	111.055
1107	10.1137	129.097	131.077	137.083	133.064	116.081	107.053	122.069	93.0403
1108	10.1237	108.062	135.097	138.069	117.076	102.074	132.087	124.083	118.072
1109	10.1337	99.0489	146.087	142.086	115.067	117.07	103.044	130.089	110.079
1110	10.1437	133.077	124.062	157.098	150.095	131.067	125.079	129.089	106.062
1111	10.1537	122.049	108.027	135.068	133.074	112.041	115.044	113.084	100.055
1112	10.1637	112.042	139.076	120.067	121.066	99.0477	118.053	118.061	124.088
1113	10.1737	107.059	113.049	124.061	129.073	105.062	110.051	115.071	121.088
1114	10.1837	125.088	121.073	139.081	117.046	88.0326	112.05	124.052	119.074
1115	10.1937	141.12	107.037	132.078	133.079	107.058	100.046	108.037	99.0508
1116	10.2037	111.069	118.069	133.072	108.056	88.0245	116.067	114.06	111.068
1117	10.2137	146.079	112.056	127.096	123.074	107.056	112.038	125.076	89.0347
1118	10.2237	94.0205	124.082	131.085	122.083	131.088	118.053	98.045	112.073
1119	10.2337	102.022	136.093	125.052	133.08	103.052	117.082	106.039	109.074
1120	10.2437	111.056	98.0279	135.056	135.096	117.064	108.071	105.049	101.04
1121	10.2537	115.068	123.07	144.066	124.056	105.046	103.062	88.0462	119.053
1122	10.2637	116.066	115.051	131.074	151.071	92.0516	104.061	111.056	123.078
1123	10.2737	112.052	113.028	130.089	141.098	100.066	143.076	115.062	91.0411
1124	10.2837	113.039	133.058	118.064	114.027	98.0437	109.051	114.062	104.048
1125	10.2937	99.0609	117.071	145.106	128.076	96.0472	95.0267	103.053	99.0497
1126	10.3037	98.0487	137.11	123.074	98.0378	113.055	123.045	95.0568	101.039
1127	10.3137	106.051	98.065	112.045	118.034	109.07	106.061	112.05	107.053
1128	10.3237	112.052	127.07	116.051	144.104	74.0268	109.069	102.046	91.0533
1129	10.3337	123.048	127.063	122.07	134.074	90.0239	99.0531	120.074	102.05
1130	10.3437	95.0412	123.066	126.077	146.096	95.0258	109.056	106.037	105.062
1131	10.3537	113.048	106.043	141.086	138.09	105.051	111.042	116.072	99.0329
1132	10.3637	141.085	125.064	127.071	129.073	91.036	116.077	117.075	107.047
1133	10.3737	130.081	109.044	105.039	115.073	102.061	125.074	98.0446	94.0462
1134	10.3837	101.048	111.031	112.051	101.022	105.068	106.045	106.059	139.084
1135	10.3937	110.06	116.064	123.074	148.059	112.071	114.06	110.046	97.0402
1136	10.4037	98.043	119.076	117.073	117.039	83.0307	119.057	104.039	95.0604
1137	10.4137	97.046	108.05	102.05	105.049	108.064	109.05	111.054	95.0498
1138	10.4237	129.073	93.0492	134.086	136.092	73.0195	101.044	107.046	95.049
1139	10.4337	130.064	136.094	116.05	111.076	106.057	101.039	116.075	117.066
1140	10.4437	97.0364	123.054	113.043	105.056	91.0352	88.0279	104.06	119.051
1141	10.4537	102.044	123.051	110.067	115.052	93.0309	125.079	99.04	91.0163
1142	10.4637	115.078	122.064	123.079	99.0395	98.0504	104.072	95.0447	93.0311
1143	10.4737	112.067	107.049	118.062	128.061	97.0672	111.085	106.05	100.061
1144	10.4837	100.048	136.092	108.07	116.065	112.074	90.0425	109.062	97.0573
1145	10.4937	130.056	114.063	126.067	117.046	90.0508	100.054	120.068	101.072
1146	10.5037	115.036	141.095	103.045	131.071	98.0541	104.037	84.0402	84.0437
1147	10.5137	121.074	124.073	126.07	131.1	98.0305	102.019	120.072	99.0317
1148	10.5237	133.096	111.034	144.08	111.062	104.054	116.06	109.074	104.035
1149	10.5337	104.045	106.043	112.064	105.039	106.055	99.0416	115.084	95.0377
1150	10.5437	100.043	112.05	131.071	111.045	95.043	94.0524	108.063	103.061
1151	10.5537	108.045	107.05	112.06	95.0145	99.036	100.059	95.0451	89.0534
1152	10.5637	107.032	116.071	110.077	124.068	102.036	101.047	100.036	85.0422
1153	10.5737	104.062	116.077	136.096	132.097	88.0281	93.0399	98.0369	94.0616
1154	10.5837	94.0536	108.067	117.054	105.061	85.0571	106.06	117.067	106.051
1155	10.5937	104.049	122.061	116.038	104.06	76.045	101.048	86.0475	93.0471
1156	10.6037	120.066	121.065	113.05	111.056	91.055	101.041	80.0357	84.0373
1157	10.6137	102.032	84.0225	126.079	115.058	101.049	106.032	96.0318	99.0582
1158	10.6237	123.071	75.0265	105.062	96.03	98.0493	80.0217	91.0365	108.062
1159	10.6337	107.052	116.069	122.07	117.051	105.054	93.053	97.0369	81.0304
1160	10.6437	94.0339	113.063	129.071	122.061	103.033	83.0351	95.0479	91.0391
1161	10.6537	110.065	106.048	105.042	121.07	89.0368	109.057	93.0564	105.044
1162	10.6637	87.0496	123.069	112.058	102.038	83.0298	108.068	95.051	85.0441
1163	10.6737	105.07	107.052	106.068	95.0155	109.074	103.054	99.0556	93.0417
1164	10.6837	108.066	92.0401	104.062	116.043	89.0638	107.058	102.055	95.0494
1165	10.6937	106.048	116.047	117.078	122.058	97.0768	107.064	107.05	119.079
1166	10.7037	100.023	99.0444	113.066	103.065	96.0701	95.0426	93.015	102.06
1167	10.7137	110.069	106.069	112.046	97.0549	95.071	110.046	113.05	74.0381
1168	10.7237	97.0536	113.074	116.045	133.102	91.037	113.068	94.0518	107.072
1169	10.7337	105.079	115.077	96.0396	130.074	92.0286	106.042	92.0512	82.0504
1170	10.7437	110.069	107.049	99.0534	112.044	98.0337	94.0443	78.0503	95.0444
1171	10.7537	107.067	103.032	105.057	118.054	110.053	100.064	94.0537	109.046
1172	10.7637	99.0608	114.04	104.058	119.059	91.0421	105.047	91.0566	96.0302
1173	10.7737	96.0338	109.039	116.057	104.056	89.0475	79.0196	107.048	87.0386
1174	10.7837	133.084	111.063	103.045	115.069	105.062	102.055	92.0336	92.0493
1175	10.7937	107.062	112.067	90.0387	107.062	92.0481	102.03	106.059	95.0522
1176	10.8037	91.0295	101.05	99.0481	92.0437	107.072	99.0539	110.047	89.0428
1177	10.8137	113.065	100.041	97.0559	107.055	75.0317	91.0513	93.0311	99.0539
1178	10.8237	99.0478	97.0458	106.056	118.076	76.0268	94.0541	100.043	112.07
1179	10.8337	90.0279	95.0337	102.048	126.07	95.047	88.0528	97.0586	101.045
1180	10.8437	85.0259	101.039	96.0272	105.045	100.063	102.057	89.0652	92.0332
1181	10.8537	100.044	109.058	97.0403	129.058	86.0538	75.0074	98.0526	88.0291
1182	10.8637	81.0264	87.0525	109.066	102.033	102.059	84.0057	108.072	86.0401
1183	10.8737	99.0555	92.0522	108.054	106.061	85.0326	79.0147	114.074	95.0355
1184	10.8837	92.047	117.077	117.052	113.073	78.0094	92.0283	92.0362	106.059
1185	10.8937	103.039	90.0376	104.042	98.0616	77.0264	91.0403	95.0607	88.0344
1186	10.9037	89.0285	75.0249	103.031	103.05	95.0648	108.07	78.0261	86.0438
1187	10.9137	96.0426	111.048	120.063	86.0279	90.0632	114.073	99.0346	98.0702
1188	10.9237	93.0432	89.0335	88.04	93.0403	92.054	100.061	97.0428	93.0554
1189	10.9337	98.0753	99.0472	93.0425	119.069	102.062	94.0417	106.054	83.025
1190	10.9437	85.0512	98.0424	99.0542	91.0333	91.0316	97.0533	97.0573	90.0336
1191	10.9537	88.02	85.0209	89.0494	107.053	74.0077	90.0519	91.0525	103.056
1192	10.9637	84.0277	77.0066	96.0442	110.069	88.0405	96.0506	81.0303	84.0413
1193	10.9737	100.069	100.024	116.063	100.038	84.0483	97.0553	97.0495	101.059
1194	10.9837	104.049	103.058	97.0433	104.056	89.0489	84.0339	103.055	89.0487
1195	10.9937	89.038	84.0513	95.0258	103.054	97.044	94.0458	73.0139	92.0259
1196	11.0037	83.0162	110.07	94.0442	92.0195	85.0508	86.0613	94.0452	92.0383
1197	11.0137	84.0397	113.075	107.055	118.075	65.0262	94.0621	86.0393	79.0287
1198	11.0237	87.0627	95.035	100.048	104.044	92.0471	86.0476	83.0374	83.0312
1199	11.0337	109.082	101.023	107.068	121.074	75.0113	85.0433	85.0417	89.0592
1200	11.0437	105.064	101.058	87.0265	102.052	81.0147	78.0264	86.0326	87.0554
1201	11.0537	78.0128	87.0465	97.0373	100.035	99.0506	81.0318	80.0334	86.0517
1202	11.0637	98.0384	80.0318	99.0442	107.058	97.0565	95.0251	85.0401	80.0312
1203	11.0737	76.0149	88.0269	106.055	102.056	80.0618	103.038	86.0424	87.0389
1204	11.0837	76.0174	96.0357	112.069	96.0335	80.0495	93.0312	83.0376	83.0305
1205	11.0937	99.0579	88.0354	90.0423	99.0423	92.0397	79.0217	96.0526	86.0306
1206	11.1037	100.057	98.0527	97.0442	98.0438	85.031	112.081	96.0288	90.0415
1207	11.1137	89.0524	89.0425	102.048	96.0328	86.0326	107.049	83.0149	81.032
1208	11.1237	97.0521	111.037	93.042	96.0356	83.0357	80.0213	94.0472	89.0454
1209	11.1337	96.0382	95.0293	99.0597	117.072	83.0405	76.028	78.026	92.0563
1210	11.1437	94.0478	94.0362	97.0578	114.052	85.0476	76.033	86.0323	91.0639
1211	11.1537	96.0565	76.0312	82.0466	90.0319	92.048	93.0551	96.0524	83.0481
1212	11.1637	93.0606	77.0414	91.0582	83.042	84.042	86.0489	78.0299	87.0449
1213	11.1737	86.0496	86.0571	101.048	88.045	88.0565	84.0426	105.063	81.0345
1214	11.1837	94.0445	87.0578	100.037	86.0416	91.0443	83.0439	101.061	69.0135
1215	11.1937	83.0351	86.0418	97.0484	115.047	81.0373	88.0373	91.0385	83.0333
1216	11.2037	96.0302	84.0291	86.0346	118.051	75.0287	75.0174	86.0423	81.0496
1217	11.2137	93.0494	92.0257	105.055	90.0347	82.0356	102.061	92.0402	88.0471
1218	11.2237	76.0235	84.0237	92.0509	75.0185	78.0189	82.0286	92.0547	67.018
1219	11.2337	91.0466	74.0117	99.0362	86.046	76.0428	76.038	98.0543	71.0297
1220	11.2437	82.0437	93.0365	95.0307	96.0511	74.046	93.0657	93.0464	79.0357
1221	11.2537	86.0333	102.057	94.0417	89.0515	76.0502	76.0363	90.0538	77.0433
1222	11.2637	68.0326	92.0547	76.0157	81.034	77.0446	102.051	94.0462	81.0415
1223	11.2737	88.0495	92.0586	103.053	105.059	71.0283	61.014	86.0543	88.0535
1224	11.2837	93.0472	94.0481	98.0614	96.0624	68.0269	72.0177	91.0521	70.0357
1225	11.2937	92.0424	92.0446	95.0569	103.064	94.046	84.0424	88.0308	81.0385
1226	11.3037	87.0361	98.0423	89.0488	100.057	84.045	97.0644	80.0249	98.0616
1227	11.3137	91.0515	84.014	88.0333	96.0357	77.0333	79.0421	92.0422	83.0374
1228	11.3237	94.0561	107.073	80.0128	91.0289	69.0096	89.035	81.0407	79.0262
1229	11.3337	91.0474	99.0565	84.0235	100.041	74.0296	79.0219	79.0294	79.0303
1230	11.3437	72.0327	112.068	84.0327	92.0388	82.0413	93.0405	104.063	71.0282
1231	11.3537	78.0188	89.0458	101.052	94.0517	86.0527	60.021	98.0511	82.033
1232	11.3637	70.0176	94.0166	96.0689	97.0668	65.0132	78.0463	98.0566	92.0393
1233	11.3737	69.0252	73.0173	82.0476	97.0609	81.0334	73.0359	77.0315	65.0201
1234	11.3837	95.0498	72.0301	82.0357	93.0546	71.0234	94.0319	73.027	79.0267
1235	11.3937	80.0374	104.076	78.0347	85.0417	66.022	69.0076	86.0316	93.0605
1236	11.4037	83.0403	73.0425	94.0491	102.037	62.0368	103.049	93.0502	77.0503
1237	11.4137	89.0356	92.0507	109.048	95.0473	89.0588	68.0263	81.0477	84.0436
1238	11.4237	87.0402	77.03	87.0417	94.038	84.0405	88.061	72.0298	68.0353
1239	11.4337	78.0322	87.0258	90.0465	84.03	73.0327	96.0471	71.0295	67.0343
1240	11.4437	95.0564	73.0186	80.0275	76.0256	92.0464	90.0561	72.0424	72.0226
1241	11.4537	85.0529	87.0403	83.0442	75.0185	61.0196	87.0467	86.0371	82.0551
1242	11.4637	92.0612	84.0365	77.0201	96.048	66.0266	57.0005	93.0517	67.022
1243	11.4737	71.0162	69.009	83.0432	94.0645	66.0316	92.032	85.0518	77.024
1244	11.4837	98.0452	79.0329	84.0518	87.0564	76.0359	76.0161	74.0338	69.03
1245	11.4937	77.0298	85.0525	82.0332	78.03	83.045	88.0504	76.0423	82.0332
1246	11.5037	61.0175	77.0477	92.0491	73.0199	63.0286	87.0617	93.0504	76.0369
1247	11.5137	83.0541	81.0418	89.0351	100.048	66.0252	95.0569	89.052	70.0402
1248	11.5237	90.0508	79.0357	84.0315	107.05	71.0309	97.0556	72.0324	70.0301
1249	11.5337	90.0396	96.0465	85.0462	83.0316	79.0367	91.0457	87.0325	77.0409
1250	11.5437	84.0326	90.0312	82.0294	78.0318	65.0248	74.0209	81.0236	87.0531
1251	11.5537	72.0331	81.0293	79.0165	84.0364	48.0092	79.0353	84.0373	86.0573
1252	11.5637	84.0479	87.0342	119.071	105.072	66.0131	78.0399	82.0504	71.04
1253	11.5737	83.0562	81.0377	83.0365	72.0309	68.0252	84.0499	86.0649	87.0451
1254	11.5837	77.0482	84.0481	83.0446	83.039	63.0185	74.0375	78.0589	71.043
1255	11.5937	82.0366	78.0323	93.0445	95.0646	74.0347	65.0136	84.0475	83.0606
1256	11.6037	68.0169	95.0519	68.0136	82.031	70.0394	79.0282	73.0208	67.0228
1257	11.6137	64.0161	80.0334	83.0293	96.0484	73.0376	70.0357	74.0166	68.0181
1258	11.6237	95.0538	69.0162	86.0406	84.0415	59.0308	82.0333	77.0261	76.0152
1259	11.6337	69.0305	79.0462	91.0319	82.0222	62.0373	64.0291	81.0317	67.005
1260	11.6437	89.0597	88.0547	82.0417	85.0191	67.0337	85.0476	89.0463	65.0288
1261	11.6537	71.0365	75.0302	86.0416	74.0211	74.0376	77.0273	72.0321	68.0387
1262	11.6637	90.0493	101.043	82.0239	80.0231	76.0465	68.0241	70.0257	70.0428
1263	11.6737	73.0384	72.0101	71.0341	93.046	75.0393	74.0337	82.048	72.0364
1264	11.6837	89.045	83.0226	92.036	73.0274	63.0155	69.0343	67.0258	71.0236
1265	11.6937	81.0309	81.036	80.0316	84.0436	68.0232	76.0348	73.0365	81.0333
1266	11.7037	68.0263	82.0474	94.0539	89.0499	62.0133	91.0535	86.041	64.0212
1267	11.7137	74.0313	81.0423	93.0492	75.038	64.0222	68.0237	71.0254	66.0275
1268	11.7237	73.0238	66.0256	57.0155	99.0508	83.0569	76.0419	61.025	56.0173
1269	11.7337	77.0273	78.0259	88.0496	83.0294	58.0341	87.044	80.0373	65.0244
1270	11.7437	68.0259	80.0402	82.0366	86.0374	79.0531	83.0399	65.0129	64.028
1271	11.7537	87.0551	72.0331	85.0284	65.0072	56.0205	63.0126	70.0269	72.0467
1272	11.7637	90.0655	75.0297	76.021	91.0404	65.0175	60.0155	71.0285	66.0408
1273	11.7737	80.0664	59.012	82.0371	79.039	64.0244	75.0415	63.0329	60.0213
1274	11.7837	60.0201	68.0266	80.0437	88.0544	67.0273	56.0299	65.0305	65.015
1275	11.7937	72.0254	62.0354	93.0672	88.051	75.0385	68.0334	77.0414	55.0016
1276	11.8037	56.0048	74.0577	86.0558	72.0353	82.0503	76.0372	71.0361	64.026
1277	11.8137	71.0075	95.0759	70.0419	90.042	53.02	74.0376	70.0245	83.041
1278	11.8237	77.0298	74.0365	64.0341	80.0294	74.0282	67.0187	77.0472	60.0234
1279	11.8337	80.0457	77.0244	66.0115	101.057	74.0206	64.017	76.0422	87.0628
1280	11.8437	70.0376	64.0074	92.0418	60.002	82.0468	66.0251	75.034	74.0418
1281	11.8537	69.0473	90.0442	68.0147	94.0327	66.0395	64.0203	71.0317	68.0528
1282	11.8637	60.0115	73.033	75.0227	82.0274	60.0385	74.0359	68.0205	66.0457
1283	11.8737	74.0268	64.0336	84.0467	63.0106	55.0304	64.0392	63.0186	66.0257
1284	11.8837	65.0201	83.0463	74.035	71.0391	72.0429	75.0522	64.0333	50.0139
1285	11.8937	72.0227	76.0281	80.0403	82.0512	77.0387	63.026	65.0164	65.0234
1286	11.9037	77.0427	92.0552	82.0469	75.0443	75.0357	87.0451	55.003	59.0336
1287	11.9137	75.0441	71.0288	71.0372	67.0295	60.0256	70.0177	77.0456	54.0262
1288	11.9237	63.0257	80.0332	78.0372	73.0245	64.0231	76.0347	55.0188	53.0136
1289	11.9337	64.0166	64.0295	73.0355	83.0269	71.0257	76.0389	87.0589	63.0245
1290	11.9437	55.0079	88.0423	76.0328	66.0188	64.0337	67.0257	74.0472	57.0069
1291	11.9537	69.0359	63.0197	81.046	67.0135	74.0317	65.0288	68.0256	59.019
1292	11.9637	80.0492	76.0351	55.0146	70.0406	62.0341	86.0558	63.0121	68.0344
1293	11.9737	74.0455	59.0143	74.0367	66.0399	61.0259	70.0353	72.0292	53.0154
1294	11.9837	83.0323	74.0341	84.048	72.0468	63.0345	54.0253	80.0361	54.029
1295	11.9937	67.0244	84.0435	86.0375	61.0354	69.047	62.0266	64.031	76.0541
1296	12.0037	66.0257	63.0255	79.0305	86.029	68.0351	65.0096	56.0314	72.0417
1297	12.0137	68.021	73.0504	67.0218	85.0214	53.0206	65.0258	72.0469	56.0283
1298	12.0237	77.0402	88.0475	67.0225	59.9917	53.0151	79.0411	68.0466	65.0333
1299	12.0337	82.0427	81.0356	78.0412	99.048	70.039	60.0256	66.0402	68.0243
1300	12.0437	51.0146	59.0236	59.0227	60.022	61.0268	77.0462	60.0256	62.0221
1301	12.0537	71.0343	56.0138	68.0227	81.0409	71.0375	83.0423	58.0132	71.0242
1302	12.0637	71.0385	62.0211	78.0433	89.0693	49.0155	58.0181	77.0286	65.0293
1303	12.0737	75.0381	79.0351	74.0374	57.0184	65.0107	59.0255	61.0202	54.0221
1304	12.0837	79.0312	72.0237	64.0297	78.0316	73.0228	65.0402	61.0116	68.0372
1305	12.0937	60.0227	69.031	67.0255	69.03	71.0322	72.0448	78.0305	57.0277
1306	12.1037	80.0379	72.0404	73.0311	76.02	57.0275	76.0421	56.0202	79.0526
1307	12.1137	68.0331	72.0395	68.032	72.0391	67.0482	49.9991	63.0275	60.0306
1308	12.1237	66.0309	77.0442	74.0377	59.0218	55.0213	72.0324	67.0378	59.0221
1309	12.1337	66.0318	84.0508	68.0117	90.0559	56.0191	71.0444	63.0346	69.0386
1310	12.1437	68.037	57.026	65.0104	87.0552	57.0172	67.0332	72.0312	67.0234
1311	12.1537	68.0368	66.0289	63.0208	77.0283	64.0119	71.0405	68.0355	50.0182
1312	12.1637	63.0324	77.0323	66.0327	65.0362	55.0156	67.0299	67.0341	66.0331
1313	12.1737	68.0326	58.0064	61.0409	68.0441	62.0234	65.0324	70.0324	60.0295
1314	12.1837	74.0408	61.0169	77.0478	59.0348	55.0257	68.0346	55.0209	63.0201
1315	12.1937	66.0248	80.0415	71.0252	69.0473	64.0392	67.0327	61.0298	72.037
1316	12.2037	71.0323	76.0354	53.0116	75.0259	65.0446	58.0092	70.0306	72.034
1317	12.2137	56.0258	63.0286	64.0255	67.0053	54.0236	50.9923	57.0271	62.0231
1318	12.2237	65.031	68.0393	71.0292	72.0217	48.0072	54.0046	65.0409	54.0174
1319	12.2337	62.0364	65.0338	53.016	59.0066	58.0195	65.0217	54.0099	62.0314
1320	12.2437	85.0567	69.0375	72.0307	86.0365	53.0138	56.0352	63.0221	48.0166
1321	12.2537	76.031	61.0334	65.0385	66.0309	56.0246	72.0444	51.0302	56.0278
1322	12.2637	55.0171	66.0282	68.037	53.0087	74.0539	78.0466	63.0316	71.0444
1323	12.2737	61.0204	82.0493	68.0349	68.0339	55.0264	59.035	47.0241	67.0356
1324	12.2837	75.0345	62.0331	56.0126	74.0534	63.0271	68.0383	52.0218	55.0249
1325	12.2937	63.0336	69.0329	76.0263	69.0391	56.0304	53.0219	58.01	53.0195
1326	12.3037	70.047	66.031	64.0304	79.0443	70.0348	61.0228	57.015	52.0181
1327	12.3137	78.0516	61.027	51.0209	60.0234	66.0336	66.0313	67.0198	57.0253
1328	12.3237	52.0269	56.0143	58.0278	54.0023	64.0349	65.0317	64.0355	43.0114
1329	12.3337	58.016	57.0165	74.0465	65.0256	37.9941	55.028	58.0386	66.0329
1330	12.3437	69.0276	72.0373	79.0423	62.0249	53.0268	62.0443	51.0309	49.0072
1331	12.3537	66.0316	60.0356	62.0297	68.0169	55.0331	67.0366	59.0398	57.0287
1332	12.3637	72.036	68.035	59.0204	62.0321	63.0343	78.0421	70.0363	50.0285
1333	12.3737	53.0191	54.0155	59.0175	74.0321	50.0128	55.0308	56.019	58.0379
1334	12.3837	64.0307	63.0227	66.0266	74.0365	56.0124	52.0055	65.0325	56.0345
1335	12.3937	65.0262	60.0265	65.0306	71.0466	69.0356	62.0233	52.02	58.0251
1336	12.4037	56.0249	70.0393	65.0244	62.0301	49.0124	63.0146	53.0215	63.0324
1337	12.4137	53.0228	60.0366	58.0215	73.0473	57.0263	49.0054	61.0272	45.0135
1338	12.4237	48.023	61.038	53.0212	81.0512	40.0177	62.0356	56.0319	61.0335
1339	12.4337	55.0161	58.0175	61.0326	70.0267	45.0172	56.0221	54.0244	50.024
1340	12.4437	61.0355	76.0348	53.0205	69.0311	39.0143	56.0285	62.0288	50.0206
1341	12.4537	74.0525	57.0171	58.0279	52.0194	46.0177	60.0316	75.0451	51.0149
1342	12.4637	38.0055	53.0067	70.031	64.0207	37.0034	67.0317	58.0287	49.0176
1343	12.4737	56.0245	58.024	70.0318	48.0186	63.0192	51.0197	47.0033	50.0219
1344	12.4837	41.0003	57.0203	58.0248	71.0338	58.0209	74.0362	57.0146	42.0141
1345	12.4937	61.0263	67.0394	56.0239	66.0307	62.0363	51.0142	45.004	60.0298
1346	12.5037	44.0231	70.0411	61.0323	65.028	55.0294	54.0285	55.0101	63.0298
1347	12.5137	52.0294	73.0402	58.03	61.0192	54.0377	66.0405	44.01	64.0343
1348	12.5237	66.0407	70.0342	65.0348	58.0294	50.0294	62.0367	71.0357	48.0141
1349	12.5337	52.0146	54.0177	60.0186	57.0277	55.0334	51.0269	56.0345	53.0211
1350	12.5437	55.0186	62.0211	58.0195	57.0279	52.0247	75.0407	51.0301	56.0189
1351	12.5537	68.0402	64.0244	62.0239	59.0294	43.0012	46.012	63.0453	58.028
1352	12.5637	55.022	67.0308	52.0172	62.0277	50.0268	57.0288	64.0371	53.0222
1353	12.5737	60.0341	51.0092	60.0285	53.0131	54.024	54.0174	58.002	50.0193
1354	12.5837	65.0375	67.0359	61.03	64.0231	53.0258	52.015	43.0003	65.0424
1355	12.5937	62.0403	63.0279	75.0513	61.0334	46.0303	56.0362	42.0126	60.0302
1356	12.6037	62.0408	57.0303	57.0372	72.0385	43.0152	71.0369	58.0382	62.0282
1357	12.6137	61.0444	43.0207	56.0168	66.035	51.0212	71.0458	43.0279	48.0221
1358	12.6237	53.0153	58.0329	65.0137	52.0206	54.0205	58.038	52.0304	65.0341
1359	12.6337	56.0081	52.0359	71.032	53.0159	66.0306	65.0386	59.0364	49.0175
1360	12.6437	65.0236	61.0342	63.0266	51.0202	45.0196	57.0323	40.0061	64.0434
1361	12.6537	58.022	52.0151	72.0425	66.02	42.0126	50.0165	59.0236	46.0183
1362	12.6637	60.0357	70.0367	57.0412	59.0263	45.0227	51.0255	63.0293	42.0219
1363	12.6737	56.0394	58.0197	58.0283	54.03	52.0173	49.0274	56.0214	49.0337
1364	12.6837	30.9995	63.0339	60.0261	57.0367	44.021	58.0345	54.0229	64.0457
1365	12.6937	53.017	59.035	55.0119	64.0462	61.0392	46.0132	47.0092	53.0298
1366	12.7037	73.0379	67.0309	52.0098	57.0278	63.0369	46.0158	53.0247	52.0138
1367	12.7137	55.0142	68.0446	60.017	52.0131	45.0274	48.0233	58.0371	49.0163
1368	12.7237	33.0034	72.0413	58.025	68.0204	42.012	46.0157	51.0233	52.0202
1369	12.7337	62.0346	48.0051	58.0322	52.0013	52.0237	54.0282	52.0331	49.0141
1370	12.7437	52.0264	53.0219	68.0363	57.0222	63.0354	49.0279	61.0351	67.0432
1371	12.7537	69.0369	53.0199	52.0328	74.0484	39.0153	33.0047	52.0276	47.0189
1372	12.7637	42.0143	49.0183	62.0417	47.016	48.0279	46.0152	52.0329	53.0161
1373	12.7737	40.009	65.0372	57.0294	68.0375	50.0207	51.0243	51.0244	55.0278
1374	12.7837	44.0212	75.0387	49.0176	48.0051	63.0329	51.0232	51.0243	39.0165
1375	12.7937	56.0343	42.0126	66.029	65.0188	57.0306	55.0218	58.028	45.016
1376	12.8037	64.0455	52.0394	59.0195	66.0379	49.0195	52.0316	48.0149	45.0279
1377	12.8137	52.0158	57.0426	58.021	53.0274	48.0368	68.0472	55.013	56.0331
1378	12.8237	58.0189	68.0491	54.0303	55.0311	32.0144	62.0326	52.0218	47.0178
1379	12.8337	58.0329	61.0268	51.0243	70.0345	48.0237	64.0307	52.0203	54.0269
1380	12.8437	49.0096	56.0059	54.0269	57.0252	56.0368	57.0218	49.0298	53.0261
1381	12.8537	51.0244	52.0074	56.0203	60.029	51.0256	39.0135	72.0545	48.019
1382	12.8637	43.0231	55.0272	54.0093	67.03	50.0177	69.037	61.0469	51.0207
1383	12.8737	52.0226	75.0572	50.0066	61.0226	48.0251	56.0325	47.0298	47.0172
1384	12.8837	57.0296	56.0425	46.0052	48.0167	46.018	50.0213	57.0265	43.0146
1385	12.8937	47.0233	55.0392	51.024	69.0282	45.0214	44.013	58.0246	38.0102
1386	12.9037	44.0122	48.0277	43.0288	62.0295	50.0305	49.0274	50.0106	46.0212
1387	12.9137	44.0106	50.021	43.0268	49.026	45.0146	47.0185	52.0136	44.0211
1388	12.9237	46.0226	43.0116	59.0366	51.0277	37.004	46.0157	48.0166	48.0209
1389	12.9337	55.0182	43.0053	60.0382	55.0226	56.0297	45.0212	46.0157	55.028
1390	12.9437	47.0166	54.0195	49.0172	70.0315	42.0148	53.0243	56.0323	47.0242
1391	12.9537	64.0488	57.0294	57.0206	59.0203	47.0125	53.0243	45.0126	35.0134
1392	12.9637	41.0224	62.0322	54.0166	52.0181	43.0119	40.0065	54.0301	48.0184
1393	12.9737	58.0391	53.0199	50.0134	59.029	60.0344	59.0192	39.0083	52.0323
1394	12.9837	43.0145	61.0354	67.0382	46.0181	31.0043	39.0148	50.019	41.0213
1395	12.9937	48.0084	56.0257	59.0386	52.0249	39.019	40.0225	47.0254	44.0196
1396	13.0037	56.0244	50.02	51.0314	41.0096	35.0198	46.0377	44.0175	38.0204
1397	13.0137	39.0108	46.0233	61.0297	55.0226	43.0188	53.0288	53.0281	46.0197
1398	13.0237	45.022	48.0183	54.0225	49.0146	44.0226	44.013	35.0177	38.0086
1399	13.0337	48.0204	51.0272	47.0169	41.0119	45.022	56.0295	47.0227	43.0176
1400	13.0437	53.0229	49.022	48.0172	47.0195	48.0191	43.0153	59.0335	46.0207
1401	13.0537	48.0166	56.0163	49.0268	49.0259	39.0196	42.0155	52.0297	39.0155
1402	13.0637	44.0206	65.0394	59.04	61.0313	47.0259	43.0185	48.0246	50.0359
1403	13.0737	45.0276	37.0159	59.0382	53.0327	61.0325	57.0292	42.0259	53.045
1404	13.0837	49.0223	54.0291	54.0371	55.03	42.0215	52.0249	57.0311	48.0364
1405	13.0937	43.0195	47.0306	51.0325	51.0234	45.0189	53.032	42.015	45.0204
1406	13.1037	61.0328	48.0216	52.0218	47.0268	38.0144	43.0258	54.0314	50.0133
1407	13.1137	47.0192	72.0365	33.9975	42.0197	57.0373	42.0222	40.0108	51.0126
1408	13.1237	48.0219	46.0138	49.9983	46.0159	42.0137	45.0197	50.0192	45.0172
1409	13.1337	47.0128	46.0133	50.0098	46.0218	50.026	62.0345	46.0183	52.0293
1410	13.1437	49.0286	37.0141	45.0212	48.0246	42.0224	56.0317	56.0291	32.0118
1411	13.1537	45.0311	48.0222	46.0224	64.0395	33.0136	48.0205	37.0137	39.0256
1412	13.1637	53.0266	46.0247	60.0447	44.0134	39.0273	42.0223	41.0078	43.0297
1413	13.1737	43.0136	49.0366	45.034	59.0161	48.0201	39.0182	47.024	38.0206
1414	13.1837	51.0227	61.0291	46.0321	48.0271	39.0132	61.0279	43.022	38.0071
1415	13.1937	41.0178	49.0265	52.0245	53.0258	45.021	36.0137	32.0063	50.0142
1416	13.2037	40.0193	45.0239	43.011	57.0306	40.0166	45.0188	52.0337	28.0013
1417	13.2137	37.0124	48.0096	60.0257	50.0238	42.0188	52.0278	40.0192	51.026
1418	13.2237	57.0256	63.0278	39.0063	35.0015	37.0201	58.0332	36.0139	46.0239
1419	13.2337	46.0121	43.0067	42.02	43.0105	45.0305	53.0271	42.0224	40.0189
1420	13.2437	47.0256	38.0122	51.027	56.0347	39.0173	36.0236	40.0096	47.0222
1421	13.2537	44.0279	40.0214	47.0275	52.0227	38.0163	37.0198	48.0217	38.0182
1422	13.2637	34.0062	50.0293	58.038	48.0262	43.0243	48.0334	36.0085	33.0067
1423	13.2737	46.0235	46.0334	48.0137	52.028	44.0159	44.0279	42.019	43.023
1424	13.2837	48.0166	48.0392	42.0132	51.0209	43.018	43.0168	50.0342	39.0225
1425	13.2937	47.0181	54.026	55.0326	48.02	41.0183	50.0146	50.0231	34.0077
1426	13.3037	37.0174	49.0157	63.0396	47.0223	41.0266	44.0057	42.0176	28.0176
1427	13.3137	42.0144	52.0168	45.0124	39.018	52.0306	42.011	36.0071	39.026
1428	13.3237	33.0146	44.0074	50.0225	49.0319	39.011	36.0134	33.0092	45.028
1429	13.3337	37.0117	44.0233	42.0171	45.0177	44.0211	45.018	32.0142	31.0135
1430	13.3437	47.0259	48.0363	59.0375	37.0103	36.0085	51.0254	45.0213	31.0088
1431	13.3537	46.0218	43.0272	51.0325	59.0306	36.0154	46.0281	50.0304	48.0253
1432	13.3637	43.0193	49.0311	53.0304	45.0218	39.0188	35.015	50.0337	46.0283
1433	13.3737	39.019	54.0308	46.028	47.0256	30.0088	53.0345	45.0244	53.0256
1434	13.3837	41.017	35.9999	60.0308	58.0258	30.0153	35.011	47.0278	52.0302
1435	13.3937	34.0081	43.0045	41.014	63.0337	39.0196	42.0137	44.0188	36.0156
1436	13.4037	43.0182	49.0193	51.0214	47.014	38.0257	49.0202	43.0101	38.0111
1437	13.4137	41.0187	56.0282	56.0321	56.0214	31.0162	43.0238	48.0132	36.0173
1438	13.4237	36.0117	54.0379	38.0212	46.0218	38.018	41.0239	36.0036	43.0275
1439	13.4337	46.0286	54.0372	59.0225	53.0318	45.0259	35.0146	45.0218	46.0188
1440	13.4437	49.0324	45.02	43.0184	43.0285	39.0033	47.0239	37.0127	44.0197
1441	13.4537	40.0202	39.0113	45.0174	45.0246	44.0161	37.0137	51.0353	40.0222
1442	13.4637	41.0217	45.0191	46.025	43.0242	39.0198	49.0305	42.0289	37.0167
1443	13.4737	47.0347	45.0304	48.0297	52.0214	31.0071	32.0199	38.0198	40.0281
1444	13.4837	44.0284	53.0196	39.0241	50.0171	31.0152	46.0276	42.0205	43.0297
1445	13.4937	42.0152	35.0111	46.026	44.018	33.0151	38.0142	52.0283	39.0139
1446	13.5037	34.0079	40.0191	52.0259	56.0216	40.0204	52.0366	39.0179	30.0091
1447	13.5137	33.0129	42.0165	49.0268	46.0217	43.0278	39.022	42.0159	31.0095
1448	13.5237	25.9998	45.0271	39.0145	44.0204	34.023	35.0115	33.0117	44.0164
1449	13.5337	50.0296	39.0203	37.018	38.0098	41.0159	33.0151	40.0202	47.0208
1450	13.5437	40.0222	31.0111	35.0152	44.0246	39.022	43.0196	36.0027	44.0209
1451	13.5537	47.0165	27.0096	39.0047	43.0255	33.0141	39.024	38.0098	32.0097
1452	13.5637	51.0233	29.0098	34.0063	52.0373	34.009	37.0144	45.0209	40.021
1453	13.5737	45.0194	43.0238	36.0107	48.0291	44.0311	47.0335	30.0043	35.0191
1454	13.5837	36.0178	46.0262	53.0346	43.0271	47.0345	41.0262	39.0138	29.0108
1455	13.5937	39.0256	48.0293	42.0271	56.0341	28.0139	37.0139	39.0097	36.0158
1456	13.6037	31.0226	39.0247	50.0272	54.0239	31.0098	44.0199	43.0184	19.0025
1457	13.6137	54.0268	40.0159	45.014	49.0234	28.0041	39.0188	47.0355	27.0117
1458	13.6237	38.0138	35.0133	37.0046	50.0297	33.0123	31.0157	39.0243	40.0201
1459	13.6337	44.0183	44.0261	43.0105	35.022	31.0121	28.0143	32.0181	35.0205
1460	13.6437	46.0207	46.0191	41.0135	42.0303	40.0234	43.0269	50.0298	38.023
1461	13.6537	37.0182	35.0162	38.0104	36.0096	33.0131	40.0229	47.0264	25.0003
1462	13.6637	33.019	44.0322	34.0146	46.0134	35.0073	48.0181	30.009	35.0181
1463	13.6737	40.028	45.017	44.0219	43.0113	38.0229	32.0106	42.0122	40.0215
1464	13.6837	47.0374	36.0099	36.011	50.0285	44.0193	39.0133	30.009	38.0183
1465	13.6937	46.0334	46.0302	43.0184	39.0264	26.0029	40.0084	35.0114	44.0305
1466	13.7037	30.0137	42.0116	34.0145	51.0303	42.0254	38.0162	41.0144	32.0185
1467	13.7137	35.0098	41.0137	46.0383	31.0046	25.9997	34.0134	46.0244	35.0165
1468	13.7237	35.0146	40.0096	36.0192	40.0219	41.0276	37.0132	34.0139	38.0163
1469	13.7337	53.0305	41.0023	39.0238	34.0164	26.0148	31.0134	39.0184	27.0108
1470	13.7437	35.0156	42.0218	46.0354	35.0131	27.0137	38.0209	31.0118	28.0124
1471	13.7537	40.0269	37.0214	45.0153	56.0388	35.0137	51.0354	31.0117	34.0151
1472	13.7637	44.0148	26.013	44.0156	53.0414	33.0056	33.0141	31.0139	32.0175
1473	13.7737	36.0078	46.036	41.0213	55.0347	37.0117	38.0191	28.0051	31.013
1474	13.7837	40.0112	43.0298	37.0111	40.0089	31.0158	34.0125	30.0153	41.0172
1475	13.7937	39.0182	36.0076	39.0168	44.0178	39.0266	33.0209	38.0241	35.0165
1476	13.8037	38.028	40.0067	48.0275	43.0128	32.0213	39.0204	44.0262	43.0187
1477	13.8137	33.0143	39.0094	33.0187	27.9997	35.0186	38.0183	41.0272	28.9996
1478	13.8237	38.0175	43.0207	38.0169	45.0231	49.0256	36.0194	36.0186	35.011
1479	13.8337	46.0307	44.0264	34.0118	43.0232	43.0286	25.006	47.0169	32.0109
1480	13.8437	33.0073	35.0295	49.0242	36.0194	35.0132	30.0109	42.0097	32.0142
1481	13.8537	40.0149	32.016	40.0123	50.0369	31.0101	36.0214	37.0123	29.0115
1482	13.8637	32.0059	36.0181	36.0118	30.0078	29.0126	49.0253	35.0249	31.021
1483	13.8737	38.0206	37.02	35.0134	41.0104	41.0244	31.0081	32.0256	37.022
1484	13.8837	33.0138	36.0189	54.0339	29.0084	36.0207	26.0149	33.0173	27.0074
1485	13.8937	32.0172	32.0099	46.033	35.0056	37.0245	37.0202	41.0243	46.0253
1486	13.9037	33.0186	38.0209	40.0259	44.0203	45.0314	33.015	29.0093	26.0089
1487	13.9137	32.0137	43.014	33.0178	29.0174	32.0192	41.0215	35.0154	37.023
1488	13.9237	35.0208	47.0195	27.0145	32.0117	39.0219	33.005	34.01	29.0169
1489	13.9337	31.0174	36.0189	38.0181	29.0109	30.0118	37.0207	33.0084	47.0294
1490	13.9437	39.0189	36.0193	46.0219	31.0121	31.0117	34.0218	33.0071	27.0171
1491	13.9537	33.0102	40.0303	38.0194	51.0315	24.008	46.0359	40.0234	39.0274
1492	13.9637	33.0126	34.0236	32.0125	51.0253	35.0182	51.0393	25.0125	34.0194
1493	13.9737	34.0092	31.0112	40.0194	42.0232	36.0189	41.0208	27.0127	37.0159
1494	13.9837	28.0067	32.0043	37.0149	46.0226	34.01	37.0148	44.026	28.0071
1495	13.9937	31.0104	32.0088	43.0243	43.0219	36.0154	21.9921	36.018	34.019
1496	14.0037	43.0232	29.0099	26.0032	36.012	28.0083	37.0149	22.0021	29.0105
1497	14.0137	31.008	38.0117	35.0183	47.0221	23.0075	33.0205	35.0225	29.0145
1498	14.0237	37.0223	28.0156	32.02	33.0085	33.0212	26.0158	28.0168	31.0155
1499	14.0337	34.0173	32.0209	45.0226	28.0106	35.0188	29.0185	33.014	30.0092
1500	14.0437	33.0132	36.0239	40.0144	34.0158	27.0085	30.0155	41.0256	33.0156
1501	14.0537	25.0062	34.0282	30.008	37.0153	32.0117	35.0167	34.016	34.0159
1502	14.0637	30.0128	30.0103	31.0116	39.0221	28.0124	30.0119	40.0255	29.0126
1503	14.0737	28.0112	41.0231	35.0191	45.0298	30.0136	33.0134	24.0124	30.014
1504	14.0837	43.0267	38.0222	31.0164	34.0158	45.0249	24.0027	27.0122	30.0122
1505	14.0937	33.0258	33.002	37.0251	37.0196	23.0052	25.0076	24.0132	40.0175
1506	14.1037	33.0169	24.0059	29.0228	47.0265	25.0077	34.0122	25.0065	24.011
1507	14.1137	32.014	37.0164	41.0195	27.0127	31.0064	37.0207	34.0149	24.003
1508	14.1237	35.0164	36.0109	37.013	42.0235	40.0261	23.0163	33.0177	23.007
1509	14.1337	31.0122	36.0217	37.0172	32.0166	36.0265	45.0282	26.0067	26.0155
1510	14.1437	40.0221	31.0126	29.999	30.0139	27.0159	32.0225	31.0138	32.0131
1511	14.1537	26.0104	32.0124	42.0192	33.0096	36.0245	47.0285	32.0134	26.01
1512	14.1637	30.0195	26.0143	33.0193	26.0054	29.0131	34.0161	33.0213	32.0136
1513	14.1737	26.0177	30.0108	34.022	34.0146	27.0072	28.013	22.0146	24.008
1514	14.1837	42.0264	41.0292	28.0104	39.0268	32.0136	36.018	36.0215	28.0199
1515	14.1937	22.0048	36.0211	36.0195	34.022	27.0112	30.0157	33.0106	29.0174
1516	14.2037	24.009	34.0214	29.0146	30.0094	28.0122	32.0168	30.0039	36.0221
1517	14.2137	32.0152	42.0245	38.0242	43.0266	32.0248	31.0121	30.0088	28.0145
1518	14.2237	30.0132	31.0073	32.0191	29.0101	38.0277	30.0204	44.0247	27.0081
1519	14.2337	38.0228	39.0184	32.0164	37.0154	29.0165	34.0124	37.021	30.0157
1520	14.2437	29.0149	26.0031	33.013	31.0178	22.011	33.0148	36.0196	31.0091
1521	14.2537	23.0112	35.0123	30.008	38.0228	28.0136	25.0155	39.0292	33.0133
1522	14.2637	24.0082	32.0147	30.0106	37.0197	22.0062	27.0143	30.0182	26.0135
1523	14.2737	29.0119	36.022	30.0175	27.0165	23.0091	26.0082	35.0219	35.0235
1524	14.2837	36.0207	35.0195	41.0306	33.0213	22.0024	28.0104	27.0127	29.0148
1525	14.2937	30.0118	37.0204	33.02	31.0157	28.0105	33.0131	28.017	35.0204
1526	14.3037	22.0059	36.021	33.0228	30.0066	36.0146	28.0167	18.0034	26.0148
1527	14.3137	32.0179	32.0221	30.0081	33.0084	17.0011	27.0196	29.0088	33.0169
1528	14.3237	22.0127	40.0181	35.009	38.0137	32.0192	34.0224	50.0331	28.0183
1529	14.3337	32.0149	26.01	34.0168	36.0085	25.0143	32.0152	30.0161	23.011
1530	14.3437	22.0109	34.0153	23.0049	25.011	21.0097	17.002	24.015	31.0137
1531	14.3537	26.017	23.9997	24.0067	34.0246	28.0132	35.0156	21.0071	29.021
1532	14.3637	17.0004	29.0062	41.0277	33.0209	29.0177	23.0149	26.0025	25.0166
1533	14.3737	40.0174	25.0124	42.0219	32.0139	30.0197	22.0081	26.0067	27.0111
1534	14.3837	37.0253	20.0102	30.0186	33.0071	31.0218	23.0054	22.9987	28.0114
1535	14.3937	35.0194	28.0183	33.0206	27.0127	22.0096	25.0156	34.0158	16.9995
1536	14.4037	30.0134	34.0241	31.0148	43.0281	30.0161	34.0153	31.0196	30.0177
1537	14.4137	25.0141	29.0227	22.0082	26.0178	21.0048	20.0044	29.0141	21.0033
1538	14.4237	24.0099	32.0116	36.0132	28.0166	35.0164	22.0164	29.0125	19.0069
1539	14.4337	37.0213	25.0025	31.0043	23.9996	19.0131	24.0119	30.0168	19.0043
1540	14.4437	32.0165	29.0066	40.017	27.0112	24.0111	34.0219	35.0188	27.0113
1541	14.4537	29.0062	35.0124	34.0141	31.0098	24.0076	24.0131	24.0091	34.0223
1542	14.4637	37.0181	21.0043	37.0203	35.0138	19.009	24.0118	21.0126	26.0164
1543	14.4737	27.0071	31.0197	27.0192	41.0269	30.0204	30.0181	28.0171	30.0195
1544	14.4837	29.0059	39.0238	28.024	42.026	24.0047	24.0101	20.0088	31.0143
1545	14.4937	24.0096	28.0069	33.0167	31.0194	26.0124	22.0081	27.014	21.0076
1546	14.5037	32.0198	31.0093	21.0074	28.0147	21.0095	31.0233	22.0078	31.0121
1547	14.5137	24.0104	25.003	25.0089	34.012	22.0086	27.0169	21.0082	32.0174
1548	14.5237	34.0311	27.0014	29.0089	30.0135	26.0149	23.01	29.0157	24.0098
1549	14.5337	21.0147	32.0134	30.0161	42.0279	26.0107	27.0136	24.0114	23.013
1550	14.5437	23.0071	29.0198	32.0149	39.0247	23.0114	33.0139	29.0178	30.0204
1551	14.5537	21.006	16.0082	34.0179	23.0124	26.0126	19.0023	27.0153	17.0096
1552	14.5637	38.0236	21.0131	34.0161	28.0146	9.99434	21.0073	37.0181	26.0167
1553	14.5737	30.0108	20.0108	24.0116	28.0144	26.0158	30.0181	21.0095	28.0101
1554	14.5837	21.0151	33.0172	32.0085	39.0241	22.0119	30.0261	31.0143	26.01
1555	14.5937	38.0208	39.0209	29.0083	26.0109	20.0084	31.0268	18.01	24.0107
1556	14.6037	22.0063	32.0179	35.0221	32.0223	22.0102	22.0178	23.0152	28.0121
1557	14.6137	25.007	20.0051	36.0219	33.009	29.0145	30.0176	17.0063	28.016
1558	14.6237	29.0147	19.0084	36.0215	35.02	21.0022	22.0059	24.0183	27.0179
1559	14.6337	26.0122	21.013	35.0209	27.0057	29.0064	32.0144	29.0086	27.0162
1560	14.6437	25.0077	23.0117	23.0101	40.0167	20.0076	27.0074	29.0108	27.0118
1561	14.6537	31.0232	22.0142	20.01	29.0259	22.0123	21.0102	33.018	23.0077
1562	14.6637	28.0194	27.015	24.0138	26.0148	32.0225	29.0153	33.0144	23.0144
1563	14.6737	20.0098	28.0129	27.0141	25.0149	31.0252	30.0173	27.0098	28.0176
1564	14.6837	35.0245	35.0194	22.0085	35.0264	21.0147	25.0204	31.0176	23.0156
1565	14.6937	27.018	27.0171	30.0102	34.0166	27.0156	26.0176	23.0169	21.005
1566	14.7037	16.9993	26.0207	29.014	33.0162	32.0163	25.0158	34.0264	22.0034
1567	14.7137	22.0061	29.0176	32.0191	30.0141	27.0166	30.0232	20.0149	28.0084
1568	14.7237	21.0106	32.0251	32.0208	29.0165	22.0102	35.0274	33.0217	17.0022
1569	14.7337	30.0151	23.0126	25.0143	30.0162	27.0121	21.0087	24.0108	22.0106
1570	14.7437	34.0207	29.0169	21.0095	27.0161	20.0059	19.0018	21.9993	23.0147
1571	14.7537	25.0167	28.0112	22.9994	32.0155	19.0069	11.9972	26.0055	18.0065
1572	14.7637	27.0144	25.0091	31.0099	28.0124	24.0051	31.017	23.0078	26.0135
1573	14.7737	21.0055	28.0113	26.0084	33.0199	20.0068	27.0134	18.0105	24.0132
1574	14.7837	29.0195	21.0058	26.0073	24.0097	23.0154	22.014	23.0151	20.0112
1575	14.7937	28.0141	28.0107	26.015	28.0098	25.0151	24.0211	24.0147	21.0101
1576	14.8037	29.0192	34.0171	20.0081	22.0143	18.008	24.0086	21.0167	24.0151
1577	14.8137	20.0147	20.0053	21.0138	29.0186	21.014	23.0084	21.0112	16.0079
1578	14.8237	19.0121	24.0149	24.0114	16.999	25.0151	25.0078	17.0093	12.0046
1579	14.8337	29.0171	25.0147	22.0092	28.0149	20.0129	25.0091	28.0114	15.0095
1580	14.8437	24.0141	19.0137	20.0123	24.0065	25.0174	19.0077	24.0061	26.0166
1581	14.8537	24.0113	27.0213	28.014	19.005	20.0112	18.0064	20.0071	31.0205
1582	14.8637	22.0059	30.017	33.0144	22.0112	17.9968	22.0091	28.0112	27.0049
1583	14.8737	26.0106	27.0079	42.0263	31.0131	26.0089	24.0163	29.0137	19.0027
1584	14.8837	33.0239	26.0111	26.0176	24.0164	22.0069	23.0132	24.014	21.0079
1585	14.8937	16.0071	23.01	20.0153	20.0155	19.0054	22.0144	23.0074	25.0125
1586	14.9037	16.0068	26.0147	27.0224	23.0052	19.0119	25.0141	24.0103	17.01
1587	14.9137	27.0171	20.0089	19.0143	31.0159	13.004	18.0082	32.0242	16.0063
1588	14.9237	29.0139	17.0091	17.0058	38.0234	30.0215	22.0112	18.0113	19.0092
1589	14.9337	25.0119	34.0257	16.9971	15.0001	19.0126	30.0188	22.0088	31.0186
1590	14.9437	21.0111	19.0081	28.0055	30.02	21.0126	19.0093	25.0112	28.0126
1591	14.9537	20.0104	21.0116	27.0106	22.02	20.0098	23.0095	19.0085	22.0131
1592	14.9637	25.0147	34.0244	26.0062	30.0238	23.0142	20.0119	22.0083	21.0089
1593	14.9737	30.0175	28.0157	27.0119	29.0186	15.0072	23.013	22.0108	23.0144
1594	14.9837	29.0135	30.019	22.0052	29.0108	17.0067	22.0138	19.0002	21.0138
1595	14.9937	18.0046	18.0046	25.0113	18.0058	23.0091	13.0089	28.0099	23.0157
1596	15.0037	18.0045	23.012	18.0052	31.01	20.005	23.0169	22.0081	19.0045
1597	15.0137	30.0141	23.0148	21.0072	18.999	15.0064	16.0106	27.0167	24.0103
1598	15.0237	21.0133	16.0077	35.0215	25.0102	27.0156	19.0122	20.0078	15.0039
1599	15.0337	29.0207	13.0049	23.0145	25.0178	22.0081	24.0143	16.0072	17.007
1600	15.0437	23.0096	28.0135	19.0099	27.0249	21.0156	32.0191	27.0194	26.0178
1601	15.0537	19.0121	26.0134	20.0126	22.0181	13.0096	31.0195	22.0162	9.00565
1602	15.0637	28.0178	28.0079	33.0211	21.004	23.0087	23.0035	27.0178	16.0062
1603	15.0737	17.0037	28.0087	22.0114	17.0043	26.0177	21.006	18.0084	15.0041
1604	15.0837	27.0131	17.0076	22.0156	29.0146	19.0057	27.0159	19.0084	21.0105
1605	15.0937	17.0076	17.002	19.0098	25.0082	24.0141	25.0188	23.0136	19.0076
1606	15.1037	26.0144	22.0075	21.0107	25.0099	17.0057	18.0125	19.0083	19.0087
1607	15.1137	20.0075	20.0113	23.0096	21.0154	20.002	22.0151	18.0107	16.0064
1608	15.1237	20.0076	22.0132	16.0012	23.0169	20.0068	16.0113	22.013	25.0187
1609	15.1337	23.0151	31.0235	27.0094	30.0193	15.0111	25.0169	19.0098	16.0082
1610	15.1437	23.0128	30.0205	25.0125	23.0107	20.0145	24.0168	24.0101	22.0153
1611	15.1537	21.0113	24.014	26.0115	29.0125	14.0055	25.0152	29.0208	24.0161
1612	15.1637	20.0147	25.0159	19.0032	28.0193	18.0135	15.007	27.0173	16.0036
1613	15.1737	23.0175	15.0056	17.0057	21.006	18.0053	17.002	26.0144	15.0034
1614	15.1837	13.0078	18.9978	35.0206	22.0095	18.0017	20.0072	19.0076	25.013
1615	15.1937	17.0049	28.0142	17.0083	17.0126	32.0236	22.0133	26.0107	20.0132
1616	15.2037	21.0065	25.0159	27.0168	24.016	19.0129	21.015	13.9975	17.0098
1617	15.2137	18.9991	21.0116	16.0059	19.0102	17.0062	13.0049	17.0057	19.0111
1618	15.2237	9.99175	12.0028	21.0096	29.0224	22.0153	13.0068	20.0133	12.0038
1619	15.2337	18.0051	34.0188	15.0053	26.0165	15.0045	20.0108	21.0149	17.0079
1620	15.2437	25.0084	18.0129	21.0132	23.0068	21.0116	22.0089	20.013	25.0203
1621	15.2537	22.0111	21.0101	23.01	29.0138	16.006	11.0047	21.0086	18.012
1622	15.2637	18.0074	21.0064	21.0115	19.0044	15.0051	16.0093	25.0089	20.0132
1623	15.2737	26.0178	17.0093	23.0147	23.0071	12.0079	23.01	19.0026	23.0159
1624	15.2837	17.0038	19.0145	17.0114	26.0157	24.0074	14.0083	20.0115	22.0155
1625	15.2937	18.0052	19.0093	20.0119	16.0045	11.0002	21.0114	33.03	20.0114
1626	15.3037	27.0147	17.0098	32.014	18.0086	19.0087	12.0011	24.0186	21.009
1627	15.3137	21.0101	18.0047	23.0078	15.0049	22.0141	25.0166	21.0049	17.0081
1628	15.3237	24.0189	18.0019	25.0121	21.0067	11.0094	8.00195	22.0073	16.0069
1629	15.3337	15.0063	18.0033	16.0044	13.0038	13.0059	17.0073	24.0111	19.0074
1630	15.3437	16.0099	16.0001	20.0091	19.0098	15.0091	20.0093	27.0154	18.0055
1631	15.3537	10.998	15.0047	24.0097	24.0115	22.0156	21.0143	20.0154	16.0098
1632	15.3637	28.0095	23.0156	30.0183	22.0147	21.0079	16.0052	10.0024	16.0071
1633	15.3737	17.0115	17.0069	26.0204	18.0098	18.0032	16.0064	19.0135	18.0122
1634	15.3837	21.0118	18.0105	27.0198	14.0105	16.0042	15.006	17.0149	13.0118
1635	15.3937	17.0087	25.0175	24.0127	13.0062	17.0061	18.0121	20.0113	15.0087
1636	15.4037	17.013	15.0146	27.0213	27.0135	21.0117	18.0122	17.0087	23.017
1637	15.4137	14.0007	14.0098	17.0115	27.0146	25.02	27.0128	21.0128	12.0031
1638	15.4237	14.0015	29.0158	21.0093	26.0112	12.0037	16.0077	26.0128	18.001
1639	15.4337	10.001	24.0136	24.0185	13.0046	23.0161	25.0185	17.0113	17.0005
1640	15.4437	14.0042	15.0023	21.0103	14.002	19.0135	26.0131	23.0151	12.0018
1641	15.4537	16.0086	28.0081	16.0106	23.017	15.0088	18.0057	23.0179	14.0071
1642	15.4637	22.0123	22.0095	9.00645	25.018	27.0164	19.0102	19.0137	18.0149
1643	15.4737	17.0088	28.019	22.0209	11.9997	10.0033	23.0149	19.0091	19.0165
1644	15.4837	20.0135	30.0169	13.0047	18.0111	16.0107	17.0081	20.0111	14.0125
1645	15.4937	18.009	14.0112	12.0043	23.0152	12.0065	17.0117	18.006	16.0036
1646	15.5037	11.9998	20.0147	28.0179	15.005	22.0161	12.0112	18.0107	18.0039
1647	15.5137	28.0173	17.0072	21.0055	12.0052	22.0182	21.0142	16.0059	15.0038
1648	15.5237	23.0101	14.0077	15.0035	21.011	20.0121	16.0097	22.0157	20.015
1649	15.5337	25.0165	14.0069	24.0089	29.0138	12.0071	20.0137	12.0041	21.0155
1650	15.5437	14.0097	27.0184	20.0114	19.006	12.0048	9.00305	17.0059	16.0105
1651	15.5537	13.0059	24.0178	20.0148	25.0155	14.0021	20.0059	18.0116	22.0185
1652	15.5637	23.0136	23.0099	14.0062	23.015	18.0116	16.0054	13.006	26.0226
1653	15.5737	20.0124	16.0057	23.0177	21.0156	19.0121	17.0101	15.0013	18.0121
1654	15.5837	12.0001	17.0061	20.0171	20.0147	9.00568	18.0091	25.0162	19.01
1655	15.5937	25.0119	6.99677	21.017	17.0077	21.0134	16.0121	26.0147	17.0073
1656	15.6037	19.0102	22.0149	22.0157	15.0025	16.0072	13.0058	18.0073	19.0098
1657	15.6137	24.0141	15.006	20.0059	24.0137	15.0104	22.0133	7.99475	9.0054
1658	15.6237	12.0068	18.012	19.0024	25.0135	13.0058	20.0138	11.0056	16.0114
1659	15.6337	20.0136	14.0103	16.004	17.0095	15.0057	11.0091	21.0176	18.0122
1660	15.6437	13.0039	21.0169	13.0012	27.0183	12.0061	16.0147	16.0064	17.0118
1661	15.6537	17.0092	13.0028	16.0107	18.0066	13.0055	16.0114	19.0144	13.0042
1662	15.6637	18.0081	26.0164	15.0135	13.0035	12.0052	17.0081	14.007	11.002
1663	15.6737	13.0038	19.0107	13.0112	23.0154	16.0116	24.0128	22.0101	13.0051
1664	15.6837	15.0056	16.0042	19.007	17.012	16.0109	11.0005	20.0119	17.0125
1665	15.6937	19.0106	17.0081	20.0067	20.0083	18.0084	14.0055	23.0151	9.00574
1666	15.7037	21.0124	10.0015	15.0029	15.0054	14.0095	11.0088	12.0031	11.006
1667	15.7137	17.009	14.0048	19.0075	25.0137	16.0096	13.0112	15.0103	14.0042
1668	15.7237	23.018	21.0105	17.0075	15.0023	15.005	18.0146	14.0116	19.0068
1669	15.7337	17.0101	23.0147	20.0125	23.0117	22.016	17.0091	17.0106	17.0087
1670	15.7437	20.0073	16.0022	16.0122	16.0061	16.0118	26.0167	16.0107	12.0079
1671	15.7537	17.0067	15.0097	24.0158	24.0214	19.0155	14.002	18.0068	18.014
1672	15.7637	23.0131	23.0166	13.0064	20.0177	14.0074	12.0013	8.99933	13.0087
1673	15.7737	10.9987	11.0035	13.0054	22.0164	12.0078	12.0051	12.0055	16.0083
1674	15.7837	18.0075	13.0073	21.0081	14.0082	17.0097	14.0065	18.0113	19.0134
1675	15.7937	17.0118	12.0061	22.0156	19.007	18.0096	16.0074	12.0081	15.0077
1676	15.8037	17.0111	10.0019	17.0068	20.0065	18.0145	16.0125	16.0117	17.0096
1677	15.8137	15.0111	21.0146	14.9991	15.0023	13.0051	16.0082	11.0103	14.0085
1678	15.8237	16.0078	13.0039	16.0091	13.0046	17.0112	16.0055	13.0115	17.0113
1679	15.8337	14.0069	15.0069	16.0099	18.0082	16.0127	18.0131	14.0072	16.0084
1680	15.8437	7.0011	27.0169	12.0026	15.0045	16.0139	15.0121	11.0019	19.0088
1681	15.8537	18.0092	13.0021	10.0039	18.015	15.011	19.0146	19.0088	11.0072
1682	15.8637	15.0072	20.0067	22.0153	13.0099	22.0163	13.01	15.0066	22.0181
1683	15.8737	15.0078	20.0091	18.0066	18.0082	9.00237	8.00291	12.0015	13.0103
1684	15.8837	14.0065	13.0034	15.0046	13.0103	11.0059	17.0074	17.0119	11.0097
1685	15.8937	15.0076	18.0136	28.0199	15.0078	12.0076	8.00087	15.0106	17.0088
1686	15.9037	15.0088	17.0097	15.0063	21.0088	12.0067	18.0082	19.0118	14.0083
1687	15.9137	9.00462	11.0028	13.0066	18.0128	15.0098	13.0017	10.001	17.0084
1688	15.9237	10.0054	20.0125	11.0046	16.0086	15.0088	14.0081	9.99948	13.0044
1689	15.9337	15.0119	9.00579	20.0136	9.99772	14.0077	14.0097	15.0072	8.00426
1690	15.9437	16.0083	17.0136	14.0063	14.0037	13.0044	14.0106	21.0148	13.0065
1691	15.9537	11.9995	11.008	14.0084	20.0112	14.0053	14.014	21.0159	14.0075
1692	15.9637	14.0041	18.0127	12.0058	12.003	6.00354	16.0152	14.0061	13.0127
1693	15.9737	15.0063	20.0108	13.0061	18.0077	12.0065	7.00434	15.0091	16.0127
1694	15.9837	13.0018	15.0054	14.0032	16.0105	12.0066	23.0173	14.0054	10.0031
1695	15.9937	13.0087	21.0149	17.008	11.0028	12.0107	13.0053	16.0069	21.0114
1696	16.0037	12.0097	18.0152	18.0125	15.0069	13.0069	10.0005	7.00389	14.0084
1697	16.0137	16.0126	15.0144	15.0084	17.0099	15.006	11.0047	14.0092	11.0003
1698	16.0237	14.0128	12.0079	12.005	11.0051	12.0081	17.014	12.0078	9.99956
1699	16.0337	12.0089	17.0103	11.0045	13.0072	18.0127	15.0132	14.008	14.0057
1700	16.0437	17.0136	15.0069	14.0066	16.0082	13.0085	17.012	7.99668	13.0105
1701	16.0537	13.0107	14.0055	10.0026	21.0077	19.0174	8.00361	15.008	10.0115
1702	16.0637	12.0054	10.0036	22.0178	18.0083	13.0106	9.00083	18.01	13.0126
1703	16.0737	10.0019	22.0107	19.0146	19.0052	11.0066	11.0018	13.006	7.0072
1704	16.0837	18.0108	11.0011	13.0063	24.0147	10.006	17.0113	13.0089	14.0101
1705	16.0937	7.99995	17.0054	16.0122	12.0078	12.0075	13.0085	9.99987	15.0069
1706	16.1037	10.0059	20.016	16.0095	10.0054	14.0065	15.011	16.0056	6.00105
1707	16.1137	17.0115	18.0152	12.0068	13.0083	9.00414	6.00594	21.0158	9.00517
1708	16.1237	18.0133	9.00712	19.0138	18.0117	10.0032	16.0117	15.0073	16.0103
1709	16.1337	7.00646	13.0134	10.0066	23.0119	7.99728	14.0076	22.0174	14.0088
1710	16.1437	15.0065	12.0082	15.0102	10.0038	12.0047	8.00336	12.0125	16.0102
1711	16.1537	15.004	12.0023	15.0097	13.0084	12.0059	17.0119	12.0118	8.00163
1712	16.1637	12.0041	6.99968	14.0009	9.00193	15.0125	12.0062	15.0047	18.0118
1713	16.1737	14.0086	21.0118	20.0091	15.0097	13.0101	4.99788	15.006	9.00557
1714	16.1837	14.01	17.0068	20.0135	23.0141	4.00211	13.0093	11.004	16.0111
1715	16.1937	15.0078	19.0148	16.0108	10.0044	16.0146	10.0093	14.0064	13.0051
1716	16.2037	20.0148	18.0116	17.0147	19.0124	14.0082	11.0055	13.0102	10.0033
1717	16.2137	13.0111	16.0114	14.0081	16.0087	9.00531	9.00393	8.00777	10.0042
1718	16.2237	18.0127	12.0087	9.00327	13.0069	8.00229	10.0032	11.0067	10.0048
1719	16.2337	17.0141	17.0124	7.00218	14.0062	19.0123	13.0054	11.0078	16.0114
1720	16.2437	12.0091	20.0117	18.0103	10.0033	10.0033	12.0067	12.0054	10.007
1721	16.2537	12.0053	17.0096	12.0074	14.0038	11.0053	6.00214	12.0034	16.0103
1722	16.2637	14.0068	18.0112	15.0095	19.0146	12.0058	11.0075	11.0053	9.00212
1723	16.2737	1.99475	21.0128	16.0074	12.0123	11.0044	12.0095	12.0064	14.0107
1724	16.2837	11.0007	14.0067	11.0023	11.0035	14.0062	11.0053	11.002	9.00623
1725	16.2937	14.0052	9.0028	18.0112	12.0038	9.00434	14.0067	10.0034	10.0056
1726	16.3037	14.0076	11.0069	13.0061	11.007	13.0082	12.0072	10.0056	8.00366
1727	16.3137	10.0065	10.0025	16.0123	13.006	15.0124	11.0049	16.0079	10.006
1728	16.3237	17.0106	11.006	10.0058	13.0045	8.00623	10.0015	8.00277	16.0117
1729	16.3337	3.00007	13.0052	23.0178	12.0075	12.0091	4.00098	15.011	11.0056
1730	16.3437	19.0133	13.0041	15.0107	15.0102	12.009	7.00446	7.00074	11.0059
1731	16.3537	12.0058	10.0083	10.0026	7.00057	11.007	6.00322	10.0052	14.0107
1732	16.3637	16.012	13.0107	12.0083	22.0164	12.0106	12.0094	11.0057	10.0056
1733	16.3737	9.00589	9.00711	13.0084	8.00686	16.0147	13.0088	6.00298	8.00213
1734	16.3837	13.0083	9.00839	13.0076	21.0155	17.0155	12.0074	21.0178	10.0039
1735	16.3937	15.0086	11.0093	12.0055	15.0105	8.00558	14.0095	11.0084	14.0078
1736	16.4037	5.00071	6.00159	10.0044	1.99949	10.0078	7.00155	11.0095	14.009
1737	16.4137	11.008	11.0075	10.0088	15.0101	9.00215	13.0053	14.0087	7.00496
1738	16.4237	10.0059	12.0044	12.0096	9.00638	6.00073	9.00538	14.0105	11.0067
1739	16.4337	9.00431	11.0031	12.0063	9.00667	8.00011	4.00119	11.0041	7.00322
1740	16.4437	8.00661	7.00255	17.0109	15.0107	11.0061	10.007	6.00079	17.0147
1741	16.4537	17.0145	5.0028	11.0083	12.0088	13.0107	9.00408	10.0059	14.0096
1742	16.4637	11.0046	13.0067	13.0058	14.0113	7.00488	6.0012	7.00327	16.011
1743	16.4737	9.00528	5.00038	9.99863	9.00056	12.0077	6.00235	11.0092	11.0102
1744	16.4837	13.0081	12.0084	12.0044	13.0055	12.0081	12.0099	10.0084	10.0062
1745	16.4937	10.0034	9.00571	12.0093	10.0076	12.008	14.0117	20.0151	8.00369
1746	16.5037	8.00444	16.0119	22.0179	16.0108	10.0028	11.008	13.0095	13.0087
1747	16.5137	11.0054	12.0074	14.0137	11.0059	17.012	11.0066	11.0083	10.0049
1748	16.5237	13.0101	14.0104	14.0119	11.009	9.00475	12.0071	6.00089	9.00562
1749	16.5337	6.00188	12.0045	16.0146	14.0099	7.00362	8.00379	10.0081	7.00286
1750	16.5437	13.0089	15.0096	9.00457	16.0121	9.00433	4.0001	11.0097	10.0078
1751	16.5537	6.00497	12.0068	13.0079	6.00446	10.0077	17.0103	5.00272	7.00363
1752	16.5637	7.00438	13.0093	7.00395	11.0067	7.00311	11.0071	11.0068	9.00471
1753	16.5737	8.00343	8.00472	15.0115	18.0096	11.0077	15.0129	7.00106	9.00479
1754	16.5837	11.0082	12.0079	10.0054	10.0049	6.00684	10.006	16.0048	6.00423
1755	16.5937	7.00641	5.00524	6.00125	15.0102	8.007	10.0023	13.0059	9.00405
1756	16.6037	11.006	7.00631	12.0055	10.0047	8.00573	11.0078	11.0025	8.00398
1757	16.6137	13.01	12.0064	14.0104	12.008	20.0163	12.0093	14.0079	20.018
1758	16.6237	12.0063	16.0085	10.0049	16.0125	10.0037	6.00364	11.0106	10.0076
[truncated: 2,337 more rows]

## Sheet: T.lineatum 9 horizontal
Channel	Energy	Impulse1	Impulse2	Impulse3	Impulse4	Impulse5	Impulse6	Impulse7	Impulse8	Impulse9	Impulse10	Impulse11	Impulse12	Impulse13	Impulse14	Impulse15	Impulse16	Impulse17	Impulse18
[truncated: 4,096 more rows]
