# Supplementary material for: Nutrient-Poor Breeding Substrates of Ambrosia Beetles Are Enriched With Biologically Important Elements
Source: Front Microbiol. 2021 Apr 26;12:664542. doi: 10.3389/fmicb.2021.664542 (PMC8107399; doi:10.3389/fmicb.2021.664542)
Supplement: Supplementary file 3 [file Data_Sheet_2.xlsx]

## Sheet: X.sax 2 horizontal
Channel	Energy	Impulse1	Impulse2	Impulse3	Impulse4	Impulse5	Impulse6	Impulse7	Impulse8	Impulse9	Impulse10	Impulse11	Impulse12	Impulse13
0	-0.9563	0	0	0	0	0	0	0	0	0	0	0	0	0
1	-0.9463	0	0	0	0	0	0	0	0	0	0	0	0	0
2	-0.9363	0	0	0	0	0	0	0	0	0	0	0	0	0
3	-0.9263	0	0	0	0	0	0	0	0	0	0	0	0	0
4	-0.9163	0	0	0	0	0	0	0	0	0	0	0	0	0
5	-0.9063	0	0	0	0	0	0	0	0	0	0	0	0	0
6	-0.8963	0	0	0	0	0	0	0	0	0	0	0	0	0
7	-0.8863	0	0	0	0	0	0	0	0	0	0	0	0	0
8	-0.8763	0	0	0	0	0	0	0	0	0	0	0	0	0
9	-0.8663	0	0	0	0	0	0	0	0	0	0	0	0	0
10	-0.8563	0	0	0	0	0	0	0	0	0	0	0	0	0
11	-0.8463	0	0	0	0	0	0	0	0	0	0	0	0	0
12	-0.8363	0	0	0	0	0	0	0	0	0	0	0	0	0
13	-0.8263	0	0	0	0	0	0	0	0	0	0	0	0	0
14	-0.8163	0	0	0	0	0	0	0	0	0	0	0	0	0
15	-0.8063	0	0	0	0	0	0	0	0	0	0	0	0	0
16	-0.7963	0	0	0	0	0	0	0	0	0	0	0	0	0
17	-0.7863	0	0	0	0	0	0	0	0	0	0	0	0	0
18	-0.7763	0	0	0	0	0	0	0	0	0	0	0	0	0
19	-0.7663	0	0	0	0	0	0	0	0	0	0	0	0	0
20	-0.7563	0	0	0	0	0	0	0	0	0	0	0	0	0
21	-0.7463	0	0	0	0	0	0	0	0	0	0	0	0	0
22	-0.7363	0	0	0	0	0	0	0	0	0	0	0	0	0
23	-0.7263	0	0	0	0	0	0	0	0	0	0	0	0	0
24	-0.7163	0	0	0	0	0	0	0	0	0	0	0	0	0
25	-0.7063	0	0	0	0	0	0	0	0	0	0	0	0	0
26	-0.6963	0	0	0	0	0	0	0	0	0	0	0	0	0
27	-0.6863	0	0	0	0	0	0	0	0	0	0	0	0	0
28	-0.6763	0	0	0	0	0	0	0	0	0	0	0	0	0
29	-0.6663	0	0	0	0	0	0	0	0	0	0	0	0	0
30	-0.6563	0	0	0	0	0	0	0	0	0	0	0	0	0
31	-0.6463	0	0	0	0	0	0	0	0	0	0	0	0	0
32	-0.6363	0	0	0	0	0	0	0	0	0	0	0	0	0
33	-0.6263	0	0	0	0	0	0	0	0	0	0	0	0	0
34	-0.6163	0	0	0	0	0	0	0	0	0	0	0	0	0
35	-0.6063	0	0	0	0	0	0	0	0	0	0	0	0	0
36	-0.5963	0	0	0	0	0	0	0	0	0	0	0	0	0
37	-0.5863	0	0	0	0	0	0	0	0	0	0	0	0	0
38	-0.5763	0	0	0	0	0	0	0	0	0	0	0	0	0
39	-0.5663	0	0	0	0	0	0	0	0	0	0	0	0	0
40	-0.5563	0	0	0	0	0	0	0	0	0	0	0	0	0
41	-0.5463	0	0	0	0	0	0	0	0	0	0	0	0	0
42	-0.5363	0	0	0	0	0	0	0	0	0	0	0	0	0
43	-0.5263	0	0	0	0	0	0	0	0	0	0	0	0	0
44	-0.5163	0	0	0	0	0	0	0	0	0	0	0	0	0
45	-0.5063	0	0	0	0	0	0	0	0	0	0	0	0	0
46	-0.4963	0	0	0	0	0	0	0	0	0	0	0	0	0
47	-0.4863	0	0	0	0	0	0	0	0	0	0	0	0	0
48	-0.4763	0	0	0	0	0	0	0	0	0	0	0	0	0
49	-0.4663	0	0	0	0	0	0	0	0	0	0	0	0	0
50	-0.4563	0	0	0	0	0	0	0	0	0	0	0	0	0
51	-0.4463	0	0	0	0	0	0	0	0	0	0	0	0	0
52	-0.4363	0	0	0	0	0	0	0	0	0	0	0	0	0
53	-0.4263	0	0	0	0	0	0	0	0	0	0	0	0	0
54	-0.4163	0	0	0	0	0	0	0	0	0	0	0	0	0
55	-0.4063	0	0	0	0	0	0	0	0	0	0	0	0	0
56	-0.3963	0	0	0	0	0	0	0	0	0	0	0	0	0
57	-0.3863	0	0	0	0	0	0	0	0	0	0	0	0	0
58	-0.3763	0	0	0	0	0	0	0	0	0	0	0	0	0
59	-0.3663	0	0	0	0	0	0	0	0	0	0	0	0	0
60	-0.3563	0	0	0	0	0	0	0	0	0	0	0	0	0
61	-0.3463	0	0	0	0	0	0	0	0	0	0	0	0	0
62	-0.3363	0	0	0	0	0	0	0	0	0	0	0	0	0
63	-0.3263	0	0	0	0	0	0	0	0	0	0	0	0	0
64	-0.3163	0	0	0	0	0	0	0	0	0	0	0	0	0
65	-0.3063	0	0	0	0	0	0	0	0	0	0	0	0	0
66	-0.2963	0	0	0	0	0	0	0	0	0	0	0	0	0
67	-0.2863	0	0	0	0	0	0	0	0	0	0	0	0	0
68	-0.2763	0	0	0	0	0	0	0	0	0	0	0	0	0
69	-0.2663	0	0	0	0	0	0	0	0	0	0	0	0	0
70	-0.2563	0	0	0	0	0	0	0	0	0	0	0	0	0
71	-0.2463	0	0	0	0	0	0	0	0	0	0	0	0	0
72	-0.2363	0	0	0	0	0	0	0	0	0	0	0	0	0
73	-0.2263	0	0	0	0	0	0	0	0	0	0	0	0	0
74	-0.2163	0	0	0	0	0	0	0	0	0	0	0	0	0
75	-0.2063	0	0	0	0	0	0	0	0	0	0	0	0	0
76	-0.1963	0	0	0	0	0	0	0	0	0	0	0	0	0
77	-0.1863	0	0	0	0	0	0	0	0	0	0	0	0	0
78	-0.1763	0	0	0	0	0	0	0	0	0	0	0	0	0
79	-0.1663	0	0	0	0	0	0	0	0	0	0	0	0	0
80	-0.1563	0	0	0	0	0	0	0	0	0	0	0	0	0
81	-0.1463	0	0	0	0	0	0	0	0	0	0	0	0	0
82	-0.1363	0	0	0	0	0	0	0	0	0	0	0	0	0
83	-0.1263	0	0	0	0	0	0	0	0	0	0	0	0	0
84	-0.1163	0	0	0	0	0	0	0	0	0	0	0	0	0
85	-0.1063	0	0	0	0	0	0	0	0	0	0	0	0	0
86	-0.0963	0	0	0	0	0	1	0	0	0	0	0	0	0
87	-0.0863	1	0	1	0	0	2	0	0	0	0	0	1	1
88	-0.0763	6	8	7	8	5	7	10	6	10	9	13	12	9
89	-0.0663	89	75	90	88	92	68	75	92	87	89	96	84	96
90	-0.0563	554	562	614	598	547	538	546	569	575	624	579	614	567
91	-0.0463	2964	2679	3108	2965	2819	2633	2700	2799	2999	3106	3116	3072	2831
92	-0.0363	10470	9975	11053	10821	10658	9090	9959	10320	10835	11273	11186	10724	10425
93	-0.0263	27964	26089	29725	28903	27975	24227	26052	27162	28937	30007	29950	28513	27862
94	-0.0163	55020	51274	58626	56871	54869	47183	52173	53255	56731	59067	58898	56631	55051
95	-0.0063	78952	74535	85020	81363	79333	68201	74372	76578	82065	84499	84674	81970	79086
96	0.0037	83776	78913	89713	86884	83657	72161	78577	81549	86892	89707	89682	86906	83978
97	0.0137	66254	62116	70153	68244	65644	56509	61500	63533	67629	70164	70222	67971	65896
98	0.0237	37710	35345	40442	38761	37753	32406	35532	36545	38976	40369	40260	39191	37843
99	0.0337	15831	15068	17286	16797	16239	13835	15143	15412	16567	16924	17162	16614	15946
100	0.0437	5004	4727	5537	5052	5087	4315	4618	4944	5304	5452	5416	5252	4934
101	0.0537	1152	1098	1332	1324	1197	1072	1109	1218	1251	1263	1290	1191	1159
102	0.0637	238	194	251	227	216	164	215	230	245	241	260	225	233
103	0.0737	48	24	47	45	43	32	41	35	52	33	58	43	46
104	0.0837	20	16	22	16	13	15	12	16	17	16	23	15	20
105	0.0937	13	6	13	7	8	7	12	12	9	8	12	4	11
106	0.1037	0	0	0	0	0	0	0	0	0	0	0	0	0
107	0.1137	0	0	0	0	0	0	0	0	0	0	0	0	0
108	0.1237	0	0	0	0	0	0	0	0	0	0	0	0	0
109	0.1337	0	0	0	0	0	0	33.4376	10.6443	0	0	0	0	0
110	0.1437	486.618	404.221	519.538	445.814	417.888	389.289	509.055	506.43	371.814	408.515	456.451	410.237	365.685
111	0.1537	554.882	472.905	690.114	573.451	463.067	495.578	524.56	513.909	461.943	470.913	525.805	473.522	466.611
112	0.1637	582.676	563.158	739.363	532.39	587.962	567.41	647.803	588.859	561.101	615.974	555.022	491.451	458.095
113	0.1737	726.535	659.052	836.373	736.288	689.396	624.029	754.946	705.802	661.247	802.391	679.668	693.141	611.527
114	0.1837	1095.35	951.335	1150.37	942.117	923.137	811.385	1036.75	1002.69	970.761	1065.22	995.951	939.355	933.696
115	0.1937	1880.4	1749.08	2272.24	1825.37	1752.22	1418.48	1942.89	1837.68	1956.77	2011.06	2097.01	1874.9	1899.67
116	0.2037	3666.11	3606.33	4396.68	3725.17	3638.29	2866.06	3506.38	3619	3872.74	3934.14	4326.85	4010.44	3696.99
117	0.2137	7530.69	7612.13	9385.94	7880.97	7605.54	6062.73	7436.55	7360.57	8101.64	8537.12	9148.12	8527.99	8184.02
118	0.2237	15954.3	15655.7	19085.4	16108.7	15685.2	12335.3	15169	15260.8	17063.7	17259.9	18737.6	17618.5	16857.2
119	0.2337	30724.7	30392.7	36750.7	31078.8	30343.7	23477.5	28732.6	28845.7	32621.4	33207.8	35629.9	34101.1	32445.2
120	0.2437	52979.3	52018.9	63384.2	53492	52017	40365	49186	50066.3	56305	57389.5	61425.5	58651.4	55910.8
121	0.2537	80944	79441.1	96272.9	81295.6	79147.3	61376.8	74407.1	75171.6	85557.2	87213.5	93629.5	88378	85284.6
122	0.2637	106256	105159	126875	106970	104000	80545.2	98014	98372.2	113363	114536	123661	117183	111819
123	0.2737	119916	117585	143277	121377	117572	90716.1	110139	111493	127270	129956	139213	132910	126519
124	0.2837	115669	113789	138262	116838	113193	87423.8	105754	106913	122651	125748	134651	128073	122629
125	0.2937	93122.9	91430.3	111197	93991.5	91208.4	69495.4	84813.8	85667.9	98905.9	100407	108029	102424	98693.3
126	0.3037	62106.5	61194.6	74626.8	63613.9	61061.1	46513.3	56515	57752.6	66297.7	67304.9	72281.9	68688.3	66035.8
127	0.3137	34489.2	33876.9	41378.1	34737	33546.5	25759.6	31107.5	31757.2	36348	37212.4	39993.7	38107.2	36473.1
128	0.3237	15861.1	15634.3	18852.7	16122.6	15624.4	12009	14501.8	14732.6	16768.5	17099.4	18440.5	17593.8	16720
129	0.3337	6285.67	6087.49	7517.15	6306.22	6169.01	4892.67	5686.26	5877.67	6693.97	6710.11	7265.4	6694.37	6434.92
130	0.3437	2372.23	2207.64	2774.38	2386.02	2212.63	2214.21	2401.49	2485.45	2603.97	2519.71	2656.47	2504.74	2415.2
131	0.3537	1061.64	1027.75	1307.08	1149.98	1085.55	1579.92	1587.8	1601.01	1462.59	1292.33	1272.95	1178.4	1145.09
132	0.3637	861.058	814.729	1057.87	873.992	928.504	1738.55	1707.57	1602	1404.06	1143.87	1062.69	890.673	850.31
133	0.3737	952.416	876.155	1156.9	981.847	985.919	2136.37	2052.9	1991.03	1633.11	1210.05	1131.63	912.134	880.159
134	0.3837	1062.58	945.84	1278.73	1085.92	1063.47	2544.68	2395.3	2275.63	1895.23	1373.46	1249.49	990.524	1002.42
135	0.3937	1128.85	1044.82	1370.52	1179.91	1192.73	2711.42	2518.59	2472.16	2074.34	1535.59	1363.37	1132.88	1101.58
136	0.4037	1155.97	1109.16	1454.07	1254.95	1298.57	2501.22	2417.49	2453.05	2032.3	1621.65	1398.73	1254.9	1152.67
137	0.4137	1303.48	1208.62	1587.39	1382.96	1391.35	2179.09	2154.61	2174.69	1927.82	1645.19	1504.62	1354.46	1286.09
138	0.4237	1519.07	1410.54	1827.15	1587.54	1562.54	1854.3	1959.8	1967.9	1904.24	1746.41	1722.87	1548.49	1549.4
139	0.4337	1971.97	1851.17	2324.79	2015.95	1922.88	1713.67	2067.66	2025.96	2094.13	2085.52	2194.07	2038.25	2026.29
140	0.4437	2775.02	2608.67	3285.04	2914.55	2741.03	1942.75	2512.65	2510	2745.06	2845.23	3030.62	2928.8	2781.32
141	0.4537	4112.88	3898.49	4893.61	4316.43	4159.39	2703.01	3512.42	3529.98	4000.38	4283.48	4515.19	4464.7	4231.5
142	0.4637	6479.69	6166.6	7563.49	6896.42	6383.87	4047.95	5310.39	5356.45	6194.27	6631.29	7047.44	6878.76	6683.67
143	0.4737	10153.8	9714.86	11791.2	11055.2	10017.9	6248.46	8118.96	8253.84	9687.91	10354.1	11068.7	10823.3	10557.7
144	0.4837	15780.2	15234.1	18302.1	17158.9	15714.6	9687.92	12692.5	12921.4	14865.6	16088.8	17276.5	16815.2	16461.4
145	0.4937	24066.6	23119.9	27790.5	25755.4	23811.2	14523.9	18957.7	19483.9	22399.4	24322.7	26152.6	25408	24904.9
146	0.5037	34038.9	32467.2	39212.7	36251.9	33674.9	20480.7	26725.1	27275.6	31970.7	34711.7	37149.6	36117.7	35310.9
147	0.5137	43425.7	41689.2	50308.4	46557.8	42952.9	26360.7	34482.7	35078.4	40980.8	44766.8	47395.7	46568.2	45150.8
148	0.5237	49186.8	47354.5	56936.7	52820.3	48631.9	29783.9	39060.3	39633.2	46305.1	50607.6	53427	53046.3	51093.6
149	0.5337	48246.1	46449.4	55523.8	51746.1	47952.4	29226.2	38190.7	38988.3	45271	49317.6	52595.1	52256.9	50282.4
150	0.5437	40866.5	39383.3	46822.2	43708.5	40402.1	24657.8	32103	32972.5	37952.9	41355.7	44297.5	44100.2	42471.1
151	0.5537	29450.5	28382.6	33795.6	31690.4	28938.4	17737.9	23262.8	23542.1	27429.3	29935	31892.1	31637.5	30556.4
152	0.5637	17960.2	17343.3	20585.4	19432.2	17651.3	10924	14311.5	14494	17081.7	18398.7	19567.2	19442.1	18809.5
153	0.5737	9384.5	9068.89	10841.7	10130.9	9238.61	5812.56	7559.19	7803.17	9120.56	9642	10234.7	10318.8	9872.05
154	0.5837	4375.16	4208.61	5139.48	4705.83	4363.59	2784.25	3623.68	3724.9	4314.44	4533.66	4811.69	4818.17	4590.27
155	0.5937	1995.02	1925.82	2348.45	2139.77	1988.34	1332.66	1726.28	1758.03	1933.46	2076.66	2216.99	2136.15	2096.43
156	0.6037	1035.09	986.497	1256.17	1123.5	1033.18	769.029	1016.5	1004.72	1067.78	1121.41	1153.3	1112.22	1081.16
157	0.6137	741.962	696.185	921.785	790.706	762.489	566.371	762.043	757.814	824.747	818.794	837.835	769.327	759.598
158	0.6237	673.29	642.701	847.11	725.84	649.983	565.625	721.083	724.422	733.824	740.644	749.583	743.46	690.348
159	0.6337	659.639	663.697	822.509	725.583	638.665	577.169	729.438	729.992	739.922	727.943	778.637	729.373	657.277
160	0.6437	703.201	685.485	823.867	693.647	695.253	599.649	748.753	749.048	780.172	777.445	814.564	737.313	685.665
161	0.6537	710.296	675.803	838.272	713.479	708.33	643.956	754.443	765.01	815.485	799.993	820.491	745.017	764.749
162	0.6637	710.777	668.669	906.374	782.484	712.465	656.494	822.37	792.748	802.98	824.074	832.192	752.356	749.5
163	0.6737	731.382	703.033	937.271	773.767	723.871	631.543	831.593	816.975	799.745	859.122	851.849	820.459	780.151
164	0.6837	750.581	730.364	961.045	817.552	768.809	636.357	816.018	806.356	845.167	845.848	872.733	852.189	786.418
165	0.6937	824.431	766.745	1023.18	880.474	742.417	668.454	833.597	819.623	838.066	847.929	909.765	887.516	763.938
166	0.7037	840.635	824.473	1051.06	903.885	792.397	651.198	862.487	811.057	845.354	911.274	964.927	919.085	840.956
167	0.7137	887.972	801.13	1045.33	910.184	802.987	694.16	853.698	872.983	891.722	934.088	982.821	907.004	871.645
168	0.7237	873.023	845.085	1101.23	910.819	833.84	724.136	900.828	873.151	946.137	961.92	984.084	920.047	930.938
169	0.7337	937.472	913.892	1121.85	963.471	902.398	727.51	921.426	898.414	972.47	979.525	1087.29	975.467	959.676
170	0.7437	967.632	929.814	1128.71	1020.63	960.593	770.849	970.507	957.468	1036.17	1083.77	1078.89	1068.62	1011.35
171	0.7537	1010.75	944.142	1221.99	1044.24	974.103	771.871	1005.56	977.364	1017.93	1133.64	1106.83	1138.57	1045.52
172	0.7637	1007.84	959.517	1244.37	1107.61	1004.02	775.207	1007.67	1002.3	1035.95	1087.71	1112.81	1084.71	1020.07
173	0.7737	1001.51	1001.23	1229.9	1081.84	996.922	826.761	1012.4	982.487	1082.33	1106.36	1147.37	1059.38	1051.63
174	0.7837	994.438	944.713	1245.68	1040.37	989.231	832.811	1012.71	950.928	1069.72	1098.51	1134.17	1148.93	1040.94
175	0.7937	1007.5	946.598	1247.99	1046.76	1021.24	782.508	990.917	1028.06	1085.02	1131.5	1144.88	1044.77	1001.39
176	0.8037	983.447	941.409	1197.63	1037.11	983.83	785.153	1013.62	994.722	1056.45	1129.15	1140.14	1059.84	1027.82
177	0.8137	879.971	964.591	1137.99	993.481	949.409	797.036	980.76	950.079	1007.18	1049.62	1131.59	1057.18	974.445
178	0.8237	903.169	911.185	1123.46	950.289	968.967	814.382	957.607	960.334	1013.63	1044.5	1075	1037.49	1028.38
179	0.8337	931.13	896.407	1171.89	965.76	916.181	793.963	912.184	961.014	1031.94	1036.47	1061.14	991.883	1014.44
180	0.8437	899.759	918.762	1139.38	973.887	982.851	826.399	925.718	978.275	1038.01	999.028	1125.18	1037.57	1012.95
181	0.8537	933.248	949.02	1110.39	978.587	987.618	830.822	965.414	944.658	1059.39	1016.5	1071.22	1041.96	966.431
182	0.8637	909.788	943.967	1053.82	1045.03	983.31	817.964	960.567	1003.91	1041.3	1001	1081.28	1030.65	1009.66
183	0.8737	977.749	990.089	1179.21	1042.86	993.534	874.503	942.84	1022.01	1058.85	1088.5	1136.23	1063.79	1062.1
184	0.8837	1022.01	970.837	1186.87	1039.9	1023.99	906.1	1038.87	1101.04	1161.65	1085.13	1184.12	1051.78	1052.71
185	0.8937	1049.12	1007.87	1240.09	1070.43	1063.8	907.152	1090.12	1066.66	1140.64	1124.84	1171.89	1068.14	1060.82
186	0.9037	1113.2	1007.87	1232.86	1102.79	1083.85	960.985	1074.31	1110.39	1195.43	1139.46	1258.06	1095.79	1082.11
187	0.9137	1127.5	1075.3	1285.65	1155.05	1084.95	976.303	1133.92	1130.43	1171.35	1140.25	1280.79	1139.49	1141.9
188	0.9237	1175.51	1069.74	1295.11	1149.21	1102.24	961.17	1109.4	1149.24	1173.45	1194.71	1288.34	1240.24	1171.81
189	0.9337	1191.94	1167.89	1342.35	1189.21	1147.17	980.013	1132.55	1138.38	1234.47	1263.41	1349.28	1223.37	1158.6
190	0.9437	1165.45	1139.03	1353.79	1224.4	1225.66	1008.09	1165.41	1193.37	1307.33	1260.33	1358.78	1285.96	1190.81
191	0.9537	1212.15	1176.38	1449.06	1275.87	1224.43	1061.3	1217.57	1278.42	1281.37	1308.44	1371.76	1336.79	1243.69
192	0.9637	1248.39	1135.15	1397.65	1277.15	1264.5	1127.31	1202.99	1227.3	1346.17	1362.57	1389.86	1388.92	1225.97
193	0.9737	1333.27	1185.07	1516.44	1367.91	1195.12	1157.72	1211.81	1282.72	1336.43	1335.49	1456.47	1410.95	1295.49
194	0.9837	1272.49	1260.19	1583.4	1317.37	1316.87	1102.06	1340.02	1348.01	1361.3	1391.61	1484.83	1435.83	1347.9
195	0.9937	1498.65	1485.1	1683.4	1539.89	1554.94	1307.74	1432.71	1516.18	1634.74	1600.66	1631.26	1570.74	1580.14
196	1.0037	1456.92	1425.98	1694.85	1475.14	1448.06	1219.75	1432.16	1465.56	1564.71	1541.83	1583.01	1552.68	1522.08
197	1.0137	1306.68	1346.54	1523.21	1380.68	1407.76	1189.05	1359.59	1346.26	1463.98	1487.04	1540.4	1503.75	1385.12
198	1.0237	1349.97	1354.9	1652.32	1451.83	1358.47	1216.19	1407.11	1368.37	1478.82	1475.44	1595.61	1446.63	1407.03
199	1.0337	1329	1366.54	1687.23	1439.78	1376.8	1189.73	1370.35	1435.99	1518.31	1522.25	1551.76	1518.68	1487.48
200	1.0437	1399.02	1418.88	1670.83	1516.03	1390.61	1277.43	1312.68	1479.63	1575.69	1534.54	1546.74	1474.68	1477.55
201	1.0537	1391.72	1441.2	1620.43	1467.99	1427.66	1261.43	1395.45	1488.02	1467.26	1471.53	1608.78	1610.49	1472.89
202	1.0637	1486.46	1408.25	1726.81	1515.16	1466.85	1253.55	1400.12	1457.98	1568.99	1587.14	1530.26	1534.69	1562.97
203	1.0737	1428.62	1363.14	1619.62	1557.93	1472.4	1250.01	1441.69	1449.09	1600.12	1465.39	1645.89	1561.03	1490.01
204	1.0837	1441.72	1552.25	1647.31	1474.73	1518.84	1279.63	1476.56	1499.98	1632.22	1583.89	1698.81	1603.29	1479.66
205	1.0937	1503.85	1411.87	1662.58	1553.74	1533.27	1274.52	1362.08	1528.54	1615.33	1584.72	1672.36	1624.73	1546.27
206	1.1037	1504.62	1460.26	1719.61	1550.95	1533	1305.76	1468.72	1575.71	1629.12	1637.4	1688.68	1621.36	1482.14
207	1.1137	1491.16	1504.17	1746.15	1609.21	1639.19	1312.59	1434.45	1524.89	1658.55	1636.31	1642.5	1628.91	1550.83
208	1.1237	1551.08	1560.07	1704.78	1603.76	1608	1242.19	1500.37	1582.66	1752.55	1701.4	1808.1	1647	1684.01
209	1.1337	1543.66	1493.52	1824.52	1602.72	1564.97	1394.37	1521.28	1555.19	1703.52	1700.19	1770.32	1733.87	1661.35
210	1.1437	1655.83	1595.88	1798.06	1628.79	1635.26	1395.69	1497.56	1589.69	1683.62	1689.54	1764.84	1726.25	1619.56
211	1.1537	1654.34	1599.61	1790.41	1632.36	1679.62	1390.37	1596.49	1644	1851.22	1735.62	1861.74	1738.67	1701.91
212	1.1637	1624.45	1659.44	1880.67	1786.65	1661.46	1471.63	1593.01	1657.81	1865.73	1780.89	1825.76	1795.74	1723.05
213	1.1737	1666.84	1706.63	1871.32	1734.34	1699.78	1478.8	1615.01	1744.77	1845.92	1857.75	1818.85	1749.45	1729.87
214	1.1837	1714.6	1744.86	1916.53	1754.07	1677.62	1558.14	1566.35	1731.42	1892.56	1747.16	1896.9	1816.36	1721.79
215	1.1937	1729.71	1729.95	1932.32	1811.6	1788.67	1613.73	1737.25	1832.98	1903.79	1794.97	1975.6	1763.95	1777.63
216	1.2037	1682.21	1690.75	1879.12	1773.6	1784.69	1727.11	1740.45	2012.34	2014.06	1881.41	2013.1	1881.96	1878.72
217	1.2137	1799.56	1755.57	2009.07	1833.6	1809.75	1916.11	1925.01	2100.96	2241.01	1808.58	1984.16	1873.53	1850.9
218	1.2237	1883.77	1793.8	2071.27	1975.85	1866.61	2115.25	2038.72	2271.85	2265.84	1974.95	2044.85	1940.39	1848.91
219	1.2337	1896.42	1857.11	2189.54	2013.38	1947.18	2342.84	2232	2496.64	2418.23	2091.13	2113.13	1979.44	1866.56
220	1.2437	1877.84	1841.23	2209.52	2067.11	1960.97	2591.92	2357.07	2691.48	2473.39	2122.81	2111.56	2065.92	1958.87
221	1.2537	1917.9	2067.78	2198.23	2039.8	2055.93	2657.12	2522.41	2796.06	2588.28	2160.05	2224.2	2105.96	1953
222	1.2637	2038.4	1931.1	2131.13	2023.75	2119.67	2519.77	2482.1	2731.57	2654.83	2181.8	2254.65	2114.94	2021.07
223	1.2737	2043.57	2003.33	2160.3	2135.33	2101.75	2515.87	2402.88	2738.06	2555.71	2181.76	2165.38	2085.75	1948.35
224	1.2837	2020.63	1954.29	2215.07	2064.85	2070.5	2414.84	2273.1	2546.76	2459.28	2039.22	2163.92	2022.28	2044.86
225	1.2937	1916.15	1853.05	2172.27	2008.78	2121.93	2161.18	2111.13	2304.31	2279.56	2144.07	2204.03	2023.21	1944.26
226	1.3037	1946.26	1845.78	2210.85	2038.07	1999.6	2016.77	2057.02	2153.96	2235.07	2022.61	2093.87	2089.54	1991.92
227	1.3137	1884.95	1836.51	2122.61	2041.14	1883.62	1801.8	1939.43	2072.31	2200.98	2106.1	2149.1	2079.42	2025.13
228	1.3237	1856.98	1937.09	2123.66	2025.67	1975.86	1661.43	1834.28	1932.61	2097.62	1945.97	2078.61	2014.88	2061.78
229	1.3337	1932.44	1855.05	2138.62	1977.62	1982.42	1734.77	1831.23	1980.01	2085.66	2055.72	2101.41	1994.22	1989.35
230	1.3437	1903.37	1958.04	2165.29	1994.39	2000.65	1734.4	1806.88	1886.59	2076.3	2068.26	2057.7	2092.35	2033.73
231	1.3537	1963.73	1923.08	2118.34	2080.59	1993.06	1673.74	1787.56	1960.02	2052.73	2065.97	2129.62	2128.61	2042.17
232	1.3637	1907.51	1960.67	2184.58	2064	2026.99	1643.32	1834.21	1981.68	2085.48	2086.61	2160.2	2095.88	1946.19
233	1.3737	1913.42	1890.78	2205.48	2013.93	2015.87	1650.05	1788.28	1990.05	2114.64	2061.57	2178.92	2089.96	2028.38
234	1.3837	1998.48	1995.95	2230.96	2134.13	2059.74	1748.62	1755.5	1946.04	2154.01	2038.76	2119.94	2094.86	1984.41
235	1.3937	1997.07	2039.58	2243.77	2119	2042.98	1775.37	1864.9	2066.82	2147.55	1999.21	2233.89	2142.83	2041.11
236	1.4037	2074.87	2039.41	2216.52	2091.66	2140.28	1744.12	1904.27	1995.38	2215.49	2111.07	2255.07	2172.59	2148.63
237	1.4137	2008.87	2127.39	2247.44	2132.48	2104.25	1753.85	1844.66	1991.55	2212.4	2154.84	2322.79	2168.79	2082.22
238	1.4237	2063.29	2125.83	2255.98	2199.05	2281.93	1757.73	1923.71	2027.32	2227.04	2121.96	2231.33	2111	2141.81
239	1.4337	2024.78	2107.42	2276.76	2216.89	2444.51	1761.94	1859.03	2078.52	2176.39	2226.65	2342.13	2237.31	2025.31
240	1.4437	2013.1	2120.22	2257.62	2325.56	2620.53	1784.21	1935.41	2027.4	2215.6	2301.06	2485.17	2235.1	2143.06
241	1.4537	2042.91	2042.51	2262.3	2557.76	2833.6	1828.58	1939.58	2147.12	2258.05	2317.2	2639.82	2294.1	2120.67
242	1.4637	2091.29	2094.26	2317.33	2628.47	3070.86	1876.2	1823.77	2068.8	2277.49	2383.32	2832.12	2381.52	2253.19
243	1.4737	2085.7	2114.76	2338.4	2728.61	3480.17	1887.26	1914.37	2025.6	2275.31	2523.92	2946.68	2442.8	2194.35
244	1.4837	2101.65	2134.28	2301.91	2801.37	3506.03	1971.61	1967.94	2111.9	2239.64	2489.16	3064	2388.8	2250.36
245	1.4937	2136.79	2182.3	2327.26	2847.15	3613.26	1918.01	2046.38	2194.88	2235.72	2522.86	3124.23	2369.56	2288.12
246	1.5037	2118.41	2114.25	2325.57	2728.4	3516.59	1875.97	1897.42	2052.69	2275.54	2442.23	2938.65	2439.24	2295.42
247	1.5137	2141.8	2067.58	2344.05	2624.65	3211.58	1940.12	1892.63	2069.85	2273.35	2462.8	2839.54	2363.34	2204.03
248	1.5237	2168.91	2083.62	2364.37	2464.13	2863.15	1932.4	1897.56	2056.31	2373	2311.64	2804.74	2396.6	2230.62
249	1.5337	2109.39	2071.63	2287.83	2334.06	2702.9	1869.22	1955.17	2162.17	2275.19	2266.84	2506.45	2330.46	2182.61
250	1.5437	2078.53	2067.64	2241.01	2255.74	2592.19	1914.76	1926.64	2018.71	2271.19	2189.7	2425.67	2246.08	2102.59
251	1.5537	2053.21	2125.33	2294.19	2155.92	2389.03	1861.5	1852.89	2027.77	2235.39	2216.94	2354.87	2159.73	2171.05
252	1.5637	2124.9	2082.3	2145.9	2157.5	2246.3	1792.99	1844.51	1959.52	2185.85	2173.21	2290.86	2156.12	2169.33
253	1.5737	2027.31	2080.44	2218.92	2177.39	2177.75	1823.6	1919.57	1965.8	2172.65	2038.22	2307.63	2112.81	2093.5
254	1.5837	2016.84	2058.88	2217.49	2104.06	2066.49	1816.89	1919.28	2017.39	2195.32	2080.34	2208.03	2147.59	2081.24
255	1.5937	2068.84	2064.74	2125.75	2049.98	2104.08	1813.19	1972.88	2017.72	2244.12	2125.33	2188.31	2102.96	2103.95
256	1.6037	2025.4	2046.16	2207.08	2045.24	2057.19	1754.89	1868.7	2012.61	2216.66	2187.07	2232.83	2108.25	2053.54
257	1.6137	2112.22	2002.47	2194.61	2174.69	2052.21	1734.96	1849.75	2031.41	2212.71	2133.54	2189.45	2170.09	2098.08
258	1.6237	2017.62	2094.47	2214.54	2177.05	2101.45	1774.36	1882.59	2029.44	2234.5	2074.1	2230.22	2241.96	2080.14
259	1.6337	2039.7	2046.87	2194.04	2052.98	2000.11	1861.11	1881.72	1991.41	2189.25	2111.38	2147.98	2148.04	2030.29
260	1.6437	2092.45	2118.53	2247.9	2106.02	2047.94	1767.21	1911.62	2065.96	2196.52	2124.26	2230.71	2135.38	2057.75
261	1.6537	2078.32	2038.21	2183.43	2135.68	2083.08	1833.6	1951.44	2065.76	2238.41	2151.05	2244.52	2215.49	2083.28
262	1.6637	2150.42	2089.63	2209.17	2179.24	2133.36	1773.83	1899.3	2076.58	2262.7	2146.59	2193.37	2162.12	2123.66
263	1.6737	2138.66	2027.82	2202.18	2092.39	2101.45	1821.09	1913.55	2074.21	2270.72	2087.93	2254.83	2206.35	2072.61
264	1.6837	2099.76	2071.33	2346.67	2154.9	2099.41	1886.71	2010.73	2121.99	2250.54	2179.27	2246.15	2198.37	2153.54
265	1.6937	2139.33	2079.3	2296.35	2175.47	2175.24	1865.86	2009.32	2160.62	2309.36	2171.95	2285.49	2249.76	2144.08
266	1.7037	2123.21	2183.63	2307.3	2202.86	2184.2	1900.73	2013.66	2156.43	2255.18	2178.3	2273.7	2306.64	2248.85
267	1.7137	2161.98	2146.95	2304.31	2214.98	2236.85	1948.94	2026.51	2122.95	2266.45	2215.02	2346.65	2239.81	2249.01
268	1.7237	2167.48	2188.95	2302.56	2231.15	2278.81	1969.37	2127.28	2184.29	2312.1	2221.42	2343.42	2271.79	2268.81
269	1.7337	2209.88	2195.01	2386.07	2274.74	2279.65	2003.52	2074.75	2282.05	2371.94	2253.7	2280.8	2306.92	2278.61
270	1.7437	2210.89	2240.93	2405.44	2244.14	2221.99	2033.39	2102.67	2225.9	2358.55	2294.05	2316.08	2362.97	2279.43
271	1.7537	2216.44	2233.51	2346.64	2299.72	2210.98	2119.02	2115.91	2145.26	2415.02	2352.8	2313.78	2264.1	2277.38
272	1.7637	2178.45	2200.18	2420.17	2354.98	2248.79	2056.7	2108.14	2262.83	2412.06	2265.94	2309.31	2229.08	2264
273	1.7737	2199.55	2205.73	2373.2	2281.46	2283.13	1977.27	2139.18	2244.3	2357.59	2288.52	2294.46	2287.32	2200.42
274	1.7837	2288.85	2229.03	2406.08	2263.23	2259.58	2010.15	2077.83	2247.35	2336.92	2272.58	2271.08	2307.41	2197.03
275	1.7937	2241.55	2188.42	2374.23	2250.92	2241.93	2041.01	2077.4	2192.11	2393.94	2300.25	2337.5	2312.91	2270.5
276	1.8037	2243.71	2192.04	2373.56	2269.36	2255.79	1988.2	2088.06	2209.9	2333.27	2254.88	2400.56	2282.44	2228.36
277	1.8137	2170.73	2167.63	2318.23	2216.18	2175.05	2055.43	2120.12	2116.94	2385.96	2216.76	2325.4	2252.88	2242.11
278	1.8237	2185.72	2207.04	2303.68	2231.99	2198.95	2013.82	2120.52	2145.03	2354.63	2185.81	2289.26	2262.79	2199.1
279	1.8337	2172.73	2211.37	2315.61	2245.21	2185.11	1999.52	2053.84	2154.5	2398.15	2209.3	2281.63	2192.09	2268.15
280	1.8437	2210.19	2104.08	2287.03	2127.37	2150.09	1990	2102.2	2215.28	2287.35	2174.69	2215.31	2165.64	2149.74
281	1.8537	2113.17	2111.31	2265.98	2098.66	2162.12	1966.51	2079.89	2172.9	2239.76	2083.87	2204.37	2188.12	2135.22
282	1.8637	2056.57	2139.04	2184.25	2124.94	2090.8	2016.05	2028.14	2094.27	2236.49	2106.88	2142.3	2127.64	2126.3
283	1.8737	2016.88	2123.36	2130.18	2098.74	2054.78	2006.01	2049.04	2120.16	2186.34	2099.77	2114.83	2088.51	2031.1
284	1.8837	2036.62	2046.02	2105.85	2078.24	2052.94	1907.62	2128.02	2168.94	2179.92	2050.1	2052.86	2064.37	2025.16
285	1.8937	2023.72	1999.27	2144.41	2103.5	1969.27	1948.02	2135.31	2256.01	2180.69	2010.69	2087.38	2080.32	2064.54
286	1.9037	1983.61	2010.65	2122.22	2051.62	1958.3	2024.68	2113.4	2273.16	2196.31	2045.66	2163.71	2094.74	2029.47
287	1.9137	1990.89	1954.08	2150.42	2017.61	2019.72	2105.02	2188.95	2298	2221.87	2111.98	2127.56	2012.56	2012.84
288	1.9237	1994.74	1949.82	2187.05	2047.66	2087.04	2256.35	2230.97	2420.85	2276.74	2102.77	2181.18	2000.69	2033.39
289	1.9337	2005.67	2046.11	2234.45	2070.86	1990.04	2400.88	2409.45	2548.38	2304.58	2075.79	2181.27	2074.3	2021.39
290	1.9437	2063.53	2007.3	2129.06	2107.58	2025.27	2687.04	2693.46	2768.98	2431.63	2164.92	2183.66	2078.4	2010.54
291	1.9537	2082.65	2047.71	2206.16	2123.13	2080.27	3086.16	3095.44	3170.58	2530.08	2233.73	2207.88	2092.97	1982.82
292	1.9637	2024.75	2098.53	2179.97	2141.4	2138.04	3599.98	3742.8	3695.95	2623.89	2260.33	2208.45	2160.05	2031.82
293	1.9737	2052.39	2070.52	2199.33	2136.63	2117.95	4329.98	4434.92	4470.65	2897.74	2385.61	2311.74	2093.76	2064.5
294	1.9837	2066.58	2046.13	2323.98	2119.57	2214.01	5186.76	5163.75	5209.26	3142	2573.41	2430.78	2128.72	2059.7
295	1.9937	2078.59	2031.08	2293.41	2226.81	2290.6	6011.71	5881.77	5933.33	3398.09	2722.63	2518.65	2197.07	2105.27
296	2.0037	2072.97	2082.85	2208.63	2273.76	2260.16	6584.7	6405.82	6480.91	3636.57	2857.19	2556.35	2196.61	2066.85
297	2.0137	2099.89	2155.73	2328.71	2301.25	2303.97	6652.33	6687.75	6632.82	3621.13	2836.01	2573.66	2170.32	2096.36
298	2.0237	2098.42	2148.13	2325.04	2319.66	2304.89	6475.16	6624.48	6534.64	3573.49	2861.03	2571.85	2263.46	2079.26
299	2.0337	2052.43	2112.74	2251.11	2203.07	2279.76	6101.62	6023.28	6028.61	3458.2	2784.26	2518.44	2191.11	2073.32
300	2.0437	2031.3	2098.06	2224.79	2161.11	2286.31	5332.44	5363.29	5308.76	3192.73	2573.49	2423.95	2194.47	2063.1
301	2.0537	1973.87	2099.68	2184.54	2159.55	2227.6	4542.52	4462.87	4491.26	2992.13	2428.59	2295.29	2138.19	2037.68
302	2.0637	1997.8	2064.3	2131.84	2174.68	2076.72	3695.23	3662.99	3752.58	2640.98	2307.72	2176.95	2107.16	2005.54
303	2.0737	2025.17	1974.44	2131.87	2097.74	2120.61	3061.8	3104.15	3247.26	2442.99	2188.12	2143.08	2074.65	2011.4
304	2.0837	2051.47	1972.53	2102.13	2091.5	2111.52	2611.07	2699.45	2688.84	2283.18	2181.24	2113.67	2028.45	2015.76
305	2.0937	2035.59	1997.39	2074.86	2066.46	2071.57	2404.37	2360.55	2449.32	2219.61	2057.41	2127.9	1998.64	2013.57
306	2.1037	2009.62	1975.99	2100.64	2025.59	2008.09	2221.19	2154.41	2343.64	2193.72	2101.66	2110.46	2030.43	1967.5
307	2.1137	1964.53	1980.1	2074.75	1954.41	1998	2090.59	2111.95	2251.45	2229.37	2077.96	2042.94	2028.54	2009.4
308	2.1237	1980.96	1989.02	2035.45	1999.12	1965.71	2047.37	2115.66	2280.39	2147.84	2025.91	1984.03	2010.99	1976.75
309	2.1337	1930.52	1944.55	2061.2	2027.82	1981.99	2110.36	2120.91	2260.29	2098.31	2030.98	2000.9	1960.16	1957.2
310	2.1437	1911.08	1899.49	2086.99	1943.61	2051.61	2140.45	2112.34	2152.86	2141.38	1953.34	1986.49	1941	1939.51
311	2.1537	1900.74	1922.84	2082.04	1927.82	2016	2045.6	2111.02	2118.42	2094.38	1946.78	2004.45	1949.19	1893.03
312	2.1637	1948.68	1910.67	2022.6	1956.65	1961.31	1997.78	2052.2	2120.43	2125.9	1966.45	1990.1	1971.94	1905.23
313	2.1737	1938.87	1953.75	1992.84	2001.98	1976.29	1934.14	1974.01	2113.6	2151.7	1963.01	2003.62	1971.34	1889.57
314	2.1837	1889.34	1955.3	2013.05	1958.31	1962.12	1879.02	1983.92	2039.96	2122.84	1985.64	2008.1	2009.55	1916.08
315	2.1937	1906.84	1924.02	2006.02	1925.42	1976.67	1895.39	1922.48	1965.58	2082.67	1952.65	1966.26	2005.83	1911.76
316	2.2037	1937.3	1910.89	1968.78	1918.24	2017.46	1872.36	1903.68	2005.55	2073.51	1971.98	1974.78	2001.06	1905.7
317	2.2137	1947.9	1898.74	1984	1922.12	1964.81	1945.07	1910.89	2074.43	2060.7	1931.03	2018.43	1976.92	1881.28
318	2.2237	1910.98	1887.08	1969.54	1934.26	1955.1	2015.28	1923.54	2133.52	2062.46	1953.36	2014.34	1907.66	1896.71
319	2.2337	1914.18	1931.03	1956.79	1914.86	1980.45	2097.28	1991.95	2176.17	2075.29	1995.22	1981.12	1957.27	1925.9
320	2.2437	1919.22	1889.73	1945.59	1967.93	1999.35	2250.05	2123.75	2291.92	2193.45	1997.54	1935.93	1961.54	1941.66
321	2.2537	1930.01	1855.09	2031.8	2012.62	1967.01	2411.68	2248.31	2423.09	2215.88	2022.56	1961.18	1936.55	1961.95
322	2.2637	1917.97	1875.04	2055.11	1967.66	1985.71	2615.67	2450.65	2617.01	2265.53	2021.12	1989.93	1972.7	1992.8
323	2.2737	1923.06	1907.25	2036.12	1970.22	2041.66	2955.97	2631.43	2892.99	2396.09	2074.6	1976.38	1948.59	1950.22
324	2.2837	1892.27	1929.95	2001.23	2000.35	2025.85	3343.08	2823.76	3134.06	2537.44	2226.41	2055.03	1983.25	1910.07
325	2.2937	1929.8	1939.74	2048.67	2043.9	2053.11	3605.45	2957.43	3317.34	2626.86	2258.31	2101.33	2043.87	1926.68
326	2.3037	1977.02	1891.65	2041.19	2014.7	2058.22	3701.35	3086.64	3468.48	2645.81	2130.08	2091.49	2040.83	1933.33
327	2.3137	2019.02	1882.19	2027.85	2003.6	2044.72	3675.01	3075.17	3466.71	2619.11	2176	2104.38	1992.36	1949.79
328	2.3237	1949.83	1894.86	1986.49	2005.2	1988.03	3569.65	2964.21	3446.3	2608.49	2170.05	2053.71	1976.4	1957.31
329	2.3337	1891.46	1893.85	1948.48	1998.76	1980.96	3389.26	2819.18	3190.67	2459.78	2133.48	1978.53	1939.12	1941.82
330	2.3437	1895.8	1897.84	1992.44	1971.54	1967.78	3004.45	2581.49	2811.66	2343.4	2072.08	1972.91	1941.44	1910.43
331	2.3537	1894.21	1902.39	1992.04	1901.27	1903.3	2625.7	2417.21	2571.94	2257.06	2020.28	1978.89	1936.15	1868.3
332	2.3637	1898.84	1902.37	1911.86	1866.55	1904.66	2424.64	2205.02	2371.75	2158.41	1971.33	1967.64	1900.73	1910.17
333	2.3737	1856.06	1847.64	1917.63	1873.28	1889.68	2145.45	1992.11	2192.74	2038.72	1938.2	1893.46	1858.4	1860.41
334	2.3837	1863.07	1844.2	1890.1	1864.18	1856.02	1985.65	1875.98	2065.12	1971.57	1839.21	1861.02	1802.14	1830.32
335	2.3937	1856.45	1855.13	1852.97	1855.63	1810.71	1818.35	1812.2	1954.96	1915.91	1787.7	1862.51	1790.86	1834.27
336	2.4037	1813.99	1813.84	1830.09	1827.02	1812.2	1779.62	1760.09	1897.59	1916.3	1835.86	1877.89	1780.96	1879.06
337	2.4137	1796.32	1780.43	1884.82	1895.12	1879.96	1843.75	1757.08	1858.42	1904.62	1795.07	1847.07	1817.61	1859.75
338	2.4237	1799.5	1803.96	1913.54	1851.56	1825.75	1813.6	1787.03	1852.78	1922.26	1781.23	1814.95	1879.88	1817.04
339	2.4337	1773.9	1795.94	1893.87	1823.14	1793.96	1775.35	1785.84	1857.53	1946.1	1775.52	1830.54	1827.54	1808.78
340	2.4437	1740.01	1779.83	1877.88	1868.3	1800.08	1785.8	1835.57	1878.19	1916.15	1790.5	1810.37	1811.76	1761.69
341	2.4537	1772.27	1765.96	1903.99	1838.65	1794.33	1786.06	1834.02	1854.03	1878.33	1809.1	1821.45	1847.76	1763.95
342	2.4637	1781.39	1743.57	1950.9	1845.31	1753.49	1769.35	1784.39	1811.64	1884.67	1813.06	1836.6	1823.16	1807.61
343	2.4737	1759.16	1753.9	1876.54	1839.42	1765.64	1791.32	1796.05	1822.78	1893.55	1811.13	1801.28	1818.73	1768.66
344	2.4837	1798.06	1803.92	1793.71	1788.14	1788.1	1783.73	1776.19	1841.49	1867.34	1810.12	1803.35	1800.85	1718.58
345	2.4937	1764.49	1808.06	1795.03	1786.68	1747.78	1770.31	1746.31	1861.11	1845.05	1828.67	1828.09	1808.15	1754.04
346	2.5037	1761.96	1841.87	1837.37	1817.12	1782.21	1759.68	1724.27	1836.24	1863.8	1842.31	1845.36	1849.32	1723.43
347	2.5137	1787.41	1816.18	1854.81	1834.81	1812.63	1726.74	1765.05	1805.57	1847.3	1828.85	1804.86	1779.07	1708.15
348	2.5237	1769.63	1766.94	1812.45	1808.73	1789.66	1712.4	1750.46	1742.94	1829.45	1800.72	1742.23	1738.16	1734.12
349	2.5337	1758.64	1800.23	1761.75	1770.8	1721.25	1685.01	1707.64	1710.93	1809.6	1769.9	1737.61	1736.16	1781.47
350	2.5437	1726.51	1746.42	1779.52	1733.36	1682.01	1661.7	1684.03	1690.55	1795.53	1754.21	1756.59	1757.29	1773.28
351	2.5537	1761.4	1695.32	1792.76	1754.87	1729.61	1655.94	1650.46	1718.16	1813.45	1721.01	1798.12	1758.75	1745.14
352	2.5637	1746.77	1767.03	1764.09	1739.87	1754.3	1642.41	1663.22	1751.15	1822	1730.31	1774.28	1687.16	1753.4
353	2.5737	1712.78	1751.34	1752.37	1695.58	1734.34	1617.44	1692.17	1697.83	1820.8	1729.31	1726.65	1695.92	1754.72
354	2.5837	1698	1754.03	1789.96	1678.89	1724.41	1618.94	1691.38	1728.42	1801.36	1705.83	1736.19	1701.76	1746.81
355	2.5937	1674.51	1757.1	1789.18	1705.54	1739.33	1662.03	1701.29	1773.01	1840.6	1738.52	1771.65	1740.41	1768.64
356	2.6037	1697.91	1705.82	1786.41	1705.16	1757.74	1644.62	1722.6	1784.72	1814.27	1727.97	1781.28	1799.46	1765.51
357	2.6137	1675.03	1724.67	1747.46	1722.84	1762.68	1592.4	1689.22	1754.6	1756.99	1712.67	1696.78	1760.93	1743.91
358	2.6237	1720.12	1706.97	1749.2	1750.15	1730.5	1605.08	1664.19	1748.26	1808.92	1746.2	1690.84	1751.08	1734.45
359	2.6337	1732.19	1691.94	1790.5	1743.22	1681.16	1641.7	1692.02	1719.22	1831.02	1726.48	1718.53	1729.37	1714.36
360	2.6437	1681.95	1734.8	1738.54	1740.88	1681.19	1641.56	1666.19	1653.92	1785.77	1701.2	1699.41	1668.37	1671
361	2.6537	1697.33	1711.86	1700.95	1695.05	1656.34	1582.71	1608.31	1707.04	1794.45	1707.59	1700.56	1694.92	1651.06
362	2.6637	1705.94	1693.95	1682.91	1640.3	1631.3	1573.54	1651.93	1696.06	1767.83	1683.68	1722.61	1741.06	1678.99
363	2.6737	1688.53	1661.58	1701.84	1616.99	1659.82	1576.98	1666.28	1665.47	1679.22	1681.73	1742.65	1729.74	1664.97
364	2.6837	1672.01	1662.61	1724.79	1669.68	1703.19	1591.59	1619.74	1626.86	1715.75	1665.89	1690.98	1690.14	1649.06
365	2.6937	1680.05	1680.79	1676.28	1700.27	1725.18	1577.46	1610.09	1606.45	1736.98	1569.93	1655.54	1690.59	1637.84
366	2.7037	1631.01	1677.96	1667.18	1685.68	1718.9	1544.45	1613.98	1644.09	1678.76	1630.05	1623.89	1671.9	1619.85
367	2.7137	1594.25	1643.14	1686.53	1649.96	1699.4	1526.89	1624.19	1650.67	1682.73	1662.49	1616.96	1651.68	1629.8
368	2.7237	1598.74	1635.6	1690.5	1699.93	1659.64	1528.1	1628.52	1624.53	1705.35	1640.22	1654.23	1669.3	1656.42
369	2.7337	1638.21	1629.68	1679.85	1702.04	1638.66	1547.58	1596.69	1629.74	1686.94	1646.66	1651.59	1679.31	1679.89
370	2.7437	1640.86	1643.26	1673.83	1674.37	1615.49	1509.39	1576.83	1595.11	1665.13	1624.79	1626.99	1673.96	1649.37
371	2.7537	1570.09	1628.39	1667.61	1673.99	1580.29	1514.82	1559.52	1599.77	1669.24	1586.71	1610.69	1666.81	1622.54
372	2.7637	1595.41	1606.18	1675.48	1617.17	1576.93	1538.81	1521.15	1591.2	1656.75	1618.03	1607.94	1642.56	1624.81
373	2.7737	1646.25	1649.51	1675.68	1603.62	1586.18	1552.23	1550.38	1611.81	1657.88	1601.94	1629.14	1611.38	1614.7
374	2.7837	1651.63	1645.36	1603.99	1647.77	1611.97	1522.82	1583.98	1625.43	1663.71	1584.89	1635.33	1624.72	1582.99
375	2.7937	1611.79	1610.22	1621.2	1624.04	1601.32	1500.85	1590.28	1611.34	1634.58	1555.92	1655.71	1625.16	1546.54
376	2.8037	1589.23	1632.24	1615.08	1633.4	1569.8	1521.6	1575.16	1652.06	1623.64	1535.21	1651.03	1638.57	1529.41
377	2.8137	1572.9	1623.25	1606.18	1601.61	1597.24	1562.82	1558.13	1585.18	1629.77	1600.15	1637.54	1615.29	1559.44
378	2.8237	1532.73	1594.28	1631.12	1580.76	1618.07	1539.25	1541.91	1507.5	1650.29	1615.34	1645.01	1565.56	1560.6
379	2.8337	1542.16	1583.27	1606.82	1591.46	1605.92	1455.22	1522.72	1512.08	1672.39	1587.08	1634.95	1558.07	1552.47
380	2.8437	1538.52	1572.08	1562.85	1532.87	1554.1	1423.62	1542.68	1547.4	1634.93	1592	1643.4	1569.39	1599.75
381	2.8537	1599.44	1544.29	1579.07	1555.03	1550.16	1436.08	1519.81	1588.88	1611.2	1590.96	1607.99	1581.7	1585.2
382	2.8637	1577.8	1537.44	1600.67	1572.67	1547.89	1479.56	1470.9	1596.55	1627.42	1544.88	1579.29	1576.34	1561.72
383	2.8737	1531.3	1572.61	1610.95	1552.93	1529.63	1517	1508.04	1572.63	1598.47	1521.38	1570.66	1577.37	1532.82
384	2.8837	1543.73	1583.39	1612.36	1605.83	1533.75	1490.57	1518.27	1555.29	1574.23	1518.1	1579.35	1541.35	1501.95
385	2.8937	1535.87	1536.49	1595.72	1631.11	1517.1	1458.3	1488.64	1540.48	1549.85	1548.54	1567.45	1484.38	1486.8
386	2.9037	1527.98	1563.2	1574.39	1546.05	1536.79	1493.72	1523.38	1532.64	1572.81	1552.87	1535.45	1504.2	1474.32
387	2.9137	1540.05	1551.27	1558.59	1554.35	1514.78	1448.07	1531.08	1513.24	1597.06	1515.95	1548.14	1518.83	1499.87
388	2.9237	1526.62	1536.11	1496.24	1589.8	1510.76	1428.18	1491.15	1450.64	1596.44	1540.49	1562.42	1531.65	1518.63
389	2.9337	1520.53	1530.1	1500.03	1599.71	1510.04	1452.9	1528.66	1467.43	1582.91	1522.93	1524.65	1512.41	1510.73
390	2.9437	1556.55	1488.51	1549	1578.81	1518.57	1470.4	1538.59	1447.38	1558.35	1524.01	1510.17	1485.53	1483.48
391	2.9537	1569.91	1521.25	1570.19	1534.29	1556.73	1426.45	1472.01	1479.63	1575.02	1497.31	1530.3	1500.53	1498.13
392	2.9637	1549.23	1528.63	1556.14	1542.89	1504.93	1443.36	1443.67	1488.35	1541.03	1445.86	1515.41	1498.01	1514.24
393	2.9737	1513.5	1507.45	1505.37	1555.66	1501.03	1474.76	1489.01	1498.34	1517.13	1457.36	1518.5	1522.75	1502.52
394	2.9837	1492.68	1554.42	1476.81	1499.49	1549.9	1489.28	1458.84	1486.58	1504.23	1511.28	1514.55	1512.62	1486.82
395	2.9937	1476.63	1513.43	1479.19	1478.21	1471.06	1440.3	1415.5	1513.68	1522.42	1454.39	1496.69	1488	1459.8
396	3.0037	1487.66	1457.92	1560.01	1450.34	1479.88	1393.87	1418.99	1508.84	1497.33	1417.03	1516.15	1505	1486.54
397	3.0137	1510.02	1471.37	1552.09	1446.31	1456.79	1441.9	1417.9	1459	1534.28	1457.4	1485.48	1478.68	1458.07
398	3.0237	1532.18	1497.83	1478.25	1472.7	1386.16	1450.3	1484.08	1437.09	1534.77	1479.66	1471.96	1458.02	1436.09
399	3.0337	1455.04	1501.69	1454.74	1478.26	1437.01	1446.66	1442.59	1449.6	1518.6	1454.21	1458.2	1504.46	1452.9
400	3.0437	1411.11	1475.32	1492.28	1505.78	1444.92	1431.28	1398.18	1465.93	1487.66	1506.67	1475.93	1510.77	1443.4
401	3.0537	1466.51	1424.43	1499.39	1497.15	1464.27	1437.62	1389.76	1480.41	1486.55	1490.9	1468.4	1523.99	1460.21
402	3.0637	1502.54	1414.51	1494.84	1457.57	1410.05	1427.08	1418.18	1455.77	1477.92	1443.17	1509.76	1472.32	1417.04
403	3.0737	1461.37	1394.94	1501.6	1456.67	1410.38	1390.63	1446.08	1460.54	1468.72	1468.9	1502.19	1417.89	1424.9
404	3.0837	1440.96	1387.59	1522.76	1435.28	1428.07	1354.75	1426.02	1450.21	1487.34	1434.29	1441.83	1429.18	1398.82
405	3.0937	1475.44	1397.03	1499.78	1462.03	1414.02	1379.76	1392.3	1418.63	1483.8	1445.06	1400.94	1373.87	1415.57
406	3.1037	1444.69	1412.8	1551.41	1495.72	1422.42	1376.75	1360.22	1456.48	1447.81	1478.62	1365.21	1419.71	1384.79
407	3.1137	1417.16	1447.04	1508.78	1462.69	1418.28	1369.7	1431.39	1436.34	1445.53	1471.69	1398.82	1463.28	1369.4
408	3.1237	1434.71	1443.01	1429.3	1459.18	1411.2	1405.81	1415.83	1439.29	1489.61	1427.59	1447.02	1470.91	1406.45
409	3.1337	1425.84	1457.19	1408.95	1421.84	1417.2	1398	1418.17	1465.85	1484.4	1391.68	1458.11	1404.84	1397.05
410	3.1437	1420.58	1397.87	1446.96	1454.64	1466.34	1359	1434.17	1464.69	1483.31	1390.72	1435.91	1363.85	1349.39
411	3.1537	1380.51	1398.58	1467.41	1413.35	1440.07	1379.25	1477.69	1494.42	1509.39	1382.32	1383.78	1419.47	1348.04
412	3.1637	1350.98	1400.27	1465.65	1442.15	1436.48	1380.57	1448.67	1421.12	1496.24	1414.36	1393.63	1405.61	1358.59
413	3.1737	1376.71	1407.81	1449.46	1488.8	1358.81	1375.29	1445.03	1438.76	1450.09	1437.78	1443.63	1385.91	1345.47
414	3.1837	1356.53	1397.49	1424.57	1431.57	1339.99	1408.09	1448.33	1492.53	1440.69	1388.24	1390.23	1338.21	1387.6
415	3.1937	1362.56	1381.96	1427.74	1426.69	1373.59	1430.22	1474.8	1473.04	1486.08	1434.11	1436.75	1369.8	1406.14
416	3.2037	1411.29	1399.03	1467.09	1412.13	1427.71	1457.67	1516.07	1547.28	1443.6	1427.81	1443.07	1377.81	1375.9
417	3.2137	1429.83	1446.03	1482.8	1436.77	1441.8	1492.43	1594.9	1599.56	1451.9	1459.54	1438.7	1373.83	1388.9
418	3.2237	1458.23	1507.61	1480.94	1522.36	1508.23	1530.56	1650.67	1695.83	1556.56	1527.36	1468.74	1392.66	1404.67
419	3.2337	1552.55	1540.66	1475.94	1550.7	1570.05	1706.37	1880.91	1853.25	1675.26	1588.52	1529.3	1486.71	1464.21
420	3.2437	1633.39	1687.12	1592.89	1640.14	1651.1	1784.9	2134.56	2224.09	1756.24	1666.85	1589.89	1600.7	1545.65
421	3.2537	1723.06	1740.74	1730.14	1763.31	1751.91	2074.55	2502.93	2560.27	1880.13	1777.9	1671	1666.14	1567.49
422	3.2637	1851.06	1801.65	1822.15	1895.65	1896.91	2277.9	3001.83	3031.55	2133.89	1994.22	1783.17	1762.86	1624.25
423	3.2737	1988.25	1969.15	1917.15	2050.75	2022.5	2591.11	3359.34	3428.31	2219.36	2127.85	1916.71	1814.3	1745.62
424	3.2837	2132.3	2054.39	2096.74	2114.19	2179.23	2862.47	3818.63	3860.39	2408.87	2243.95	2058.46	1933.14	1839.09
425	3.2937	2207.47	2168.17	2208.18	2258.54	2353.34	3134.53	4159.86	4222.11	2529.65	2393.3	2177.19	2020.36	1909.46
426	3.3037	2232.2	2246.85	2330.08	2292.3	2331.81	3274.28	4462.12	4368.82	2618.63	2502.84	2248.63	2078	1947.6
427	3.3137	2311.77	2308.89	2248.33	2334.63	2349.59	3216.61	4498.57	4613.93	2754.22	2503.96	2261.9	2054.05	1951.35
428	3.3237	2197.61	2218.68	2209.55	2315.39	2338.96	3117.63	4392.92	4424.86	2744.15	2468.82	2209.95	2032.98	1928.08
429	3.3337	2156.3	2079.93	2186.51	2250.82	2350.04	3006.96	4147.7	4092.4	2511.19	2337.84	2103.51	1947.9	1900.23
430	3.3437	2032.16	2006.58	2052.81	2037.3	2200.91	2749.3	3809.09	3750.27	2352.67	2213.04	1980.48	1853.21	1776.04
431	3.3537	1881.93	1922.51	1952.11	1888.64	1955.99	2558.74	3347.19	3291.26	2125.12	2038.69	1863.47	1754.64	1683.01
432	3.3637	1753.41	1768.19	1747.93	1726.97	1793.1	2254.52	2786.17	2785.16	1923.35	1858.43	1749.57	1643.17	1592.16
433	3.3737	1632.04	1650.32	1614.96	1659.56	1641.74	1950.42	2452.03	2412.09	1773.76	1756.07	1624.8	1531.98	1530.71
434	3.3837	1517.62	1478.33	1482.37	1525.9	1511.08	1753.91	2056.1	2080.36	1667.7	1577.38	1510.26	1461.28	1426.38
435	3.3937	1421.48	1348.73	1436.79	1420.96	1472.83	1601.63	1811.05	1843.65	1559.72	1436.02	1404.4	1384.71	1352.03
436	3.4037	1349.18	1392.37	1364.07	1398.43	1354.08	1512.36	1594.05	1610.31	1410.55	1350.53	1314.05	1352.14	1277.14
437	3.4137	1325.78	1339.37	1323.7	1352.44	1319.6	1383.69	1413.89	1465.58	1378.17	1349.92	1301	1321.29	1229.64
438	3.4237	1303.09	1318.51	1292.42	1275.02	1309.91	1317.22	1348.22	1370.55	1334.83	1312.02	1305.43	1282.63	1229.03
439	3.4337	1311.55	1289.87	1267.42	1232.79	1360.13	1286.96	1327.76	1346.36	1301.35	1295.9	1292.5	1249.22	1237.71
440	3.4437	1292.95	1287.17	1244.24	1295.23	1307.86	1268.64	1304.71	1331.57	1287.56	1253.51	1298.23	1254.36	1250.74
441	3.4537	1252.94	1291.72	1258.35	1281.75	1257.01	1243.36	1258.68	1280.22	1298.86	1249.56	1254.87	1237.99	1201.98
442	3.4637	1226.51	1242.89	1298.37	1267.62	1265.36	1244.5	1233.68	1263.97	1292.64	1248.36	1215.31	1223.72	1222.01
443	3.4737	1236.73	1233.77	1318.2	1244.91	1211.26	1218.74	1272.54	1242.56	1261.49	1281.61	1259.05	1207.91	1211.75
444	3.4837	1295.62	1254.07	1279.91	1213.26	1170.41	1235.36	1241.26	1262.41	1249.11	1219.4	1270.78	1267.47	1257.62
445	3.4937	1251.96	1214.49	1233.67	1205.82	1202.11	1255.29	1246.21	1283.48	1261.24	1253.81	1222.24	1256.51	1225.48
446	3.5037	1217.38	1269.34	1249.73	1250.06	1213.64	1257.38	1291.53	1287.8	1277.17	1277.71	1218.58	1216.46	1189.52
447	3.5137	1267.1	1232.66	1267.01	1285.26	1207.47	1261.09	1298.8	1300.66	1290.38	1232.37	1193.98	1230.49	1193.52
448	3.5237	1289.81	1247.03	1260.89	1282.25	1174.32	1235.81	1389.19	1365.91	1345.74	1282.28	1237.5	1255.91	1172.31
449	3.5337	1294.45	1257.31	1269.81	1288.13	1249.8	1266.71	1397.3	1429.19	1364.47	1305.87	1289.61	1245.67	1176.78
450	3.5437	1304.62	1286.46	1281.19	1321.87	1272.03	1320.88	1396.87	1489.61	1357.88	1280.85	1267.59	1246.66	1188.97
451	3.5537	1343.93	1289.54	1298.68	1329.89	1228.63	1341.09	1513.24	1510.22	1370.34	1283.76	1317.76	1255.1	1245.95
452	3.5637	1354.46	1300.84	1325.2	1305.22	1257.93	1411.6	1564.69	1579	1353.96	1323.43	1291.47	1277.24	1226.69
453	3.5737	1310.53	1256.33	1309.79	1277.39	1279.87	1419.94	1626.57	1637.81	1402.2	1341.43	1300.94	1295.68	1205.44
454	3.5837	1296.67	1285.13	1339.41	1260.63	1304.28	1488.99	1645.7	1615.11	1441.21	1331.79	1321.95	1274.53	1235.54
455	3.5937	1291.14	1294.34	1347.68	1310.04	1349.94	1502.91	1607.91	1626.28	1441.63	1347.03	1324.59	1275.99	1223.83
456	3.6037	1290.13	1311.59	1325.19	1310.29	1369.11	1566.24	1609.46	1707.39	1473.13	1333.63	1351.32	1297.37	1244.99
457	3.6137	1327.95	1371.3	1345.32	1307.89	1352.07	1659.59	1680.93	1679.25	1550.53	1373.85	1310.9	1347.62	1271.34
458	3.6237	1374.95	1331.16	1353.56	1346.83	1383.94	1765.31	1749.17	1774.89	1582.83	1395.62	1316.18	1319.56	1266.23
459	3.6337	1402.42	1300.31	1379.54	1352.13	1387.35	1875.47	1809.44	1912.2	1603.57	1422.18	1333.41	1304.57	1273.12
460	3.6437	1405.17	1339.46	1373.35	1350.84	1395.76	1986.88	1864.92	1973.06	1632.35	1478.81	1344.59	1320.89	1269.15
461	3.6537	1419.96	1375.11	1411.18	1385.19	1368.04	2165.52	1934.05	2076.13	1696.33	1464	1382.41	1416.52	1326.33
462	3.6637	1464.93	1383.94	1399.64	1420.78	1400.69	2246.04	2044.53	2160.07	1793.15	1497.74	1406.33	1398.29	1326.7
463	3.6737	1476.38	1382.56	1461.19	1438.67	1423.56	2363.02	2140.68	2254.66	1838.77	1486.37	1432.3	1373.47	1363.47
464	3.6837	1483.44	1359.54	1469.92	1397.15	1429.01	2434.45	2132.27	2316.22	1864.36	1537.35	1449.65	1353.53	1392.49
465	3.6937	1484.13	1396.79	1461.52	1365.26	1463.21	2375.64	2093.93	2294.26	1898.91	1578.55	1463.83	1414.33	1361.62
466	3.7037	1463.64	1381.76	1447.37	1395.87	1417.48	2319.72	2019.96	2262.16	1888.57	1524.57	1375.56	1431.26	1359.48
467	3.7137	1382.59	1383.6	1410.61	1390.64	1375.47	2222.77	1980.66	2138.55	1771.26	1518.48	1362.01	1315.83	1314.65
468	3.7237	1381.87	1352.95	1368.32	1383.99	1355.06	2086.59	1821.84	1941.14	1611.54	1442.55	1331.28	1252.09	1286.49
469	3.7337	1299.15	1337.46	1352.02	1316.37	1354.55	1910.04	1711.72	1778.15	1578.87	1380.15	1275.18	1236.36	1268.82
470	3.7437	1240.14	1221.53	1287.23	1241.49	1265.09	1688.9	1604.31	1675	1490.2	1344.64	1222.12	1234.2	1223.93
471	3.7537	1211.28	1149.43	1215.42	1209.52	1163.98	1562.27	1438.01	1550.17	1367.19	1274.59	1220.66	1207.48	1201.4
472	3.7637	1175.08	1170.47	1148.34	1186.8	1176.35	1445.7	1360.06	1363.61	1338.7	1172.13	1187.5	1170.13	1129.32
473	3.7737	1157.44	1149.31	1142.52	1117.97	1198.77	1325.08	1308.2	1257.21	1278.95	1126.77	1133.17	1153.07	1095.51
474	3.7837	1147.42	1103.5	1114.87	1076.22	1142.9	1263.15	1241.73	1157.84	1211.15	1144.52	1134.02	1126.93	1051.35
475	3.7937	1126.03	1114.79	1097.16	1132.9	1074.54	1195.84	1198	1150.63	1157.52	1130.92	1131.11	1079.49	1087.68
476	3.8037	1075.99	1126.09	1118.73	1154.61	1081.5	1142.13	1171.46	1191.59	1112.76	1142.5	1087.01	1066.24	1109.26
477	3.8137	1086.44	1089.27	1116.72	1130.19	1069.04	1119.06	1131.14	1136.76	1134.37	1115.37	1076.31	1093.8	1109.64
478	3.8237	1074.97	1113.79	1124.57	1089.2	1049.66	1086.92	1123.74	1084.01	1133.94	1071.08	1094.67	1117.39	1105.12
479	3.8337	1027.96	1119.7	1116.46	1055.16	1102.94	1063.01	1103.98	1094.71	1092.08	1045.53	1086.3	1084.09	1079.85
480	3.8437	1044.69	1075.54	1126.46	1083.4	1070.99	1102.65	1085.66	1113.65	1068.29	1052.78	1082.46	1071.25	1068.99
481	3.8537	1070.94	1044.68	1079.9	1153.45	1040.72	1100.02	1067.65	1093.6	1091.13	1065.69	1054.82	1070.41	1042.46
482	3.8637	1059.95	1047.12	1083.98	1094.76	1053.64	1114.28	1052.77	1068.67	1112.06	1090.56	1016.97	1082.29	1023.83
483	3.8737	1120.28	1019.12	1096.33	1032.92	1041.62	1077.82	1073.16	1060.44	1094.88	1114.55	1031.94	1080.32	1023.74
484	3.8837	1099.15	1015.41	1053.99	1029.94	1016.07	1028.56	1073.96	1053.48	1067.77	1086.53	1093.25	1059.58	995.095
485	3.8937	1034.19	1066.91	1090.53	1029.5	1031.73	1034.29	1054.12	1058.84	1056.77	1041.37	1120.48	1035.03	997.524
486	3.9037	1087.69	1053.06	1131.83	1043.66	1043.7	1050.66	1066.34	1063.34	1063.22	1035.3	1068.59	1022.16	1019.39
487	3.9137	1083.66	1052.87	1077.32	1065.26	1039.11	1071.03	1088.9	1073.26	1090.7	1048.2	1040.73	1039.08	1044.98
488	3.9237	1030.84	1069.92	1042.24	1067.58	1032.71	1067.67	1074.43	1087.46	1086.24	1054.93	1050.65	1026.05	1074.39
489	3.9337	1056.22	1074.08	1053.34	1047.85	1031.09	1095.85	1035.93	1117.68	1140.16	1023.49	1032.97	998.998	1070.88
490	3.9437	1069.86	1057.41	1083.29	1042.66	1020.1	1106.92	1083.24	1149	1142.98	1041.61	1041.97	1023.56	1053.3
491	3.9537	1033.04	1034.35	1057.23	1045.54	1011.52	1102.18	1109.99	1127.84	1117.12	1050.67	1098.89	1035.02	1016.53
492	3.9637	1038.4	1045.71	1017.19	1035.39	1038.01	1107.85	1117.3	1111.37	1119.76	1038.1	1087.75	999.467	1011.14
493	3.9737	1050.17	1052.13	1064.25	1016.8	1051.06	1105.37	1100.78	1133.17	1118.46	1049.02	1040.66	974.788	1003.93
494	3.9837	1048.69	1000.37	1072.78	1018.49	1042.27	1141.06	1097.51	1118.57	1128.97	1063.85	1026.01	1017.31	1002.36
495	3.9937	1071.28	1006.91	1065.03	1057.38	1062.68	1152.41	1104.69	1125.44	1117.82	1078.17	1064.62	1028.07	1012.56
496	4.0037	1069.48	1045.32	1055.15	1089.83	1083.12	1144.22	1112.78	1179.35	1085.96	1072.54	1055.48	1008.23	1013.45
497	4.0137	1060.11	1048.71	1035.71	1090.96	1059.7	1179.69	1109.45	1182.8	1100.81	1022.65	1023.29	994.818	999.691
498	4.0237	1054.59	1024.4	1065.81	1094.4	1050.53	1186.01	1120.5	1153.48	1103.73	1023.93	1059	996.08	976.14
499	4.0337	1047.01	983.779	1043.67	1079.91	1031.19	1158.39	1129.19	1122.53	1093.46	1026.8	1082.57	1010.63	986.099
500	4.0437	1033.68	992.304	1037.29	1038.83	1004.97	1143.29	1085.58	1121.73	1077.23	1027.74	1014.03	1035.71	999.643
501	4.0537	995.846	1033.77	1050	988.597	998.041	1118.17	1072.25	1113.6	1043.85	1052.08	982.888	1034.35	1024.87
502	4.0637	996.631	1041.69	1023.26	975.515	1006.25	1105.76	1054.04	1070.34	1050.37	1044.87	984.079	995.673	1021.7
503	4.0737	999.828	1018.47	1015.54	1016.59	1000.82	1044.04	1042.8	1067.06	1071.36	1040.62	983.615	999.092	963.754
504	4.0837	986.786	993.053	1029.47	1007.42	977.522	1009.94	1033.86	1050.26	1070.17	992.407	980.265	958.12	960.602
505	4.0937	998.305	981.759	1006.51	1000.66	973.233	1031.85	1020.42	1033.49	1033.65	948.872	953.186	945.539	980.398
506	4.1037	1002.83	967.391	1013.11	978.989	973.935	988.219	1020.6	1033.72	1017.01	966.851	951.827	980.173	973.752
507	4.1137	998.763	977.615	1015.08	959.955	961.809	931.86	999.728	1002.95	1020.28	960.135	970.347	985.56	940.096
508	4.1237	957.386	1000.93	982.186	990.12	954.741	944.62	987.153	995.882	1001.52	957.218	983.387	989.25	920.545
509	4.1337	932.777	990.372	985.897	987.072	972.582	975.194	991.386	1033.99	995.382	977.051	973.83	967.883	927.807
510	4.1437	956.709	993.245	989.387	974.937	967.739	974.291	989.892	1009.94	991.352	960.619	987.982	952.811	906.598
511	4.1537	991.263	993.067	993.016	964.83	964.327	968.34	958.758	966.019	982.219	934.032	959.479	941.786	905.649
512	4.1637	964.105	971.232	949.589	960.173	963.303	953.553	955.671	959.621	988.784	933.229	925.862	928.14	913.756
513	4.1737	916.491	953.295	920.991	954.29	957.611	934.059	979.326	938.769	954.336	947.612	931.385	913.508	904.042
514	4.1837	946.592	947.13	967.431	969.241	969.345	900.779	998.456	937.366	929.003	946.062	938.533	935.741	947.252
515	4.1937	961.588	935.256	972.487	968.306	967.642	907.207	974.188	942.198	930.459	962.398	954.173	970.598	947.824
516	4.2037	963.615	960.371	931.05	937.599	962.92	939.619	939.921	959.712	951.463	949.252	946.002	959.124	891.774
517	4.2137	966.31	959.514	958.064	918.227	919.187	915.705	963.529	949.693	990.807	900.464	931.5	932.44	895.111
518	4.2237	921.028	881.812	993.462	909.056	883.136	900.677	938.688	936.679	967.746	941.527	905.929	915.421	897.057
519	4.2337	901.302	897.856	986.487	927.299	898.253	908.979	912.007	948.283	981.183	981.554	884.933	941.998	887.736
520	4.2437	940.063	929.986	986.893	920.038	898.158	910.754	914.046	940.441	962.8	941.918	878.944	928.936	893.399
521	4.2537	952.051	934.814	981.605	903.112	886.465	937.01	892.737	927.899	927.822	898.958	904.29	896.236	899.756
522	4.2637	935.585	947.493	955.692	916.218	913.317	947.499	904.55	896.554	957.007	880.343	906.309	945.042	884.783
523	4.2737	919.303	932.077	915.782	925.778	940.111	938.598	921.882	910.472	928.238	882.203	888.024	963.084	890.094
524	4.2837	929.378	932.831	895.744	906.976	928.562	913.908	912.032	934.487	900.786	918.357	913.897	912.774	907.699
525	4.2937	933.296	912.005	903.404	920.725	917.941	908.133	924.313	899.78	937.877	933.96	901.475	879.753	896.745
526	4.3037	908.526	913.619	896.477	955.245	913.933	924.899	914.26	899.175	958.225	890.152	888.468	887.086	900.518
527	4.3137	902.642	929.648	895.277	909.828	931.119	891.006	903.776	922.066	908.051	880.014	899.559	889.519	884.229
528	4.3237	884.418	906.954	900.671	900.087	938.677	873.736	881.292	940.267	901.02	887.594	872.234	898.137	857.41
529	4.3337	869.275	867.28	883.536	912.991	909.646	906.007	853.128	929.729	909.195	904.272	872.979	913.52	878.919
530	4.3437	894.038	884.487	900.836	885.633	862.903	902.716	863.861	904.1	881.982	897.95	894.037	915.954	894.139
531	4.3537	913.071	900.102	910.285	855.121	893.826	860.724	887.832	917.436	912.062	881.067	897.504	877.71	893.473
532	4.3637	925.109	903.517	903.064	835.74	915.092	860.865	892.538	904.059	990.57	908.562	912.745	874.995	891.11
533	4.3737	932.263	898.576	898.794	830.91	863.658	869.194	907.74	920.099	967.717	885.234	892.06	894.129	900.811
534	4.3837	914.17	880.949	922.845	869.434	837.254	870.036	919.75	934.547	946.846	870.93	874.554	896.676	855.297
535	4.3937	856.24	873.587	888.376	901.403	888.604	894.876	902.559	901.448	945.166	892.775	880.802	882.573	853.92
536	4.4037	904.501	895.862	848.688	898.534	896.24	878.653	918.615	866.235	920.358	883.872	869.924	830.057	854.966
537	4.4137	909.76	888.237	899.573	888.456	884.273	863.42	901.437	872.299	921.243	867.14	847.743	842.7	872.978
538	4.4237	837.103	872.755	916.306	862.47	885.669	876.971	879.676	890.304	909.916	868.981	833.468	900.21	854.407
539	4.4337	854.985	887.219	872.699	839.024	849.878	869.879	884.165	904.541	910.307	849.853	865.426	912.334	845.052
540	4.4437	863.917	879.933	864.414	831.276	845.455	894.411	884.714	878.536	923.425	862.421	898.693	887.529	868.327
541	4.4537	848.753	865.694	897.624	843.374	857.938	911.641	892.039	866.43	888.766	851.756	892.043	836.495	849.086
542	4.4637	882.274	823.137	865.304	861.291	867.596	895.584	889.037	882.507	910.798	839.596	864.46	828.075	837.021
543	4.4737	895.926	806.613	845.558	859.088	855.845	893.869	893.165	898.695	906.514	856.521	834.267	841.294	836.174
544	4.4837	859.443	826.755	851.913	836.737	830.791	888.306	910.48	905.631	857.489	852.102	810.185	861.801	828.839
545	4.4937	850.144	844.942	879.16	847.393	836.94	855.109	874.515	907.52	878.395	874.337	804.062	875.996	854.194
546	4.5037	843.136	838.222	850.234	863.651	849.872	835.278	873.219	910.173	885.882	853.252	797.764	852.471	847.816
547	4.5137	859.433	824.296	839.45	871.696	854.082	853.268	850.772	903.055	861.91	846.443	790.233	846.366	799.376
548	4.5237	823.157	842.077	845.289	889.722	846.67	842.543	851.761	868.844	855.689	840.441	798.842	826.864	803.292
549	4.5337	822.151	842.429	842.69	835.877	822.296	846.415	856.041	811.637	875.061	849.252	830.376	816.803	840.896
550	4.5437	858.499	843.661	851.292	810.324	808.844	840.302	835.913	824.274	864.797	849.621	850.331	794.61	837.96
551	4.5537	856.866	841.979	845.518	828.348	831.529	815.885	854.397	860.204	857.365	790.675	867.727	816.287	802.541
552	4.5637	833.212	819.574	851.25	849.583	819.776	782.11	830.971	848.689	849.589	796.979	831.403	816.563	806.409
553	4.5737	800.182	821.63	824.601	862.235	794.823	808.619	825.172	863.735	811.243	836.403	825.959	831.012	825.656
554	4.5837	788.358	837.349	816.621	832.45	810.972	820.334	819.396	837.35	819.534	810.758	810.245	836.495	824.031
555	4.5937	800.632	841.72	808.171	812.959	811.35	808.932	823.048	792.541	834.296	786.345	814.044	806.198	798.719
556	4.6037	822.227	816.726	838.436	849.516	791.12	813.364	833.069	819.966	847.451	798.736	814.044	786.975	794.884
557	4.6137	861.165	804.994	833.906	800.711	786.649	810.742	832.949	812.499	858.619	805.462	813.772	767.511	789.422
558	4.6237	841.538	827.551	832.884	785.873	800.499	816.767	783.666	833.382	820.251	814.766	820.383	801.936	784.863
559	4.6337	792.343	824.807	848.053	826.425	811.336	834.889	791.619	855.614	837.378	816.997	778.467	815.248	778.435
560	4.6437	764.356	795.676	814.96	784.587	807.151	818.835	834.004	834.361	862.75	774.775	786.702	804.959	785.257
561	4.6537	769.867	804.027	814.235	768.026	810.547	808.377	835.313	820.486	835.041	773.756	798.834	774.087	785.56
562	4.6637	808.484	823.666	803.333	798.849	820.662	793.46	829.491	808.588	827.127	773.593	812.883	785.46	778.853
563	4.6737	795.541	814.018	808.489	824.383	805.412	786.759	795.99	817.45	844.364	789.451	821.288	794.759	812.439
564	4.6837	814.747	787.594	801.462	824.13	770.445	780.442	805.119	840.73	816.111	796.992	817.976	792.846	779.701
565	4.6937	772.326	799.363	791.621	809.539	790.949	763.992	806.08	790.016	775.038	817.019	768.699	793.49	748.111
566	4.7037	791.466	806.204	791.118	786.857	792.575	755.615	779.431	759.588	796.034	818.909	761.647	767.144	755.386
567	4.7137	809.242	801.846	802.25	776.215	764.832	758.005	778.688	785.395	839.892	779.946	784.124	752.431	750.71
568	4.7237	801.374	833.044	790.264	820.594	755.831	738.009	823.949	778.755	834.713	760.971	775.251	815.92	782.497
569	4.7337	774.584	818.452	818.403	802.022	759.088	769.308	813.285	807.371	811.349	779.091	768.263	836.92	768.744
570	4.7437	813.535	814.989	812.588	795.47	757.036	758.027	833.076	812.097	806.712	755.081	788.256	767.5	797.044
571	4.7537	769.649	816.753	802.908	813.552	758.599	767.628	820.949	785.29	826.496	766.736	790.086	760.32	792.14
572	4.7637	742.269	815.542	785.358	786.717	785.503	765.485	764.561	818.151	815.878	734.876	766.336	782.592	739.976
573	4.7737	781.293	779.568	757.472	775.895	781.767	746.887	797.899	818.318	784.715	772.85	755.274	773.59	771.888
574	4.7837	783.781	790.236	775.758	804.453	742.117	763.218	774.247	760.067	805.153	787.987	764.445	761.706	772.176
575	4.7937	739.3	738.507	757.536	791.442	707.677	769.368	774.725	762.116	801.708	756.905	788.463	775.867	735.559
576	4.8037	740.093	751.19	741.467	760.153	734.795	788.766	811.084	774.436	774.029	763.572	761.561	770.458	727.557
577	4.8137	771.962	771.703	791.774	785.069	741.34	780.247	788.103	816.934	780.548	752.112	694.16	763.848	736.407
578	4.8237	736.414	745.472	765.99	798.158	760.525	776.442	764.084	769.791	789.982	736.524	706.407	763.363	710.368
579	4.8337	764.585	760.583	750.329	790.311	770.585	785.592	772.734	759.335	750.157	761.785	756.949	741.511	739.942
580	4.8437	793.55	761.936	752.863	740.778	760.423	782.347	798.803	792.798	773.046	737.71	755.612	761.05	772.279
581	4.8537	760.864	757.341	699.667	778.27	736.501	782.123	760.065	761.924	763.699	734.211	718.921	779.131	795.283
582	4.8637	727.206	749.236	724.992	748.538	728.612	768.074	749.198	743.848	750.223	752.727	740.115	728.672	744.421
583	4.8737	791.811	774.042	780.961	713.774	729.025	742.854	794.592	766.142	766.966	736.299	748.597	757.618	720.997
584	4.8837	725.356	741.014	757.751	718.406	763.032	748.999	779.391	779.501	777.657	778.428	754.03	756.971	753.332
585	4.8937	730.289	736.395	772.66	749.92	776.612	745.199	721.167	791.422	796.468	760.441	777.257	750.023	722.419
586	4.9037	751.87	738.539	772.259	774.079	747.073	763.751	706.03	737.017	761.024	731.389	769.127	739.843	724.954
587	4.9137	776.819	765.691	748.968	749.555	699.927	763.827	737.093	738.8	748.326	723.666	742.952	756.683	736.573
588	4.9237	716.631	768.148	729.799	736.145	736.323	733.745	765.885	751.795	769.311	750.755	738.58	715.875	757.538
589	4.9337	737.463	745.352	707.411	747.862	725.839	708.186	758.059	747.55	703.902	746.292	737.916	719.235	729.466
590	4.9437	711.494	746.232	734.098	744.971	713.391	721.501	753.021	757.701	731.672	753.692	705.984	729.157	718.22
591	4.9537	722.664	699.314	775.753	720.952	697.659	718.564	724.036	744.565	743.783	754.879	716.392	701.591	735.631
592	4.9637	725.033	688.465	772.395	719.218	715.705	724.214	740.728	704.859	718.332	732.595	703.496	673.478	697.169
593	4.9737	752.107	720.421	793.528	724.608	682.259	701.876	752.252	714.938	721.747	725.712	712.839	714.039	697.922
594	4.9837	763.822	749.26	787.154	749.678	711.474	689.972	714.623	752.313	698.767	668.176	696.644	728.695	684.333
595	4.9937	760.02	736.612	728.916	705.384	688.495	730.178	696.397	707.004	719.925	689.64	677.913	720.614	682.243
596	5.0037	735.476	733.512	745.041	682.237	683.617	706.28	700.434	722.366	729.986	717.392	647.103	734.033	710.368
597	5.0137	735.931	708.288	718.878	685.121	705.039	691.15	709.494	740.784	741.229	703.488	668.497	725.554	723.521
598	5.0237	696.11	750.13	729.331	676.772	709.087	702.009	747.669	661.438	757.828	713.024	679.188	690.528	712.555
599	5.0337	702.877	697.392	697.639	720.842	721.705	668.367	737.288	728.804	709.262	719.531	706.738	713.684	714.652
600	5.0437	712.765	663.186	696.704	683.748	692.061	682.09	715.849	742.087	717.299	702.852	713.259	670.606	718.455
601	5.0537	748.334	696.7	727.67	680.811	649.534	696.726	730.608	707.874	728.669	692.032	696.034	680.535	675.692
602	5.0637	696.446	718.522	707.885	675.515	686.867	694.338	740.353	729.93	711.946	704.367	700.486	697.506	676.767
603	5.0737	671.858	689.818	685.135	696.971	694.682	695.374	691.273	724.52	735.849	723.709	681.882	685.094	716.198
604	5.0837	691.275	699.404	682.896	692.831	691.977	700.454	700.621	693.421	734.18	696.646	673.958	679.084	715.431
605	5.0937	656.569	743.567	698.105	696.789	663.395	688.857	690.911	698.521	697.706	676.978	639.508	712.886	691.822
606	5.1037	680.555	705.433	656.654	699.322	708.184	656.02	726.459	691.746	720.353	693.681	678.071	695.578	715.586
607	5.1137	677.362	682.853	687.325	715.785	646.124	678.919	709.767	714.212	715.932	701.51	669.215	713.204	679.05
608	5.1237	670.86	669.708	688.779	696.737	657.677	704.484	701.422	695.17	687.321	708.176	636.247	707.476	687.429
609	5.1337	658.836	650.229	702.311	630.668	704.532	705.561	710.7	701.652	679.948	692.881	650.825	711.18	643.4
610	5.1437	688.421	692.401	663.091	655.668	699.71	679.718	728.622	692.838	710.08	720.829	652.9	630.929	665.878
611	5.1537	669.141	713.322	653.087	694.677	696.943	668.626	703.847	702.753	690.897	667.039	667.189	643.577	640.138
612	5.1637	664.587	654.835	691.006	663.564	702.796	653.45	680.513	677.088	648.162	668.256	693.581	693.141	665.538
613	5.1737	650.23	666.07	697.17	674.884	707.605	708.849	684.273	721.907	693.857	647.131	661.457	670.772	716.871
614	5.1837	656.272	662.423	721.523	689.036	659.948	689.697	709.069	715.367	707.64	638.26	688.48	674.173	681.747
615	5.1937	675.221	719.393	700.18	687.3	666.597	700.098	687.88	711.602	648.439	667.306	632.358	696.903	657.549
616	5.2037	655.391	648.939	708.424	646.072	695.612	629.228	720.153	709.857	670.019	697.317	640.873	667.072	642.842
617	5.2137	664.769	637.615	675.713	624.936	665.984	661.406	698.313	681.773	667.154	675.907	674.538	630.069	619.302
618	5.2237	652.088	659.367	665.453	674.673	639.289	648.507	657.372	673.525	653.322	707.756	664.657	674.414	646.254
619	5.2337	649.231	687.781	677.424	653.583	678.274	678.067	680.807	698.683	690.838	681.46	639.363	658.35	652.914
620	5.2437	711.169	675.726	708.363	697.789	653.345	644.768	651.23	678.905	678.356	660.939	630.845	616.577	636.723
621	5.2537	661.644	680.616	700.822	639.283	644.447	671.554	662.155	692.773	656.184	677.526	663.385	649.568	659.057
622	5.2637	637.168	694.388	663.29	672.696	671.037	643.008	641.555	648.594	685.079	640.349	639.313	644.15	610.561
623	5.2737	702.997	665.431	638.028	656.769	678.826	664.361	693.032	670.212	696.568	676.559	666.825	641.613	634.477
624	5.2837	674.128	635.785	669.059	642.169	618.32	625.603	650.583	657.991	611.15	664.632	621.095	667.591	667.021
625	5.2937	642.365	621.614	635.946	641	624.657	667.976	669.827	673.261	663.119	636.057	621.745	635.874	632.596
626	5.3037	662.368	670.032	630.465	676.449	649.885	655.668	665.372	704.546	670.549	653.428	629.948	683.261	625.758
627	5.3137	659.286	608.56	662.247	639.299	632.496	651.591	672.451	694.401	638.396	620.788	654.51	633.682	639.959
628	5.3237	638.118	664.99	669.894	675.916	604.197	624.822	640.54	619.14	647.158	627.237	656.99	646.549	645.843
629	5.3337	610.758	649.442	681.688	673.63	622.531	639.735	608.226	654.85	641.568	618.555	665.259	643.451	653.669
630	5.3437	617.683	634.752	646.102	670.469	668.251	643.792	652.899	623.981	672.891	631.3	636.919	610.752	650.231
631	5.3537	635.308	618.496	646.92	650.768	671.499	655.535	659.745	643.035	658.022	634.941	642.555	558.894	654.048
632	5.3637	598.077	643.026	653.706	636.867	628.379	671.211	671.749	619.712	657.545	626.404	654.742	629.876	647.77
633	5.3737	615.758	641.438	658.975	641.021	601.834	651.282	653.558	682.026	696.068	617.933	634.518	618.951	619.925
634	5.3837	649.814	640.561	613.262	642.122	608.336	612.174	634.461	646.397	673.869	602.091	572.6	607.989	612.628
635	5.3937	620.662	655.191	638.606	649.602	624.845	630.813	633.606	617.3	686.611	623.985	622.118	655.166	638.844
636	5.4037	612.802	617.023	608.798	631.102	643.409	629.202	682.731	651.801	664.626	613.724	647.394	646.51	601.458
637	5.4137	618.509	605.988	613.634	654.848	620.96	598.834	657.228	636.773	676.333	601.965	612.49	634.643	617.647
638	5.4237	594.998	587.713	653.015	608.777	637.437	643.749	672.936	650.009	655.889	627.449	596.912	600.987	624.458
639	5.4337	642.318	610.295	630.284	624.057	627.554	611.49	683.833	633.584	644.35	629.275	639.864	623.213	601.633
640	5.4437	610.878	600.054	616.471	645.585	600.343	638.756	642.488	655.982	582.087	634.387	581.687	637.585	590.238
641	5.4537	624.426	578.731	614.744	650.347	625.63	610.109	660.761	641.616	628.365	660.246	618.23	663.845	629.946
642	5.4637	626.522	625.569	639.75	620.085	595.057	616.063	627.604	654.228	655.667	591.861	600.473	592.323	562.965
643	5.4737	623.901	565.471	640.754	617.14	613.033	603.596	621.89	671.827	638.871	628.594	588.598	632.3	604.371
644	5.4837	589.877	595.521	628.791	648.07	595.411	579.575	621.171	631.209	642.077	633.049	653.304	596.863	575.585
645	5.4937	593.342	623.04	668.007	587.196	640.556	620.003	628.695	628.607	621.122	588.24	599.266	597.848	572.131
646	5.5037	644.707	575.327	614.667	605.871	603.004	661.861	623.814	608.217	648.005	613.158	610.173	604.056	583.867
647	5.5137	589.893	605.018	586.156	620.215	599.332	625.336	612.577	608.827	626.065	610.919	624.138	602.979	620.871
648	5.5237	591.305	628.928	594.987	616.612	586.686	616.832	608.919	604.351	660.545	652.607	604.263	604.912	599.155
649	5.5337	616.569	618.689	592.57	589.022	611.41	605.684	612.064	584.354	657.427	582.87	594.149	569.342	584.388
650	5.5437	586.311	616.814	583.063	614.969	558.905	601.941	584.905	627.012	584.188	625.056	648.419	598.628	595.211
651	5.5537	584.739	631.354	628.134	600.571	563.527	594.535	602.808	649.282	567.767	607.182	619.754	600.078	572.576
652	5.5637	612.185	619.126	612.039	567.695	605.164	606.394	611.883	600.52	657.937	629.508	576.9	563.783	531.734
653	5.5737	615.353	580.391	620.225	580.148	574.54	580.977	617.301	588.389	617.337	577.518	573.472	575.444	576.883
654	5.5837	566.83	583.502	599.717	551.368	570.827	607.042	592.776	631.49	632.623	624.642	570.329	604.803	573.162
655	5.5937	603.98	564.478	593.138	586.815	594.711	574.469	641.375	618.37	555.813	621.768	610.829	559.345	575.435
656	5.6037	563.857	549.991	581.58	573.392	538.668	571.934	615.216	567.827	606.768	634.359	550.62	576.498	589.943
657	5.6137	609.191	592.947	576.533	581.042	582.1	606.305	649.016	590.064	580.844	564.714	533.999	604.787	570.766
658	5.6237	599.385	566.333	594.732	617.238	584.547	594.275	589.347	602.154	588.004	552.46	537.81	600.357	602.154
659	5.6337	603.374	558.841	580.831	600.656	602.914	570.329	601.278	581.777	553.946	604.581	593.844	591.863	562.186
660	5.6437	593.35	582.037	605.303	533.767	587.672	563.135	552.964	605.879	602.288	550.507	540.061	586.831	536.12
661	5.6537	584.183	579.08	593.812	577.802	556.898	607.723	592.044	614.573	567.469	588.077	571.908	556.05	536.871
662	5.6637	610.752	553.508	578.368	657.953	569.443	615.353	579.451	563.927	580.456	626.971	598.956	542.544	523.13
663	5.6737	549.37	591.125	581.453	594.912	569.798	562.287	600.477	580.11	607.304	564.266	555.072	566.709	543.319
664	5.6837	604.502	578.28	544.021	604.519	535.653	583.595	577.834	596.669	637.329	569.52	574.911	576.751	564.032
665	5.6937	593.448	566.948	596.91	544.644	578.451	590.446	576.139	592.324	603.865	563.884	634.193	573.019	563.364
666	5.7037	535.046	581.779	611.14	541.408	535.793	578.744	577.937	594.256	581.932	577.85	596.163	556.103	566.416
667	5.7137	589.314	558.303	558.771	553.288	535.125	556.229	560.315	562.183	599.734	539.626	561.273	577.714	538.661
668	5.7237	554.348	566.512	592.458	579.621	561.368	560.604	625.569	547.936	576.85	552.278	513.031	553.811	572.958
669	5.7337	560.773	580.08	558.015	588.767	567.059	538.359	614.991	554.19	575.194	559.241	557.376	594.06	574.266
670	5.7437	515.646	561.995	559.469	539.503	526.067	614.823	594.737	621.919	556.325	545.839	518.623	570.706	578.233
671	5.7537	533.57	540.32	576.842	600.012	574.927	610.167	612.939	594.29	538.857	618.66	556.378	540.807	515.176
672	5.7637	549.834	571.996	604.323	576.372	547.108	588.653	584.9	601.405	539.483	582.533	544.171	586.615	598.149
673	5.7737	574.844	540.082	586.771	533.267	551.703	611.256	583.691	620.499	589.195	567.519	584.25	547.78	547.075
674	5.7837	573.403	540.84	547.953	577.687	547.308	650.834	607.113	608.85	599.096	551.361	596.362	578.327	579.773
675	5.7937	524.273	505.211	579.537	529.694	527.31	678.742	610.821	613.053	605.258	563.105	570.882	562.729	571.255
676	5.8037	539.838	554.524	601.262	634.411	545.947	629.031	604.641	696.2	612.778	569.454	566.548	592.729	544.392
677	5.8137	614.828	532.22	578.344	561.376	544.16	681.169	639.389	706.605	648.899	594.878	546.404	538.948	566.671
678	5.8237	543.551	543.135	603.835	539.641	555.033	737.882	663.636	681.904	645.437	599.373	572.171	587.455	555.345
679	5.8337	575.859	566.089	590.743	583.194	561.226	783.886	703.179	724.352	670.746	570.802	578.403	554.934	579.917
680	5.8437	582.31	590.63	570.412	599.467	583.179	831.298	708.157	809.308	641.203	556.155	598.559	554.305	582.072
681	5.8537	634.696	568.864	612.787	558.132	604.004	835.5	802.795	813.256	749.743	660.022	559.112	580.251	596.408
682	5.8637	615.84	540.374	604.571	592.521	607.976	880.298	755.459	829.632	731.907	544.306	594.752	621.71	535
683	5.8737	572.952	596.924	552.016	547.046	616.647	894.373	816.152	918.222	747.268	637.002	593.938	573.879	532.935
684	5.8837	554.902	572.819	595.998	609.041	534.907	948.242	810.089	932.255	805.305	634.068	583.062	598.935	548.815
685	5.8937	622.654	591.517	626.723	568.693	598.715	1000.04	833.49	938.942	767.293	585.654	600.796	574.527	577.406
686	5.9037	616.717	551.323	616.637	596.647	575.595	1039.14	899.644	948.967	771.148	589.53	593.627	566.483	563.531
687	5.9137	599.699	582.559	613.655	656.638	595.557	956.86	786.235	895.709	757.009	597.469	611.551	575.481	556.616
688	5.9237	554.471	597.556	590.575	581.351	589.472	890.67	779.261	859.493	804.331	635.538	576.433	551.443	567.587
689	5.9337	573.436	512.371	599.628	575.487	573.455	851.588	776.254	877.624	737.191	582.512	567.396	534.359	584.553
690	5.9437	580.367	515.251	567.555	551.529	546.377	761.274	716.072	802.29	724.115	612.688	566.502	533.304	537.34
691	5.9537	568.49	555.504	578.562	591.644	537.411	777.216	751.033	811.368	637.804	582.599	536.395	539.382	570.483
692	5.9637	583.593	547.299	529.236	583.561	580.611	740.982	657.823	738.064	675.796	542.355	577.69	583.543	553.522
693	5.9737	608.728	575.47	556.313	506.132	535.441	700.735	648.779	644.692	631.618	558.433	566.508	550.438	494.214
694	5.9837	555.353	586.48	505.195	535.239	548.418	610.633	627.909	609.657	572.402	559.37	569.483	537.19	526.362
695	5.9937	558.334	537.375	514.415	565.419	510.287	644.905	565.5	645.838	617.643	538.342	539.332	488.055	475.083
696	6.0037	536.143	550.427	538.475	562.436	522.315	618.745	575.361	574.575	574.476	524.25	507.168	537.372	528.235
697	6.0137	533.259	578.452	504.103	515.263	548.436	577.379	565.272	609.583	532.264	504.245	496.082	549.644	556.386
698	6.0237	519.399	554.413	489.928	543.217	513.184	542.234	564.324	567.365	538.33	504.162	509.228	518.386	508.195
699	6.0337	493.274	514.204	520.183	569.442	560.314	518.219	558.422	594.474	514.253	539.324	539.242	491.185	507.309
700	6.0437	500.332	516.166	487.273	505.219	486.087	539.386	522.296	527.279	564.434	539.408	486.216	538.143	525.266
701	6.0537	476.966	514.17	552.542	493.165	512.273	528.249	500.19	554.395	516.291	523.401	522.19	517.21	524.317
702	6.0637	497.043	512.266	513.227	531.198	496.226	521.181	500.186	535.277	530.245	512.206	490.134	518.227	548.375
703	6.0737	529.173	521.281	512.022	511.258	526.275	491.152	504.142	533.254	543.219	505.249	492.194	489.125	519.315
704	6.0837	538.403	531.287	553.286	509.285	502.128	544.316	511.153	548.18	550.191	535.249	467.174	490.129	480.192
705	6.0937	504.295	502.118	548.376	472.134	479.041	530.406	533.165	523.142	529.273	533.333	486.118	483.1	502.244
706	6.1037	489.27	484.06	510.311	456.952	475.045	517.35	509.138	498.224	531.233	475.032	494.092	548.384	460.996
707	6.1137	467.076	496.071	489.175	509.133	516.185	541.335	519.311	513.334	528.153	467	499.192	447.014	539.261
708	6.1237	461.022	509.176	486.029	535.227	511.261	497.108	510.335	541.319	503.112	511.209	486.155	518.238	534.306
709	6.1337	494.006	473.079	470.918	516.207	525.346	524.181	517.192	496.01	494.119	540.281	531.218	524.227	502.216
710	6.1437	491.085	495.148	480.01	511.307	489.214	522.197	518.109	542.25	495.215	530.369	537.228	494.086	470.118
711	6.1537	499.206	489.125	506.307	461.044	491.143	521.181	529.128	516.18	494.103	517.214	506.126	507.237	488.126
712	6.1637	517.189	488.126	544.294	516.152	473.996	549.42	533.297	544.336	517.198	471.156	505.221	521.219	473.029
713	6.1737	507.109	479.105	497.174	486.992	477	487.171	528.26	510.212	508.114	481.048	503.265	501.183	491.071
714	6.1837	484.106	471.077	460.956	495.117	470.063	486.047	488.052	510.164	505.173	525.211	472.027	462.092	449.91
715	6.1937	473.135	508.201	477.083	507.267	457.066	520.083	493.013	502.154	476.069	496.106	464.957	472.094	461.028
716	6.2037	487.101	498.176	471.073	484.119	483.08	487.005	510.133	529.166	505.186	487.107	480.982	473.087	485.143
717	6.2137	507.118	480.104	519.174	490.166	503.123	477.995	507.113	536.28	513.268	498.143	499.243	483.039	449.008
718	6.2237	502.113	442.971	461.028	471.002	489.122	495.126	525.174	515.134	494.035	467.976	479.224	481.107	479.044
719	6.2337	516.203	508.057	499.146	525.183	450.086	455.03	509.016	499.169	526.187	511.136	485.165	484.101	469.93
720	6.2437	496.137	460.926	511.2	533.154	478.041	506.197	495.984	472.994	506.022	506.225	477.93	472.972	450.907
721	6.2537	473.972	476.958	470.949	478.043	490.021	473.025	491.117	493.087	492.112	477.114	486.999	481.025	496.243
722	6.2637	465.917	478.99	460.926	480.054	500.915	516.075	499.232	475.994	495.164	489.07	452.911	499.182	459.111
723	6.2737	467.948	438.858	445.88	450.006	484.042	466.991	464.073	503.106	489.119	429.75	469.094	460.133	437.948
724	6.2837	466.053	459.006	457.894	499.157	461.057	464.011	484.103	511.135	508.108	502.075	490.057	456.942	540.208
725	6.2937	466.005	519.205	489.012	495.987	454.092	501.196	516.082	491.98	456.867	516.148	416.964	485.984	459.942
726	6.3037	509.213	455.98	481.064	448.742	479.207	451.887	491.967	531.189	461.878	490.168	468.009	469.996	458.917
727	6.3137	472.971	470.922	533.163	490.041	464.959	505.031	472.858	499.981	471.068	453.971	454.904	481.113	477.97
728	6.3237	490.043	463.943	476.988	491.138	446.913	487.987	497.023	497.024	466.041	450.989	450.721	492.076	483.997
729	6.3337	459.886	481.093	496.012	471.157	462.844	513.131	473.956	513.025	478.057	502.156	456.857	464.949	462.011
730	6.3437	478.005	459.077	514.112	451.961	479.978	496.088	457.974	558.29	497.013	422.884	487.993	460.9	460.02
731	6.3537	485.038	475.008	465.975	451.858	514.063	478.049	489.01	460.129	480.023	489.006	460.06	485.023	436.989
732	6.3637	483.084	450.808	487.09	495.017	479.007	493.077	498.049	517.258	487.029	453.935	484.102	487.014	480.092
733	6.3737	462.96	477.906	486.134	455.929	474.99	460.903	488.005	506.063	489.092	474.949	466.096	491.115	475.062
734	6.3837	467.991	450.983	490.105	467.038	443.007	470.903	523.122	530.019	483.962	491.975	447.941	502.19	453.896
735	6.3937	482.019	483.083	501.991	502.152	491.162	521.064	492.048	520.024	522.1	483.031	452.939	483.033	463.812
736	6.4037	449.889	496.988	460.924	477.034	476.057	517.159	489.071	525.094	497.96	459.007	456.83	439.84	466.865
737	6.4137	426.801	471.926	490.044	484.996	454.874	477.068	474.071	516.064	498.119	463.049	459.914	460.904	462.903
738	6.4237	474.96	469.874	473.002	450.913	474.066	491.097	485.009	494.948	525.188	471.925	429.853	461.952	445.989
739	6.4337	471.976	456.918	457.887	475.987	445.929	528.099	493.958	472.908	486.103	493.98	452.971	444.884	476.082
740	6.4437	450.933	504.072	490.975	463.936	446.831	539.093	529.067	534.135	477.899	511.063	431.86	434.885	467.964
741	6.4537	497.065	493.09	457.909	428.894	503.981	484.962	504.021	493.06	512.019	456.974	464.999	457.832	431.723
742	6.4637	510.068	489.951	477.042	467.955	492.067	514.073	525.158	483	468.965	463.073	439.914	412.764	504.041
743	6.4737	416.817	448.811	434.914	444.923	455.962	556.229	482.105	506.127	495.177	496.073	444.913	442.879	447.987
744	6.4837	443.9	491.957	487.942	451.863	498.058	493.114	507.144	525.182	464.963	474.955	441.81	466.983	468.027
745	6.4937	494.035	435.865	461.774	425.814	472.906	527.165	503.015	477.97	505.946	454.84	442.882	446.9	472.95
746	6.5037	433.764	460.019	438.797	459.81	430.769	522.151	489.902	505.015	501.915	478.96	473.918	470.899	436.761
747	6.5137	434.746	448.958	470.963	421.784	439.868	497.043	488.921	507.018	515.085	462.938	422.854	464.926	453.85
748	6.5237	474.886	409.835	437.872	453.869	431.903	513.994	492.959	553.202	479.023	449.911	473.9	437.873	466.023
749	6.5337	504.03	475.96	500.03	449.949	419.808	501.895	518.088	506.027	523.052	432.919	443.864	426.858	453.901
750	6.5437	436.857	468.927	457.951	453.925	458.855	493.88	452.864	475.004	506.924	428.825	479.056	430.797	441.898
751	6.5537	431.835	420.807	482.011	428.768	448.806	474.915	454.953	476.939	466.762	449.852	441.998	423.821	444.883
752	6.5637	439.933	475.885	445.895	431.804	423.797	477.073	446.942	466.835	459.815	444.864	425.871	445.899	451.92
753	6.5737	444.879	440.764	454.898	423.715	421.875	460.988	430.852	477.905	442.801	463.932	437.846	439.828	419.79
754	6.5837	445.887	436.77	427.761	443.86	449.97	432.832	459.788	460.86	523.147	430.78	438.785	423.747	435.849
755	6.5937	425.757	458.89	484.864	482.975	443.787	438.737	442.793	444.818	477.041	459.781	433.693	441.77	428.859
756	6.6037	444.766	426.918	466.87	418.919	405.668	432.691	462.927	450.763	417.782	424.696	410.709	451.864	386.677
757	6.6137	401.686	416.867	424.751	406.825	433.812	428.678	490.149	440.821	405.658	452.882	395.653	438.882	409.725
758	6.6237	442.85	444.86	437.826	421.847	411.863	425.858	437.844	448.807	442.688	411.819	419.767	398.783	392.632
759	6.6337	443.889	426.727	453.835	428.622	436.837	425.836	461.806	474.929	454.879	412.801	425.819	390.715	430.772
760	6.6437	435.845	425.819	448.895	428.7	436.855	416.775	446.639	440.917	438.839	437.78	407.739	474.911	443.823
761	6.6537	424.748	406.796	449.869	412.636	411.733	423.744	423.632	466.966	424.742	447.829	449.942	425.722	433.774
762	6.6637	417.747	462.865	481.911	416.867	421.727	446.787	456.906	447.865	396.573	434.699	464.874	411.758	406.742
763	6.6737	444.706	432.717	453.774	475.042	422.727	473.899	450.97	458.876	395.643	430.739	430.719	446.87	433.828
764	6.6837	424.802	457.752	441.755	419.815	430.739	455.744	443.853	429.783	436.831	410.693	433.759	404.787	420.802
765	6.6937	426.866	425.789	420.791	430.734	440.838	417.686	451.734	462.833	465.943	450.944	403.689	401.682	418.799
766	6.7037	419.876	432.796	431.82	461.798	428.85	427.748	414.685	455.718	434.818	449.862	428.754	397.644	402.68
767	6.7137	430.74	459.884	391.731	403.668	408.77	448.833	412.762	423.655	450.855	442.822	454.804	425.742	427.665
768	6.7237	423.656	444.798	451.872	435.774	388.656	456.862	415.751	440.738	415.711	407.692	402.702	420.684	429.766
769	6.7337	423.668	408.741	374.618	441.798	405.664	437.785	457.885	462.824	437.728	437.793	421.792	396.723	389.682
770	6.7437	416.747	413.761	422.792	431.731	421.744	423.787	403.646	447.818	447.816	437.7	435.897	390.63	427.854
771	6.7537	425.821	430.735	429.793	441.839	428.746	422.761	419.657	428.809	404.608	416.704	430.814	417.693	368.642
772	6.7637	398.739	423.764	418.69	401.715	424.781	404.692	402.617	420.795	449.801	445.795	428.769	391.675	403.759
773	6.7737	434.796	395.643	475.869	378.598	392.686	421.685	444.731	447.878	437.888	412.767	390.622	408.815	426.818
774	6.7837	415.731	426.818	421.805	444.756	410.683	416.697	405.717	428.822	421.794	422.841	426.645	400.823	396.7
775	6.7937	391.653	389.659	398.656	405.695	403.69	439.835	391.645	418.63	437.792	407.724	431.735	457.891	388.718
776	6.8037	361.559	412.692	416.643	397.724	397.77	428.711	422.742	431.603	407.604	403.71	378.695	382.556	399.635
777	6.8137	412.678	400.658	391.564	425.833	418.738	419.674	435.814	426.65	411.673	387.588	426.856	415.63	381.541
778	6.8237	413.659	406.633	436.815	396.715	421.703	384.577	382.651	416.784	421.74	415.656	444.779	450.81	432.725
779	6.8337	395.645	371.628	446.886	412.709	390.536	417.706	404.646	409.744	395.722	372.587	439.764	430.821	425.74
780	6.8437	398.58	399.715	376.63	430.751	397.626	407.704	419.659	389.551	433.728	418.742	376.646	402.667	382.623
781	6.8537	430.721	432.794	411.637	375.585	408.67	428.698	431.654	407.566	382.558	395.677	395.732	408.647	408.664
782	6.8637	391.63	403.662	406.628	402.665	371.669	415.653	442.704	464.717	400.582	393.649	412.674	391.64	373.566
783	6.8737	374.651	407.621	407.653	400.591	384.682	430.749	386.594	411.705	383.625	418.653	401.616	413.756	382.626
784	6.8837	418.698	374.625	434.719	408.574	398.706	440.786	423.747	439.8	413.757	389.608	366.542	376.605	413.79
785	6.8937	414.628	401.664	407.646	447.742	391.618	391.635	420.77	410.725	401.697	416.719	378.593	394.661	407.701
786	6.9037	409.642	391.64	451.817	418.752	394.661	379.565	389.683	429.719	390.594	380.639	406.695	423.749	387.618
787	6.9137	419.745	358.572	419.755	400.764	402.727	390.593	386.648	431.638	409.632	353.525	405.746	359.518	385.55
788	6.9237	411.764	387.588	397.662	372.604	404.706	410.691	456.777	445.735	416.696	386.631	411.718	380.567	431.701
789	6.9337	409.722	411.627	392.673	409.682	396.6	399.644	401.562	396.678	395.595	413.644	405.716	400.66	394.628
790	6.9437	351.492	374.575	430.7	418.68	414.548	391.619	401.514	394.675	406.62	401.643	396.594	397.663	371.642
791	6.9537	367.536	377.701	373.628	387.626	377.495	405.627	387.535	392.62	411.624	397.649	360.556	385.626	338.438
792	6.9637	367.547	422.79	407.666	364.53	371.586	391.608	406.738	421.592	390.634	429.766	374.533	382.638	351.479
793	6.9737	397.617	401.669	418.66	384.636	412.801	358.514	411.719	373.508	400.673	414.715	378.559	379.639	369.542
794	6.9837	398.65	362.489	386.523	393.655	400.753	442.661	378.562	423.749	430.744	393.627	400.648	396.626	402.649
795	6.9937	431.776	376.52	382.604	383.612	369.55	408.674	410.573	394.672	402.612	446.74	417.728	411.644	363.603
796	7.0037	413.708	382.523	413.733	371.525	348.48	408.708	378.542	406.692	399.627	400.631	400.696	384.58	387.61
797	7.0137	400.641	389.62	398.653	382.499	356.469	382.678	362.558	401.561	408.687	371.564	380.57	408.663	386.676
798	7.0237	392.584	359.563	386.629	401.652	393.521	411.7	363.522	445.647	399.667	380.567	424.639	373.572	388.655
799	7.0337	390.588	403.664	395.622	404.695	386.6	360.51	412.622	426.589	419.67	389.636	403.603	385.627	330.504
800	7.0437	376.504	406.663	393.605	405.733	389.673	378.495	426.68	416.669	387.599	390.589	414.717	370.581	371.575
801	7.0537	378.527	369.557	368.599	416.647	405.71	388.534	428.678	404.574	409.636	402.617	397.726	369.579	411.66
802	7.0637	379.572	376.511	384.583	387.577	367.521	391.622	444.748	398.629	392.596	383.575	340.578	382.582	371.577
803	7.0737	369.611	360.513	375.482	391.595	388.582	399.608	439.712	414.582	364.527	378.591	398.665	351.496	382.545
804	7.0837	370.626	366.537	405.509	336.511	357.54	370.55	408.594	376.593	388.598	356.542	332.507	381.566	368.526
805	7.0937	372.562	347.538	396.568	368.536	370.531	394.617	430.651	367.574	396.651	359.572	376.55	345.498	362.536
806	7.1037	382.529	405.666	393.733	374.584	395.635	363.583	443.708	428.704	359.509	371.545	397.572	387.614	367.59
807	7.1137	379.529	392.663	366.674	388.593	399.638	373.563	381.484	381.569	399.615	355.452	367.491	375.567	393.653
808	7.1237	367.495	382.598	357.566	389.58	376.597	375.525	374.543	417.593	394.593	369.556	389.591	371.499	398.623
809	7.1337	357.471	387.571	375.525	371.542	369.541	379.552	467.765	393.513	398.588	354.556	358.589	411.647	351.496
810	7.1437	385.666	411.54	356.37	383.565	387.529	400.577	393.633	375.454	339.504	372.674	375.626	354.565	378.534
811	7.1537	378.676	359.44	401.533	391.635	355.451	397.56	424.669	350.472	395.632	369.581	370.525	356.648	376.587
812	7.1637	352.593	349.514	372.504	381.614	356.495	401.555	393.64	390.65	352.509	374.588	386.577	380.561	377.577
813	7.1737	367.532	382.632	385.612	417.616	376.563	375.542	376.588	418.701	396.537	366.49	360.509	414.655	318.41
814	7.1837	380.499	365.597	372.597	383.539	371.547	441.704	373.6	401.563	361.474	360.456	375.611	399.576	370.498
815	7.1937	389.483	353.455	380.546	360.498	369.545	401.613	377.522	382.468	392.56	358.473	340.493	348.531	372.475
816	7.2037	337.45	375.509	345.521	368.506	356.489	366.508	371.428	368.477	353.496	349.427	339.438	350.46	379.605
817	7.2137	355.544	366.498	367.533	384.583	354.555	369.552	330.417	416.644	404.656	387.605	327.357	356.491	384.584
818	7.2237	350.503	355.514	393.577	388.601	359.577	353.485	400.559	386.652	406.637	350.512	344.415	410.643	376.616
819	7.2337	312.363	351.5	385.543	373.563	369.588	363.502	359.507	360.576	351.509	374.612	325.385	390.622	354.495
820	7.2437	368.531	336.501	377.583	375.562	346.443	339.417	358.482	394.603	343.436	394.642	352.562	349.531	342.447
821	7.2537	355.541	374.564	347.498	370.582	337.472	394.56	377.458	378.514	418.595	361.511	344.524	340.507	373.512
822	7.2637	369.589	355.473	377.51	343.467	361.545	358.523	371.475	383.469	365.509	375.525	347.527	360.517	337.477
823	7.2737	369.555	372.451	391.604	390.6	329.372	383.576	353.523	365.477	394.62	385.507	359.498	335.449	371.568
824	7.2837	410.629	379.522	334.443	350.465	346.442	385.517	347.546	388.539	370.548	375.524	390.56	334.449	355.527
825	7.2937	398.552	349.519	366.519	340.472	385.493	398.541	373.56	351.477	392.533	336.42	370.553	355.498	331.411
826	7.3037	368.465	346.555	418.618	375.465	353.533	374.49	394.559	365.522	354.466	332.481	343.488	394.648	321.444
827	7.3137	329.427	386.639	343.434	323.422	342.487	347.481	360.429	360.481	361.519	378.567	349.507	351.485	320.431
828	7.3237	339.46	359.543	347.447	323.413	352.518	358.485	380.486	330.401	360.509	358.524	331.423	313.415	329.428
829	7.3337	377.571	328.411	354.5	387.599	344.47	381.544	383.468	346.42	351.516	345.412	338.446	376.549	345.462
830	7.3437	380.535	344.424	358.511	329.461	362.502	355.492	382.539	389.589	355.467	358.497	355.472	349.437	346.477
831	7.3537	361.475	325.41	332.463	366.572	366.527	373.573	397.619	335.465	354.506	348.457	326.395	333.406	382.589
832	7.3637	356.486	341.446	385.612	366.545	350.479	340.471	367.531	395.532	373.572	335.439	332.426	356.47	356.491
833	7.3737	379.509	329.453	371.475	338.436	358.483	356.474	352.421	379.438	382.517	357.497	358.426	354.455	325.369
834	7.3837	348.503	327.432	372.501	384.543	373.467	341.39	348.416	350.389	337.444	386.536	333.431	330.417	333.391
835	7.3937	328.463	343.419	352.425	331.417	345.45	367.506	359.458	383.491	389.53	335.483	360.494	361.502	352.492
836	7.4037	371.562	338.424	401.557	369.533	342.464	356.481	354.482	336.438	417.588	349.54	371.499	324.407	339.488
837	7.4137	351.439	343.477	352.471	340.441	302.39	369.516	358.471	370.537	361.5	346.484	344.493	343.491	342.493
838	7.4237	358.405	377.545	349.463	344.427	339.454	350.428	377.5	342.478	298.367	377.527	339.457	339.463	331.46
839	7.4337	356.445	331.429	379.503	334.4	356.46	316.362	350.379	375.494	364.535	349.448	309.308	361.497	323.422
840	7.4437	368.511	348.399	358.436	367.527	350.454	377.497	357.396	328.429	328.469	347.436	322.36	327.396	325.413
841	7.4537	329.476	351.514	338.42	354.49	342.477	340.464	346.459	360.465	356.455	369.476	363.482	368.483	341.411
842	7.4637	328.459	350.461	366.478	322.402	371.529	341.47	347.513	363.439	359.471	336.433	344.508	329.433	333.382
843	7.4737	355.464	359.473	337.417	343.479	322.417	390.541	351.516	375.524	359.477	356.439	343.474	366.495	347.455
844	7.4837	372.453	356.404	348.463	333.471	353.462	322.361	367.487	311.434	350.465	332.421	303.349	324.382	337.453
845	7.4937	317.338	327.397	383.57	335.464	328.445	363.435	351.43	372.545	331.411	377.549	335.354	348.447	333.456
846	7.5037	337.425	309.414	365.497	356.468	334.465	352.44	342.404	350.445	369.512	321.452	344.345	337.415	327.406
847	7.5137	343.443	313.385	356.459	332.319	346.43	354.477	351.349	412.552	370.518	324.439	353.463	326.443	343.436
848	7.5237	349.465	304.307	344.388	361.44	350.425	349.476	361.441	365.464	348.413	334.409	343.468	378.585	311.382
849	7.5337	328.455	322.378	329.347	285.268	328.333	354.482	337.473	384.53	364.447	328.395	300.446	352.469	333.43
850	7.5437	324.422	325.392	342.419	355.458	359.459	339.352	343.433	362.466	320.383	336.369	335.445	323.378	329.356
851	7.5537	313.325	303.368	374.578	314.34	308.407	378.465	372.422	380.489	354.465	339.407	298.353	340.415	341.437
852	7.5637	281.292	311.391	345.534	353.455	335.468	321.39	349.376	318.357	353.441	374.448	332.4	318.407	335.465
853	7.5737	336.409	362.45	312.411	330.441	331.405	355.513	347.415	318.366	346.446	341.394	293.292	322.403	329.455
854	7.5837	350.499	343.444	339.453	336.461	325.366	328.405	323.383	349.434	315.356	312.379	299.377	320.447	337.421
855	7.5937	351.503	328.416	339.365	339.447	335.4	322.395	347.46	302.305	359.432	340.465	316.396	309.339	336.371
856	7.6037	348.423	293.257	342.398	342.438	317.386	369.392	326.421	346.388	373.461	326.448	334.432	343.414	333.334
857	7.6137	299.348	316.305	342.353	353.381	330.411	328.37	326.431	335.428	377.475	350.483	343.395	310.313	301.313
858	7.6237	326.38	330.376	329.41	320.356	343.447	344.409	341.408	335.453	321.382	312.36	297.279	357.43	329.42
859	7.6337	329.377	334.475	312.375	327.41	309.339	355.452	345.391	333.433	324.357	317.36	310.328	322.4	328.418
860	7.6437	325.388	333.442	337.412	301.384	312.356	355.415	326.351	328.381	347.422	336.364	300.311	320.41	339.447
861	7.6537	312.361	343.483	333.397	324.385	318.339	358.456	360.435	322.317	347.442	335.398	321.405	339.41	293.377
862	7.6637	318.41	322.331	308.301	367.509	333.396	347.443	336.403	342.352	362.504	347.474	339.418	336.457	289.324
863	7.6737	316.378	334.391	324.387	341.41	331.42	341.458	335.4	342.441	316.398	368.488	322.375	311.362	312.383
864	7.6837	334.386	307.356	325.421	313.367	313.354	329.44	328.376	318.389	322.37	319.353	320.352	330.408	301.299
865	7.6937	350.45	340.462	301.377	321.378	321.351	332.389	316.394	351.441	334.38	322.362	316.39	332.41	316.314
866	7.7037	308.33	299.373	318.327	324.326	305.319	335.415	341.412	315.315	306.289	326.397	315.441	321.361	304.329
867	7.7137	316.381	347.385	335.388	315.327	291.341	337.416	302.35	323.387	343.41	330.424	267.264	324.453	289.324
868	7.7237	321.373	314.303	324.38	348.446	297.359	369.488	332.382	333.37	335.404	316.362	333.395	304.346	328.417
869	7.7337	340.395	335.343	333.387	334.464	304.394	308.311	267.212	301.342	336.4	329.357	313.314	347.482	293.325
870	7.7437	317.34	307.318	292.315	334.438	302.347	293.274	331.373	303.306	314.341	320.352	305.335	325.392	326.391
871	7.7537	364.492	314.406	302.338	321.393	310.38	321.353	347.453	304.321	327.355	330.342	349.482	294.315	321.391
872	7.7637	308.37	343.512	353.446	320.29	297.371	341.339	333.408	322.364	340.406	292.307	324.409	274.26	311.376
873	7.7737	295.31	303.343	344.414	363.388	331.439	332.42	338.396	329.375	306.361	327.396	315.372	306.366	319.38
874	7.7837	321.342	325.374	316.38	307.341	328.378	318.381	315.318	325.344	323.409	318.375	356.401	306.371	282.279
875	7.7937	279.245	342.38	305.263	310.361	317.333	299.38	328.352	316.36	331.369	274.261	276.255	353.436	323.356
876	7.8037	348.411	324.354	290.28	322.398	309.32	344.418	324.372	332.407	314.344	294.29	339.367	295.303	284.263
877	7.8137	319.422	305.329	327.327	337.392	309.381	312.299	320.392	335.413	329.384	322.365	319.385	322.372	295.354
878	7.8237	315.38	323.375	354.476	293.325	318.404	288.227	336.397	313.365	353.409	282.291	293.364	323.341	297.347
879	7.8337	285.267	324.368	299.354	298.298	325.466	330.323	317.343	355.407	360.426	327.305	281.361	307.351	281.293
880	7.8437	293.25	324.34	311.365	312.366	309.364	271.26	337.395	337.377	304.351	286.215	324.357	312.369	287.304
881	7.8537	292.305	318.343	311.306	328.426	310.362	282.296	330.374	297.304	346.427	325.357	320.355	298.33	315.336
882	7.8637	302.326	333.382	304.274	300.3	315.299	315.384	293.3	295.319	346.431	307.374	282.275	306.368	298.315
883	7.8737	290.31	307.348	319.366	322.323	283.271	312.342	297.278	328.325	319.292	297.334	309.377	293.334	290.301
884	7.8837	346.455	303.359	344.398	314.322	289.306	298.279	329.385	336.359	319.357	306.341	322.382	310.354	299.301
885	7.8937	304.358	308.381	306.305	279.328	290.361	311.323	328.37	297.31	298.284	275.278	299.307	310.328	290.32
886	7.9037	278.28	297.326	271.219	310.387	292.364	329.389	336.407	320.341	323.368	314.385	318.378	267.227	306.357
887	7.9137	324.35	293.289	332.302	310.395	308.353	275.315	298.342	300.345	304.335	265.307	288.323	311.337	303.324
888	7.9237	320.304	292.29	280.281	323.346	310.35	303.336	321.348	304.334	314.31	316.341	283.309	284.295	305.325
889	7.9337	284.262	289.275	318.415	286.274	287.284	334.366	337.342	307.307	288.232	296.296	309.324	276.296	315.334
890	7.9437	285.294	288.329	287.327	279.295	281.268	321.265	328.38	301.309	314.332	301.304	295.316	286.277	287.314
891	7.9537	312.377	298.333	288.308	311.341	302.312	311.301	321.334	318.282	290.29	298.331	312.368	280.214	297.31
892	7.9637	303.352	291.283	313.341	279.291	303.302	320.34	333.336	290.264	283.291	287.348	267.3	312.315	295.318
893	7.9737	302.334	295.321	292.322	305.303	284.269	300.328	309.297	321.33	330.38	312.377	266.281	273.257	285.303
894	7.9837	299.323	336.367	296.318	305.299	279.268	297.358	340.392	288.288	285.322	302.318	289.307	281.3	316.371
895	7.9937	296.326	307.29	294.296	312.344	307.321	290.355	329.35	317.387	333.415	276.247	321.285	308.357	300.283
896	8.0037	315.375	317.364	335.351	286.269	301.354	302.355	280.292	303.343	285.277	288.269	298.318	298.321	248.175
897	8.0137	317.323	316.34	308.277	315.337	336.398	315.289	290.251	321.366	291.23	305.299	291.289	271.297	281.279
898	8.0237	297.297	312.326	306.26	295.31	265.283	295.236	304.302	301.241	306.255	315.36	278.302	255.261	297.317
899	8.0337	286.234	294.311	336.365	278.32	289.306	298.254	293.293	315.293	293.245	288.318	324.396	315.345	293.321
900	8.0437	307.347	294.338	312.373	333.41	269.266	278.296	323.384	334.361	317.319	294.311	262.25	303.324	293.286
901	8.0537	272.26	288.336	291.325	326.334	256.269	324.389	325.319	298.325	315.352	260.222	305.344	277.262	300.267
902	8.0637	313.297	312.346	323.343	278.252	315.335	309.331	332.339	337.394	269.304	297.291	314.332	278.298	301.281
903	8.0737	290.315	293.287	301.331	290.301	278.256	300.332	314.343	293.309	292.312	277.311	337.369	302.354	293.238
904	8.0837	305.328	280.236	307.327	258.261	321.354	296.325	320.363	325.318	292.299	263.242	295.281	298.356	272.269
905	8.0937	293.323	273.205	286.25	296.3	294.322	301.333	295.274	294.278	305.266	287.279	303.261	293.288	276.295
906	8.1037	289.306	293.32	291.269	299.288	297.338	289.258	317.324	256.208	284.263	308.266	265.235	280.214	267.265
907	8.1137	275.255	321.371	288.325	276.234	281.293	293.252	299.3	289.308	298.258	269.204	282.302	305.257	282.308
908	8.1237	300.315	312.351	256.248	287.264	292.322	304.307	297.263	315.327	283.232	300.242	262.283	267.27	270.255
909	8.1337	280.25	260.238	277.288	270.246	256.254	302.271	292.301	326.323	307.288	303.316	280.321	259.267	301.286
910	8.1437	285.253	299.309	318.383	264.236	245.18	301.316	293.258	315.331	290.313	278.316	272.263	298.352	317.326
911	8.1537	295.309	325.35	273.26	279.257	274.236	279.312	284.257	310.308	309.348	271.322	308.312	291.299	290.323
912	8.1637	289.277	284.279	283.261	288.257	304.304	279.318	264.209	315.332	268.264	264.295	275.267	281.236	301.329
913	8.1737	287.321	312.306	289.23	264.224	235.205	275.288	301.307	321.326	287.265	303.288	273.244	292.215	271.225
914	8.1837	285.312	297.263	295.278	284.285	274.279	305.237	302.32	305.282	260.201	274.188	267.226	288.293	264.2
915	8.1937	274.195	291.271	290.264	283.289	309.326	296.213	283.295	288.278	307.274	280.238	283.226	272.259	284.29
916	8.2037	279.207	273.244	294.278	260.249	288.306	275.232	292.256	278.256	293.275	267.218	263.219	317.383	312.372
917	8.2137	289.256	312.324	277.277	289.278	259.302	293.313	281.249	295.294	279.259	245.225	262.232	273.272	265.309
918	8.2237	276.263	287.289	270.276	273.237	285.309	277.308	258.244	261.223	251.213	279.311	276.269	284.288	257.257
919	8.2337	281.321	286.294	310.317	291.316	277.273	250.247	275.256	265.231	294.326	276.276	287.305	274.264	273.226
920	8.2437	284.268	267.286	318.299	278.273	287.191	290.258	299.334	288.303	316.368	284.315	264.265	272.251	273.212
921	8.2537	303.289	253.269	276.223	308.289	292.237	272.217	298.272	287.291	310.345	262.221	291.291	294.286	299.314
922	8.2637	299.267	265.23	273.231	272.228	269.204	278.232	294.239	274.28	280.251	276.252	241.209	272.275	270.27
923	8.2737	292.278	250.209	283.257	295.276	261.246	307.298	287.208	278.227	291.261	273.254	291.279	262.261	236.191
924	8.2837	272.255	282.267	278.285	254.214	282.304	301.291	271.21	301.268	317.315	242.181	265.197	265.248	289.25
925	8.2937	280.306	272.227	253.223	280.293	279.273	306.304	291.281	256.182	318.33	282.243	234.204	291.305	253.173
926	8.3037	273.253	262.204	274.228	290.31	277.226	287.229	260.241	295.229	315.341	283.234	244.253	258.218	257.209
927	8.3137	246.197	299.29	275.219	262.226	275.245	249.237	255.208	313.292	295.278	270.191	274.301	266.209	255.203
928	8.3237	284.214	277.249	267.221	288.225	248.224	283.277	266.198	285.272	303.295	274.241	259.251	282.272	272.27
929	8.3337	258.206	275.26	290.301	256.178	243.218	286.273	296.261	286.294	268.203	286.302	286.244	275.265	259.269
930	8.3437	280.298	274.22	303.343	267.257	293.32	287.312	274.226	298.304	270.206	302.346	305.269	284.263	255.228
931	8.3537	290.308	236.189	277.296	239.252	276.255	303.29	265.275	308.295	280.269	291.308	266.199	263.229	278.269
932	8.3637	271.251	244.208	283.249	255.242	249.218	307.315	238.207	254.226	296.307	267.238	296.301	256.232	272.254
933	8.3737	268.219	268.295	276.208	255.217	237.198	244.198	299.292	295.296	319.341	260.219	264.26	258.23	288.251
934	8.3837	258.171	284.327	290.265	314.286	285.277	283.244	285.24	271.261	260.228	277.259	268.313	259.242	268.23
935	8.3937	277.228	244.183	257.221	259.195	246.197	278.238	314.297	236.201	280.243	289.286	284.285	266.258	272.247
936	8.4037	271.258	258.22	273.223	300.264	270.219	290.229	305.302	263.208	294.263	263.264	232.192	276.245	281.31
937	8.4137	253.187	282.211	276.221	230.176	275.282	285.265	261.228	272.231	304.327	296.264	289.267	255.209	252.25
938	8.4237	307.256	286.249	288.274	249.244	265.245	271.253	247.215	272.233	270.235	279.262	291.246	261.212	266.239
939	8.4337	245.2	292.273	271.229	267.254	278.266	317.312	282.222	271.23	260.238	280.246	264.231	248.184	264.185
940	8.4437	247.198	252.226	247.223	279.259	255.232	278.255	307.266	288.278	267.2	231.145	273.234	288.244	243.157
941	8.4537	243.231	272.259	267.299	276.251	246.196	276.285	258.188	317.253	271.204	279.264	274.236	264.226	274.221
942	8.4637	286.295	262.243	239.19	275.232	256.221	272.258	263.228	287.213	252.195	272.246	269.243	269.224	286.313
943	8.4737	277.269	275.249	251.185	266.204	270.222	267.26	285.249	283.212	287.278	261.228	260.217	293.325	242.232
944	8.4837	273.242	245.226	272.207	270.227	264.226	273.221	259.2	287.29	281.281	262.246	250.201	233.216	251.236
945	8.4937	253.225	257.218	236.13	286.263	252.234	257.195	294.266	265.234	242.218	294.285	230.146	276.238	232.147
946	8.5037	249.201	273.261	248.212	242.203	277.25	264.238	284.246	250.219	306.318	250.205	269.221	265.206	252.199
947	8.5137	253.218	247.205	288.289	258.247	244.196	262.218	286.283	268.242	260.214	269.209	252.227	243.157	224.155
948	8.5237	259.257	274.253	261.242	271.241	246.181	290.269	290.253	257.23	229.14	244.196	253.24	232.152	244.171
949	8.5337	258.269	232.178	236.213	259.212	279.244	267.223	248.202	246.179	266.195	236.175	287.303	227.196	257.187
950	8.5437	263.25	271.214	277.268	248.168	253.211	246.2	282.225	299.251	258.163	267.265	258.204	244.227	224.149
951	8.5537	265.236	259.21	279.248	242.211	226.165	294.304	269.186	306.294	283.225	242.186	227.178	274.242	280.246
952	8.5637	279.204	253.216	280.21	232.194	272.252	273.249	248.17	288.258	261.228	274.253	228.198	271.246	280.277
953	8.5737	276.204	276.276	241.192	249.207	264.255	279.255	269.226	246.181	260.199	270.206	271.237	245.234	255.239
954	8.5837	261.177	240.233	243.241	254.214	278.247	268.2	282.251	280.215	249.192	253.207	251.223	235.18	263.232
955	8.5937	292.264	250.208	268.244	256.2	251.207	256.184	274.245	304.294	278.223	259.248	232.19	270.227	262.235
956	8.6037	264.239	242.179	280.203	268.242	262.196	284.241	286.296	287.252	268.222	256.231	233.196	268.232	259.216
957	8.6137	270.254	265.199	263.179	255.16	230.157	274.253	275.26	291.268	280.263	254.217	275.233	240.214	267.225
958	8.6237	240.246	271.225	258.158	278.211	241.197	252.246	267.209	255.182	254.197	277.217	256.207	232.244	250.19
959	8.6337	267.235	225.161	269.216	281.226	234.223	260.269	253.178	271.21	244.204	256.176	246.239	271.209	227.171
960	8.6437	272.25	268.249	265.22	259.235	259.265	262.236	248.116	253.189	257.204	244.187	256.239	242.151	266.246
961	8.6537	254.204	257.24	236.182	238.201	241.191	271.21	254.18	263.204	279.261	254.208	243.207	233.166	252.233
962	8.6637	240.16	234.204	246.22	226.209	237.138	265.197	261.253	290.287	265.22	261.234	230.142	270.217	266.267
963	8.6737	232.143	258.22	248.213	259.255	249.177	251.19	265.255	255.222	251.194	239.219	245.148	256.231	266.25
964	8.6837	245.185	264.235	232.142	244.139	265.24	263.219	276.236	252.19	277.198	266.185	235.16	234.192	255.201
965	8.6937	266.218	245.203	269.22	245.153	281.29	261.205	299.227	254.177	265.179	246.191	271.254	245.175	229.202
966	8.7037	244.155	212.124	228.188	241.18	263.248	272.209	277.214	257.191	267.224	247.197	230.183	251.176	285.247
967	8.7137	245.216	241.193	248.218	261.207	246.212	247.204	231.169	292.254	248.192	236.2	266.195	233.152	249.178
968	8.7237	259.238	253.217	257.224	235.192	213.134	258.248	263.224	261.177	246.218	241.23	252.199	232.181	250.175
969	8.7337	243.232	258.231	275.218	248.237	235.166	281.253	271.212	239.147	242.189	251.216	245.184	255.212	241.151
970	8.7437	230.179	256.204	225.133	241.225	272.246	229.177	284.249	264.219	264.228	251.196	237.205	249.222	224.145
971	8.7537	245.179	271.232	233.161	258.199	236.173	241.157	256.213	252.223	244.194	241.161	231.201	243.211	250.229
972	8.7637	255.191	235.209	255.238	270.205	254.216	235.121	247.215	285.253	232.192	251.191	250.194	241.174	209.165
973	8.7737	256.22	245.182	226.198	230.143	280.261	243.148	275.207	285.251	242.178	256.212	248.19	245.218	229.219
974	8.7837	246.192	252.179	249.192	234.154	237.206	251.208	263.184	282.245	255.226	228.171	240.158	233.163	226.184
975	8.7937	268.186	237.163	256.21	219.134	221.153	274.261	252.194	254.193	239.178	258.22	215.141	239.203	239.181
976	8.8037	253.171	242.156	229.153	260.218	233.178	258.206	268.25	286.213	248.195	246.175	206.148	235.203	235.197
977	8.8137	247.173	264.217	253.192	240.193	265.208	231.183	245.218	242.158	245.178	238.173	218.172	243.189	227.171
978	8.8237	229.134	235.228	262.246	234.179	230.135	260.224	259.189	290.227	250.198	238.202	229.201	240.209	254.204
979	8.8337	225.172	240.218	275.259	226.185	228.128	248.212	278.186	229.187	239.159	239.164	214.152	243.204	238.169
980	8.8437	253.228	227.149	245.197	255.233	255.222	242.204	253.154	251.208	229.133	216.144	242.193	239.147	234.193
981	8.8537	255.209	238.177	198.116	223.178	227.215	225.136	249.167	257.224	257.175	241.212	239.167	228.137	224.176
982	8.8637	230.183	226.136	230.176	242.187	241.223	254.194	285.245	254.173	232.147	248.18	245.205	230.127	229.151
983	8.8737	247.194	238.17	240.186	238.163	231.199	259.199	235.183	268.19	241.197	217.118	235.221	248.198	235.189
984	8.8837	250.198	239.197	247.213	235.179	243.144	242.193	246.207	265.209	252.21	218.155	208.147	228.178	235.177
985	8.8937	197.106	270.234	279.227	248.206	259.193	257.209	229.203	277.214	227.164	199.121	222.17	209.178	247.194
986	8.9037	213.14	249.174	248.17	217.14	249.216	259.208	243.178	252.186	234.133	238.172	246.147	188.148	223.137
987	8.9137	220.126	228.15	255.181	225.169	235.205	262.191	225.144	228.145	241.189	216.152	224.136	251.191	238.184
988	8.9237	234.148	225.14	221.113	261.208	238.207	240.131	238.165	240.143	262.23	252.178	240.184	218.124	235.165
989	8.9337	244.188	220.144	228.165	231.158	230.17	243.159	215.144	265.176	237.167	242.175	214.149	236.134	249.181
990	8.9437	263.252	259.223	254.193	232.174	223.157	244.162	264.236	256.189	245.19	238.173	238.205	202.085	249.21
991	8.9537	225.189	234.191	206.142	246.201	238.163	248.208	273.236	241.179	236.17	252.203	247.215	250.206	205.119
992	8.9637	217.192	232.181	230.193	219.143	207.114	228.185	229.145	236.181	224.122	211.146	248.209	222.169	243.194
993	8.9737	235.176	226.165	239.196	220.17	203.145	246.195	272.225	213.155	237.161	234.174	242.187	214.163	205.194
994	8.9837	243.182	237.194	239.194	227.162	214.147	236.18	238.149	229.162	223.148	208.128	244.187	214.16	234.198
995	8.9937	215.179	216.123	203.121	219.115	254.235	251.187	242.169	233.139	242.167	218.146	199.139	212.147	229.191
996	9.0037	211.122	222.148	233.166	206.12	205.128	244.192	271.208	245.154	244.209	233.187	224.151	209.135	231.157
997	9.0137	216.096	233.183	248.15	235.174	218.117	225.148	246.176	262.188	231.184	230.157	209.143	220.128	215.115
998	9.0237	225.111	248.2	205.119	216.147	258.204	234.116	217.152	234.161	213.159	241.193	228.177	213.153	211.133
999	9.0337	217.151	215.166	238.204	230.172	224.146	253.136	223.175	248.181	228.171	223.158	222.154	222.146	216.182
1000	9.0437	239.196	206.157	227.164	214.166	249.216	242.155	238.141	241.17	247.185	242.159	210.147	217.163	240.218
1001	9.0537	239.181	203.161	228.173	255.191	199.172	241.217	244.15	233.149	220.16	211.131	219.149	192.111	199.154
1002	9.0637	221.165	202.143	236.186	204.134	228.187	220.19	250.193	239.169	219.158	221.133	217.117	240.162	218.147
1003	9.0737	227.169	207.118	227.153	223.16	212.137	235.189	239.165	243.193	222.151	218.149	233.17	210.157	224.118
1004	9.0837	213.156	228.145	212.13	206.133	222.113	226.138	265.19	254.19	205.112	248.197	222.176	216.166	222.141
1005	9.0937	235.174	224.113	230.133	215.157	222.144	225.156	231.171	219.159	242.146	205.145	236.215	245.21	219.138
1006	9.1037	224.159	217.13	213.123	193.09	217.146	208.123	219.15	233.169	201.113	232.157	231.167	227.173	204.126
1007	9.1137	213.148	231.185	202.114	211.139	219.177	221.173	234.19	256.184	205.109	214.122	226.18	224.153	222.189
1008	9.1237	234.194	208.131	254.177	221.159	223.172	229.161	256.217	260.194	243.187	210.108	257.208	237.187	236.18
1009	9.1337	206.167	218.163	216.157	213.143	241.18	245.165	237.138	243.177	206.151	229.161	208.122	219.15	223.152
1010	9.1437	214.163	237.204	242.183	224.171	213.127	213.136	237.135	244.191	228.149	193.135	229.173	217.144	202.116
1011	9.1537	204.125	222.172	232.178	206.092	218.171	229.107	234.13	229.154	223.158	193.151	243.178	227.156	207.086
1012	9.1637	236.137	209.157	226.137	220.122	211.153	223.122	241.195	215.149	207.151	221.202	200.129	202.113	207.113
1013	9.1737	238.16	211.126	226.12	228.161	213.149	237.169	229.207	220.138	220.153	213.16	220.168	216.16	208.137
1014	9.1837	216.115	223.133	237.157	224.165	223.164	225.175	255.218	240.132	200.153	216.148	251.182	213.159	212.144
1015	9.1937	218.161	247.157	238.215	194.145	214.134	231.177	246.198	198.105	196.112	226.141	223.156	225.17	210.165
1016	9.2037	204.157	186.084	218.178	214.156	198.129	212.137	214.119	224.143	233.147	223.125	220.153	220.151	226.154
1017	9.2137	210.149	229.167	226.166	217.127	207.121	217.102	206.102	238.176	210.118	207.113	205.154	204.128	226.172
1018	9.2237	222.201	217.149	228.15	200.104	208.136	226.125	217.151	203.147	208.099	231.169	224.199	221.146	209.165
1019	9.2337	234.182	249.187	213.11	207.136	218.156	231.162	241.186	196.104	214.126	209.153	219.14	218.152	209.162
1020	9.2437	224.142	212.108	204.116	205.116	196.129	229.194	221.149	211.109	226.18	202.144	239.163	205.115	202.159
1021	9.2537	205.121	197.104	224.133	222.156	205.158	221.179	223.131	223.14	205.134	198.136	239.164	222.138	221.156
1022	9.2637	221.157	227.163	213.163	257.192	225.17	221.165	275.216	224.126	207.163	210.14	201.135	193.127	216.139
1023	9.2737	215.15	237.205	223.194	214.171	213.141	211.114	226.139	219.137	238.181	221.144	209.121	183.126	200.135
1024	9.2837	189.129	207.159	227.148	236.155	239.152	207.118	199.128	213.139	223.174	216.152	179.087	216.188	204.117
1025	9.2937	208.156	222.146	209.099	212.153	209.131	252.187	241.186	226.159	210.14	236.153	219.156	211.183	239.142
1026	9.3037	229.156	206.13	176.054	235.151	197.124	218.144	253.183	226.192	219.142	210.13	196.135	202.123	198.091
1027	9.3137	200.133	208.125	191.072	206.131	201.127	210.136	229.135	228.191	229.155	234.165	211.181	201.139	197.131
1028	9.3237	216.163	237.192	207.108	200.142	221.147	205.132	217.13	221.174	209.117	219.152	224.174	211.129	205.164
1029	9.3337	182.127	202.158	197.116	206.142	216.145	225.148	222.132	215.132	226.11	202.139	191.114	184.111	216.16
1030	9.3437	196.095	203.125	231.182	203.15	208.121	206.113	212.153	233.135	226.113	199.135	214.106	231.178	222.156
1031	9.3537	226.132	245.17	209.154	199.12	207.118	257.192	209.17	229.106	225.147	195.112	207.121	202.115	234.152
1032	9.3637	191.124	225.135	243.202	239.174	211.121	208.127	200.104	201.114	219.16	200.141	229.141	227.134	207.115
1033	9.3737	212.127	207.114	196.114	203.133	205.14	219.121	225.149	208.147	209.168	209.147	224.163	212.141	197.129
1034	9.3837	212.131	186.082	219.148	194.105	219.133	211.121	222.127	211.152	225.199	202.107	217.165	193.134	209.159
1035	9.3937	205.141	208.12	212.155	198.134	204.131	225.17	222.136	214.149	210.163	227.142	223.156	200.143	195.137
1036	9.4037	208.152	179.112	207.117	215.167	227.166	197.141	216.124	235.166	205.126	205.104	198.134	213.135	189.126
1037	9.4137	187.119	232.152	232.156	182.095	207.126	206.132	210.143	233.125	194.079	186.104	208.134	174.071	212.141
1038	9.4237	211.151	194.169	202.146	222.135	196.145	187.103	216.133	192.085	207.103	208.127	205.141	208.145	188.101
1039	9.4337	210.133	206.161	190.116	197.101	212.171	188.074	214.129	212.126	212.104	216.15	218.141	186.132	223.164
1040	9.4437	190.07	188.138	197.108	198.128	211.142	215.132	194.121	216.152	211.142	208.158	186.106	195.145	218.134
1041	9.4537	221.14	199.127	235.133	228.156	204.129	196.119	221.123	230.159	230.194	198.125	175.102	201.129	200.132
1042	9.4637	191.108	228.122	195.085	208.112	185.096	199.131	195.126	194.088	202.132	196.096	218.129	159.035	198.097
1043	9.4737	202.146	209.148	201.098	190.11	188.105	199.137	210.126	227.156	209.127	218.133	189.105	213.116	193.098
1044	9.4837	211.137	214.139	213.14	190.105	172.077	231.153	230.178	198.121	209.1	215.151	217.156	165.089	202.149
1045	9.4937	213.131	215.115	202.13	198.144	197.104	209.098	204.137	227.179	210.118	203.139	195.123	195.133	195.124
1046	9.5037	180.115	178.109	202.112	191.129	179.105	205.073	191.089	209.138	212.149	228.132	177.124	196.094	191.132
1047	9.5137	204.13	168.063	205.146	239.149	175.113	238.137	209.111	204.121	202.169	205.113	199.166	205.118	192.102
1048	9.5237	207.146	218.152	206.124	210.131	174.09	181.085	206.109	207.091	192.137	201.116	197.121	178.116	196.149
1049	9.5337	202.141	192.119	192.129	192.092	198.128	213.147	215.121	218.133	188.131	203.095	208.127	190.12	200.162
1050	9.5437	217.149	205.149	238.187	201.131	194.125	187.114	209.152	194.104	219.137	218.145	194.115	202.156	201.137
1051	9.5537	203.111	204.135	197.115	195.125	190.109	211.146	199.135	197.117	195.109	220.153	208.127	198.138	212.13
1052	9.5637	173.056	204.11	226.155	200.112	170.073	223.136	189.105	197.125	192.1	203.13	184.11	187.128	172.063
1053	9.5737	199.104	195.131	177.104	184.113	182.081	226.131	207.14	195.146	208.126	200.131	177.111	212.128	197.11
1054	9.5837	217.16	202.126	204.15	216.185	156.097	214.144	207.126	212.159	204.119	238.185	167.099	179.088	199.102
1055	9.5937	214.161	210.136	192.112	182.123	194.155	205.12	194.101	207.132	191.121	228.157	207.118	187.07	192.109
1056	9.6037	179.122	193.113	224.156	172.1	172.141	207.146	199.13	202.104	193.12	191.097	185.091	194.116	203.123
1057	9.6137	203.117	193.089	218.148	211.152	209.164	186.1	203.114	196.074	194.108	183.109	195.121	179.121	190.093
1058	9.6237	197.103	192.104	190.107	201.13	183.087	204.114	212.149	230.135	233.149	197.126	164.086	187.144	195.096
1059	9.6337	173.065	182.109	214.124	192.121	187.103	212.139	181.109	199.113	180.119	189.128	190.133	188.145	206.159
1060	9.6437	192.112	176.115	208.131	170.084	163.053	196.129	208.144	200.145	226.151	191.161	198.135	198.141	180.147
1061	9.6537	196.128	194.124	210.133	180.095	177.078	191.143	187.096	212.143	194.129	169.065	171.109	204.106	184.133
1062	9.6637	192.118	193.128	228.124	167.096	189.122	188.101	183.042	185.111	195.126	171.045	177.127	193.112	197.12
1063	9.6737	210.162	193.127	182.084	206.156	181.088	196.139	209.108	206.112	218.128	198.092	179.093	198.113	191.096
1064	9.6837	193.138	202.117	166.085	188.085	195.113	200.14	218.155	210.118	222.122	183.093	193.127	184.111	193.113
1065	9.6937	186.093	167.075	193.137	179.081	195.107	233.138	176.116	195.102	185.1	189.141	175.083	206.124	175.096
1066	9.7037	174.082	195.13	188.131	193.083	192.125	185.099	213.158	228.146	200.139	178.12	176.094	219.143	197.123
1067	9.7137	180.082	204.135	187.12	184.097	198.128	194.086	214.106	196.131	192.135	166.106	175.109	186.113	189.104
1068	9.7237	183.095	170.116	179.094	205.138	192.117	191.078	205.108	203.139	196.127	180.107	176.118	194.116	185.081
1069	9.7337	184.104	201.146	195.092	195.14	190.106	179.098	191.114	199.108	182.091	192.129	182.137	178.112	175.095
1070	9.7437	178.107	206.124	198.099	177.127	188.091	172.078	209.128	181.071	181.067	189.129	216.145	178.132	212.175
1071	9.7537	174.07	165.075	196.132	198.112	166.096	178.11	180.096	189.103	206.135	190.125	161.075	184.138	203.147
1072	9.7637	199.13	191.112	206.178	186.112	181.128	212.124	220.144	184.083	221.158	197.098	197.097	164.061	184.139
1073	9.7737	188.115	189.123	216.15	187.096	165.089	205.136	195.118	228.16	206.133	176.108	169.079	173.056	192.147
1074	9.7837	214.164	178.11	185.121	161.08	182.097	202.122	192.109	192.11	207.151	177.106	172.082	179.087	187.101
1075	9.7937	157.101	168.117	167.083	172.102	175.059	165.07	170.092	190.079	200.116	184.108	188.092	171.1	204.124
1076	9.8037	198.113	173.11	187.093	202.096	158.07	179.105	221.144	187.086	188.066	199.128	172.135	183.135	202.122
1077	9.8137	203.122	184.12	199.14	186.097	185.112	193.099	195.114	188.098	175.054	189.099	191.158	169.107	193.125
1078	9.8237	163.077	181.116	163.083	175.102	183.136	175.088	176.108	183.107	192.101	165.069	181.112	172.069	215.154
1079	9.8337	185.145	196.121	178.106	178.121	168.092	173.093	185.111	204.145	190.112	204.119	188.127	162.055	169.106
1080	9.8437	171.108	204.123	203.145	194.107	165.085	175.103	211.143	190.111	216.182	190.113	203.105	190.098	180.111
1081	9.8537	181.091	159.053	181.101	192.097	167.074	207.153	184.101	197.103	181.132	207.12	176.081	203.129	187.133
1082	9.8637	187.08	179.108	152.037	197.112	179.078	191.102	191.12	171.08	208.169	193.101	171.088	195.149	164.093
1083	9.8737	171.073	177.133	187.098	191.135	162.089	172.082	210.131	198.124	203.129	209.151	168.069	162.08	180.125
1084	9.8837	195.116	184.146	175.099	191.119	167.095	204.114	175.058	197.137	198.083	170.121	162.084	185.104	191.111
1085	9.8937	185.118	177.118	159.101	189.121	195.143	175.084	208.125	180.108	171.067	172.132	186.113	165.072	182.1
1086	9.9037	171.096	182.09	187.118	188.134	179.126	173.097	186.086	194.122	184.077	162.077	182.11	180.095	158.09
1087	9.9137	201.144	179.063	187.064	194.107	175.089	168.09	201.125	180.067	183.104	164.095	175.079	194.132	171.083
1088	9.9237	159.091	191.074	205.099	186.106	166.077	173.101	180.116	192.092	191.129	196.09	188.102	205.137	192.118
1089	9.9337	171.1	193.112	174.052	176.103	166.077	219.141	178.1	195.093	193.125	201.104	189.103	155.086	185.113
1090	9.9437	219.131	179.108	194.111	175.087	175.11	200.094	172.09	179.067	194.1	173.091	200.102	185.093	159.086
1091	9.9537	191.102	182.122	190.142	171.107	166.09	180.075	204.123	185.117	176.074	191.131	178.103	150.049	161.078
1092	9.9637	185.104	171.114	176.133	185.107	148.061	175.112	178.115	177.102	181.097	166.114	181.074	180.097	152.072
1093	9.9737	181.091	172.116	172.104	187.117	173.093	170.097	174.099	186.115	182.077	163.091	175.112	163.08	167.093
1094	9.9837	157.082	171.083	188.105	154.039	173.093	174.115	193.09	182.081	159.067	177.079	164.107	166.065	190.118
1095	9.9937	195.127	153.061	193.111	181.084	218.156	196.12	165.062	168.067	161.099	153.067	169.079	171.112	188.109
1096	10.0037	177.088	155.085	187.115	190.101	176.109	186.087	202.117	179.081	166.082	193.111	176.088	173.111	159.09
1097	10.0137	184.091	192.118	186.111	177.096	199.147	189.089	198.118	171.085	183.116	173.095	160.07	155.074	175.127
1098	10.0237	174.084	169.097	187.127	176.114	169.092	182.12	208.142	206.127	177.098	177.129	170.089	167.092	184.1
1099	10.0337	179.083	170.102	166.089	184.114	164.071	178.113	193.117	182.11	175.077	191.134	192.115	173.077	190.12
1100	10.0437	157.077	188.101	181.11	163.11	176.074	179.108	183.086	194.145	173.102	183.097	152.069	154.059	187.122
1101	10.0537	182.124	188.097	185.098	165.082	190.122	200.13	181.083	202.129	171.088	185.092	153.067	180.102	173.083
1102	10.0637	171.095	172.097	183.092	177.074	163.082	145.024	191.107	183.116	185.117	198.118	159.069	186.109	187.096
1103	10.0737	201.14	179.097	177.101	193.099	164.106	180.095	192.123	175.083	169.081	170.082	165.105	158.089	158.069
1104	10.0837	172.093	166.09	164.101	185.122	165.119	172.109	182.13	165.038	193.104	159.081	180.115	167.088	156.089
1105	10.0937	157.084	186.111	158.094	156.076	151.077	150.089	188.137	172.083	186.096	154.088	171.1	178.084	178.114
1106	10.1037	173.132	162.084	158.082	151.09	175.101	185.107	152.059	178.1	162.07	163.102	179.104	168.092	161.075
1107	10.1137	176.078	172.101	188.093	177.103	162.074	163.039	178.076	162.115	169.086	168.106	155.061	161.065	161.073
1108	10.1237	181.075	140.038	191.08	173.095	162.083	176.071	173.074	168.105	166.104	167.086	161.084	172.083	176.089
1109	10.1337	202.119	152.057	164.083	177.095	158.092	177.105	185.105	164.071	171.085	163.068	134.063	161.079	167.069
1110	10.1437	176.107	188.105	172.1	175.078	175.109	176.097	173.096	168.068	177.07	160.093	174.1	161.083	169.095
1111	10.1537	161.109	156.069	191.118	181.089	175.118	194.114	173.084	184.09	175.09	155.07	156.093	179.102	144.074
1112	10.1637	196.114	191.114	177.087	167.099	141.073	158.069	177.111	174.072	152.066	187.132	170.102	170.104	162.082
1113	10.1737	186.111	164.115	157.088	151.101	170.104	164.074	168.083	183.097	185.144	152.082	179.114	175.114	167.083
1114	10.1837	157.067	169.099	187.113	171.133	161.073	174.075	196.097	182.1	156.091	176.093	161.106	177.12	185.115
1115	10.1937	175.1	158.085	157.087	169.101	160.089	165.086	183.114	164.101	190.112	183.1	177.107	173.106	173.112
1116	10.2037	147.078	161.084	140.062	163.068	167.08	148.062	186.097	209.139	177.088	152.062	175.105	167.103	177.113
1117	10.2137	155.079	157.057	184.083	174.068	159.075	165.08	168.09	188.105	169.057	169.09	166.098	181.111	140.064
1118	10.2237	157.076	164.075	171.085	177.076	177.114	149.071	184.123	188.109	159.081	169.09	171.092	137.055	162.091
1119	10.2337	161.086	145.065	175.116	165.104	163.098	183.101	180.124	147.057	164.088	155.086	166.083	163.06	159.075
1120	10.2437	143.073	168.087	188.143	167.117	152.107	168.08	174.09	183.091	162.084	163.079	178.094	175.092	191.115
1121	10.2537	164.074	150.081	147.093	165.097	170.127	154.061	177.084	165.064	160.101	165.059	166.11	167.097	159.082
1122	10.2637	153.058	166.095	158.082	151.065	164.099	170.094	160.064	165.083	179.121	176.098	153.079	178.113	172.069
1123	10.2737	143.061	153.07	165.07	165.085	173.092	161.108	188.115	155.081	181.09	157.091	147.07	173.108	178.109
1124	10.2837	143.084	162.073	151.055	167.089	158.07	169.11	163.109	184.112	180.08	171.092	144.067	140.054	176.115
1125	10.2937	160.1	169.098	148.028	180.113	162.054	161.088	185.107	179.111	197.116	144.091	176.094	152.068	167.098
1126	10.3037	158.097	159.074	162.085	143.07	166.079	148.065	188.118	157.065	178.1	174.101	142.035	172.087	166.07
1127	10.3137	183.104	157.073	189.147	161.078	154.064	166.074	174.095	170.064	164.094	147.071	141.069	150.069	147.062
1128	10.3237	170.092	147.08	154.086	167.083	149.06	157.079	162.071	178.085	185.122	182.104	164.088	134.055	154.077
1129	10.3337	177.114	143.07	141.075	166.103	167.099	176.107	172.103	183.094	169.102	153.061	148.082	162.089	161.089
1130	10.3437	154.081	165.108	173.078	169.098	152.072	162.072	166.083	154.073	178.106	149.068	148.092	158.093	150.079
1131	10.3537	159.103	161.101	193.098	151.083	168.101	161.077	148.064	176.102	164.103	159.087	143.071	161.097	157.083
1132	10.3637	152.096	165.093	174.104	195.121	159.101	153.058	167.08	163.094	155.082	159.108	165.084	142.07	155.06
1133	10.3737	132.05	154.043	187.119	166.082	156.086	145.058	172.08	182.092	174.111	174.1	157.089	124.036	160.073
1134	10.3837	170.084	160.051	160.095	165.08	137.058	137.055	167.078	165.074	153.075	168.091	135.063	191.116	147.092
1135	10.3937	146.045	145.061	173.093	149.08	138.076	158.089	206.131	172.099	172.072	157.071	154.077	166.079	147.088
1136	10.4037	160.073	144.091	167.071	168.083	159.08	170.101	165.104	174.089	153.056	165.077	151.075	154.046	142.072
1137	10.4137	174.074	146.099	145.061	134.051	174.107	166.081	145.078	147.07	169.089	149.075	174.096	170.096	133.054
1138	10.4237	172.098	156.092	153.093	143.057	152.066	159.062	157.091	162.082	161.106	140.073	177.084	150.07	150.06
1139	10.4337	151.094	141.032	180.13	196.111	141.055	155.076	172.089	175.091	184.115	185.141	161.071	156.093	163.074
1140	10.4437	161.103	148.031	152.094	159.091	138.064	167.085	184.095	178.09	173.104	141.08	143.089	171.116	130.04
1141	10.4537	179.09	167.088	146.06	146.07	148.056	171.107	162.07	164.084	152.089	156.084	161.107	165.092	168.094
1142	10.4637	135.027	145.095	152.06	166.101	144.057	147.092	156.073	160.084	165.108	145.069	174.121	160.097	161.076
1143	10.4737	151.053	145.12	150.052	153.09	160.085	145.058	157.062	185.113	142.078	137.041	148.076	149.071	161.097
1144	10.4837	134.053	144.094	162.076	137.087	150.087	168.078	175.092	175.096	163.063	152.076	162.086	156.069	166.115
1145	10.4937	158.11	165.091	165.106	142.089	138.073	150.089	156.077	152.058	146.046	156.068	140.065	139.062	155.094
1146	10.5037	162.116	149.08	155.117	171.096	161.093	169.092	155.05	149.065	152.067	163.068	146.075	145.069	134.087
1147	10.5137	162.106	135.049	132.065	160.068	144.077	181.084	142.052	168.093	141.06	152.065	160.081	158.09	146.077
1148	10.5237	142.052	169.103	145.066	161.078	142.08	169.076	177.103	158.057	166.109	152.08	150.061	128.052	122.029
1149	10.5337	165.091	158.081	160.082	161.082	141.081	141.06	167.084	157.077	135.072	151.09	161.074	163.107	148.055
1150	10.5437	180.108	150.084	139.039	163.094	164.095	144.072	158.082	160.087	163.077	149.071	147.086	128.069	149.076
1151	10.5537	160.084	170.096	157.069	143.081	143.086	163.099	143.067	174.081	153.076	168.107	143.081	143.083	130.048
1152	10.5637	160.09	149.067	153.07	148.078	152.084	142.075	151.076	163.093	166.088	147.073	142.055	157.075	144.082
1153	10.5737	174.1	122.05	128.056	150.075	163.071	147.069	175.114	170.094	151.086	136.056	134.065	135.054	151.079
1154	10.5837	141.058	147.076	141.083	138.075	164.091	140.055	176.102	142.068	170.108	175.104	145.07	144.084	154.091
1155	10.5937	142.07	165.099	149.077	135.067	132.047	143.06	168.101	160.085	167.101	149.096	138.076	173.111	130.062
1156	10.6037	157.077	139.061	151.077	139.06	130.068	168.094	159.052	146.069	168.09	130.07	156.091	154.081	145.087
1157	10.6137	141.083	166.101	142.054	149.068	134.096	146.071	152.059	179.085	166.07	169.102	133.052	165.075	164.103
1158	10.6237	151.091	151.083	150.05	155.085	131.062	156.087	155.077	163.064	144.064	166.103	127.035	139.054	134.07
1159	10.6337	149.077	141.058	140.052	137.042	172.082	149.088	145.061	156.077	149.082	139.052	150.069	153.087	149.085
1160	10.6437	159.09	150.067	163.088	142.059	137.058	157.089	129.044	171.083	155.086	157.072	136.066	131.071	148.081
1161	10.6537	140.075	164.088	157.094	158.083	129.048	152.068	160.089	162.1	177.118	155.065	172.113	139.077	161.087
1162	10.6637	162.093	147.08	157.101	136.092	134.074	164.07	150.072	164.107	131.069	145.068	142.085	157.097	135.064
1163	10.6737	152.088	157.102	168.094	151.092	140.083	172.082	153.068	174.109	146.051	162.107	140.047	156.08	158.085
1164	10.6837	140.082	149.101	138.06	151.079	145.078	155.089	145.073	169.098	164.077	148.099	145.061	163.093	144.065
1165	10.6937	124.062	135.086	156.082	140.05	139.058	163.108	137.061	153.078	144.073	150.092	132.056	164.095	128.044
1166	10.7037	135.069	140.054	141.043	143.044	150.076	137.09	150.059	158.085	151.065	144.079	132.049	132.065	156.07
1167	10.7137	119.036	145.065	134.058	158.096	151.07	144.077	163.094	153.067	168.101	144.047	136.065	147.083	132.048
1168	10.7237	157.063	139.065	142.08	129.053	134.073	148.066	140.045	147.059	144.082	145.039	142.078	142.065	107.023
1169	10.7337	143.068	128.065	141.086	150.071	149.102	149.091	166.097	154.084	149.072	151.073	137.088	139.058	142.087
1170	10.7437	118.059	161.1	146.075	167.116	120.067	157.079	146.093	168.096	155.092	142.072	130.087	140.076	122.063
1171	10.7537	160.105	135.046	140.05	140.06	155.082	142.059	159.09	161.094	127.035	135.072	150.091	144.096	144.065
1172	10.7637	171.118	129.043	170.084	141.058	152.09	152.091	157.099	157.087	140.065	157.095	133.067	155.083	148.079
1173	10.7737	160.068	136.046	138.061	148.083	129.061	174.086	143.072	153.071	134.076	133.071	137.05	131.072	136.058
1174	10.7837	129.055	132.051	126.058	139.058	150.085	170.089	135.023	153.081	140.061	147.066	145.071	151.082	120.054
1175	10.7937	138.082	130.064	153.098	129.042	128.075	152.066	179.088	153.066	144.082	156.079	131.066	125.029	130.069
1176	10.8037	148.076	126.07	140.076	151.081	119.029	121.032	156.08	157.091	138.06	141.05	138.067	147.066	128.055
1177	10.8137	133.088	138.098	137.068	135.061	134.065	136.065	135.076	144.06	140.052	155.081	158.088	146.079	147.061
1178	10.8237	134.077	148.113	149.077	141.083	142.089	141.07	155.112	138.045	147.051	141.084	129.055	123.045	156.069
1179	10.8337	128.059	143.074	149.074	138.074	157.106	155.096	156.082	154.078	154.055	142.078	124.06	130.057	134.04
1180	10.8437	136.049	164.096	160.096	133.06	131.064	133.053	137.055	134.055	156.073	135.064	119.047	126.059	149.071
1181	10.8537	132.039	137.049	145.082	158.095	142.07	150.063	150.061	143.071	142.082	149.079	149.077	135.069	144.087
1182	10.8637	133.052	125.04	148.084	134.078	120.032	129.018	132.036	151.08	158.09	145.087	116.049	139.073	123.076
1183	10.8737	124.067	149.075	155.101	142.07	134.057	157.062	135.07	144.062	131.065	148.087	136.069	126.061	149.119
1184	10.8837	122.079	129.063	136.07	140.069	138.071	151.072	161.11	141.074	132.068	129.065	140.081	138.067	140.083
1185	10.8937	132.078	123.058	146.075	130.063	143.065	138.074	150.093	140.065	151.07	128.06	126.083	135.068	143.072
1186	10.9037	141.082	134.064	128.047	166.115	114.042	176.122	155.089	153.075	131.045	120.042	141.081	137.071	163.09
1187	10.9137	150.066	129.06	153.069	143.075	134.064	149.059	121.037	134.056	129.041	115.033	130.067	144.065	139.071
1188	10.9237	133.05	148.067	156.083	135.075	133.073	144.065	124.034	151.067	142.069	134.057	123.054	123.032	134.054
1189	10.9337	151.082	143.057	140.088	137.09	130.062	135.06	136.04	164.096	120.065	131.054	140.059	130.056	134.051
1190	10.9437	117.046	151.091	110.051	123.049	138.077	142.056	129.049	140.092	151.094	140.073	130.058	130.059	117.034
1191	10.9537	127.062	148.084	135.063	136.043	125.075	138.074	150.076	151.09	141.08	145.072	135.063	138.074	141.061
1192	10.9637	134.08	135.071	140.079	150.076	142.096	162.094	149.078	139.07	142.057	140.058	118.035	134.073	118.057
1193	10.9737	101.022	139.085	140.06	141.033	126.053	143.059	126.057	132.057	152.075	128.065	110.033	135.056	117.071
1194	10.9837	132.054	136.053	143.07	124.027	130.041	135.062	136.079	155.087	138.058	129.066	150.07	125.075	118.048
1195	10.9937	137.063	153.093	137.084	149.084	130.06	119.038	143.092	151.082	117.061	127.057	136.054	142.099	115.054
1196	11.0037	128.047	136.08	156.088	129.048	118.052	129.055	149.101	137.086	141.082	128.07	133.089	131.075	137.075
1197	11.0137	122.062	130.059	120.037	141.078	128.064	130.058	131.06	151.079	115.05	134.067	120.068	120.053	135.065
1198	11.0237	130.07	114.049	122.05	111.047	133.058	151.079	152.071	134.06	136.068	135.078	145.099	118.035	119.042
1199	11.0337	116.046	125.06	156.061	151.093	146.078	131.051	129.054	134.078	117.041	123.06	131.064	107.038	138.074
1200	11.0437	117.056	136.062	155.081	112.07	126.059	134.064	135.053	134.062	141.062	145.067	125.049	108.044	149.078
1201	11.0537	139.07	126.054	146.085	148.089	132.066	138.076	142.077	114.057	138.062	129.054	125.049	136.077	144.081
1202	11.0637	123.05	136.07	150.082	120.055	135.072	136.065	145.083	126.068	136.052	134.059	109.026	111.038	118.076
1203	11.0737	116.047	115.05	144.081	122.05	139.073	131.064	137.065	123.047	140.069	126.051	129.073	139.058	118.059
1204	11.0837	115.033	119.069	135.066	124.047	128.065	142.075	147.083	140.074	159.089	123.067	129.07	117.038	130.059
1205	11.0937	155.092	141.093	123.051	119.068	142.087	145.071	121.047	142.062	146.072	127.061	148.076	120.033	126.052
1206	11.1037	134.069	136.079	123.048	133.083	138.097	129.068	118.057	160.092	127.07	139.088	123.056	136.074	134.075
1207	11.1137	112.058	136.052	119.049	120.06	138.087	134.078	157.095	124.054	126.053	115.057	143.06	142.074	132.058
1208	11.1237	141.087	138.053	140.073	124.059	120.044	150.062	127.045	131.051	120.046	127.061	118.048	121.04	117.057
1209	11.1337	132.076	140.056	120.052	139.059	144.069	137.063	146.077	133.084	112.04	145.091	122.053	117.04	117.05
1210	11.1437	119.043	128.067	115.063	118.043	117.041	120.052	136.046	133.067	122.024	134.066	130.063	118.046	120.04
1211	11.1537	123.041	115.062	145.101	114.066	125.058	124.043	144.066	130.066	134.073	139.055	120.061	133.085	119.058
1212	11.1637	127.047	142.11	133.073	137.083	133.057	136.084	123.061	156.09	143.1	123.047	126.057	135.091	126.06
1213	11.1737	119.061	89.0412	116.048	139.075	107.028	130.075	144.072	141.056	134.071	141.082	118.057	116.075	130.058
1214	11.1837	129.064	121.064	134.043	135.07	110.056	148.08	134.057	135.057	148.088	125.068	134.077	116.053	118.058
1215	11.1937	152.066	104.034	139.064	117.031	131.086	126.048	123.061	123.026	122.054	113.052	120.067	113.034	134.091
1216	11.2037	122.038	133.038	147.082	133.05	125.076	134.072	147.084	136.057	114.04	129.054	118.07	127.052	113.045
1217	11.2137	128.046	141.077	142.061	139.078	127.088	131.067	117.068	147.074	132.067	146.079	136.088	151.078	145.065
1218	11.2237	112.053	104.042	140.085	125.075	120.043	128.082	143.096	121.062	127.065	130.058	117.048	131.047	128.049
1219	11.2337	135.094	132.068	124.058	132.089	134.074	139.097	112.043	133.085	142.09	117.062	114.032	110.056	104.023
1220	11.2437	126.087	143.087	129.05	110.055	133.073	150.089	132.058	114.053	123.061	127.089	124.039	119.066	121.053
1221	11.2537	109.064	107.054	136.065	122.049	114.046	157.099	140.069	133.055	116.046	151.108	103.013	147.084	111.046
1222	11.2637	128.064	142.093	110.057	141.072	112.049	137.056	134.06	129.07	100.025	127.073	99.0287	121.066	137.062
1223	11.2737	118.033	116.054	135.087	120.025	133.061	137.061	134.065	152.081	122.05	128.069	130.081	103.037	95.0262
1224	11.2837	119.048	125.034	107.052	136.058	118.04	128.044	137.071	116.035	109.04	147.078	119.069	124.058	106.036
1225	11.2937	119.058	107.021	114.045	106.046	113.035	129.057	109.04	132.058	133.067	117.054	114.076	105.051	123.053
1226	11.3037	132.068	127.059	127.048	120.064	118.045	121.063	126.054	125.048	117.06	123.055	125.07	120.071	130.063
1227	11.3137	138.079	133.073	120.04	130.067	125.072	137.075	129.055	126.054	129.056	125.044	118.045	106.021	132.085
1228	11.3237	127.066	109.061	111.034	109.034	126.076	134.054	116.065	108.053	123.056	119.05	111.049	129.069	122.086
1229	11.3337	111.048	127.074	108.039	89.0184	96.0387	117.035	127.077	120.052	132.076	110.049	111.033	114.055	140.079
1230	11.3437	118.057	119.049	131.063	115.05	103.047	132.046	129.081	126.063	110.041	124.078	132.08	141.071	119.076
1231	11.3537	111.039	121.068	115.064	114.059	94.0385	108.028	111.061	133.072	123.072	123.082	120.083	104.048	120.061
1232	11.3637	132.07	136.084	118.056	107.061	113.05	129.065	135.062	144.07	127.065	111.063	110.072	111.046	130.071
1233	11.3737	124.07	119.051	126.074	112.059	128.072	127.058	117.022	128.029	127.069	124.061	111.054	100.047	133.098
1234	11.3837	131.071	111.062	135.07	109.055	112.051	115.053	125.04	128.057	102.04	111.044	106.028	104.055	95.008
1235	11.3937	109.056	109.053	115.037	124.073	135.061	108.059	111.041	110.043	135.068	90.0241	112.043	107.051	96.019
1236	11.4037	119.071	122.062	121.074	121.068	126.039	105.063	131.072	131.067	108.03	142.076	102.023	135.081	110.044
1237	11.4137	121.071	106.054	142.066	110.046	109.037	135.099	157.102	118.06	116.043	135.073	98.0236	107.051	122.046
1238	11.4237	103.057	109.045	122.06	105.031	132.069	99.0571	126.064	134.056	127.053	123.066	123.062	121.068	122.08
1239	11.4337	108.054	121.067	114.068	142.086	119.061	117.058	113.038	122.046	134.051	116.061	98.0471	109.039	112.067
1240	11.4437	132.073	115.066	108.035	118.057	127.074	138.062	112.039	131.055	114.038	97.0318	121.079	127.055	115.07
1241	11.4537	116.046	104.043	114.063	133.078	108.055	117.03	117.033	128.037	112.033	110.047	108.039	110.048	111.063
1242	11.4637	128.057	115.061	111.047	114.058	118.038	138.053	149.082	112.031	109.043	101.044	107.048	107.049	120.063
1243	11.4737	117.053	95.0306	113.044	116.046	111.053	137.055	119.045	118.047	117.063	116.047	102.043	119.067	127.071
1244	11.4837	117.049	105.028	128.073	105.041	121.07	114.056	112.043	134.07	125.077	98.0452	97.0445	110.044	101.036
1245	11.4937	107.056	119.043	122.067	102.032	126.071	131.082	125.061	135.072	134.067	101.053	120.068	94.0232	90.0206
1246	11.5037	133.091	110.039	99.035	126.056	105.061	110.044	122.057	118.045	102.012	106.053	114.055	97.0194	112.038
1247	11.5137	101.054	106.035	88.0083	108.068	101.042	134.074	118.054	138.073	120.043	132.073	123.069	133.06	91.0308
1248	11.5237	116.055	102.041	122.064	127.063	117.07	106.05	115.07	113.045	124.066	94.0439	103.042	126.053	92.0246
1249	11.5337	96.0191	106.056	99.0301	104.041	115.054	126.07	118.083	126.056	104.052	114.064	121.053	113.06	118.082
1250	11.5437	97.0291	90.0373	115.071	107.05	135.05	120.062	110.047	137.072	124.085	113.044	123.058	108.059	105.053
1251	11.5537	120.052	106.057	115.066	140.059	104.029	109.045	119.056	125.051	139.074	112.058	79.0245	100.046	109.028
1252	11.5637	112.057	103.053	95.0498	115.048	113.044	125.045	115.039	122.034	128.054	121.053	96.0142	110.032	97.0401
1253	11.5737	114.063	101.023	120.075	106.052	94.0619	116.038	103.019	114.039	110.045	122.043	115.05	128.055	104.043
1254	11.5837	82.0264	104.045	108.042	96.0349	121.089	115.054	113.043	107.058	115.055	114.05	100.047	120.063	96.0252
1255	11.5937	113.065	108.048	101.028	130.083	105.056	108.042	114.04	119.062	94.0375	106.048	127.062	116.067	106.05
1256	11.6037	119.066	122.063	112.046	118.08	117.059	103.045	118.039	124.073	107.041	119.067	110.061	110.059	91.0306
1257	11.6137	127.066	97.0626	133.058	108.051	116.038	127.053	106.032	114.059	93.0222	120.079	111.057	95.0327	104.054
1258	11.6237	109.039	93.0244	115.049	92.0237	100.027	113.055	119.041	112.046	119.038	93.0356	127.063	120.067	90.0387
1259	11.6337	109.033	95.0181	111.05	118.043	109.05	119.074	135.066	106.057	131.049	95.0318	108.055	109.061	117.058
1260	11.6437	104.044	105.042	101.044	101.024	95.0349	115.069	107.05	116.061	114.065	92.0354	111.064	116.06	103.06
1261	11.6537	115.06	118.044	117.074	95.047	95.0334	113.06	130.088	114.056	130.085	122.06	111.062	110.051	95.0387
1262	11.6637	97.0472	126.071	142.098	119.074	116.07	115.058	107.077	137.089	110.062	88.0389	127.08	102.047	117.067
1263	11.6737	104.053	123.057	113.07	105.051	110.053	104.038	104.052	115.062	107.065	129.07	114.065	110.04	103.049
1264	11.6837	105.042	100.039	134.09	102.038	109.075	116.044	112.048	128.068	113.035	109.027	115.048	101.041	103.034
1265	11.6937	122.048	109.041	106.044	120.05	93.0524	128.066	117.036	134.071	130.051	111.034	121.064	126.066	100.043
1266	11.7037	108.043	102.041	96.0289	97.044	110.041	120.053	115.034	103.033	117.055	94.0253	105.044	112.054	113.058
1267	11.7137	110.056	96.0519	90.0134	115.056	109.056	93.0247	95.0349	117.046	108.038	96.0413	137.062	105.053	100.048
1268	11.7237	119.073	92.0401	111.025	100.04	103.047	116.072	113.055	109.041	130.07	108.066	88.0293	110.064	98.0368
1269	11.7337	103.057	117.05	107.044	136.089	104.036	94.036	128.074	132.065	111.052	117.077	101.029	126.075	104.027
1270	11.7437	108.058	105.054	104.058	107.044	100.037	113.057	117.053	114.046	98.0372	97.0574	120.069	87.0326	109.041
1271	11.7537	118.055	94.0418	96.0564	112.041	104.054	117.062	111.061	117.056	117.071	111.052	113.074	105.045	91.0329
1272	11.7637	113.047	109.039	108.074	106.067	88.0428	117.047	114.057	108.047	99.0451	106.033	108.051	110.037	86.0353
1273	11.7737	109.058	100.052	94.0265	103.062	109.067	92.0277	105.052	114.044	110.052	85.0235	106.063	103.049	121.075
1274	11.7837	117.055	99.0451	108.04	108.066	109.055	107.055	111.065	103.041	119.062	100.043	107.06	116.069	95.0345
1275	11.7937	102.051	114.064	95.0143	83.0512	113.051	102.049	118.05	96.0259	97.0214	115.072	105.04	110.07	94.0441
1276	11.8037	93.0436	112.059	112.04	115.053	87.0306	101.04	112.058	114.047	114.044	109.072	108.05	106.068	112.075
1277	11.8137	103.052	97.034	108.061	116.047	111.067	134.078	108.032	95.0381	99.0542	97.0467	110.043	106.05	114.056
1278	11.8237	96.0513	109.061	103.062	110.052	86.0459	104.038	104.044	114.051	119.057	109.054	88.0362	100.028	107.044
1279	11.8337	112.072	105.041	97.0638	86.0126	86.0488	98.0555	93.0556	132.086	107.049	101.038	101.055	111.044	92.04
1280	11.8437	94.0283	107.053	98.0478	112.038	100.057	94.0595	93.0407	102.032	114.058	97.0333	97.0416	115.063	104.046
1281	11.8537	75.0031	102.053	103.045	90.0352	97.0467	116.066	119.062	108.038	114.054	90.0493	102.04	96.0442	112.058
1282	11.8637	125.053	100.038	117.051	110.057	102.057	137.086	117.067	84.0294	108.058	95.0461	107.049	118.08	105.057
1283	11.8737	116.052	121.068	124.045	96.055	93.0493	111.024	109.044	111.06	92.0521	104.052	93.0334	105.066	106.04
1284	11.8837	100.039	103.053	93.0242	103.062	90.0375	96.0273	101.031	116.065	113.058	108.055	92.0481	102.041	117.053
1285	11.8937	92.0334	104.049	101.05	107.052	96.0512	115.064	110.054	115.056	120.066	86.023	98.0485	97.0353	94.0505
1286	11.9037	89.0406	106.048	104.046	107.063	86.0299	112.044	113.068	105.035	101.045	111.049	87.0255	104.035	95.0343
1287	11.9137	115.063	104.041	114.053	91.0358	94.0388	111.061	92.0352	120.055	107.038	83.0264	95.0309	89.0261	104.05
1288	11.9237	94.038	81.0198	90.0341	86.0295	91.0368	109.051	113.054	108.018	79.0203	103.048	88.022	90.0292	106.049
1289	11.9337	109.059	107.06	105.057	83.0336	106.057	118.04	115.061	109.041	105.047	103.06	83.0368	87.0396	91.0264
1290	11.9437	92.0436	95.0416	90.0403	100.041	84.0293	98.042	87.0225	91.0515	102.043	103.058	98.0562	100.069	89.0446
1291	11.9537	94.0368	101.05	98.0486	105.042	104.061	111.051	115.056	110.065	109.063	104.047	93.043	88.0485	95.0473
1292	11.9637	101.055	111.067	114.067	111.045	93.0664	108.047	100.064	110.074	116.067	103.045	87.0392	94.0368	98.0373
1293	11.9737	105.044	101.048	98.0328	109.053	87.0386	100.039	94.0477	102.053	87.0487	102.044	99.0329	97.0482	96.0387
1294	11.9837	94.0433	98.0548	85.0127	81.0178	91.0407	101.026	85.0226	106.031	105.061	90.0148	101.045	116.044	102.054
1295	11.9937	88.0325	105.056	83.0242	87.0329	76.0292	105.05	109.04	111.045	105.055	109.049	101.05	94.0393	93.0484
1296	12.0037	109.056	91.0401	95.0375	99.0525	84.0333	108.051	107.038	115.051	87.0388	115.084	78.0157	94.0485	97.0653
1297	12.0137	104.051	98.0506	101.059	104.052	94.0515	94.05	106.042	99.0406	88.0216	90.0627	107.059	93.053	122.09
1298	12.0237	95.0348	103.047	102.059	93.0485	101.046	83.0423	90.0284	103.052	114.063	90.0433	94.0501	95.0555	85.0328
1299	12.0337	80.0215	103.041	101.054	97.0424	100.047	93.0539	86.0413	102.053	108.063	105.05	96.0531	104.055	90.0395
1300	12.0437	90.0353	88.0343	124.071	88.0334	115.055	97.0512	108.066	98.0398	92.0326	79.0113	97.0474	97.0421	95.0337
1301	12.0537	87.0357	104.059	88.036	95.0379	96.0395	101.048	92.0533	112.049	97.0453	102.028	115.062	100.039	116.069
1302	12.0637	99.0494	97.0563	81.0373	100.036	107.056	105.049	101.053	116.053	92.0351	90.0273	80.0217	94.0515	91.0584
1303	12.0737	87.0393	86.0424	99.046	99.0466	100.047	94.0322	105.05	103.029	91.0354	96.0681	102.048	97.0473	97.0494
1304	12.0837	85.035	99.0511	89.038	83.039	90.0495	94.0474	91.0447	108.043	88.0433	102.059	84.0443	95.0355	94.0407
1305	12.0937	96.0207	86.0317	110.039	98.0508	102.057	111.06	106.055	102.056	94.0351	95.0353	84.0322	88.0387	92.0402
1306	12.1037	82.0335	89.0371	101.032	87.0494	85.0463	97.0523	99.0313	99.0554	85.0238	91.0318	93.0661	89.0262	91.0357
1307	12.1137	84.0357	90.0247	89.0353	100.041	84.0415	108.054	103.041	94.0426	98.0441	78.0124	98.0417	98.0487	109.048
1308	12.1237	104.058	118.054	93.0153	98.0451	92.036	98.0338	103.045	112.052	82.0162	102.054	82.0343	101.058	96.0566
1309	12.1337	100.07	104.061	87.0226	101.034	97.0501	103.065	102.044	102.036	95.0205	90.0545	93.0423	90.0455	76.0309
1310	12.1437	105.045	96.0547	99.0535	85.0362	79.0173	89.0469	96.0459	92.0329	109.048	96.0601	97.016	101.06	89.0237
1311	12.1537	92.0522	81.0529	103.07	105.068	98.043	96.0416	87.0402	107.043	102.041	94.045	88.0323	113.056	95.0383
1312	12.1637	118.07	83.045	93.0567	93.0482	86.0361	101.049	95.0426	94.0351	89.0442	89.0341	91.0406	84.027	94.03
1313	12.1737	91.0365	88.037	80.0335	100.064	106.063	104.046	90.0332	100.037	75.0418	86.027	103.052	98.0449	100.051
1314	12.1837	86.0515	111.052	83.0236	96.043	92.0506	91.0411	106.043	99.0318	97.0511	75.0282	98.0565	82.0336	96.0569
1315	12.1937	86.0379	106.044	87.03	81.0337	87.054	103.061	101.034	105.059	92.0492	88.0468	70.019	87.0357	96.0529
1316	12.2037	108.068	83.0269	100.057	92.0463	104.074	80.0225	103.06	96.0492	85.0523	91.0422	84.0385	92.0376	87.0375
1317	12.2137	105.05	71.0279	91.0319	84.0406	96.0485	82.0135	99.061	95.0314	78.0262	93.0509	79.0385	80.0293	98.0458
1318	12.2237	97.0337	64.0078	102.052	87.0372	88.0264	110.044	113.065	93.0443	87.0371	104.066	94.0518	93.0476	78.0248
1319	12.2337	92.0393	85.0335	94.0367	70.0238	78.0118	102.045	95.0477	103.043	111.044	84.0208	88.0314	97.0637	80.0243
1320	12.2437	72.0117	90.0534	79.0252	80.0418	86.0359	73.0405	98.0392	106.046	97.008	102.035	89.0233	84.0369	86.0377
1321	12.2537	79.0315	76.0292	71.0285	92.0248	86.0462	98.0674	117.045	92.0381	93.0358	104.034	82.0359	86.0286	68.0358
1322	12.2637	83.0417	94.0429	97.0617	98.0437	80.0467	109.067	97.0418	95.0465	93.0545	95.0239	93.0484	82.0346	91.0471
1323	12.2737	103.064	79.0363	93.052	86.0255	76.0481	99.0433	91.0403	114.065	80.0172	84.0506	101.061	94.0457	96.059
1324	12.2837	77.044	94.0466	87.0394	91.0272	81.0445	88.0309	99.0471	89.0341	86.0275	84.0433	94.0621	73.0353	96.0441
1325	12.2937	89.044	77.0371	103.045	82.0412	86.0517	91.0257	93.0506	91.0377	100.048	98.0546	74.0368	78.0337	77.0311
1326	12.3037	88.0409	93.0382	94.0238	82.0508	73.0151	87.0308	91.0453	108.054	84.0328	73.0487	83.0432	76.0247	96.0511
1327	12.3137	88.0276	92.0478	95.0456	89.0489	84.0278	87.03	95.0433	84.0401	91.0428	89.0402	102.057	98.0226	74.0254
1328	12.3237	85.0317	82.0308	86.0446	90.0527	95.0485	93.0379	83.0337	98.0543	82.017	89.0401	79.0347	87.038	91.0498
1329	12.3337	92.0459	84.0384	84.0343	74.0214	79.0264	94.0456	94.0516	90.0497	85.026	84.0419	91.032	74.0349	73.0234
1330	12.3437	82.0307	84.0375	94.0439	88.0246	98.0619	89.0418	84.0364	94.0494	82.0327	70.014	76.0204	80.0286	85.0457
1331	12.3537	93.0544	94.0395	88.037	93.0375	72.0378	85.0349	121.07	91.0309	93.0486	83.0351	87.0377	88.0581	70.0277
1332	12.3637	68.0375	76.0146	96.0491	91.0197	65.0256	91.0436	89.0335	105.049	100.06	87.0443	89.0382	98.0696	82.0437
1333	12.3737	82.0431	84.0258	101.059	75.0218	89.0329	87.0478	92.0421	99.043	82.0398	78.0362	96.0645	84.0443	76.0341
1334	12.3837	84.0365	91.0378	93.0557	104.069	98.0288	80.0318	97.0483	86.0185	85.0358	94.0538	89.0392	78.0364	80.0171
1335	12.3937	80.0363	87.036	87.0391	87.0562	79.0244	84.0384	100.043	102.043	89.0504	86.0333	83.0414	77.0359	80.0332
1336	12.4037	74.0209	80.0364	80.0319	91.053	88.0336	93.0424	83.0349	76.0252	78.0336	96.0386	78.041	82.0349	88.0387
1337	12.4137	82.0334	82.0506	83.047	63.0123	72.047	95.0449	96.0597	81.0483	81.0427	81.0194	79.0365	75.0224	82.0289
1338	12.4237	78.0452	75.0413	93.0543	86.0381	81.0594	92.0514	95.0447	85.0555	105.066	78.019	105.061	87.0475	87.0598
1339	12.4337	76.0411	69.0273	84.0396	86.0421	80.0322	77.0277	87.0499	90.0368	87.0326	76.0291	83.0351	79.0273	90.0604
1340	12.4437	77.0397	68.035	81.0324	100.045	87.0445	74.0291	88.0454	83.0231	80.0291	81.0457	80.0346	83.0278	89.0425
1341	12.4537	77.0317	98.0616	105.054	92.0484	76.0294	71.0252	98.0411	83.0289	96.0446	79.0505	86.038	76.03	90.0364
1342	12.4637	88.0374	83.0476	82.0177	71.026	90.0407	90.0445	78.0278	95.0403	83.0308	102.07	81.0353	75.0368	92.0254
1343	12.4737	93.0491	82.0566	79.018	95.0423	68.0291	86.0453	104.042	93.0432	79.0169	99.0517	77.035	89.0541	90.0344
1344	12.4837	81.0389	74.0382	73.0365	88.0391	67.0227	69.0348	73.0159	80.0258	87.0342	78.0249	67.0097	85.0392	69.0335
1345	12.4937	71.0158	82.0342	91.064	68.0156	70.0365	93.0467	81.0407	87.0367	78.0353	84.0275	66.004	72.0282	79.0528
1346	12.5037	72.0268	98.0388	92.0488	97.0623	85.0435	91.0529	88.0303	84.0306	101.06	81.0187	76.0378	69.0316	91.059
1347	12.5137	74.0395	84.0281	87.0478	88.0447	71.0439	75.0227	75.0381	84.0282	77.0498	84.0367	76.041	92.0574	78.0324
1348	12.5237	99.0657	88.0397	81.0254	75.02	77.0401	99.0349	82.0363	93.0505	76.0424	75.0393	92.0639	67.0298	88.0377
1349	12.5337	69.0162	79.0302	80.0225	88.0323	71.0311	87.0311	110.051	84.0324	96.0539	90.0471	74.0555	84.0381	75.0288
1350	12.5437	68.0155	79.0306	72.0242	92.0376	65.026	94.044	87.0485	97.043	78.0346	80.0252	74.0373	98.0509	80.0264
1351	12.5537	87.0337	70.0186	80.0279	78.0253	99.0398	92.0593	84.0389	74.0296	92.0339	97.0397	82.0333	82.0381	85.0417
1352	12.5637	63.0154	63.0251	78.0492	82.0521	69.0254	84.0525	74.0377	99.0463	89.0411	76.0351	82.0321	74.02	91.0519
1353	12.5737	77.0468	61.0091	80.0443	67.0342	70.0315	91.0468	73.0358	95.0488	101.049	70.0287	80.0254	89.04	84.0413
1354	12.5837	74.0387	86.034	78.0329	82.0449	67.0373	78.0427	91.0535	85.0441	97.042	78.041	71.0231	82.0416	89.0602
1355	12.5937	90.0462	71.0272	73.0286	81.0319	84.0493	96.0602	83.0393	86.0535	86.0456	83.0411	82.0495	78.0339	80.0361
1356	12.6037	86.0425	91.0503	75.0344	71.0143	79.0483	89.034	90.0334	84.0345	74.0301	77.0315	75.0489	76.0441	71.0111
1357	12.6137	80.0274	81.0501	77.0267	64.0234	91.043	110.071	93.0473	85.0283	90.0452	68.0233	74.0494	78.039	66.0271
1358	12.6237	68.0259	81.037	69.0241	85.0566	76.0175	92.0416	73.0245	91.0457	81.0325	77.0288	75.0459	77.0327	53.0103
1359	12.6337	65.0254	76.023	79.0349	75.0443	75.0334	88.038	73.0468	76.0282	77.0328	77.0356	70.0185	84.0482	80.0562
1360	12.6437	74.0266	82.0334	75.0195	71.0208	88.0403	77.029	80.0394	86.0426	86.046	78.0461	60.0188	75.0288	78.0503
1361	12.6537	72.0311	79.0272	85.0259	63.0127	78.04	79.019	82.0293	80.0368	88.0414	82.0445	77.0272	76.0376	79.0352
1362	12.6637	89.0505	76.0368	85.0408	88.0342	75.0456	102.052	89.0365	85.0373	88.0517	86.0598	72.0282	85.0442	71.0253
1363	12.6737	77.0334	87.0439	76.0297	67.0243	65.0205	79.0249	89.0293	87.0375	79.0439	83.0525	78.0465	92.0429	86.0305
1364	12.6837	76.0298	85.0467	65.0286	68.0412	83.0397	85.0325	95.0409	75.0171	69.0338	81.03	84.0425	76.0295	81.0321
1365	12.6937	80.0464	69.0293	77.039	89.0547	72.0286	91.05	78.0316	61.0052	76.0391	74.028	77.0495	76.0388	87.0492
1366	12.7037	76.0403	75.0396	80.0436	94.0486	62.0218	75.0292	81.0275	79.0306	72.0214	85.036	81.0477	70.026	80.043
1367	12.7137	68.0246	73.0466	68.0233	74.0337	60.036	82.0474	78.0329	75.0354	91.052	85.047	83.0405	73.039	68.0299
1368	12.7237	87.0479	68.0326	89.0341	109.065	86.0398	91.0583	81.0419	81.0434	75.0321	68.0215	79.0448	86.0514	62.0258
1369	12.7337	78.038	90.0513	75.022	89.0479	89.0454	79.0313	68.0354	70.0301	85.0424	73.0262	82.0364	58.0136	87.0477
1370	12.7437	79.0385	61.0187	69.03	71.0423	67.0368	88.0396	67.0405	75.037	62.0257	79.0364	85.0373	60.0197	65.0341
1371	12.7537	82.045	70.0159	80.0509	86.0457	72.0208	78.0278	65.024	61.0201	79.0299	69.0251	54.008	70.028	72.0328
1372	12.7637	67.0211	79.043	88.0444	72.0342	74.0344	81.022	83.0559	84.0327	75.0368	77.0469	74.0281	76.038	74.0352
1373	12.7737	74.0272	72.0322	74.0401	77.0387	84.0368	79.0316	80.0343	73.0342	80.0444	65.0362	62.0261	84.0615	78.0383
1374	12.7837	78.0394	71.0324	97.0542	66.0177	70.0326	87.0484	76.0268	65.0284	79.037	76.0459	80.0441	69.0352	66.0257
1375	12.7937	71.0276	76.0515	72.0287	59.0282	74.0415	73.0357	83.0398	79.0354	83.0433	80.0419	73.0201	74.0352	80.0398
1376	12.8037	75.0361	74.0324	74.0359	70.0374	70.0225	73.0393	71.0319	66.0409	80.036	77.0319	80.0312	72.0296	69.0264
1377	12.8137	77.0502	69.0379	78.0396	69.0322	68.0224	79.038	73.0363	70.0352	87.0389	74.0372	82.0456	83.0369	53.0138
1378	12.8237	72.0332	75.028	74.0442	74.0396	71.0359	72.0295	79.0436	81.0373	75.0353	78.0437	64.0288	82.0282	75.0336
1379	12.8337	84.0519	62.0103	76.0378	75.0374	72.0319	78.0321	74.0389	72.0242	80.0442	64.022	73.0418	82.0406	76.0438
1380	12.8437	63.0178	65.0334	76.0322	58.0263	64.0185	79.0386	80.0311	81.03	81.0298	75.0382	80.0358	89.0533	76.0471
1381	12.8537	78.0331	66.0318	77.0422	65.0341	54.0072	67.0299	70.0048	69.0352	71.0292	59.0303	73.0232	66.025	62.0382
1382	12.8637	64.0214	87.0536	69.0248	67.0244	66.0115	69.0355	75.0273	79.0397	81.0428	75.045	84.0438	77.0446	81.0534
1383	12.8737	71.0366	73.0432	73.0327	71.0256	84.0457	92.05	85.043	83.0448	73.0215	72.0376	70.0396	82.0441	64.0324
1384	12.8837	62.0339	79.0453	75.0441	80.0295	74.0534	69.0168	72.0301	59.0317	78.0518	59.019	75.0489	76.0313	79.0404
1385	12.8937	84.0529	60.0215	64.0295	72.0214	72.039	73.0134	95.0593	81.0364	96.0683	74.0223	70.0293	74.0376	79.0304
1386	12.9037	82.0525	69.0298	58.0208	57.0066	65.0308	85.0337	73.0316	74.0327	59.0256	84.0337	67.0208	58.0134	61.008
1387	12.9137	81.0471	51.0118	72.0284	71.0277	81.0432	57.0182	70.0249	77.0439	59.031	76.0443	73.0252	62.0255	75.0422
1388	12.9237	62.0326	66.0171	77.0209	72.0239	75.0263	68.0331	76.029	86.0462	77.0306	60.0395	63.0155	57.0258	79.054
1389	12.9337	76.0374	62.0263	87.0311	68.0241	61.0294	71.0373	81.0373	76.0415	69.0202	69.0477	66.0334	79.035	68.0352
1390	12.9437	86.0497	75.0438	67.029	82.041	55.0288	79.0411	66.0283	94.0535	70.0255	69.0442	63.0352	74.0198	55.0171
1391	12.9537	78.0436	87.052	73.0388	77.0433	63.0175	60.0214	72.0414	74.0266	73.0356	76.035	62.0347	70.0251	81.0321
1392	12.9637	76.045	56.0256	87.0545	65.0397	53.0242	70.0357	58.0229	83.0312	70.0413	62.0174	62.0403	72.0414	81.0338
1393	12.9737	62.0287	68.0264	57.0319	60.0325	85.0478	56.016	64.03	63.0214	69.0339	75.0285	76.046	84.0578	79.0377
1394	12.9837	60.0227	70.0391	74.0463	64.0293	55.0262	60.0199	77.0287	65.0244	61.0308	57.0177	77.038	57.0335	78.0391
1395	12.9937	56.0236	71.0381	79.0437	70.0388	70.0397	73.0412	74.0347	75.0345	73.0459	53.0173	78.0311	66.0361	71.0255
1396	13.0037	59.023	62.0386	75.0259	75.0316	71.0319	63.0123	70.0352	84.0541	73.0417	56.0276	80.0402	68.0186	74.0328
1397	13.0137	71.0293	58.0259	58.0138	66.0269	71.0363	82.0427	76.0397	60.0304	75.0404	66.0297	68.0367	61.0224	80.0493
1398	13.0237	81.0483	70.0367	63.0174	94.0521	71.0349	70.0435	73.0492	78.0332	72.0286	65.0327	59.0172	75.0388	68.0231
1399	13.0337	63.0268	88.0439	69.0312	71.0269	76.0411	89.0557	68.0142	79.0402	73.034	69.03	63.0209	65.0274	69.0281
1400	13.0437	64.0264	75.0257	75.0513	67.0428	77.0447	71.0479	72.0103	78.0317	68.0365	62.0227	54.0293	58.0268	72.04
1401	13.0537	70.0314	66.0333	77.0419	63.0371	71.0434	70.0439	73.033	76.0224	65.0197	69.0425	65.0382	58.0256	68.0367
1402	13.0637	68.0222	63.0326	74.045	74.0361	57.0153	72.0394	73.0315	73.0461	77.0383	77.0285	68.0428	90.0496	52.0292
1403	13.0737	65.0277	58.027	75.0473	74.0431	63.0193	86.0453	56.022	64.0397	68.0242	65.0296	57.033	54.0082	49.0242
1404	13.0837	65.0333	66.0379	69.0385	68.036	66.0283	79.0372	68.0413	84.053	60.007	65.0183	78.0449	64.0222	68.0492
1405	13.0937	65.0413	71.0389	74.0414	65.0212	62.0254	82.0444	60.0184	66.034	75.0421	54.0108	53.0137	68.0373	52.0318
1406	13.1037	73.0482	52.0108	59.0237	58.0174	62.0459	74.0332	62.022	69.0213	56.0235	56.0201	51.007	63.0374	68.0258
1407	13.1137	59.0278	58.0309	69.0308	55.0259	71.0538	65.0102	75.0357	76.0278	75.0419	59.023	53.0229	67.0414	57.0108
1408	13.1237	58.0216	71.0369	59.0135	63.0383	60.034	72.0214	89.0556	98.0563	60.029	68.0504	72.042	54.0204	45.9997
1409	13.1337	63.0203	52.0204	73.0246	61.0397	67.0381	64.037	74.0502	65.0228	73.0368	64.0449	75.0361	57.0186	89.0403
1410	13.1437	58.0181	61.0326	72.0326	54.0277	74.0364	57.0226	71.043	75.0427	70.0387	64.042	60.0338	64.0312	64.0314
1411	13.1537	54.02	60.0238	50.0199	58.0158	82.0391	54.0374	66.024	70.0391	82.045	67.0291	74.0346	61.0413	64.0293
1412	13.1637	58.0404	59.0231	80.0551	67.0204	64.0348	52.0286	71.0287	75.0418	72.0449	64.0207	74.0388	59.0272	70.0327
1413	13.1737	54.0348	65.0297	60.0304	72.0326	70.0383	58.0298	69.0206	84.0561	77.0447	60.0212	63.0344	56.0159	48.0253
1414	13.1837	60.0368	56.0261	57.0254	54.0071	62.0172	67.0258	80.0295	75.0439	80.046	62.0315	56.0274	73.0313	58.0292
1415	13.1937	62.0203	59.0211	74.0418	67.0241	60.0189	72.0084	71.0377	76.0447	73.0385	68.0296	51.0137	70.0242	54.0245
1416	13.2037	69.0247	68.032	52.0202	60.0427	59.0239	76.022	83.046	89.0546	81.0497	61.0323	78.0446	63.0218	59.0389
1417	13.2137	63.0194	58.0168	72.0368	65.0405	81.0422	78.026	63.0301	80.0433	71.0392	59.0218	56.0265	63.0268	61.0325
1418	13.2237	62.0081	70.0326	69.0275	66.0426	53.0212	77.0456	81.0594	72.0296	64.0322	71.0305	61.022	61.0277	57.0281
1419	13.2337	70.0233	74.0566	57.0174	66.0427	54.0169	58.0423	65.0306	70.0269	56.0188	52.0194	54.0279	75.041	69.0267
1420	13.2437	57.0244	71.0451	60.0269	71.0222	60.0214	59.0311	66.0242	73.0387	75.0367	55.0236	63.0395	68.0377	62.0222
1421	13.2537	52.0217	67.0385	66.0442	67.0103	58.0278	75.0391	68.0229	77.0384	83.0431	61.0365	62.0213	74.0516	73.0336
1422	13.2637	57.0341	70.0356	79.0584	48.0175	66.0327	63.0278	69.015	67.0359	69.0358	62.0363	55.0327	67.0382	62.0353
1423	13.2737	66.0372	62.0119	49.0238	75.0394	48.0181	63.0157	52.0113	76.0285	59.0295	53.0191	69.0341	78.0433	71.049
1424	13.2837	73.0428	60.0212	72.0386	61.0352	63.0429	61.0276	51.0212	72.0271	61.0267	58.0258	67.0291	56.0209	38.0137
1425	13.2937	61.0375	60.0291	46.0054	62.0381	76.0452	64.0458	75.0489	64.0279	51.0062	72.0458	63.0217	58.0121	71.0429
1426	13.3037	65.0374	56.0302	66.0345	75.0389	67.0347	67.0381	65.0425	75.0357	75.0329	52.0175	57.0147	59.0229	78.0454
1427	13.3137	55.0249	56.0372	48.0208	60.0298	64.0332	77.0472	77.0434	83.0543	70.0396	69.0399	83.0429	81.0563	54.0135
1428	13.3237	60.0237	75.0451	58.0138	57.0343	40.0074	74.0315	77.05	69.0325	64.0285	70.0246	58.0261	65.0267	59.0282
1429	13.3337	63.0239	56.0135	67.0235	67.0429	53.0292	58.0144	70.0278	51.0129	62.0217	63.0157	59.0366	54.0115	71.0368
1430	13.3437	55.0159	67.0398	70.0304	54.0269	59.0312	68.0397	76.0214	65.0338	66.0293	59.0227	65.053	52.0217	59.0202
1431	13.3537	57.0241	58.0291	60.0187	50.0204	61.0364	59.0378	78.0338	57.0381	68.0282	57.028	52.0302	61.0229	60.0358
1432	13.3637	62.0351	47.0106	69.0475	61.0285	73.0496	78.0554	70.0349	62.0274	68.0352	50.0248	59.0344	67.0352	52.0264
1433	13.3737	69.0345	76.054	62.0444	67.0373	61.0204	53.0275	72.0472	62.02	76.0452	64.038	62.0366	50.0292	58.0332
1434	13.3837	69.0332	73.0408	62.0449	69.0325	58.0125	54.0181	67.0402	49.0115	72.0383	63.0345	53.0176	54.0212	60.0347
1435	13.3937	57.0163	60.0267	57.0285	71.0244	58.0177	54.0116	63.0358	61.0111	53.0231	61.0291	52.0078	60.0338	48.0064
1436	13.4037	62.0302	73.042	50.0196	48.0155	64.0323	62.0141	52.0175	60.0337	58.0302	63.0258	53.9994	62.0375	62.0268
1437	13.4137	56.0263	55.0324	53.0224	54.0247	51.017	59.0173	47.0018	53.0338	58.0175	53.0251	52.012	54.0222	49.0191
1438	13.4237	58.0379	70.0387	53.024	62.0326	61.0383	67.0285	63.0303	58.0396	53.0206	64.045	56.0294	69.0366	59.019
1439	13.4337	63.0394	59.0206	54.02	68.0411	36.0144	64.0243	64.0278	63.0488	80.0487	77.0445	67.0362	55.0214	67.0335
1440	13.4437	69.0455	74.0443	64.0257	61.0283	56.0286	60.0286	74.0476	64.0305	68.0319	66.04	55.0459	61.0185	59.0277
1441	13.4537	59.0403	55.0199	61.0206	52.0158	70.0415	67.0361	70.0468	69.0374	58.0325	61.0338	60.0362	57.0168	57.0257
1442	13.4637	55.0294	49.0248	70.0289	65.0252	48.0174	67.0392	55.039	67.0242	67.0425	56.0284	68.0292	57.0185	54.0244
1443	13.4737	52.0243	62.0316	73.0361	57.0295	54.0282	48.0177	62.0401	67.0127	61.0326	54.0361	58.0341	52.0226	65.0266
1444	13.4837	53.0225	67.0268	60.0259	47.027	63.0344	67.0271	58.0204	68.0257	63.0367	49.019	70.0185	54.0274	72.0401
1445	13.4937	56.0207	48.0157	52.0241	64.0429	63.0326	55.0186	67.0292	69.0355	61.0206	48.0149	45.003	56.0371	63.0411
1446	13.5037	61.0342	54.03	54.0302	64.0444	49.018	58.0213	50.012	63.033	53.0104	60.0308	51.021	57.0361	55.0276
1447	13.5137	61.0341	70.0456	48.0185	40.0088	50.0128	68.0321	61.0257	66.0384	62.024	65.0221	62.0239	66.0472	51.0174
1448	13.5237	48.0276	48.0199	72.0392	51.0196	46.0152	61.0286	57.029	70.0406	56.022	54.0326	49.0206	49.0204	54.0197
1449	13.5337	63.039	56.0301	57.0249	48.0296	57.0318	54.0315	51.0235	62.0278	60.0363	55.031	50.0274	54.0202	67.0333
1450	13.5437	47.0106	52.0172	73.0492	45.0259	56.0331	53.0299	65.0315	68.0369	73.0484	47.0258	63.0314	46.0076	47.011
1451	13.5537	59.0246	58.0258	60.0383	67.0436	52.0128	62.0347	51.0202	67.0311	63.0414	48.0197	56.0341	47.0081	42.0069
1452	13.5637	54.0206	60.0306	50.0281	61.0372	42.0145	53.0264	78.039	61.0273	45.0265	53.0205	66.0435	59.018	62.0334
1453	13.5737	52.0212	48.0218	50.026	52.0138	45.0238	66.0325	48.0198	64.0307	66.0357	55.0208	48.0204	65.0263	61.0302
1454	13.5837	44.0303	66.0453	49.0089	68.0261	42.0237	46.0085	47.0275	46.0258	56.0242	60.021	54.0287	56.0345	52.0314
1455	13.5937	72.0559	49.0114	61.0173	66.0203	49.0336	46.0036	61.0314	77.0543	59.03	58.0164	56.0266	50.0291	58.0348
1456	13.6037	66.0461	54.0207	54.0122	54.0095	48.0213	54.0185	60.0315	63.0359	56.0216	42.0147	63.0312	57.0249	52.021
1457	13.6137	63.0346	62.0281	64.0335	52.0203	45.0124	56.0273	47.0145	58.0359	52.0187	57.0322	55.0292	44.0191	53.0158
1458	13.6237	56.0181	54.0213	72.0479	48.0261	45.0105	82.0654	65.0172	51.0275	47.0144	54.0365	61.0303	49.0064	66.0289
1459	13.6337	64.0195	52.0339	62.0374	50.0317	54.0196	54.0306	66.0212	65.0423	60.0362	55.0379	46.0173	64.0369	60.0342
1460	13.6437	59.0202	54.0403	48.0254	57.0397	43.0138	56.0281	52.0198	62.0404	53.0236	58.0369	55.0289	56.0306	45.0097
1461	13.6537	50.0167	59.0292	63.0409	44.0305	59.0385	68.0453	48.0233	65.0426	57.0425	57.0301	60.0364	59.0368	62.0413
1462	13.6637	56.0264	60.0246	62.0286	60.0384	48.027	53.0224	64.0371	57.0193	62.0359	57.0241	62.0321	55.0264	52.0198
1463	13.6737	56.0373	56.0177	55.0244	55.02	50.0279	63.0262	55.0246	84.0424	55.0305	54.0163	60.0313	63.0254	61.0241
1464	13.6837	52.0223	46.0097	50.0129	51.0209	47.0272	74.0367	52.0257	55.0241	54.0329	46.0088	47.0195	45.0122	60.0427
1465	13.6937	49.0196	56.0324	58.0197	60.0305	58.0385	56.018	66.0384	49.013	57.0317	55.0283	48.0243	42.0204	43.0212
1466	13.7037	60.0232	51.0197	52.0311	61.0322	40.0141	59.0293	58.0278	53.0175	46.013	59.03	55.0342	48.0304	51.0353
1467	13.7137	44.0159	46.0264	49.0246	61.034	33.0023	61.0308	40.0065	48.025	52.0195	51.0167	53.021	60.0284	58.036
1468	13.7237	64.0423	53.0379	63.0405	52.0243	54.019	61.0359	55.0238	56.0368	44.0094	51.0268	63.0312	42.0131	52.0185
1469	13.7337	47.0129	44.0239	65.0535	64.0383	51.0227	70.0426	67.032	70.033	49.0199	73.0471	47.0162	67.0368	46.0108
1470	13.7437	61.025	54.027	52.0224	53.0261	46.0268	46.0266	62.033	56.0292	48.0126	52.027	51.0292	45.018	46.0142
1471	13.7537	48.021	49.0093	56.0263	50.0246	49.0322	60.0315	57.0382	60.0284	51.0142	36.0156	62.0409	51.0288	39.0035
1472	13.7637	57.0299	47.0161	44.0166	55.0318	44.0244	44.0142	57.0288	57.0304	64.036	42.0135	46.0247	42.022	37.0107
1473	13.7737	57.0382	53.0263	50.0087	49.0227	57.0277	51.0185	62.0262	56.0219	45.0114	60.031	48.0234	46.024	53.0289
1474	13.7837	57.0416	58.024	49.0097	57.0335	49.0157	43.008	46.0217	56.0231	48.0259	48.0244	45.014	51.0208	47.0141
1475	13.7937	52.0305	50.031	54.0247	50.0175	56.028	50.0237	46.0167	62.0284	59.029	62.0358	52.0157	55.0219	58.0281
1476	13.8037	57.0334	45.0169	54.0379	57.0337	50.0235	51.0159	44.0184	58.0289	54.0216	65.033	51.0291	55.0262	38.0063
1477	13.8137	49.0277	44.0179	46.0371	56.0316	49.0217	51.0229	57.0263	58.0311	58.0358	58.0381	52.0273	41.0091	40.0171
1478	13.8237	50.0241	52.0332	54.0411	52.0275	52.0221	59.0348	53.02	71.0406	52.0267	30.0052	52.0262	53.0298	54.0369
1479	13.8337	50.0117	50.022	56.0281	45.0186	43.0158	45.0146	45.0171	60.0292	50.0196	55.0288	39.0124	57.0299	51.0253
1480	13.8437	70.0311	51.0325	71.0365	54.0283	47.0354	50.0242	52.0258	48.0182	65.0379	59.0244	57.0324	47.0245	48.0257
1481	13.8537	42.0005	47.0246	57.0165	39.0168	43.03	43.0236	66.047	50.0274	59.0295	54.0181	33.0106	59.045	55.0278
1482	13.8637	49.0245	60.0303	47.0195	60.0348	47.0306	59.0338	55.0282	60.0344	53.0304	58.0364	65.0413	46.0182	58.0298
1483	13.8737	44.0231	54.0317	75.0461	45.0134	54.0264	59.0272	54.0203	60.0341	62.0248	44.0244	39.0186	48.0193	40.0201
1484	13.8837	39.0113	41.0146	58.0322	63.0337	41.0058	36.0119	56.0293	63.0328	67.0331	43.0217	55.0299	46.0282	50.0239
1485	13.8937	60.0399	47.0111	48.023	41.0167	61.0251	47.013	54.0261	56.0183	54.0279	40.0158	70.0487	44.0153	63.0367
1486	13.9037	34.016	36.0066	36.0082	41.0222	44.0238	54.022	52.024	60.0337	58.0347	54.0304	49.018	57.0348	51.0288
1487	13.9137	49.0225	48.0199	47.0245	47.0316	48.0284	54.0298	51.0294	56.0281	42.0225	52.0211	49.0127	53.0408	60.0291
1488	13.9237	51.0246	48.0287	54.0314	39.0201	40.0223	56.0322	55.0299	66.0324	44.0251	53.0201	48.0291	50.0303	43.0103
1489	13.9337	39.0045	58.0391	56.0399	56.0341	50.0302	48.0219	59.0285	61.0352	50.0234	40.0137	46.0232	45.0213	46.023
1490	13.9437	50.0203	52.0321	51.0303	41.0134	37.0198	44.0209	61.018	45.0207	49.0211	48.031	56.0274	50.0164	47.0268
1491	13.9537	40.0105	49.0334	40.0223	45.0138	34.0206	57.0256	40.0079	53.0332	42.0082	54.0328	46.0249	54.0148	53.0265
1492	13.9637	58.0285	43.0196	61.0384	46.0167	48.0309	62.0306	48.012	66.0372	54.0227	46.032	41.0135	51.0112	45.0259
1493	13.9737	53.0332	62.0346	43.0186	52.0299	56.0315	56.0358	51.0197	45.0185	44.0186	42.0244	42.0228	43.0146	51.02
1494	13.9837	47.0257	46.026	58.0253	47.0248	54.0279	52.0265	50.018	59.0256	69.0446	60.0252	57.0342	36.0152	50.0237
1495	13.9937	55.0316	38.0142	47.0134	41.0167	39.0138	36.0154	56.0219	55.0179	78.0565	59.0288	56.034	51.029	48.0234
1496	14.0037	45.023	48.0142	48.0183	66.0378	39.0156	44.0122	62.0393	55.0231	45.0236	61.0305	38.022	55.0385	33.0078
1497	14.0137	45.0178	54.0316	40.0264	42.0105	42.0166	48.0117	47.0274	46.004	40.0112	56.0301	44.0233	44.0189	49.0228
1498	14.0237	42.0177	40.0084	46.0295	60.0332	36.0098	58.0349	51.0288	49.0121	70.0436	33.0154	41.0124	51.0271	37.0068
1499	14.0337	39.0124	48.0172	47.0308	53.0315	40.0146	50.0114	52.0255	55.0347	62.0308	51.0201	37.0121	36.0117	53.0219
1500	14.0437	47.0234	39.0183	56.0359	44.0314	36.0075	59.0202	43.0178	49.0235	49.0235	44.0157	43.0163	49.0217	40.021
1501	14.0537	46.0178	58.0289	62.0316	37.0112	57.0284	49.0179	48.0211	51.0297	48.0226	33.0081	42.0209	51.0266	44.0214
1502	14.0637	55.0232	39.0156	41.0103	48.0166	44.0203	58.0258	51.0278	45.0261	50.0254	51.0319	44.0266	67.0366	46.0177
1503	14.0737	42.0282	57.0362	43.0146	45.0177	42.0245	51.0253	50.0244	47.0191	65.0425	44.0203	42.0243	32.0066	39.0179
1504	14.0837	44.028	41.0264	51.0221	54.0229	52.0324	47.0242	39.0039	42.0165	50.0258	41.021	53.0303	43.0217	51.0245
1505	14.0937	51.0309	51.0283	49.0256	52.0271	39.0254	48.0278	50.0205	51.0295	48.0259	52.0272	51.0362	52.0263	39.0097
1506	14.1037	37.0189	51.0377	49.0272	46.0192	41.019	51.0337	49.0229	59.0299	41.0198	46.0194	44.0189	32.008	45.0275
1507	14.1137	37.0125	59.0406	43.0265	66.0371	43.0176	47.0165	54.0246	49.0243	45.017	44.0237	47.0162	33.012	37.0209
1508	14.1237	42.0163	47.0161	40.0216	47.0292	52.0148	39.0184	41.0215	48.0205	43.0247	44.0179	31.0198	44.0295	48.0334
1509	14.1337	46.015	48.0233	38.0152	36.0188	56.0275	49.0283	50.0256	61.0311	48.0347	44.0148	56.0219	41.0186	55.0321
1510	14.1437	38.0012	49.0236	51.0339	35.0162	47.0297	45.0247	52.0131	55.0265	38.0156	53.0281	37.0109	40.024	37.0194
1511	14.1537	50.0241	42.0211	45.0221	49.0248	50.0226	49.0253	46.0264	52.0196	47.0248	49.0259	41.0267	46.0333	49.0301
1512	14.1637	44.022	32.0173	34.0097	51.0183	25.0132	45.0182	37.0214	33.0103	37.0154	54.0249	41.0108	50.021	51.0256
1513	14.1737	34.0192	38.0278	44.0208	41.0155	35.0205	39.013	54.0289	41.0287	42.024	50.023	44.0219	33.0092	32.0132
1514	14.1837	37.0256	41.0235	48.0164	42.026	51.0233	50.0136	38.0208	58.0364	56.0249	46.0204	45.0279	51.0226	36.0144
1515	14.1937	40.0258	32.0157	45.0172	54.0374	40.0226	41.018	48.0286	57.034	46.024	38.0147	45.0267	51.028	47.0255
1516	14.2037	50.0278	37.0115	41.0236	42.0258	40.0125	48.0254	50.0135	46.0249	46.0293	37.019	49.0319	44.0232	48.0242
1517	14.2137	44.0239	38.01	62.0413	43.0255	43.0139	39.012	51.0232	51.0273	47.0096	41.0172	40.0229	34.0208	56.0321
1518	14.2237	37.0186	29.0096	51.0342	50.0189	36.0134	44.0311	53.0296	50.0304	58.0248	48.0193	41.0167	36.0176	45.0312
1519	14.2337	39.0101	39.0169	36.0298	49.0256	45.0294	38.0204	52.0207	54.0273	44.024	46.0308	54.0232	49.0209	36.0213
1520	14.2437	59.0325	47.0283	32.0268	52.0352	31.0147	50.0184	41.0155	48.0276	42.0196	50.0266	52.0258	42.0169	31.0104
1521	14.2537	41.0187	54.0481	52.0384	31.018	44.0181	34.0107	57.0363	54.0257	41.0328	58.0331	32.0103	36.0103	42.0247
1522	14.2637	36.0165	47.0309	40.0201	51.0365	28.0092	51.0231	34.0107	51.0326	35.0217	43.0231	39.0186	33.0116	47.0237
1523	14.2737	34.0171	41.0258	50.0198	49.0293	42.0174	53.0272	50.0226	42.0226	39.0157	36.0259	32.0184	44.022	44.0162
1524	14.2837	56.0344	51.0349	47.0169	51.0324	36.0121	50.022	51.0304	53.0249	43.0138	46.0315	29.0104	45.0198	40.0163
1525	14.2937	45.0284	49.0274	46.0067	44.0242	38.0223	41.0263	35.0167	49.0305	44.0088	55.0346	41.0147	41.022	47.0263
1526	14.3037	48.0261	51.0293	49.0144	52.0295	52.0332	31.0173	45.0286	41.0133	51.02	50.0344	43.0227	40.0139	40.0231
1527	14.3137	42.0235	34.0123	27.0088	31.0133	34.0174	42.025	38.0099	52.0319	40.0191	35.0104	40.02	50.0289	43.0302
1528	14.3237	34.011	54.03	46.023	40.0282	41.0202	44.0248	42.0162	45.0257	50.0374	44.0154	44.0257	43.0273	40.0201
1529	14.3337	40.0187	47.0246	44.0289	35.0145	32.0109	36.0013	36.0156	41.0184	50.0435	39.0172	41.0253	39.0196	30.0124
1530	14.3437	44.0205	46.0242	45.0277	50.0274	40.023	35.0108	41.0133	33.0133	38.0206	44.0201	34.0151	42.0276	43.028
1531	14.3537	43.0226	37.021	38.0145	51.0253	31.0069	55.0419	53.0319	54.0267	44.0166	40.0209	29.0088	34.0218	54.0269
1532	14.3637	47.0316	36.0123	53.0285	36.0065	48.0253	34.0125	40.0175	51.0236	44.0125	43.0241	32.0144	41.0295	33.0107
1533	14.3737	36.0159	46.0323	40.0205	30.01	48.0273	51.0325	49.0251	40.0117	47.0203	41.0211	33.0127	42.0267	44.0204
1534	14.3837	42.0202	50.0351	45.0245	36.0218	36.0209	44.03	26.0081	46.0204	38.0215	37.0243	49.0259	35.0155	23.9991
1535	14.3937	47.0358	41.0232	51.0272	51.0311	45.029	50.029	51.0208	45.0306	38.0167	35.0191	33.0104	46.0208	39.0181
1536	14.4037	37.0269	47.0254	54.0332	43.029	36.0239	53.0315	48.0222	47.0341	45.0188	40.0226	44.025	33.0072	41.02
1537	14.4137	36.015	34.0133	36.0131	47.0321	33.0163	44.024	51.0423	45.0227	36.014	27.0136	36.0178	43.0208	43.0266
1538	14.4237	44.0216	43.0186	48.0208	36.0212	43.024	51.0204	50.0349	46.0192	35.0169	33.0178	34.0154	42.0283	47.029
1539	14.4337	44.0189	35.0175	39.0175	30.0118	42.0262	46.0149	46.0279	54.0279	36.0198	51.0304	40.0234	43.0187	40.0182
1540	14.4437	30.004	42.0255	44.023	38.0172	41.0233	42.0181	43.026	50.0326	38.0195	40.0216	28.0119	34.0103	35.0131
1541	14.4537	37.0162	33.0099	33.013	43.0207	34.0183	47.0218	50.0273	43.0278	48.027	43.0223	38.0124	45.0296	36.012
1542	14.4637	43.0294	31.0143	45.0212	37.0139	29.0123	35.015	43.0173	39.0303	33.0173	32.004	41.0119	32.0092	41.0234
1543	14.4737	38.0116	36.0159	50.0286	37.0263	49.032	39.0257	35.0086	42.0186	42.0201	48.0164	33.0175	36.0205	36.0243
1544	14.4837	38.0195	37.0172	45.0208	37.0122	39.0264	48.0342	36.0098	41.0119	37.0154	40.0127	42.0238	40.0236	37.0201
1545	14.4937	37.0254	41.0149	34.0129	31.0086	28.0161	43.0286	32.0101	37.0092	39.0154	39.0208	41.0238	39.0233	30.0229
1546	14.5037	37.0181	45.0155	31.0108	39.026	49.0312	45.0252	45.0282	42.0181	46.0217	41.0296	48.0359	39.0173	41.0206
1547	14.5137	45.0256	30.0118	47.0288	34.0195	37.0212	51.0334	22.0141	44.0242	35.0175	30.0195	41.0198	35.0158	36.0164
1548	14.5237	39.0229	39.0214	31.024	37.0217	48.0345	42.0152	49.0344	34.0224	37.0173	32.0183	34.0213	24.0009	38.0098
1549	14.5337	36.0162	39.0231	40.0248	44.0318	29.0143	37.0145	39.0239	38.0179	40.0268	30.0139	36.0252	42.0087	37.016
1550	14.5437	40.0193	28.0146	38.0154	27.0135	37.0207	40.0246	40.0234	44.0265	38.0229	41.0211	52.0255	36.0094	36.0175
1551	14.5537	39.0205	41.0204	38.016	34.014	48.0325	36.0172	36.0163	26.0168	44.0261	39.0162	43.0186	40.0183	39.02
1552	14.5637	27.0077	27.0036	34.0075	35.0142	44.0223	42.0228	43.0274	37.0199	42.0214	30.0149	34.0152	39.0268	35.0188
1553	14.5737	42.03	48.0294	31.0175	37.0165	34.0105	38.0136	35.0134	41.0237	36.0178	31.0083	35.0096	48.0369	38.0222
1554	14.5837	27.0157	41.0281	40.0264	36.0203	38.0203	44.0231	36.0158	45.0245	37.0105	42.0151	32.0127	34.0281	28.0209
1555	14.5937	46.0226	28.0184	39.0272	33.0225	42.0169	38.0195	48.0268	40.017	47.0178	34.0184	44.03	36.019	31.0191
1556	14.6037	34.0113	35.025	31.0189	34.0212	45.0174	41.0186	58.0345	31.0029	35.0175	31.0133	45.0255	41.0254	28.0108
1557	14.6137	40.0218	33.0183	43.0206	45.027	48.0251	34.0108	37.0165	41.0059	36.0202	31.014	35.0108	34.0236	33.0153
1558	14.6237	28.0158	33.0095	37.0167	41.0278	31.0102	42.0154	40.0236	35.0076	47.0331	34.0238	30.0095	37.0181	28.9989
1559	14.6337	30.0144	34.0116	34.0121	47.0205	25.009	48.0245	43.0284	30.0108	24.0178	36.0274	30.0073	40.0229	34.007
1560	14.6437	32.0222	37.0145	37.0053	44.0184	37.0278	52.0315	37.0144	43.0178	33.0154	44.0278	43.0277	35.0172	43.0208
1561	14.6537	29.0101	34.0146	37.0179	48.0299	34.0151	41.0207	42.0152	37.0243	35.0138	39.027	40.0313	47.0228	47.0267
1562	14.6637	32.0133	37.0191	41.0267	37.0149	38.0171	37.0237	40.0176	33.0151	30.0134	28.0032	40.0295	32.0085	27.0185
1563	14.6737	26.0008	44.0269	49.0296	46.0242	40.0166	36.017	44.02	39.0219	42.0241	25.0019	38.0297	32.0084	28.0162
1564	14.6837	38.0147	32.0095	44.0283	39.0253	27.002	38.0217	37.018	33.0109	41.0235	29.0143	29.0118	40.0192	37.0142
1565	14.6937	30.0141	29.0129	31.0231	40.0217	27.0109	38.0253	39.0219	40.0041	38.0231	29.0132	32.0115	49.0367	41.0173
1566	14.7037	32.0165	34.017	35.0233	30.0091	46.0352	36.0179	30.0161	43.0204	30.0126	40.0157	32.0099	36.0208	45.0181
1567	14.7137	28.0125	30.0071	36.0216	30.0172	26.0144	35.0177	39.0188	44.0179	29.0072	36.015	24.0036	30.0126	38.0206
1568	14.7237	36.0232	41.0197	30.0152	31.0255	36.0235	39.0154	32.0183	35.0119	38.0121	40.0271	30.0127	27.01	35.0193
1569	14.7337	34.0244	24.0103	30.0141	37.0267	25.0061	35.0091	45.0251	41.0282	31.0073	33.0203	38.011	30.0139	39.017
1570	14.7437	31.017	36.021	34.0118	29.0129	34.017	29.0107	36.014	38.0292	27.0107	37.0251	42.0271	33.0147	45.0339
1571	14.7537	35.0114	22.9991	43.0208	38.0218	35.0171	48.0267	38.0154	31.0287	30.0228	29.0165	28.0186	46.0291	35.0166
1572	14.7637	39.017	36.0171	37.0125	32.0167	30.0138	29.0156	33.0178	35.0252	36.0263	37.0174	28.0062	29.0169	27.0108
1573	14.7737	30.0088	28.0111	39.0143	39.0194	35.0223	27.0101	26.0132	41.0236	40.0254	33.0126	41.0226	34.0252	44.0347
1574	14.7837	36.0129	41.0142	31.0142	37.0191	32.0142	33.0129	56.0432	32.0135	34.0165	38.0174	37.0166	37.0248	35.0219
1575	14.7937	34.0177	39.0255	24.0108	21.0014	31.0175	26.0073	48.0327	42.0149	32.009	37.0163	22.0073	33.0171	27.0142
1576	14.8037	35.0231	27.0183	38.0277	32.0179	26.0123	28.0011	33.0191	46.0182	43.0214	25.0088	30.0164	31.0134	28.016
1577	14.8137	40.029	32.0188	27.0149	38.0306	39.0204	32.0159	38.0174	24.0115	33.0087	49.0328	28.0104	35.0141	28.0113
1578	14.8237	32.0179	30.012	29.0143	27.0107	35.0132	41.0261	36.0165	30.0172	42.0149	28.0166	26.0182	42.0278	31.0122
1579	14.8337	31.0088	30.0175	30.0115	28.0119	32.014	36.0224	29.0108	32.017	46.0273	44.0242	30.0182	36.0199	20.0067
1580	14.8437	25.0119	30.0144	34.0148	39.0152	32.0225	29.0117	41.0255	36.0244	27.0103	32.0178	38.0202	28.0063	26.0159
1581	14.8537	29.0177	39.019	33.0134	36.0157	17.0043	39.019	35.0121	42.0227	34.0235	35.0146	37.0189	26.0082	40.0226
1582	14.8637	32.0167	23.0103	33.0158	28.0113	25.0155	48.0382	38.0153	38.0109	32.0264	35.0166	26.0093	26.0075	40.0241
1583	14.8737	31.0165	35.0152	40.0211	26.014	27.0151	41.0276	28.0061	33.0112	32.0222	19.0054	29.0128	37.0236	39.023
1584	14.8837	36.0226	29.0109	41.0253	25.0145	29.0066	21.0064	28.0059	38.0198	33.0195	26.0152	37.0269	36.0213	36.0229
1585	14.8937	33.0206	29.0226	33.0119	33.0146	35.0218	41.021	32.0153	29.0159	28.0071	23.0118	24.0123	29.0115	29.0214
1586	14.9037	34.0229	35.0296	29.0025	41.0224	36.0242	23.0011	41.0285	32.0233	35.0094	41.0245	40.0275	20.0082	36.024
1587	14.9137	18.009	33.0207	25.0085	35.0183	24.0143	35.0139	36.0219	31.0242	22.0025	33.0194	27.0162	37.0205	33.0212
1588	14.9237	28.0103	34.0199	34.0209	31.0213	32.0118	28.012	42.0352	27.0155	33.0073	34.0204	29.0117	38.0149	23.0107
1589	14.9337	29.0063	27.0102	32.0175	42.0279	43.0215	40.0258	39.0226	32.0147	29.0025	26.0128	28.0106	36.0168	30.02
1590	14.9437	44.0272	35.0186	30.0239	36.0212	37.0172	51.0261	30.0064	30.0086	34.0217	39.0269	37.0127	38.0263	31.0092
1591	14.9537	33.0211	31.0192	29.0188	20.0062	31.0166	40.017	38.018	31.0153	26.0181	25.0104	26.007	35.0224	21.0054
1592	14.9637	37.029	39.0209	30.0149	33.0119	34.0249	44.0282	34.0085	33.0161	32.022	37.023	31.0173	32.0271	30.0109
1593	14.9737	45.0317	31.0169	36.0136	23.0026	32.0207	25.0099	25.0102	38.0231	29.0163	33.0171	34.0232	32.0193	25.0019
1594	14.9837	39.0183	19.0072	34.0155	27.0159	37.0227	26.0145	37.0277	40.0242	36.0165	32.0133	25.0183	33.0131	39.0259
1595	14.9937	29.0106	30.0139	30.0161	43.0266	32.0199	33.0219	37.0198	30.0109	33.0149	29.0116	25.0107	30.0116	30.0193
1596	15.0037	30.0126	28.0073	22.0108	45.0281	28.0126	33.0195	39.0224	37.0183	38.0207	23.0154	42.0251	24.0108	34.0263
1597	15.0137	25.0075	32.0135	22.0063	22.0062	32.0095	31.0174	44.0301	29.0152	29.0165	29.0186	19.0095	30.016	22.0094
1598	15.0237	32.0167	41.0238	29.0133	33.0157	29.0167	41.0273	34.021	46.0335	29.0151	33.0225	37.0181	30.0186	26.0141
1599	15.0337	28.0133	30.0174	34.0209	23.0081	20.0076	28.0174	28.0159	37.0235	35.0189	32.0277	30.0118	35.0185	27.012
1600	15.0437	24.011	30.0258	38.0313	28.0159	30.0179	20.0083	29.0142	34.019	45.0308	24.0128	38.0265	42.0216	28.0074
1601	15.0537	28.0193	23.0157	24.0192	33.0183	29.009	30.0166	30.0127	34.0128	34.0196	35.0153	31.0242	28.013	30.0052
1602	15.0637	29.0175	23.0181	29.0154	27.0151	27.0089	27.0086	35.0215	24.0086	27.0145	24.0076	34.0246	23.0119	35.0156
1603	15.0737	33.0155	32.0197	40.0275	21.0109	29.0104	39.0234	22.0107	40.0264	35.026	44.0174	28.0164	39.0223	24.0043
1604	15.0837	34.0217	37.0141	35.0182	23.0066	24.0157	34.0179	40.0251	36.0167	39.025	36.0121	22.0081	38.0256	31.0134
1605	15.0937	35.0219	20.0062	31.0069	30.0126	31.0156	24.0108	44.0278	29.015	33.01	31.0193	16.0035	27.0148	35.0221
1606	15.1037	30.0134	29.0149	37.0211	31.016	23.0091	24.0157	34.0121	20.0104	35.0136	26.007	31.0235	34.015	24.0155
1607	15.1137	25.0125	34.0183	18.0029	28.0167	23.0143	27.002	30.0057	36.0169	28.0107	29.0132	27.0113	27.0151	27.0118
1608	15.1237	34.0216	17.0052	23.0062	25.0131	40.0292	30.0111	26.0086	36.0249	32.023	26.0133	24.0118	24.0137	24.0174
1609	15.1337	30.0183	33.0183	19.0163	34.0172	36.0295	35.0182	30.0198	31.0237	31.0194	26.0051	31.0204	34.0195	29.0166
1610	15.1437	37.0233	30.0127	34.0188	40.0256	32.0205	38.0231	28.0234	41.0202	29.0184	30.0087	39.0214	24.0158	40.022
1611	15.1537	23.01	28.0169	27.0165	27.0088	25.0067	40.0266	33.0255	20.0072	27.0145	32.0216	43.0286	27.0184	27.0135
1612	15.1637	28.018	20.0053	29.0219	29.0091	35.0202	34.0234	39.0326	24.0092	38.0256	23.0078	30.0152	31.0173	28.0128
1613	15.1737	18.0031	30.0235	26.0067	29.0206	21.0075	34.0233	22.0077	23.0099	26.0167	17.0033	26.0143	30.0167	37.0193
1614	15.1837	27.015	36.0324	34.0129	26.015	26.0121	38.0256	34.0088	23.0079	28.0132	31.0215	31.0213	30.0155	31.0175
1615	15.1937	21.0136	25.0102	34.0162	30.0209	26.0176	31.0176	23.0038	35.0095	32.0173	23.0145	16.0026	37.0243	29.0177
1616	15.2037	20.0086	33.0147	35.0194	31.0208	27.0198	31.0185	27.0117	24.008	26.0059	27.0098	32.0156	32.0241	27.0147
1617	15.2137	24.0091	18.9992	33.0195	33.0213	29.0252	27.016	17.0102	39.0142	26.0027	23.0077	34.017	33.0239	30.0146
1618	15.2237	25.0176	32.0108	32.0198	23.0098	24.0101	33.013	26.0132	43.0252	28.0147	20.0119	21.0055	24.0168	37.0223
1619	15.2337	26.0196	35.0261	32.0223	21.0104	27.0075	36.0209	35.0207	33.0214	25.0161	29.0184	47.033	29.0211	26.008
1620	15.2437	30.016	28.017	27.0141	20.0079	26.0106	30.0211	30.0192	29.0139	37.0241	29.0203	30.0164	20.0047	21.0028
1621	15.2537	23.0061	22.0147	23.0129	20.0068	29.018	32.0204	33.0186	29.0172	34.0265	24.0156	29.019	26.0085	30.0132
1622	15.2637	26.0105	24.0178	30.0173	32.0203	36.0225	31.0227	29.0165	30.0174	30.0229	39.0232	32.0216	19.0027	34.0205
1623	15.2737	20.0059	30.0157	28.0179	25.0085	25.0123	30.021	28.0135	29.0197	28.0155	14.9975	27.0097	33.019	30.0162
1624	15.2837	25.0186	23.0073	29.0151	18.0052	22.0129	22.0101	27.0015	32.021	23.0078	29.016	24.0077	29.0183	28.0194
1625	15.2937	32.0236	32.0175	21.0078	22.014	21.0126	27.0049	31.0108	24.0153	26.0034	21.0112	30.0167	33.0271	32.0242
1626	15.3037	26.0116	28.0117	25.0147	26.0129	39.0249	29.007	29.0189	32.017	21.0015	34.0207	20.0048	31.0233	32.0203
1627	15.3137	28.0146	27.0072	24.0143	25.0155	22.0067	26.0083	34.0236	28.0095	22.0094	26.0152	23.0164	37.0247	26.0181
1628	15.3237	27.0167	25.0113	24.0131	35.0216	22.0118	29.0208	25.0175	29.0182	29.0194	30.0207	26.0156	32.0199	31.0204
1629	15.3337	16.0013	20.0031	37.0241	31.0166	19.0054	31.0215	24.0153	17.0049	28.0167	31.0177	24.0109	22.0107	20.0079
1630	15.3437	21.0086	37.0264	34.0172	37.0258	20.012	38.0224	32.0184	22.0062	23.0143	35.0211	27.0165	23.008	24.9997
1631	15.3537	22.0074	24.0102	34.0168	34.0233	28.0179	28.0152	26.0167	25.0157	31.0214	22.0024	26.0201	33.0199	31.0066
1632	15.3637	29.0147	32.0201	22.0076	25.0158	27.0104	25.0121	31.0184	20.0107	26.0176	25.008	22.0066	22.0115	32.0179
1633	15.3737	32.0175	28.0166	25.015	22.0132	29.0146	15.0013	41.0213	25.0161	31.0178	19.0074	29.0151	42.0205	31.0218
1634	15.3837	34.0239	19.011	26.0145	23.0175	27.0175	31.0211	36.0215	20.0103	18.0067	23.0067	26.014	18.0076	21.0137
1635	15.3937	31.0221	17.0104	26.0147	20.0103	25.0136	27.0153	26.007	21.0157	30.0216	22.0093	24.0079	28.0194	34.0226
1636	15.4037	30.015	31.0203	21.0143	16.0017	17.0037	21.008	24.0047	22.016	11.0022	25.0156	20.006	17.0019	15.0084
1637	15.4137	29.0164	32.0199	30.021	22.0115	24.009	28.0169	29.0125	37.0159	32.018	29.0204	28.0156	31.021	34.0223
1638	15.4237	18.0081	30.0192	25.0168	32.01	23.0104	32.0191	32.0126	29.0203	20.0088	33.0289	26.0184	33.0255	29.0207
1639	15.4337	32.0171	27.0197	33.0197	23.0055	21.01	30.0174	24.0045	24.018	23.0131	30.0225	26.0158	28.0186	16.0006
1640	15.4437	28.0116	19.0075	28.016	24.0188	17.0121	32.0148	26.015	35.0152	22.0071	21.0147	21.0124	18.0075	25.0072
1641	15.4537	35.0263	34.018	19.0087	24.015	25.0163	23.0107	27.0188	31.0147	34.0227	28.0204	19.0124	19.0073	16.003
1642	15.4637	21.0066	19.0082	26.0146	25.0191	27.0155	30.0172	31.0225	22.0078	28.0164	32.0183	31.0149	32.0244	27.0165
1643	15.4737	20.0061	18.0049	21.0095	25.0153	29.013	23.009	27.0174	19.0039	31.0135	22.0022	25.0171	25.0168	29.0197
1644	15.4837	33.0236	21.0062	15.0015	22.0035	23.0099	28.0165	32.0248	39.0239	25.0082	23.0035	28.0145	25.0113	30.0203
1645	15.4937	29.0194	28.0159	33.0188	25.014	19.0022	19.0079	23.0078	22.0147	34.0212	23.0073	18.0093	24.0129	27.0136
1646	15.5037	23.0082	34.0231	23.0111	24.0092	18.0111	29.015	19.0066	31.0221	33.0198	22.0101	23.0152	22.0131	33.0187
1647	15.5137	23.0082	23.0046	23.014	20.0046	22.0143	28.0174	29.0175	20.0122	24.0131	29.0176	20.0105	21.0162	24.0072
1648	15.5237	17.0067	23.0093	33.0209	25.0133	28.0139	29.0164	33.0216	35.0192	32.0248	22.0189	25.0093	23.0057	23.0088
1649	15.5337	18.0064	30.0204	31.0182	20.0083	29.0221	30.0217	21.0111	27.0119	19.0089	22.0159	28.0147	28.0077	31.0213
1650	15.5437	25.0077	17.0085	25.0158	32.0201	21.0144	23.0163	28.0158	31.0152	33.0184	23.0139	31.0211	28.0149	26.0176
1651	15.5537	23.0083	29.0219	15.0034	16.005	21.0117	34.0237	22.0055	24.009	27.0155	31.0231	15.0038	22.0129	30.0219
1652	15.5637	21.0153	22.0149	16.0004	24.0124	24.0165	22.0123	29.0147	25.0167	20.0117	16.005	25.0134	28.0204	19.0109
1653	15.5737	22.0086	19.0128	17.0104	21.0106	27.0179	24.0132	29.0183	27.0155	24.011	26.0167	23.0135	20.0116	18.0078
1654	15.5837	35.0247	26.0172	29.0149	28.0166	25.015	30.0205	26.0169	28.0188	31.0219	21.012	27.0141	27.013	26.0158
1655	15.5937	30.0215	16.006	26.0133	21.0127	11.0037	23.0104	23.0201	28.0165	23.0146	33.0227	19.0091	18.0053	21.0078
1656	15.6037	35.0259	26.0164	33.0183	21.0109	18.0037	21.0066	17.0066	21.0082	26.0108	28.0132	22.0095	15.0046	25.0099
1657	15.6137	16.0023	25.0107	19.0089	21.0069	16.0041	24.0102	29.0175	24.0136	18.0099	16.0062	22.0095	28.0143	22.0112
1658	15.6237	25.0117	19.0061	25.0137	29.0116	27.0127	29.0181	29.0075	24.0079	36.0181	22.0149	22.0154	22.0142	20.0117
1659	15.6337	29.0195	24.013	22.0109	22.0104	28.016	21.0118	22.0055	29.0109	24.0077	23.0139	21.0175	15.0097	26.0095
1660	15.6437	20.0104	31.0183	24.0121	22.0107	26.0158	32.027	26.016	32.0169	24.0113	25.0153	17.0125	28.0158	21.0053
1661	15.6537	20.0103	24.0137	26.0162	18.0085	13.0091	25.0161	28.0142	19.0057	20.0118	18.0083	31.0251	19.0089	20.0084
1662	15.6637	26.0161	23.0174	18.0092	18.014	19.0107	23.0134	21.0153	26.0175	23.0151	28.0162	29.0213	15.0051	28.0175
1663	15.6737	24.0163	17.0088	21.013	21.0128	18.0101	22.0158	26.015	30.0241	20.0106	25.0138	14.0003	22.0078	28.021
1664	15.6837	31.0216	20.0081	14.0083	19.008	21.0093	25.0145	28.0146	23.0145	26.0166	23.0142	22.0039	23.0112	20.0131
1665	15.6937	22.0156	19.0103	24.0164	26.0159	16.0066	22.0041	40.021	25.0156	23.0148	16.0082	26.0165	30.0208	19.0126
1666	15.7037	28.0215	16.0065	17.0092	26.0171	14.0018	29.0157	25.0135	19.0121	30.0209	23.0114	19.003	30.0198	26.0158
1667	15.7137	24.0139	25.0123	21.0137	25.0145	17.0061	27.011	32.0216	30.0164	24.0195	14.0058	25.0075	31.0228	18.0059
1668	15.7237	19.0096	21.0144	19.0037	19.0113	23.011	18.0025	25.021	26.0179	24.0182	20.0148	15.0079	23.0168	31.0184
1669	15.7337	22.0156	19.0119	28.0138	22.0168	22.0141	25.0113	32.0269	31.0266	20.0155	30.0232	24.017	21.0156	21.0111
1670	15.7437	22.0189	23.0101	26.013	23.0153	22.0175	23.0098	30.0185	29.0138	20.0148	24.0163	18.0113	23.0176	24.014
1671	15.7537	21.0104	30.0201	24.0095	23.0173	21.0134	34.0265	19.0092	27.014	22.0063	25.0181	17.0141	17.0086	22.0143
1672	15.7637	26.0188	17.006	12.0064	30.0216	24.0164	30.0221	21.0116	38.0295	28.0133	20.0151	19.0133	27.0158	25.0152
1673	15.7737	21.0109	31.018	21.014	21.0138	24.017	18.0098	22.0064	29.0165	18.9978	18.0069	26.0123	20.0093	29.0233
1674	15.7837	23.0085	23.0084	17.0047	20.0126	22.0151	38.0306	27.0117	18.0042	27.0114	31.017	20.0096	24.0099	25.0174
1675	15.7937	19.0131	19.0085	21.0099	13.0039	26.0166	30.0188	24.0122	27.0157	20.0044	23.0132	23.0101	22.0135	17.0078
1676	15.8037	27.0127	26.0194	25.0086	30.011	22.0126	27.0091	24.0108	20.0032	24.0151	24.0156	16.0086	22.0127	24.0194
1677	15.8137	26.0089	19.0125	25.0142	27.0054	22.0123	26.0159	20.006	22.0077	21.0199	15.0044	19.0147	26.0184	25.0177
1678	15.8237	11.0066	19.007	22.0121	23.0118	17.0056	25.0118	25.0207	26.0119	20.0144	25.0146	18.0119	22.0144	18.0072
1679	15.8337	19.0113	15.0077	24.0144	24.0152	22.0068	22.013	32.0225	23.0145	21.0141	19.0158	20.0115	18.0088	23.0108
1680	15.8437	21.0112	23.0148	20.0101	20.0069	13.0044	19.0096	24.0176	19.0139	18.0037	25.0173	14.001	24.0144	26.0152
1681	15.8537	21.012	9.99854	20.005	26.0184	23.016	17.0118	25.021	27.0173	21.0006	22.0138	25.0115	21.0095	12.9984
1682	15.8637	22.0149	18.0119	16.0095	24.0201	22.0177	31.0197	24.0113	22.012	25.0061	18.011	24.01	19.0137	17.0119
1683	15.8737	21.0179	26.0213	20.0135	17.0126	31.0252	16.0076	18.0108	25.0175	14.0016	26.012	10.0011	14.0075	14.0134
1684	15.8837	26.0169	17.0084	22.0193	18.0132	18.0107	21.015	25.0206	22.0155	13.0029	26.0098	33.0223	24.0182	23.0159
1685	15.8937	30.0228	21.0139	15.0096	18.0059	16.0059	19.0086	34.021	25.0119	25.0209	21.0122	18.0125	14.0059	14.0103
1686	15.9037	18.0123	16.0126	22.0086	22.0109	26.0159	23.0139	13.003	28.0189	18.0102	20.0146	14.0028	13.0032	17.0064
1687	15.9137	21.0118	17.0104	20.0067	27.0163	13.0087	24.0093	20.0101	19.0138	20.011	26.0194	28.0209	27.0135	22.011
1688	15.9237	14.0044	11.0055	20.0001	19.0074	19.0138	23.0124	23.0091	12.0055	17.0102	24.0209	17.0141	18.0075	16.0038
1689	15.9337	15.0001	19.0125	26.0083	15.0113	24.0163	30.0191	18.0078	22.014	30.021	23.0152	18.0106	25.0143	19.0073
1690	15.9437	17.0014	15.0085	19.013	15.0131	13.0032	17.0067	20.0077	21.0082	15.0086	19.0132	17.0061	17.01	17.0071
1691	15.9537	21.0125	23.013	13.0114	16.0114	27.0131	24.02	33.0241	19.0037	16.0116	18.0094	17.0055	21.0134	22.0155
1692	15.9637	16.0093	19.0119	18.0136	16.0138	23.0149	25.0141	19.0135	20.0106	33.0252	24.0133	17.0096	13.0077	18.0124
1693	15.9737	16.0106	16.0047	16.015	27.0142	20.0085	11.9987	21.0085	15.0101	24.0163	24.0139	22.0176	21.0144	12.0091
1694	15.9837	26.0197	19.0108	9.00399	14.9994	13.0067	21.0135	28.018	25.0214	17.0109	9.00403	24.0144	25.0175	17.0097
1695	15.9937	19.0126	15.0078	9.99646	13.0041	19.0139	29.0239	22.0154	16.0121	22.0145	23.0161	20.0136	21.0166	21.0148
1696	16.0037	19.0089	4.99912	17.007	13.0047	24.0155	18.0073	17.0127	26.0209	10.0024	19.0121	20.011	22.0131	14.0101
1697	16.0137	17.0085	19.0165	20.0138	15.0095	16.0095	23.015	23.0116	13.0079	20.0096	18.0114	18.0056	19.0118	20.0075
1698	16.0237	17.0112	13.0075	24.0152	18.0115	22.0184	19.0107	26.0121	20.0121	21.0119	9.00347	14.0077	20.0109	22.0103
1699	16.0337	20.0116	15.0048	22.0168	13.0073	20.0092	27.0128	17.0027	24.013	24.0146	17.0082	20.015	22.0107	20.0125
1700	16.0437	14.0066	17.0118	32.0209	18.0128	14.0051	13.0005	18.0079	15.0049	26.0153	18.0092	23.0145	16.01	16.0052
1701	16.0537	21.0117	17.0132	25.0158	18.0085	17.0118	16.0075	16.0011	27.0194	23.0148	13.0043	16.0076	24.0158	15.0084
1702	16.0637	14.0076	19.0144	17.0083	17.0128	17.0099	15.011	29.0194	14.0059	19.0147	23.0133	18.0063	14.0044	14.0096
1703	16.0737	22.0159	19.0106	23.0142	11.0043	20.0165	20.0193	20.0164	21.0143	13.0059	22.0171	15.0087	14.0082	21.0159
1704	16.0837	17.0114	17.0089	14.0053	21.0169	18.0122	31.0245	18.013	21.0136	9.00467	17.0136	16.0091	18.0103	16.0092
1705	16.0937	21.0153	18.0063	20.014	17.0104	13.0061	15.0095	25.0187	19.007	21.0121	19.0164	19.0154	13.0038	14.0026
1706	16.1037	14.0052	14.0016	22.0154	22.0114	23.0152	10.0031	18.0097	22.0086	25.017	16.0115	19.014	14.0099	24.0125
1707	16.1137	13.0037	24.013	20.0091	23.0122	16.0076	23.015	22.0123	21.0136	26.0188	18.0089	15.0092	11.005	18.0118
1708	16.1237	21.0117	9.00611	17.0117	15.0061	18.0092	16.0081	17.0101	26.022	18.0075	17.0076	19.0112	15.0128	20.0112
1709	16.1337	19.0115	16.0151	19.0157	13.0091	12.0025	16.008	18.0145	21.0189	13.0056	11.0013	19.0084	17.0178	22.0152
1710	16.1437	8.99947	15.012	21.0108	19.0128	15.0064	19.0098	27.0217	12.0073	22.0169	17.003	20.0137	22.0162	18.015
1711	16.1537	12.0038	20.0142	17.0116	13.0068	11.0016	18.0092	19.0114	13.0045	24.0084	15.0046	15.0127	21.0115	20.0124
1712	16.1637	21.0152	18.0124	22.0167	15.0052	17.0104	18.0069	5.9977	22.0156	19.0104	14.0068	19.0103	16.0073	14.0065
1713	16.1737	18.0058	20.0107	23.0121	13.0043	15.011	26.0151	18.0085	22.0133	15.0091	16.0151	18.01	12.0003	17.0079
1714	16.1837	22.0124	14.0065	18.0126	17.0129	12.0085	23.0183	18.0039	21.0075	16.0105	19.0171	14.0101	24.0124	19.0088
1715	16.1937	20.0165	16.0138	19.0125	19.0117	14.0113	18.0135	17.0071	13.0064	19.0174	16.01	16.0062	20.0138	19.0122
1716	16.2037	16.0109	24.0168	19.0102	18.0116	13.0109	21.0105	18.0117	16.015	19.0119	17.0116	23.0085	12.0073	19.0141
1717	16.2137	12.0078	15.0097	22.0135	18.0123	16.0102	18.0095	20.0121	9.00175	14.0066	24.0161	23.0164	23.0183	14.0054
1718	16.2237	27.0239	19.0128	16.0055	7.00399	12.0046	13.0076	21.0126	25.019	20.0131	24.015	10.9999	12.0085	12.0055
1719	16.2337	13.0092	16.0055	20.0114	26.0169	10.003	15.0102	21.0117	22.0184	18.0079	21.0115	16.0052	19.0098	19.0134
1720	16.2437	12.0079	24.0154	18.0132	16.0112	12.0039	14.0048	18.0112	23.0108	20.01	14.0053	15.0102	15.0104	6.00115
1721	16.2537	18.0107	23.0198	20.0155	10.9992	15.0049	18.0114	14.0085	16.0088	19.0147	12.0068	13.0039	22.0107	22.0154
1722	16.2637	17.0097	15.0124	15.0103	14.0036	13.0041	13.0068	10.0043	16.0066	15.0099	14.005	21.0149	15.0077	14.0126
1723	16.2737	14.0061	17.0142	8.00335	15.008	11.006	25.0196	15.0107	11.9991	19.0127	15.0075	9.00676	21.0163	26.0241
1724	16.2837	16.0094	14.0122	16.0096	11.0095	15.0127	17.0141	15.0073	22.0123	11.0071	17.0111	13.0075	26.0185	12.0068
1725	16.2937	17.0114	14.0082	20.0174	13.011	14.0093	13.0063	15.0066	14.0116	18.0058	17.0087	23.0185	19.0129	16.0076
1726	16.3037	17.0126	18.0129	17.0141	17.0113	14.009	18.0136	17.0095	11.0081	16.0082	18.0098	18.0132	18.0138	16.008
1727	16.3137	18.0159	20.0095	22.0185	17.0125	20.0122	18.0165	12.0036	19.0131	18.0119	12.0064	16.0096	9.00561	16.0067
1728	16.3237	8.00358	13.0048	9.00335	16.0108	20.0111	24.0178	21.0105	17.0118	14.0081	22.0165	23.0139	12.0102	15.0109
1729	16.3337	13.0092	12.0084	15.0089	12.0011	14.0082	16.0074	15.0075	19.0111	23.0165	20.0133	16.0054	8.0068	9.00903
1730	16.3437	21.0153	11.007	12.0076	12.0034	22.0188	17.0111	18.0057	19.01	21.0171	11.0075	13.0038	19.014	15.0136
1731	16.3537	18.0126	12.0104	16.0078	14.0087	21.0154	20.0122	19.0136	26.0192	14.0033	17.0112	17.0085	11.0072	17.0125
1732	16.3637	14.0107	15.0064	19.0139	16.01	19.0094	21.0137	19.0129	28.0171	15.0043	15.0073	21.0133	10.0059	15.0063
1733	16.3737	10.9996	21.014	15.01	11.0083	19.0146	22.0155	14.007	21.0135	12.0042	12.0043	16.0086	18.0119	26.0144
1734	16.3837	18.0104	17.0116	19.0099	24.0209	16.0139	18.0101	14.0073	17.0137	9.00336	9.0004	19.0169	14.0096	19.0128
1735	16.3937	9.00642	19.0126	26.0123	17.0123	10.006	16.0075	22.0149	26.0189	19.0111	15.0107	11.0073	16.0076	19.0111
1736	16.4037	20.0146	15.0106	11.0068	14.0055	20.0152	18.0115	22.0128	13.0039	17.0096	10.0064	10.008	18.0126	17.0084
1737	16.4137	14.0101	17.0143	13.0073	20.0128	16.0102	12.0094	17.0079	21.0129	14.0103	26.0201	12.0085	20.0166	10.0041
1738	16.4237	24.0206	16.0091	17.0111	16.0129	20.0081	20.0107	20.0139	15.0097	15.0087	16.012	8.99856	20.0127	15.0096
1739	16.4337	15.0057	22.0175	14.0114	10.0076	20.0116	14.0068	15.0099	23.012	16.0134	11.0073	19.0115	16.0101	22.0186
1740	16.4437	13.0054	12.0073	8.00474	17.0138	13.0075	13.0041	17.0123	29.022	14.0134	14.0047	17.0116	9.00654	19.0154
1741	16.4537	15.0087	17.0108	13.0089	19.0157	9.00657	17.0081	14.0087	12.0065	16.0098	22.0107	17.0143	17.0116	20.0175
1742	16.4637	17.0126	22.0169	14.006	10.0035	14.0084	15.0086	20.0135	22.0188	18.0112	17.0115	16.0105	16.0128	12.0075
1743	16.4737	12.0094	17.0137	15.003	4.99433	12.0108	21.0143	10.0024	18.0157	21.015	10.0076	16.0104	15.0096	15.011
1744	16.4837	10.0106	13.0103	14.0082	12.0047	19.0192	21.0144	18.0081	12.0062	19.0096	13.0112	25.0185	12.0064	19.0152
1745	16.4937	15.0113	15.0076	19.0131	17.0074	12.0064	15.0125	17.0101	10.0034	14.0037	12.0091	9.00348	16.0125	7.00482
1746	16.5037	21.0134	23.0164	16.0116	13.0076	15.0071	19.009	19.0135	6.00074	8.00608	14.0114	11.0039	13.0086	19.0137
1747	16.5137	15.0096	13.0068	20.0184	11.0088	13.0096	13.0087	11.0037	14.0046	13.0087	17.0139	22.0166	12.0028	12.0055
1748	16.5237	17.0071	16.0115	19.0137	15.0111	12.0062	18.0119	14.0093	14.0068	16.0095	16.0089	14.0101	8.00091	8.00427
1749	16.5337	19.0149	23.0172	14.0101	15.008	18.0114	17.0105	10.007	15.0108	17.0127	16.0101	17.0117	12.0062	13.0089
1750	16.5437	14.0108	8.00359	14.0063	19.0125	10.0079	17.0099	15.0098	21.0153	19.0167	17.0089	11.0028	15.0079	11.0041
1751	16.5537	9.99995	11.0072	10.004	11.004	13.0111	25.0185	12.0071	19.0176	15.0096	14.0089	14.0094	16.0118	11.0071
1752	16.5637	10.0024	13.0082	15.0119	7.00173	15.0113	10.0059	20.0143	10.0077	20.0138	14.0082	17.014	17.0113	15.0115
1753	16.5737	15.0096	18.0131	14.011	18.0138	18.0116	13.0074	15.0105	15.013	20.0154	11.0054	6.00534	9.00605	15.0114
1754	16.5837	20.0134	10.0074	17.0131	13.0105	14.0087	12.0077	17.0046	15.0095	13.0093	18.0141	13.0077	15.0116	11.0077
1755	16.5937	8.00167	14.0082	15.0116	21.0166	7.99995	19.0116	12.005	11.0083	17.0112	10.0084	14.0089	20.0169	8.00385
1756	16.6037	10.0053	14.0097	18.015	14.0078	14.0081	17.0095	22.0164	17.0096	10.005	19.0155	15.0079	15.0131	15.0118
1757	16.6137	13.0079	10.0052	15.0042	15.0074	8.00415	5.99891	17.0114	21.0139	9.00381	13.0094	13.0091	16.0132	12.0046
1758	16.6237	13.009	18.0121	16.0104	10.0041	13.0102	14.0089	19.0141	15.0074	12.0053	13.0108	13.0063	10.0042	13.005
1759	16.6337	12.0086	14.0098	12.0058	11.0074	21.0181	14.0116	17.0141	14.0035	15.0066	9.00498	8.00316	16.0121	9.00659
1760	16.6437	11.0071	5.00243	20.0125	18.0153	8.00428	18.0116	15.0096	12.008	20.0112	12.0043	14.0041	16.0128	7.0017
1761	16.6537	9.00536	6.00495	21.0137	14.0129	11.0055	20.0174	12.0062	10.008	18.014	14.0069	11.0059	10.0069	13.0048
1762	16.6637	9.00649	13.0117	12.0076	14.0129	8.0007	16.0126	15.0105	8.00699	14.0119	11.0074	11.0089	14.0101	10.008
1763	16.6737	16.0089	13.0111	12.009	8.00217	20.0133	13.0075	6.00626	13.0095	22.0184	11.0079	15.012	18.0154	13.0091
1764	16.6837	19.0158	14.007	15.0098	14.0034	15.0104	12.0049	17.0128	15.0117	22.0202	12.0065	13.0115	15.0104	8.00326
1765	16.6937	11.0087	11.0047	6.00487	12.0048	15.0127	22.0175	19.013	18.0131	9.0025	10.0079	20.0155	9.00483	20.0144
1766	16.7037	10.0061	10.0052	12.0102	14.0097	10.0084	17.0129	15.0133	11.0015	10.0031	14.0127	14.0103	12.0087	10.0085
1767	16.7137	7.00357	17.0136	13.0106	18.0142	9.00615	11.0032	21.0125	15.0062	11.0062	9.00192	11.0048	3.99977	17.0162
1768	16.7237	14.01	11.0111	20.0159	17.0152	13.0097	14.0048	9.00124	11.0078	14.0061	14.0081	9.00149	15.0107	19.0132
1769	16.7337	18.0121	12.0088	12.0049	8.00314	12.0071	10.0054	9.00677	14.0114	17.0109	14.0096	9.0009	16.0098	8.00348
1770	16.7437	14.0074	13.0073	10.0041	15.0089	10.0067	11.0084	17.0116	17.0145	13.0113	13.009	16.013	15.0099	12.0072
1771	16.7537	13.0102	17.0132	9.00442	13.0092	14.0098	12.0069	14.0033	15.0121	13.0089	6.00275	11.0065	10.0075	8.00011
1772	16.7637	14.0093	13.0077	16.008	16.0129	20.0153	12.0104	11.0055	12.0084	10.0078	12.0095	6.9994	12.0088	17.0126
1773	16.7737	13.0073	12.0062	13.0075	13.0109	8.00613	11.0058	10.0047	9.00715	13.0099	10.0059	16.0108	10.0085	10.0081
1774	16.7837	14.0093	11.0077	10.0079	13.0092	13.0074	9.00209	11.0062	13.0073	13.0087	6.00417	14.0099	16.0115	15.012
1775	16.7937	11.0051	5.00552	5.0043	11.0056	9.00345	12.007	14.0072	14.0087	11.0077	13.0101	8.00584	15.0094	17.0167
1776	16.8037	8.0049	10.0086	8.00685	14.012	21.0167	11.0058	15.0117	18.0133	14.0101	16.0128	5.00167	12.0057	20.0179
1777	16.8137	12.0091	5.00354	14.0112	10.0082	13.0123	17.0109	11.0076	11.0058	11.0091	14.0089	9.00607	10.0048	13.0078
1778	16.8237	15.012	13.0052	9.00663	10.0085	15.0126	12.0083	12.0069	11.0065	7.00461	21.0154	12.0073	14.0094	18.0146
1779	16.8337	8.00714	18.0077	14.0069	16.0085	4.00232	14.0105	12.0089	16.0119	12.0073	17.0122	12.0092	9.00575	13.0072
1780	16.8437	11.0062	9.00299	18.0077	14.0057	16.0098	11.0085	12.0114	11.0055	20.0162	10.0016	10.0084	12.0062	12.0044
1781	16.8537	14.0066	12.0071	10.0049	12.0073	12.0056	8.00531	18.0153	11.007	15.0086	20.0146	5.0031	15.0099	9.00645
1782	16.8637	10.0041	12.008	14.0055	10.0039	9.00332	25.019	18.0091	17.0132	13.0075	12.0092	16.0135	8.00772	16.0115
1783	16.8737	10.0053	12.0108	14.0103	12.0068	8.00551	11.006	12.0031	7.00367	4.99981	14.0089	9.00458	10.0033	5.00046
1784	16.8837	10.0055	11.0102	4.00064	14.0111	5.00343	14.008	9.00528	8.00393	13.007	19.015	9.00612	12.0078	14.0107
1785	16.8937	11.0075	14.0113	18.0137	10.0088	12.0086	10.0054	7.00337	20.0131	10.0017	16.0143	14.011	7.00527	13.008
1786	16.9037	11.0088	9.00761	7.00629	16.0124	15.0116	12.0066	10.006	11.003	13.0068	6.99912	10.0072	8.00441	11.0057
1787	16.9137	8.00388	16.0103	8.00583	15.0119	8.0032	9.00256	5.00045	15.0092	10.0063	17.0101	14.0111	11.0054	13.0076
1788	16.9237	15.0121	4.00185	18.0109	5.00296	11.0079	10.0053	15.0124	11.0073	9.00547	12.0089	9.00768	10.0084	14.0096
1789	16.9337	7.00549	5.00426	15.0122	12.0087	12.0077	11.0093	20.0161	15.0081	13.0102	8.00422	9.00567	11.0096	11.0083
1790	16.9437	7.00188	15.0123	13.0106	7.00446	8.00566	11.0071	13.011	22.0181	11.0089	8.0062	14.0091	8.00474	11.011
1791	16.9537	12.0078	14.0092	11.006	11.0069	7.00594	9.00825	11.0081	11.009	18.0107	16.0126	13.0079	7.00489	12.0115
1792	16.9637	14.0117	16.0098	11.0069	9.00533	3.00369	9.0076	6.00436	22.0157	17.0126	12.0084	13.007	9.00887	14.0102
1793	16.9737	5.00092	14.0068	11.01	12.0089	16.0116	17.0129	15.008	10.0056	8.00545	7.00365	13.0088	7.00562	11.0045
1794	16.9837	6.00173	5.00158	8.00585	9.00535	15.0088	9.00463	13.0073	11.0061	9.00598	10.0072	10.007	7.00505	16.0096
1795	16.9937	12.0077	13.0059	13.0088	11.0075	10.0079	8.00364	11.0056	14.0112	13.01	7.00442	13.0107	14.01	14.0066
1796	17.0037	15.012	7.0043	8.0044	11.0091	7.00354	12.0071	12.0078	10.0091	8.00585	9.00785	8.00834	12.0054	13.0092
1797	17.0137	12.0093	9.00769	11.0055	9.00861	12.0076	8.00674	9.00727	13.0117	8.00688	13.0115	10.0067	13.0076	10.0093
1798	17.0237	11.0083	14.0093	7.00427	15.0092	12.0081	9.00928	13.0089	7.00416	11.0104	15.0095	15.0117	9.00182	12.0104
1799	17.0337	4.00305	13.0081	13.0103	10.0076	8.00627	10.0098	22.0166	10.0067	13.0087	8.00333	13.0118	9.00319	7.00635
1800	17.0437	10.0075	11.0097	11.0081	7.00489	8.00544	20.0161	13.0099	8.00105	19.0161	9.00641	10.0073	5.00244	9.0064
1801	17.0537	14.0105	13.0074	9.00571	12.0081	11.0099	16.0119	7.00551	14.0091	13.0085	12.0108	13.0071	9.00562	13.0094
1802	17.0637	11.008	17.0121	9.00731	7.00501	14.0135	13.0092	9.00678	14.0101	9.00209	11.0078	4.00069	10.0048	7.00095
1803	17.0737	8.00535	10.0076	10.0064	12.0103	8.00381	5.00108	9.00576	6.00448	7.99985	8.00226	13.0101	10.0088	9.00452
1804	17.0837	14.0103	16.0144	10.0068	10.0083	13.0096	11.0035	11.0068	12.01	12.0081	12.0095	11.0087	10.0093	10.0059
1805	17.0937	9.00687	5.00354	14.0112	7.00549	5.0036	14.0103	12.0082	13.0104	8.00595	11.0083	9.00674	12.0091	23.0171
1806	17.1037	14.0098	15.0119	12.0074	9.00811	11.0072	11.0088	8.00515	5.99945	8.0049	18.0139	5.00506	9.0083	16.0124
1807	17.1137	11.0073	8.00445	11.0074	8.00572	15.0115	11.0082	12.0069	10.005	7.00582	11.0082	16.0131	10.0098	8.00701
1808	17.1237	12.0079	11.0072	7.00546	9.00595	11.01	12.0095	16.0116	8.00401	12.0102	9.00748	9.00806	17.0123	7.00495
1809	17.1337	7.00607	6.00279	11.0052	6.00327	7.00416	7.00325	11.008	9.00447	9.00639	14.0118	10.0082	6.00358	9.00598
1810	17.1437	9.00689	7.00378	10.0047	10.0089	10.009	12.0074	18.0151	4.00367	6.00129	10.0082	13.009	8.00633	13.0106
1811	17.1537	14.0114	10.0068	6.00096	12.0106	12.0121	12.0075	14.0101	8.0082	10.0079	8.00458	11.0074	15.0114	7.00243
1812	17.1637	9.0073	10.007	8.00431	7.00401	13.0123	9.00645	13.0095	19.0168	11.0083	7.00493	10.008	6.00463	10.0067
1813	17.1737	10.006	8.0064	7.00572	19.0148	10.0086	11.0074	16.0132	3.00122	10.005	4.00109	6.00167	6.00542	5.00397
1814	17.1837	12.0079	6.00618	12.01	12.0086	10.0053	10.0061	16.0124	7.00513	9.00682	10.0073	10.0049	8.0055	16.0147
1815	17.1937	13.0103	12.0107	9.00812	3.99923	4.99907	15.0094	8.00595	17.0119	14.0125	6.00457	8.00277	11.0086	13.0103
1816	17.2037	5.00383	12.0099	9.00946	10.0059	10.005	9.00632	9.00635	11.0052	7.00487	7.00453	6.00362	10.0052	11.0099
1817	17.2137	16.0145	9.00711	9.00527	6.00244	9.00586	11.0099	8.00599	12.01	11.0089	11.0068	14.009	2.99824	8.0057
1818	17.2237	11.0098	13.0084	10.0059	12.0083	14.0106	12.0076	10.008	12.0105	14.0097	16.012	4.00297	8.00317	9.00535
1819	17.2337	7.00491	12.0074	13.0081	16.0137	9.00758	9.00692	5.00358	12.0099	13.0079	13.0104	14.0125	14.0122	9.00551
1820	17.2437	9.00684	9.00633	10.0039	6.00429	14.0125	10.0068	15.0125	7.00595	9.0049	11.0092	5.00409	9.00663	12.0101
1821	17.2537	15.0102	8.00692	10.005	14.0113	2.99745	11.0092	9.00769	9.00454	11.0069	9.00768	8.00496	7.00672	10.0073
1822	17.2637	12.0095	17.0144	8.00517	12.0099	9.00431	8.00769	10.0074	8.00387	9.00803	10.0074	9.0069	3.00415	14.0125
1823	17.2737	8.00555	9.00832	11.0092	10.0071	12.0094	11.0075	8.00667	14.0112	6.00666	3.00085	14.0123	18.016	10.0088
1824	17.2837	11.0068	7.007	10.01	11.0063	4.00143	5.00097	9.00772	11.0093	11.0079	8.00595	9.00769	15.0086	7.00518
1825	17.2937	15.0128	8.00685	8.00664	9.0074	7.00506	7.0048	10.0072	12.0095	11.0057	8.00405	7.00495	9.00336	8.00683
1826	17.3037	11.0094	6.00541	12.0078	11.0105	8.00688	9.00583	14.0085	12.0111	9.00413	6.00353	11.0067	7.00291	8.00558
1827	17.3137	4.00378	8.0075	14.0108	10.0087	7.00583	9.00745	10.0071	6.0043	7.00227	11.009	10.0071	7.00421	9.00556
1828	17.3237	15.012	6.0045	4.00054	10.0087	8.00655	9.00806	9.00808	12.0085	12.0088	5.0017	8.00716	10.0071	9.00753
1829	17.3337	6.00326	8.00577	14.0094	10.0094	8.00741	6.00377	9.00454	8.00281	7.00599	8.00663	10.0045	12.0101	8.0076
1830	17.3437	8.00674	9.00487	9.00695	7.00375	7.00563	11.0084	3.00186	12.0076	9.00686	7.00611	7.00403	10.0096	13.0118
1831	17.3537	6.00474	7.00506	13.011	10.007	13.0114	11.0101	13.0087	11.0087	13.0118	13.0106	11.0102	9.00892	12.0093
1832	17.3637	14.0106	12.0088	7.00548	12.0078	8.00456	11.0087	8.00501	8.00584	5.00356	7.00553	9.00629	11.0104	8.00615
1833	17.3737	9.00813	9.0078	10.0085	13.0088	12.0087	7.00442	19.0158	14.0111	16.0133	6.0049	5.00311	6.00464	7.00544
1834	17.3837	6.00411	9.00797	9.00748	8.00578	8.00607	8.00763	10.0084	13.0122	11.0074	8.00564	5.00396	7.00523	15.0118
1835	17.3937	8.00552	10.0083	10.0069	10.007	9.00717	4.00352	8.00671	11.0077	10.0082	8.00637	6.00335	11.0087	12.0107
1836	17.4037	8.00629	8.00728	7.00553	8.00568	4.00283	11.0068	13.0101	11.0071	6.00464	9.00747	5.00394	8.00502	9.00667
1837	17.4137	8.00464	5.00432	8.0065	4.00231	10.0083	8.00364	4.00314	6.00219	7.00418	9.00626	8.00774	9.00764	8.00467
1838	17.4237	6.00314	9.00514	7.00437	9.00623	7.00572	6.00181	12.0109	6.00144	9.00456	8.00497	13.011	11.0103	6.00294
1839	17.4337	7.0053	10.007	7.00483	9.00758	11.0081	10.004	9.00553	8.00498	7.00291	6.00134	13.0116	8.00462	8.00184
1840	17.4437	4.00411	7.00506	7.00634	7.00707	6.0031	16.0121	15.0106	8.00647	6.00478	7.00209	4.00313	6.00378	6.00295
1841	17.4537	5.00237	9.0066	8.00757	6.0062	11.0083	8.00682	7.00607	7.00583	7.00582	10.0069	15.0121	8.00545	9.00737
1842	17.4637	9.00546	10.0057	6.00378	8.00363	8.00604	13.0103	8.00756	11.0094	4.00406	6.0035	12.0093	6.00301	10.0093
1843	17.4737	7.00208	5.0037	14.0111	6.00403	10.0059	12.01	3.0023	4.00437	7.00725	4.00266	6.00429	6.00423	8.00725
1844	17.4837	5.00317	8.00641	9.00811	4.00394	5.0028	11.0095	7.00488	4.00432	5.00119	6.00401	7.00532	5.00414	7.00595
1845	17.4937	1.99823	12.0105	11.0083	7.00235	4.00274	11.009	11.0087	15.0116	6.00409	7.00634	7.00553	5.00292	8.00438
1846	17.5037	11.0089	6.0061	12.0092	5.00308	8.00699	5.0024	8.00491	9.00698	15.0117	5.0051	4.00274	8.00593	6.00449
1847	17.5137	5.00557	10.0098	5.00452	9.00902	6.00471	9.00661	8.00545	6.00365	8.00563	4.00309	6.0052	8.00515	8.00541
1848	17.5237	10.008	9.00846	8.00645	6.00486	6.00559	8.00599	13.0098	11.0072	18.0151	11.0087	11.0083	8.0046	3.00117
1849	17.5337	10.0087	13.0119	12.0086	6.00361	6.00477	5.00335	10.0071	12.0092	8.00747	9.00819	7.00417	11.0073	8.00727
1850	17.5437	3.00222	7.00564	9.00575	9.00845	8.00678	10.008	9.00686	8.00733	15.0119	6.00371	11.0075	5.00293	8.00616
1851	17.5537	14.0111	5.00222	15.0128	16.0139	7.00636	14.0125	10.0089	15.0088	7.00498	6.0048	5.00391	9.00813	3.0017
1852	17.5637	12.0086	7.00433	6.00494	15.0105	7.00637	5.0037	12.0101	10.0076	4.0015	10.0083	5.00466	5.0053	7.00551
1853	17.5737	2.00048	11.0084	9.00761	5.00421	9.00703	12.0105	1.99891	12.0098	9.00619	8.00698	7.0046	7.00593	8.00619
1854	17.5837	8.00717	5.00317	7.00594	7.00399	12.0106	5.00377	9.00521	5.00315	7.00587	3.00011	8.00475	8.00754	9.00682
1855	17.5937	8.00773	7.00409	9.00739	13.0084	6.00572	10.0078	4.00295	6.00456	14.0109	8.00643	12.0103	7.00678	7.00315
1856	17.6037	8.00678	10.0084	14.0123	6.00279	6.00457	4.00359	5.00462	10.0094	15.0131	6.00365	9.00743	10.007	13.0096
1857	17.6137	5.00257	3.00314	4.00007	4.00115	3.0024	11.0103	12.0103	8.00489	13.0122	6.00475	11.0099	3.00102	2.00073
1858	17.6237	2.00127	4.00296	8.00386	5.0009	5.00457	7.00565	4.00446	5.00188	9.00852	11.0091	6.00616	8.00687	3.00153
1859	17.6337	10.0063	8.00717	3.00022	5.00377	7.00434	5.0045	4.00374	5.00426	9.00826	11.0088	8.00761	4.00083	8.00701
1860	17.6437	5.00259	5.00504	8.00551	11.0105	9.00643	10.0072	11.0099	12.0091	3.00197	5.00329	5.00374	9.00701	4.00425
1861	17.6537	6.00424	3.00288	11.0096	6.00639	7.00535	6.00348	8.00625	6.00497	10.0075	4.0034	13.0095	8.00679	11.0092
1862	17.6637	7.00651	6.0045	9.00688	7.00727	3.00256	13.0095	8.00485	5.00233	7.00469	6.00443	3.00009	10.0079	6.00512
1863	17.6737	8.0068	5.00425	16.014	9.00861	5.00474	7.00484	11.006	6.00463	6.00398	3.00238	3.00096	7.00605	10.0093
1864	17.6837	13.0097	6.00432	10.0085	3.00273	7.00569	9.00692	8.00403	6.00379	6.005	8.00729	7.00591	8.0058	8.00731
1865	17.6937	11.0088	5.00293	4.00346	4.00245	9.00702	8.00731	11.0084	11.0084	5.00462	3.00282	10.0082	5.00415	8.00613
1866	17.7037	5.00471	8.00669	4.00367	5.00091	10.0068	2.00236	4.00385	11.0088	4.00379	8.00744	9.00719	7.00457	4.00351
1867	17.7137	7.00341	4.00269	6.00496	2.00037	4.00277	12.0084	6.00521	5.00355	6.00556	7.0066	5.0039	5.00394	6.00559
1868	17.7237	5.0035	10.0085	2.00185	12.0105	10.0081	11.009	13.0122	4.00371	6.00464	7.00641	3.00195	6.00586	4.00158
1869	17.7337	6.00581	5.00474	7.00563	11.0098	4.00355	5.00363	7.00602	3.00143	5.00429	4.00362	9.00782	6.00405	8.00628
1870	17.7437	6.00157	7.00651	12.0104	5.00479	6.0047	4.00224	6.00318	6.00492	6.00556	6.0053	4.00372	3.00124	4.00367
1871	17.7537	9.00648	5.00455	6.00534	7.00674	7.00614	11.0096	4.00187	4.00277	7.00642	6.00328	9.00743	8.00697	4.00152
1872	17.7637	6.00592	1.00104	4.00065	4.00383	5.0046	5.00319	12.0098	5.00414	8.00739	6.0044	10.0069	5.00349	11.0089
1873	17.7737	4.0029	7.00649	7.00514	7.0063	2.00007	7.00595	10.007	6.00341	6.00462	5.00334	4.00196	8.00468	7.00648
1874	17.7837	7.00612	9.0073	4.00212	5.00457	10.0082	10.0093	11.0095	8.00575	7.00484	7.00571	4.00327	8.00556	5.0045
1875	17.7937	6.00612	3.00238	10.0085	4.00358	6.00544	10.0082	6.00591	8.00718	8.00577	6.00542	7.00647	4.00332	10.0092
1876	17.8037	8.00733	4.00351	5.00496	9.00803	4.00354	6.00513	14.012	5.00472	6.00397	7.00652	7.00463	7.00623	5.00531
1877	17.8137	5.00356	4.00349	8.00773	2.00089	6.00539	3.00097	5.00163	8.00755	3.00126	7.00679	10.0084	8.00777	5.00497
1878	17.8237	5.00342	8.00525	6.00464	8.00665	2.00109	0.999103	4.0017	4.00432	8.00685	3.0032	3.0029	4.00436	4.00369
1879	17.8337	5.00412	5.00284	7.00409	0.999865	7.00585	7.00578	5.00303	6.00375	4.00383	4.0038	7.00536	6.00574	7.00619
1880	17.8437	5.0035	9.00773	4.00178	7.00589	6.00527	5.00371	5.00413	10.0071	8.00651	3.00268	2.00057	7.00646	10.0068
1881	17.8537	9.00797	9.00804	6.00381	8.00626	6.0054	7.00602	8.00553	10.0085	5.00469	6.00523	5.00427	3.00292	7.00329
1882	17.8637	7.00567	7.00646	9.00753	8.00681	7.0063	5.0049	7.0059	4.00152	6.0058	8.00414	5.00458	7.0033	4.00167
1883	17.8737	7.00498	2.00143	3.00291	7.00642	6.00542	7.00657	5.0049	2	9.00803	6.00412	7.00632	0.99972	8.00661
1884	17.8837	6.00513	2.00175	3.00324	2.00206	8.00707	6.00544	3.00298	3.00288	5.00444	7.0055	8.00648	1.00014	5.00469
1885	17.8937	9.00726	4.00274	9.00843	6.00441	6.00541	7.00534	5.00361	7.00588	3.00191	11.0097	3.0027	6.00404	3.00327
1886	17.9037	6.00317	5.00426	3.00289	6.00509	8.00633	7.0062	7.00627	7.00614	14.01	7.00687	3.00298	7.005	7.00673
1887	17.9137	4.00331	4.00273	5.00445	9.00823	4.00337	10.0082	8.00748	3.00308	4.00267	6.00513	9.00724	6.0054	6.00573
1888	17.9237	11.0102	7.00504	9.00788	6.00442	4.0038	7.00579	7.00542	7.00657	6.00529	-0.000117037	6.00506	9.00721	8.00725
1889	17.9337	5.00359	5.00435	3.00159	2.00156	4.00381	2.00176	12.0103	10.007	4.00358	4.0017	4.0027	7.00499	7.00518
1890	17.9437	2.00164	1.00021	6.00497	7.00689	3.00188	5.00454	6.00571	4.00184	2.00136	7.00439	9.00655	4.00339	4.00317
1891	17.9537	5.00381	6.00401	6.0054	5.00387	3.00158	10.006	5.00269	1.00061	8.00731	4.00113	11.0083	5.00458	4.00359
1892	17.9637	4.00121	3.00242	6.00532	6.00417	6.00407	6.00418	7.00474	9.00802	5.0046	6.00454	3.00152	4.00361	8.00605
1893	17.9737	2.00096	5.00378	9.00801	3.00253	6.00405	4.00386	7.0052	4.00268	5.00441	6.00556	11.0095	4.00374	4.00314
1894	17.9837	4.00368	8.00588	5.00459	7.00526	5.0032	3.00288	8.00688	4.00364	8.00711	7.00669	7.00643	8.00741	4.00366
1895	17.9937	3.00272	4.00351	3.00171	1.99855	6.00512	9.00833	5.00283	10.0092	7.00431	7.00664	4.00398	2.00192	5.00347
1896	18.0037	6.00557	1.00138	3.0022	12.0097	8.00636	4.00416	5.00414	3.00174	3.00182	4.00393	9.00849	10.0088	5.0042
1897	18.0137	4.00394	3.0029	4.00352	6.00454	7.00605	5.00473	6.00369	9.00758	5.0044	9.00833	3.00199	3.00261	1.00119
1898	18.0237	6.0054	3.00191	5.00439	5.0041	4.00285	1.9999	4.0029	10.009	5.0044	5.00362	4.00316	3.00259	1.00125
1899	18.0337	4.00351	2.00156	5.00446	1.00126	2.00156	3.00183	8.00626	6.00443	4.00362	5.00398	6.00526	5.00339	5.00472
1900	18.0437	4.00351	5.00345	0.000319701	4.00326	5.0045	7.00513	7.00508	2.0015	11.01	7.0061	3.00161	4.0031	6.00552
1901	18.0537	3.00259	2.00033	3.00283	6.00522	4.00366	2.00143	6.00507	4.00373	4.00365	6.00523	5.00332	3.00265	5.00345
1902	18.0637	1.00084	9.00756	2.00177	3.00283	7.00626	1.00013	7.00648	6.00534	6.00529	5.00263	5.0044	3.00279	7.00571
1903	18.0737	6.00528	5.00455	6.00529	4.00357	6.00543	5.00435	8.00723	5.0046	5.00456	4.00299	7.00629	1.00108	1.99977
1904	18.0837	3.00265	2.00187	4.00351	9.00793	3.00269	7.00635	6.0055	6.00458	5.00449	6.00539	8.00712	2.00197	1.00002
1905	18.0937	4.00353	4.00377	4.00252	5.00354	1.00086	4.00368	11.0099	6.00492	3.00261	3.00278	6.00554	4.00359	2.00181
1906	18.1037	3.00265	1.00112	7.00589	4.00314	5.00439	6.00441	2.00178	4.00349	11.0097	5.00465	6.00354	3.00265	5.00473
1907	18.1137	2.00176	9.00799	2.00189	5.00439	8.00703	4.00337	7.00614	9.00793	7.00618	6.00466	5.00361	3.00166	8.00738
1908	18.1237	11.0097	3.00263	5.00444	2.00176	2.00175	5.00456	6.00527	4.00274	6.0043	6.00498	7.00617	4.00309	7.00656
1909	18.1337	3.00265	4.00351	7.00624	2.00181	2.00176	7.00633	6.00526	3.0025	4.00325	7.00616	1.00086	3.00263	2.00189
1910	18.1437	3.00265	4.00349	10.009	4.00369	4.00353	7.00635	5.00439	6.00551	6.00542	2.0009	5.0045	7.00617	6.00528
1911	18.1537	4.00353	3.00262	0.999957	7.00623	3.00265	5.00474	7.00617	8.00718	6.00532	5.00414	1.0012	2.00183	6.00428
1912	18.1637	3.00265	2.00176	6.00487	4.00353	5.00441	2.00095	7.00618	5.0045	3.00271	4.0037	4.00363	2.00194	5.00395
1913	18.1737	2.00176	6.00529	5.00441	2.00176	9.00794	9.00754	4.00353	3.00182	6.00547	3.0027	10.0088	6.00536	4.00349
1914	18.1837	8.00706	1.00088	3.00263	3.00263	3.00265	5.00342	5.00441	9.00771	0.999958	3.00286	3.00265	4.00353	1.00087
1915	18.1937	4.00353	5.00441	4.00357	3.00263	4.00353	8.00662	4.00353	3.00177	2.00134	8.00637	4.00349	2.00176	3.00271
1916	18.2037	5.00441	4.00353	3.00282	3.00264	2.00176	6.00435	5.00441	6.00487	6.00529	7.00583	1.00099	4.00351	1.00106
1917	18.2137	2.00176	3.00265	7.00624	6.00529	6.00529	5.00416	5.00441	1.00092	4.00351	2.00174	6.00541	2.00174	5.00448
1918	18.2237	3.00265	2.00175	9.00794	9.00794	0	5.00454	7.00618	3.00281	4.00357	2.00176	4.00356	6.00529	2.00176
1919	18.2337	0	2.00174	2.00176	4.00353	0	5.00459	7.00618	6.00443	7.00635	2.00082	4.00353	4.00353	2.00176
1920	18.2437	4.00353	7.00616	5.00439	8.00706	6.00529	2.00189	4.00353	5.00432	7.00624	4.00326	5.00441	2.00176	2.00174
1921	18.2537	6.00529	3.00264	3.00264	3.00265	5.00441	10.0088	4.00353	4.00366	0	2.00182	6.00529	4.00353	4.00352
1922	18.2637	4.00353	5.00441	1.00088	3.00265	1.00088	1.00088	7.00618	7.00618	5.00441	2.00176	2.00176	8.00706	5.00441
1923	18.2737	8.00706	2.00176	5.00441	4.00353	5.00441	6.00529	3.00265	4.00353	5.00441	6.00529	3.00265	5.00441	2.00176
1924	18.2837	0	4.00353	2.00176	6.00529	4.00353	4.00353	4.00353	3.00265	3.00265	3.00265	4.00353	4.00353	3.00265
1925	18.2937	4.00353	4.00353	7.00618	4.00353	2.00176	6.00529	5.00441	4.00353	1.00088	6.00529	8.00706	5.00441	6.00529
1926	18.3037	10.0088	3.00265	3.00265	6.00529	2.00176	4.00353	4.00353	0	5.00441	2.00176	2.00176	2.00176	2.00176
1927	18.3137	5.00441	4.00353	2.00176	4.00353	3.00265	4.00353	4.00353	4.00353	4.00353	5.00441	2.00176	5.00441	3.00265
1928	18.3237	4.00353	3.00265	3.00265	3.00265	5.00441	5.00441	3.00265	1.00088	3.00265	4.00353	1.00088	2.00176	3.00265
1929	18.3337	4.00353	2.00176	3.00265	2.00176	3.00265	3.00265	11.0097	6.00529	3.00265	2.00176	6.00529	3.00265	3.00265
1930	18.3437	6.00529	5.00441	3.00265	3.00265	7.00617	6.00529	3.00265	1.00088	5.00441	2.00176	4.00353	1.00088	4.00353
1931	18.3537	4.00353	2.00176	2.00176	5.00441	3.00265	5.00441	4.00353	6.00529	4.00353	3.00265	6.00529	1.00088	2.00176
1932	18.3637	4.00353	4.00353	10.0088	5.00441	4.00353	6.00529	4.00353	3.00265	4.00353	3.00265	1.00088	2.00176	7.00617
1933	18.3737	3.00265	3.00265	1.00088	4.00353	2.00176	3.00265	3.00265	6.00529	5.00441	1.00088	6.00529	5.00441	5.00441
1934	18.3837	3.00265	3.00265	6.00529	3.00265	2.00176	2.00176	2.00176	8.00706	6.00529	4.00353	3.00265	1.00088	1.00088
1935	18.3937	3.00265	3.00265	4.00353	2.00176	4.00353	6.00529	5.00441	1.00088	6.00529	6.00529	9.00794	2.00176	6.00529
1936	18.4037	3.00265	1.00088	5.00441	1.00088	4.00353	0	4.00353	3.00265	2.00176	4.00353	2.00176	2.00176	6.00529
1937	18.4137	2.00176	1.00088	3.00265	1.00088	6.00529	4.00353	3.00265	2.00176	2.00176	2.00176	2.00176	3.00265	0
1938	18.4237	6.00529	1.00088	2.00176	6.00529	3.00265	5.00441	0	4.00353	3.00265	3.00265	3.00265	1.00088	4.00353
1939	18.4337	0	6.00529	5.00441	8.00706	3.00265	6.00529	4.00353	2.00176	1.00088	5.00441	2.00176	4.00353	4.00353
1940	18.4437	3.00265	4.00353	1.00088	4.00353	1.00088	1.00088	4.00353	3.00265	7.00617	1.00088	4.00353	3.00265	4.00353
1941	18.4537	3.00265	3.00265	2.00176	2.00176	2.00176	3.00265	1.00088	8.00706	4.00353	1.00088	2.00176	2.00176	1.00088
1942	18.4637	3.00265	1.00088	2.00176	2.00176	3.00265	7.00617	8.00706	5.00441	3.00265	7.00617	6.00529	4.00353	0
1943	18.4737	3.00265	0	3.00265	1.00088	2.00176	7.00617	5.00441	1.00088	6.00529	3.00265	6.00529	2.00176	5.00441
1944	18.4837	4.00353	4.00353	6.00529	6.00529	4.00353	3.00265	1.00088	2.00176	3.00265	3.00265	6.00529	5.00441	3.00265
1945	18.4937	5.00441	4.00353	3.00265	4.00353	2.00176	2.00176	5.00441	2.00176	1.00088	2.00176	0	3.00265	3.00265
1946	18.5037	1.00088	1.00088	3.00265	2.00176	3.00265	5.00441	9.00794	3.00265	4.00353	3.00265	5.00441	2.00176	6.00529
1947	18.5137	4.00353	4.00353	6.00529	1.00088	2.00176	1.00088	3.00265	3.00265	1.00088	2.00176	7.00617	3.00265	1.00088
1948	18.5237	4.00353	4.00353	3.00265	1.00088	1.00088	6.00529	5.00441	1.00088	3.00265	4.00353	3.00265	1.00088	2.00176
1949	18.5337	3.00265	3.00265	2.00176	4.00353	5.00441	5.00441	3.00265	5.00441	3.00265	1.00088	3.00265	4.00353	2.00176
1950	18.5437	5.00441	0	2.00176	5.00441	4.00353	3.00265	6.00529	3.00265	2.00176	3.00265	1.00088	4.00353	0
1951	18.5537	2.00176	2.00176	2.00176	0	2.00176	4.00353	1.00088	3.00265	3.00265	2.00176	4.00353	5.00441	2.00176
1952	18.5637	3.00265	2.00176	3.00265	2.00176	0	4.00353	4.00353	4.00353	1.00088	4.00353	2.00176	3.00265	4.00353
1953	18.5737	2.00176	7.00617	2.00176	1.00088	2.00176	3.00265	5.00441	3.00265	3.00265	3.00265	4.00353	3.00265	1.00088
1954	18.5837	1.00088	6.00529	6.00529	7.00617	2.00176	3.00265	2.00176	3.00265	4.00353	3.00265	1.00088	3.00265	5.00441
1955	18.5937	5.00441	3.00265	7.00617	5.00441	5.00441	2.00176	0	5.00441	2.00176	7.00617	1.00088	5.00441	5.00441
1956	18.6037	5.00441	3.00265	2.00176	2.00176	4.00353	3.00265	2.00176	3.00265	6.00529	2.00176	2.00176	3.00265	1.00088
1957	18.6137	4.00353	3.00265	7.00617	5.00441	4.00353	4.00353	8.00706	3.00265	3.00265	3.00265	1.00088	0	4.00353
1958	18.6237	3.00265	1.00088	1.00088	3.00265	1.00088	4.00353	6.00529	3.00265	5.00441	4.00353	4.00353	7.00617	4.00353
1959	18.6337	3.00265	1.00088	5.00441	2.00176	2.00176	4.00353	1.00088	4.00353	4.00353	2.00176	1.00088	1.00088	2.00176
1960	18.6437	3.00265	2.00176	2.00176	1.00088	3.00265	3.00265	3.00265	5.00441	7.00617	1.00088	2.00176	2.00176	4.00353
1961	18.6537	2.00176	1.00088	1.00088	3.00265	2.00176	4.00353	3.00265	6.00529	4.00353	8.00706	2.00176	3.00265	3.00265
1962	18.6637	4.00353	5.00441	3.00265	2.00176	4.00353	5.00441	5.00441	3.00265	3.00265	3.00265	2.00176	4.00353	4.00353
1963	18.6737	1.00088	1.00088	5.00441	2.00176	1.00088	3.00265	1.00088	3.00265	3.00265	2.00176	1.00088	0	3.00265
1964	18.6837	2.00176	1.00088	0	2.00176	4.00353	1.00088	3.00265	6.00529	2.00176	3.00265	3.00265	1.00088	2.00176
1965	18.6937	5.00441	2.00176	2.00176	2.00176	1.00088	4.00353	1.00088	1.00088	2.00176	1.00088	3.00265	3.00265	0
1966	18.7037	2.00176	4.00353	4.00353	3.00265	1.00088	0	3.00265	2.00176	6.00529	3.00265	3.00265	2.00176	1.00088
1967	18.7137	1.00088	4.00353	3.00265	2.00176	0	2.00176	1.00088	4.00353	1.00088	2.00176	4.00353	0	3.00265
1968	18.7237	4.00353	5.00441	0	2.00176	4.00353	2.00176	6.00529	3.00265	2.00176	3.00265	2.00176	2.00176	5.00441
1969	18.7337	3.00265	2.00176	2.00176	3.00265	4.00353	3.00265	3.00265	4.00353	2.00176	2.00176	2.00176	2.00176	3.00265
1970	18.7437	3.00265	6.00529	3.00265	2.00176	0	3.00265	4.00353	1.00088	2.00176	2.00176	1.00088	3.00265	5.00441
1971	18.7537	1.00088	1.00088	3.00265	1.00088	3.00265	3.00265	2.00176	1.00088	2.00176	0	0	5.00441	1.00088
1972	18.7637	2.00176	2.00176	4.00353	0	2.00176	0	1.00088	1.00088	1.00088	1.00088	4.00353	3.00265	1.00088
1973	18.7737	2.00176	4.00353	1.00088	5.00441	3.00265	0	4.00353	3.00265	1.00088	5.00441	1.00088	6.00529	2.00176
1974	18.7837	1.00088	3.00265	2.00176	0	1.00088	1.00088	3.00265	2.00176	4.00353	3.00265	0	3.00265	1.00088
1975	18.7937	2.00176	0	2.00176	2.00176	2.00176	3.00265	2.00176	6.00529	0	1.00088	2.00176	2.00176	3.00265
1976	18.8037	2.00176	5.00441	3.00265	2.00176	0	2.00176	1.00088	2.00176	4.00353	0	4.00353	3.00265	2.00176
1977	18.8137	2.00176	2.00176	1.00088	1.00088	0	2.00176	2.00176	3.00265	5.00441	3.00265	2.00176	4.00353	5.00441
1978	18.8237	2.00176	2.00176	3.00265	1.00088	4.00353	3.00265	3.00265	1.00088	6.00529	5.00441	1.00088	0	2.00176
1979	18.8337	2.00176	0	2.00176	1.00088	1.00088	6.00529	3.00265	2.00176	1.00088	0	1.00088	1.00088	3.00265
1980	18.8437	1.00088	2.00176	2.00176	1.00088	1.00088	1.00088	2.00176	2.00176	2.00176	2.00176	2.00176	2.00176	3.00265
1981	18.8537	3.00265	2.00176	4.00353	0	2.00176	2.00176	2.00176	6.00529	3.00265	2.00176	0	0	2.00176
1982	18.8637	2.00176	3.00265	2.00176	2.00176	1.00088	2.00176	4.00353	2.00176	1.00088	2.00176	2.00176	0	1.00088
1983	18.8737	3.00265	2.00176	1.00088	2.00176	0	2.00176	2.00176	3.00265	2.00176	1.00088	0	3.00265	2.00176
1984	18.8837	0	2.00176	5.00441	2.00176	3.00265	4.00353	2.00176	3.00265	2.00176	1.00088	2.00176	1.00088	2.00176
1985	18.8937	2.00176	2.00176	3.00265	0	0	3.00265	1.00088	0	4.00353	1.00088	3.00265	1.00088	1.00088
1986	18.9037	1.00088	2.00176	4.00353	1.00088	0	3.00265	3.00265	1.00088	0	3.00265	2.00176	2.00176	4.00353
1987	18.9137	1.00088	2.00176	2.00176	3.00265	0	1.00088	2.00176	1.00088	2.00176	1.00088	1.00088	1.00088	1.00088
1988	18.9237	3.00265	1.00088	1.00088	2.00176	1.00088	3.00265	1.00088	2.00176	4.00353	3.00265	4.00353	1.00088	1.00088
1989	18.9337	2.00176	0	2.00176	2.00176	4.00353	3.00265	2.00176	1.00088	1.00088	1.00088	3.00265	2.00176	0
1990	18.9437	1.00088	1.00088	1.00088	4.00353	4.00353	4.00353	1.00088	3.00265	1.00088	1.00088	4.00353	1.00088	2.00176
1991	18.9537	1.00088	1.00088	0	2.00176	3.00265	1.00088	2.00176	4.00353	2.00176	2.00176	1.00088	4.00353	0
1992	18.9637	0	1.00088	4.00353	3.00265	2.00176	0	1.00088	0	1.00088	3.00265	4.00353	3.00265	2.00176
1993	18.9737	1.00088	3.00265	2.00176	2.00176	2.00176	4.00353	1.00088	1.00088	3.00265	2.00176	0	3.00265	2.00176
1994	18.9837	2.00176	2.00176	3.00265	1.00088	1.00088	1.00088	1.00088	1.00088	3.00265	1.00088	1.00088	0	2.00176
1995	18.9937	1.00088	1.00088	4.00353	2.00176	1.00088	3.00265	1.00088	1.00088	3.00265	1.00088	1.00088	3.00265	0
1996	19.0037	3.00265	0	3.00265	1.00088	6.00529	0	1.00088	4.00353	3.00265	1.00088	3.00265	0	2.00176
1997	19.0137	0	1.00088	2.00176	1.00088	2.00176	0	2.00176	2.00176	0	2.00176	1.00088	0	0
1998	19.0237	2.00176	0	1.00088	2.00176	1.00088	3.00265	0	1.00088	0	2.00176	0	1.00088	1.00088
[truncated: 2,097 more rows]

## Sheet: X.sax 2 vertical
Channel	Energy	Impulse1	Impulse2	Impulse3	Impulse4	Impulse5	Impulse6	Impulse7	Impulse8	Impulse9
0	-0.9563	0	0	0	0	0	0	0	0	0
1	-0.9463	0	0	0	0	0	0	0	0	0
2	-0.9363	0	0	0	0	0	0	0	0	0
3	-0.9263	0	0	0	0	0	0	0	0	0
4	-0.9163	0	0	0	0	0	0	0	0	0
5	-0.9063	0	0	0	0	0	0	0	0	0
6	-0.8963	0	0	0	0	0	0	0	0	0
7	-0.8863	0	0	0	0	0	0	0	0	0
8	-0.8763	0	0	0	0	0	0	0	0	0
9	-0.8663	0	0	0	0	0	0	0	0	0
10	-0.8563	0	0	0	0	0	0	0	0	0
11	-0.8463	0	0	0	0	0	0	0	0	0
12	-0.8363	0	0	0	0	0	0	0	0	0
13	-0.8263	0	0	0	0	0	0	0	0	0
14	-0.8163	0	0	0	0	0	0	0	0	0
15	-0.8063	0	0	0	0	0	0	0	0	0
16	-0.7963	0	0	0	0	0	0	0	0	0
17	-0.7863	0	0	0	0	0	0	0	0	0
18	-0.7763	0	0	0	0	0	0	0	0	0
19	-0.7663	0	0	0	0	0	0	0	0	0
20	-0.7563	0	0	0	0	0	0	0	0	0
21	-0.7463	0	0	0	0	0	0	0	0	0
22	-0.7363	0	0	0	0	0	0	0	0	0
23	-0.7263	0	0	0	0	0	0	0	0	0
24	-0.7163	0	0	0	0	0	0	0	0	0
25	-0.7063	0	0	0	0	0	0	0	0	0
26	-0.6963	0	0	0	0	0	0	0	0	0
27	-0.6863	0	0	0	0	0	0	0	0	0
28	-0.6763	0	0	0	0	0	0	0	0	0
29	-0.6663	0	0	0	0	0	0	0	0	0
30	-0.6563	0	0	0	0	0	0	0	0	0
31	-0.6463	0	0	0	0	0	0	0	0	0
32	-0.6363	0	0	0	0	0	0	0	0	0
33	-0.6263	0	0	0	0	0	0	0	0	0
34	-0.6163	0	0	0	0	0	0	0	0	0
35	-0.6063	0	0	0	0	0	0	0	0	0
36	-0.5963	0	0	0	0	0	0	0	0	0
37	-0.5863	0	0	0	0	0	0	0	0	0
38	-0.5763	0	0	0	0	0	0	0	0	0
39	-0.5663	0	0	0	0	0	0	0	0	0
40	-0.5563	0	0	0	0	0	0	0	0	0
41	-0.5463	0	0	0	0	0	0	0	0	0
42	-0.5363	0	0	0	0	0	0	0	0	0
43	-0.5263	0	0	0	0	0	0	0	0	0
44	-0.5163	0	0	0	0	0	0	0	0	0
45	-0.5063	0	0	0	0	0	0	0	0	0
46	-0.4963	0	0	0	0	0	0	0	0	0
47	-0.4863	0	0	0	0	0	0	0	0	0
48	-0.4763	0	0	0	0	0	0	0	0	0
49	-0.4663	0	0	0	0	0	0	0	0	0
50	-0.4563	0	0	0	0	0	0	0	0	0
51	-0.4463	0	0	0	0	0	0	0	0	0
52	-0.4363	0	0	0	0	0	0	0	0	0
53	-0.4263	0	0	0	0	0	0	0	0	0
54	-0.4163	0	0	0	0	0	0	0	0	0
55	-0.4063	0	0	0	0	0	0	0	0	0
56	-0.3963	0	0	0	0	0	0	0	0	0
57	-0.3863	0	0	0	0	0	0	0	0	0
58	-0.3763	0	0	0	0	0	0	0	0	0
59	-0.3663	0	0	0	0	0	0	0	0	0
60	-0.3563	0	0	0	0	0	0	0	0	0
61	-0.3463	0	0	0	0	0	0	0	0	0
62	-0.3363	0	0	0	0	0	0	0	0	0
63	-0.3263	0	0	0	0	0	0	0	0	0
64	-0.3163	0	0	0	0	0	0	0	0	0
65	-0.3063	0	0	0	0	0	0	0	0	0
66	-0.2963	0	0	0	0	0	0	0	0	0
67	-0.2863	0	0	0	0	0	0	0	0	0
68	-0.2763	0	0	0	0	0	0	0	0	0
69	-0.2663	0	0	0	0	0	0	0	0	0
70	-0.2563	0	0	0	0	0	0	0	0	0
71	-0.2463	0	0	0	0	0	0	0	0	0
72	-0.2363	0	0	0	0	0	0	0	0	0
73	-0.2263	0	0	0	0	0	0	0	0	0
74	-0.2163	0	0	0	0	0	0	0	0	0
75	-0.2063	0	0	0	0	0	0	0	0	0
76	-0.1963	0	0	0	0	0	0	0	0	0
77	-0.1863	0	0	0	0	0	0	0	0	0
78	-0.1763	0	0	0	0	0	0	0	0	0
79	-0.1663	0	0	0	0	0	0	0	0	0
80	-0.1563	0	0	0	0	0	0	0	0	0
81	-0.1463	0	0	0	0	0	0	0	0	0
82	-0.1363	0	0	0	0	0	0	0	0	0
83	-0.1263	0	0	0	0	0	0	0	0	0
84	-0.1163	0	0	0	0	0	0	0	0	0
85	-0.1063	0	0	0	0	0	0	0	0	0
86	-0.0963	0	0	1	0	0	0	0	0	0
87	-0.0863	1	2	0	2	1	0	1	0	2
88	-0.0763	6	13	11	6	15	14	10	8	10
89	-0.0663	81	95	82	100	86	75	107	98	98
90	-0.0563	577	632	600	549	643	638	653	566	634
91	-0.0463	2724	3076	2900	2986	2998	2818	3385	2835	3088
92	-0.0363	10203	11474	10906	10565	10824	10397	12000	10123	10623
93	-0.0263	27243	29744	28850	28288	29165	27823	32231	27233	28996
94	-0.0163	53304	59025	56882	55017	56751	54893	63073	53097	56532
95	-0.0063	76755	84547	81786	78686	81979	79554	91073	76808	82006
96	0.0037	81485	89556	86943	83828	86813	84015	96700	81538	86960
97	0.0137	63544	70087	67635	65823	67395	65603	75226	63053	67585
98	0.0237	36201	40322	38915	37755	38891	37958	43078	36872	39114
99	0.0337	15696	17265	16793	15986	16742	15803	18316	15589	16655
100	0.0437	4943	5383	5204	5062	5307	5005	5904	4902	5171
101	0.0537	1146	1305	1217	1132	1191	1195	1388	1076	1231
102	0.0637	204	224	248	231	239	261	242	207	237
103	0.0737	35	57	43	53	49	51	57	46	43
104	0.0837	23	18	19	23	14	23	29	18	14
105	0.0937	10	13	8	0	10	8	12	5	4
106	0.1037	0	0	0	0	0	0	0	0	0
107	0.1137	0	0	0	0	0	0	0	0	0
108	0.1237	0	0	0	0	0	0	0	0	0
109	0.1337	62.4228	13.6807	20.3106	110.817	15.9209	9.54854	0	0	54.0533
110	0.1437	579.821	626.064	602.134	592.642	566.47	556.269	688.564	354.279	648.987
111	0.1537	663.619	724.453	710.317	722.644	686.588	624.217	782.883	458.241	685.474
112	0.1637	793.977	754.012	800.751	799.61	770.785	721.829	809.309	462.287	766.229
113	0.1737	908.338	895.692	915.772	974.107	894.481	898.194	997.684	617.551	988.505
114	0.1837	1134.48	1265.03	1265.84	1232.32	1166.57	1168.56	1383.07	884.16	1233.47
115	0.1937	1985.67	2294.68	2324.76	2248.77	2022.28	2063.31	2549.68	1652.42	2145.88
116	0.2037	3939.74	4307.2	4333.29	3964.79	3863.18	3969.53	5130.01	3199.23	4141.76
117	0.2137	8120.42	9057.45	9070.38	8039.73	7974.3	8395.75	10458.8	6847.75	8399.17
118	0.2237	16337.2	18351.8	18406.5	16516.9	16321.3	17307.6	21665	13975.3	17197.9
119	0.2337	31317.9	35187.7	35847.7	31818.7	31003.8	33132	41678.2	26595.7	32142.9
120	0.2437	54374.2	60949	61300.7	53918.8	53387.7	56831.8	70749.2	45596.8	55289.4
121	0.2537	82177.3	91829.5	93099.7	82066	80907.5	86369.1	107382	69400	84012.2
122	0.2637	107380	121630	122649	106649	106216	114038	141568	91490.9	110270
123	0.2737	121209	137071	137901	120634	119539	128126	160494	103040	123871
124	0.2837	117179	132403	132729	115857	114551	123275	154757	99301.2	119633
125	0.2937	93970.6	105973	106987	93162.8	91914.6	99023	123843	79692.8	95525.3
126	0.3037	62577.1	70603.7	71477.5	61598.8	61013.6	65709.1	82703.7	53665.3	63798.5
127	0.3137	35274.1	39316	39323	34071.8	33616.7	36573.9	45790	29754.6	35092.5
128	0.3237	16247.1	18238.4	18220.8	15755.9	15742.9	16776.8	21130	13663.2	16432.1
129	0.3337	6366.29	7146.64	7125.15	6307.65	6528.59	6807.74	8520.35	5409.23	6602.71
130	0.3437	2371.42	2677.63	2632.5	2594.52	3155.71	2968.82	3383.06	2311.31	2709.48
131	0.3537	1166.35	1294.36	1321.63	1636.59	2500.74	2057.47	2052.76	1530.69	1734.34
132	0.3637	929.166	986.083	1051.83	1800.06	2977.33	2280.02	2097.18	1607.51	1821.97
133	0.3737	1010.79	1064.41	1130.09	2204.22	3828.04	2801.87	2527.25	1948.85	2166.1
134	0.3837	1157.29	1178.33	1273.8	2487.16	4561.75	3289.27	2934.44	2298.53	2463.28
135	0.3937	1242.86	1295.19	1355.94	2697.13	4854.28	3531.25	3046.13	2493.01	2649.7
136	0.4037	1297.94	1362.09	1426.68	2616.31	4456.89	3292.25	2940.33	2324.63	2561.43
137	0.4137	1402.24	1515.22	1490.07	2292.64	3770.46	2869.56	2819.72	2106.56	2393.23
138	0.4237	1614.5	1830.58	1766.52	2033.93	2962.99	2419.17	2722.41	1933.17	2257.55
139	0.4337	2067.29	2431.27	2225.42	1950.86	2456.3	2272.56	2902.43	2002.82	2384.62
140	0.4437	2911.32	3449.81	3019.33	2234.77	2490.24	2579.5	3605.65	2507.71	3040.31
141	0.4537	4280.63	5142.77	4512.95	3147.23	3135.33	3447.05	5056.66	3585.88	4354.63
142	0.4637	6638.66	8009.53	6866.94	4603.03	4479.97	5063.17	7520.2	5528.46	6516.32
143	0.4737	10424.5	12396.7	10824.8	6917.71	6674.87	7803.77	11438.5	8649.21	10088.4
144	0.4837	16147.7	19148.3	16965.6	10667.6	10212.8	12110.9	17672.2	13335.4	15726.8
145	0.4937	24461.5	29107.1	25559.8	16004.1	15364.2	18031.9	26570.6	20134	23690
146	0.5037	34664	41303.1	35966.7	22194.8	21690.6	25252.1	37640.2	28405.4	33440.9
147	0.5137	44281.5	53115.1	46108.2	28218.1	27601.7	32359.1	48175.4	36481.8	42519.5
148	0.5237	49821.9	60160	52281.1	32098.5	31190.6	36605.5	54314.2	41255	47804.4
149	0.5337	48989.4	58983.5	51082.9	31424.1	30693.8	35861.3	53651.2	40422.5	46846.9
150	0.5437	41389.7	49639.9	43088.7	26424.7	25823.8	30316.5	45173.2	34142.7	39466.8
151	0.5537	29774	35542.3	31111.8	19012.7	18576.6	21930.1	32238.3	24490.4	28425.6
152	0.5637	18248.6	21790.3	19169.9	11660.4	11524.7	13417.3	20054.5	15059.8	17469.6
153	0.5737	9564.16	11498.8	10138.3	6260.95	6280.18	7117.38	10766.1	7984.57	9277
154	0.5837	4474.04	5388.39	4749.01	3078.37	3136.75	3466.73	5175.58	3731.49	4452.21
155	0.5937	1982.74	2426.88	2177.4	1548.14	1594.01	1662.61	2529.41	1733.34	2124.69
156	0.6037	1061.6	1236.66	1191.38	971.469	1035.85	1014.7	1457.05	970.779	1168.72
157	0.6137	795.869	900.132	890.818	769.283	844.655	816.112	1181.58	759.938	854.78
158	0.6237	716.826	806.845	786.821	765.779	785.618	790.54	1062.92	704.7	861.417
159	0.6337	710.844	792.593	803.459	781.945	865.146	844.107	1058.24	681.531	825.634
160	0.6437	781.566	822.591	833.776	812.902	915.872	861.064	1084.33	716.11	841.662
161	0.6537	770.666	850.26	855.342	815.716	921.522	830.607	1107.09	756.242	910.706
162	0.6637	781.57	862.175	858.679	810.71	920.872	818.409	1164.84	718.818	919.981
163	0.6737	819.622	921.517	893.495	837.196	914.295	865.622	1180.27	735.754	946.287
164	0.6837	836.21	966.835	918.571	839.969	900.656	851.473	1198.11	773.637	944.594
165	0.6937	877.002	978.417	937.16	828.127	876.019	876.773	1235.31	789.784	939.649
166	0.7037	857.572	994.951	957.791	854.737	932.372	914.138	1215.24	815.209	1016.24
167	0.7137	878.387	1045.2	947.846	851.325	980.319	946.16	1232.02	804.393	1012.21
168	0.7237	917.829	1072.04	1003.6	851.956	1021.37	980.02	1295.47	852.65	999.014
169	0.7337	938.359	1083.01	1073.97	940.319	1018.13	985.258	1388.45	928.553	1074.89
170	0.7437	1009.52	1192.67	1089.36	964.162	1027.42	1029.41	1455.8	965.269	1134.11
171	0.7537	1038.18	1254.76	1138.54	942.712	1067.03	1098.22	1453.01	969.24	1144.61
172	0.7637	1076.68	1208.31	1110.01	1018.03	1070.18	1086.76	1511.37	928.261	1117.45
173	0.7737	1035.34	1276.96	1186.76	990.322	1109.09	1098.89	1543.58	965.703	1172.02
174	0.7837	1029.96	1255.63	1199.83	973.536	1140.49	1129.8	1480.42	1012.72	1227.47
175	0.7937	996.065	1200.96	1144.76	994.794	1087.72	1140.04	1430.72	1007.81	1175.67
176	0.8037	999.692	1180.42	1113.51	1002.03	1147.37	1073.95	1439.59	1025.14	1146.7
177	0.8137	1023.14	1167.02	1101.77	982.109	1139.58	1087.1	1369.84	1007.83	1134.15
178	0.8237	1023.54	1091.24	1147.48	947.904	1089.2	1112.38	1366.69	979.385	1118.37
179	0.8337	921.256	1110.57	1103.84	973.451	1082.32	1080.29	1331.1	937.15	1110.49
180	0.8437	985.772	1161.58	1056.98	990.265	1159.34	1090.02	1351.89	953.167	1062.83
181	0.8537	991.256	1132.48	1085.73	1036.63	1221.95	1148.55	1314.42	983.546	1145.97
182	0.8637	969.544	1125.34	1085.88	1049.39	1193.31	1183.68	1333.58	966.354	1208.28
183	0.8737	1019.41	1179.75	1111.01	1046.27	1173.75	1146.6	1413.76	1026.93	1227.01
184	0.8837	1024.6	1193.14	1193.83	1062.68	1205.73	1181.27	1463.48	1005.21	1229.77
185	0.8937	1071.55	1224.51	1244.32	1048.9	1289.84	1236.26	1456.35	1072.72	1264.6
186	0.9037	1102.4	1265.84	1192.04	1151.98	1301.23	1271.41	1458.85	1101.58	1298.63
187	0.9137	1150.45	1275.97	1277.86	1176.02	1349.42	1258.56	1522.74	1099.72	1360.77
188	0.9237	1168.13	1352.89	1307.88	1233.52	1353.12	1264.64	1529.01	1117.3	1370.76
189	0.9337	1176.61	1329.21	1264.73	1227.89	1339.44	1368.87	1490.71	1125.25	1344.36
190	0.9437	1219.17	1274.31	1371.25	1252.54	1334.14	1377.64	1577.92	1219.89	1387.22
191	0.9537	1186.14	1386.73	1433.71	1292.86	1429.39	1416.59	1680.06	1236.08	1432.77
192	0.9637	1238.68	1521.19	1444.16	1318.42	1504.65	1409.43	1695.88	1221.47	1413.94
193	0.9737	1282.39	1517.12	1384.9	1316.89	1502.02	1464.91	1690.9	1270.03	1426.91
194	0.9837	1243.85	1564.6	1457.59	1327.15	1540.8	1488.51	1702.83	1267.42	1520.52
195	0.9937	1549.8	1724.68	1699.92	1549.98	1875.97	1794.99	1944.44	1495.01	1746.52
196	1.0037	1458.66	1686.58	1776.61	1491.47	1791.58	1714.1	1877.41	1469.07	1684.16
197	1.0137	1415.63	1597	1586.68	1432.58	1587.29	1591.19	1739.81	1377.9	1576.38
198	1.0237	1415.88	1616.76	1504.51	1430.55	1702.16	1576.08	1798.42	1403.07	1618.36
199	1.0337	1423.89	1643.43	1529.84	1462.28	1724.14	1577.16	1846.64	1399.57	1614.29
200	1.0437	1457.72	1731.68	1534.37	1474.67	1684.73	1561.06	1855.44	1416.78	1596.72
201	1.0537	1454.24	1660.91	1641.67	1483.1	1711.6	1655.47	1806.94	1436.53	1674.98
202	1.0637	1468.3	1696.87	1593.63	1532.51	1688.73	1693.71	1804.5	1450.51	1639.35
203	1.0737	1444.84	1714.76	1603.16	1496.33	1768.09	1741.17	1768.2	1469.68	1663.71
204	1.0837	1493.07	1741.72	1652.4	1578.1	1767.27	1738.36	1882.76	1513.95	1605.45
205	1.0937	1454.43	1730.31	1601.76	1507.04	1823.52	1598.46	1855.98	1473.77	1723.48
206	1.1037	1534.69	1830.53	1805.79	1614.51	1820.12	1632.22	1917.97	1557.33	1706.59
207	1.1137	1526.02	1682.8	1829.51	1587.79	1772.12	1719.27	1944.78	1562.02	1743.2
208	1.1237	1569.87	1865.28	1798.79	1647.41	1801.97	1874.26	1919.4	1570.1	1771.09
209	1.1337	1584.34	1802.89	1763.39	1596.25	1845.92	1890.46	2008.57	1492.65	1786.48
210	1.1437	1601.44	1886.01	1803.19	1655.7	1803	1869.92	1995.24	1483.1	1841.48
211	1.1537	1632.52	1923.88	1799.89	1639.06	1826.3	1805.93	2004.84	1639.89	1906
212	1.1637	1733.11	1934.84	1815.2	1781.29	1908.52	1867.14	2018.64	1657.68	1901.12
213	1.1737	1710.62	1930.6	1901.81	1783.74	1943.76	1898.53	2148.92	1714.03	1893.13
214	1.1837	1666.93	1974.28	1971.25	1798.18	2015.05	2034.11	2110.16	1733.39	1882.97
215	1.1937	1693.1	2019.66	1964.84	1820.32	2146.79	2096.68	2173.66	1785	2007.43
216	1.2037	1730.42	2069.85	2011.94	2018.85	2473.04	2269.98	2277.12	1901.83	2115.34
217	1.2137	1831.41	2045.24	2018.38	2177.59	2743.59	2511.68	2496.6	2024.17	2299.38
218	1.2237	1778.78	2088.89	2189.87	2387.11	3103.97	2759.17	2536.81	2365.8	2428.98
219	1.2337	1866.55	2180.86	2241.7	2745.16	3509.8	3050.08	2818.48	2380.84	2664.88
220	1.2437	1871.04	2215.13	2327.18	2963.19	3893.96	3345.32	2927.83	2624.87	2855.36
221	1.2537	1896.7	2236.08	2396.99	2987.62	4191.97	3512.07	2962.36	2751.94	3004.42
222	1.2637	1912.06	2238.5	2411.2	3091.53	4292.05	3534.62	2940.7	2732.29	2904.77
223	1.2737	1960.78	2266.53	2261.08	3018.84	3982.42	3334.5	2939.74	2593.22	2825.65
224	1.2837	1932.12	2285.57	2333.77	2730.61	3539.67	3103.01	2807.45	2528.25	2691.96
225	1.2937	2022.45	2253.94	2260.7	2577.99	3100.95	2743.31	2667.46	2317.43	2532.08
226	1.3037	1936.6	2202.91	2204.48	2303.26	2762.28	2473.51	2494.57	2091.02	2366.4
227	1.3137	1911.55	2173.1	2222.11	2210.93	2424.36	2441.8	2432.03	2035.99	2258.58
228	1.3237	1918.26	2181.2	2126.38	2085.68	2252.05	2203.39	2340.83	1947.33	2184.99
229	1.3337	1932.35	2255.01	2074.04	1977.51	2247.81	2133.84	2298.12	1918.2	2222.59
230	1.3437	1940.53	2275.47	2133.71	2006.24	2162.29	2081.95	2212.77	1903.29	2138.87
231	1.3537	2030.97	2261.45	2234.09	1862.73	2133.58	2132.76	2270.54	1948.33	2158.74
232	1.3637	1995.27	2266	2171.39	2034.14	2205.74	2107.71	2271.45	2038.98	2137.64
233	1.3737	1955.27	2234.65	2156.02	2037.93	2138.93	2152.17	2307.73	1971.44	2026.78
234	1.3837	1959.57	2260.83	2226.16	2041.84	2178.42	2182.43	2284.51	1917.92	2191.69
235	1.3937	2023.31	2263.93	2288.29	2016.24	2172.55	2185.42	2232.69	1922.46	2070.13
236	1.4037	1987.47	2279.97	2194.04	2021.45	2169.58	2251.55	2324.3	1956.91	2164.95
237	1.4137	2054.01	2314.33	2280.31	2132.47	2134.31	2207.5	2376.89	2027.93	2157.84
238	1.4237	2079.79	2303.99	2455.08	2219.23	2181.97	2134.03	2346.44	2018.27	2111.87
239	1.4337	2079.18	2289.66	2657.7	2252.45	2173.47	2242.2	2358.67	2052.4	2194.71
240	1.4437	2111.39	2263.21	2952.15	2460.1	2249.61	2280.28	2361.31	2036.63	2240.76
241	1.4537	2174.72	2409.37	3243.1	2680.62	2178.44	2218.95	2394.14	2074.69	2211.3
242	1.4637	2275.22	2357.93	3611.83	2773.06	2273.49	2307.32	2407.65	2080.53	2242.99
243	1.4737	2283.15	2414.43	3919.17	2972.07	2219.11	2146.62	2475.63	2146.76	2219.32
244	1.4837	2393.45	2391.7	4134.39	2985.16	2230	2241.11	2399.79	2037.24	2263.66
245	1.4937	2317.13	2403.66	4164.35	3086.38	2270.27	2235.53	2453.3	2105.57	2263.77
246	1.5037	2250.88	2496.14	3945.94	2990.32	2354.12	2271.64	2385.97	2027.94	2307.24
247	1.5137	2250.16	2423.37	3675.09	2782.84	2275.44	2198.27	2416.98	2066.14	2404.68
248	1.5237	2265.74	2395.38	3368.95	2653.78	2259.95	2268.25	2431.48	2066.39	2331.77
249	1.5337	2186.21	2389.53	2997.33	2512.1	2281.69	2218	2429.38	2084.51	2303.96
250	1.5437	2132.44	2324.38	2810.99	2346.26	2231.94	2208.48	2356.65	2019.21	2311.65
251	1.5537	2118.06	2227.68	2518.35	2209.18	2139.9	2263.5	2290.37	2032.35	2309.33
252	1.5637	2023.92	2251.78	2467.05	2108.62	2102.61	2192.5	2260.79	2057.99	2225.59
253	1.5737	2027.37	2228.75	2365.25	2147.05	2165.93	2198.91	2258.03	2028.74	2218.15
254	1.5837	2025.26	2272.28	2332.17	2059.28	2141.6	2197.3	2391.06	1965.03	2238.57
255	1.5937	2029.52	2320.73	2293.89	2081.75	2225.94	2158.25	2302.07	1981.54	2142.44
256	1.6037	2051.38	2281.02	2272.88	2018.41	2238.44	2128.71	2199.1	1985.74	2188.53
257	1.6137	2031.68	2240.2	2231.61	2062.15	2178.87	2155.22	2243.09	2041.53	2233.15
258	1.6237	2022.06	2255.11	2266.31	2083.12	2183.98	2281.71	2294.49	1997.47	2188.44
259	1.6337	2077.92	2345.77	2229.86	2086	2233.83	2220.22	2343.53	2059.91	2186.28
260	1.6437	2066.69	2314.9	2278.58	2106.82	2194.79	2217.61	2332.08	2124.59	2224.34
261	1.6537	2048.88	2346.08	2239.65	1949.47	2172.35	2216.37	2238.21	2064.68	2248.57
262	1.6637	1993.51	2293.17	2287.34	2077.08	2179.7	2104.66	2338.45	2052.52	2217.49
263	1.6737	2051.36	2369.09	2293.01	2091.2	2183.73	2198.03	2310.07	2057.84	2216.58
264	1.6837	2151.93	2418.79	2263.39	2183.89	2223.42	2279.4	2366.65	2122.73	2182.77
265	1.6937	2180.74	2420.1	2320.87	2145.01	2355.11	2278.48	2335.74	2139.52	2299.29
266	1.7037	2189.74	2484.71	2309.2	2156.74	2319.38	2278.86	2458.1	2113.25	2322.61
267	1.7137	2238.91	2408.7	2379.1	2256.2	2289.9	2297.02	2408.06	2198	2304.92
268	1.7237	2261.79	2422.32	2376.84	2274.02	2370.99	2337.5	2474.61	2192.61	2334.31
269	1.7337	2255.49	2383.37	2389.1	2229.09	2323.76	2331.47	2497.11	2226.58	2458.79
270	1.7437	2236.28	2555.1	2446.65	2202.56	2361.24	2375.84	2395.06	2196.01	2411.4
271	1.7537	2253.28	2447.25	2432.7	2271.71	2391.69	2344.27	2507.78	2182.08	2363.23
272	1.7637	2283.73	2461.63	2430.8	2286.98	2387.63	2353.75	2448.15	2243.96	2389.97
273	1.7737	2246.12	2455.46	2426.59	2257.7	2363.48	2439.32	2452.77	2257.6	2393.34
274	1.7837	2215.44	2475.38	2456.08	2296.64	2365.19	2389.88	2445.55	2262.99	2360.9
275	1.7937	2247.52	2462.4	2409.71	2300.88	2328.84	2345.18	2392.29	2270.94	2362.22
276	1.8037	2257.98	2456.92	2359.07	2197.93	2341.11	2359	2419.14	2171.39	2406.69
277	1.8137	2284.83	2437.81	2349.43	2207.83	2366.39	2349.02	2421.98	2179.25	2381.5
278	1.8237	2164.08	2401.41	2340.73	2304.03	2406.44	2323.11	2390.23	2179.53	2382.56
279	1.8337	2155.94	2360.44	2317.39	2271.63	2435.89	2296.49	2384.03	2196.22	2415.7
280	1.8437	2162.74	2290.3	2245.37	2225.89	2363.79	2228.32	2382.19	2169.21	2379.88
281	1.8537	2121.28	2255.82	2225.93	2153.95	2380.6	2237.08	2410.35	2126.15	2276.91
282	1.8637	2081.66	2245.38	2158.5	2199.62	2453.89	2187.68	2271.03	2125.51	2261.27
283	1.8737	2075.41	2224.39	2121.22	2188.09	2445.43	2291.79	2209.62	2163.72	2313.44
284	1.8837	2051.76	2233.15	2117.37	2203.16	2418.91	2335.85	2217.7	2188.57	2350.44
285	1.8937	2040.9	2255.56	2165.36	2206.95	2455.7	2327.93	2306.49	2166.64	2357.88
286	1.9037	2007.65	2192.13	2152.35	2192	2578.15	2264.45	2275.36	2220.51	2333.17
287	1.9137	2078.83	2179.01	2191.4	2221.13	2688.5	2382.64	2326.23	2264.76	2375.01
288	1.9237	2079.78	2200.92	2098.38	2268.42	2920.76	2459.76	2409.14	2384.03	2482.2
289	1.9337	2042.5	2215.03	2163.59	2411.24	3124.67	2617.29	2462.83	2637.09	2689.91
290	1.9437	2109.12	2192.49	2217.91	2643.46	3722.84	2841.43	2533.9	2876.44	2969.27
291	1.9537	2058.77	2199.06	2153.09	3005.75	4467.12	3147.98	2774.55	3373.45	3326.05
292	1.9637	2016.24	2248.18	2180.03	3498.98	5740.44	3694.59	3033.16	4177.61	3887.82
293	1.9737	1999.96	2191.57	2242.12	4114.76	7216.83	4385.06	3398.22	4919.73	4658.72
294	1.9837	2059.47	2178.68	2313.24	4834.39	8707.21	5057.33	3690.51	5773.17	5414.09
295	1.9937	2007.65	2178.01	2291.87	5408.37	10076.8	5599.61	4042.45	6683.09	6119.51
296	2.0037	1979.56	2222.36	2297.27	5753.78	11156.9	6130.64	4340.6	7350.07	6695.85
297	2.0137	1975.18	2184.07	2341.43	5953.01	11606.9	6385.81	4438.89	7638.03	6916.99
298	2.0237	1915.14	2175.67	2285.35	5854.97	11308.9	6164.45	4347.72	7441.81	6820.94
299	2.0337	2028.99	2196.19	2284.97	5484.96	10399	5812.38	4161.58	6701.63	6278.97
300	2.0437	1997.57	2139.96	2278.97	4899.65	8932.5	5127.35	3859.27	5907.4	5563.18
301	2.0537	1982.94	2123.05	2204.3	4202.14	7341.35	4375.72	3393.97	5019.73	4756.79
302	2.0637	1958.62	2121.07	2149.36	3556.16	5904.46	3755.54	3002.32	4177.22	4003.48
303	2.0737	1982.21	2119.67	2172.12	3019.58	4544.75	3161.87	2734	3390.64	3354.28
304	2.0837	1898.02	2081.38	2095.34	2704.49	3743.9	2717.32	2499.81	2834.03	2911.65
305	2.0937	1915.07	2115.32	2071.14	2463.12	3127.77	2545.51	2371.7	2595.74	2579.82
306	2.1037	1940.06	2118.43	2094.69	2262.62	2850.64	2421.12	2285.15	2383.14	2478.72
307	2.1137	1933.35	2109.58	2106.67	2202.86	2718.03	2415	2252.18	2274.8	2354.05
308	2.1237	1929.01	2148.37	2082.81	2201.64	2521.7	2344.55	2300.76	2191.85	2365.82
309	2.1337	1969.61	2128.4	2086.92	2178.97	2495.63	2302.27	2282.73	2192.08	2301.46
310	2.1437	1963.23	2131.52	2089.02	2166.29	2563.89	2269.92	2221.79	2202.73	2264.11
311	2.1537	1956.84	2145.94	2097.3	2191.81	2463.03	2286.38	2199.99	2140.87	2254.37
312	2.1637	1995.05	2150.98	2081.87	2203.04	2397.45	2273.99	2139.99	2105.36	2203.95
313	2.1737	1991.51	2075.71	2054.85	2145.59	2326.37	2175.81	2107.47	2128.91	2188.7
314	2.1837	1994.88	2081.45	2123.52	2092.99	2258.52	2120.09	2146.92	2099.2	2206.56
315	2.1937	1993.26	2067.43	2117.11	1975.68	2243.59	2135.55	2209.07	2013.05	2135.06
316	2.2037	1936.52	2026.79	1992.16	2002.2	2216.48	2168.03	2160.82	2000.02	2136.23
317	2.2137	1936.66	2087.44	2013.11	2058.63	2230.8	2181	2140.64	1965.09	2140.48
318	2.2237	1948.59	2103.18	2047.47	2099.33	2328.1	2174.33	2154.5	2015.57	2126.71
319	2.2337	1879.62	2050.29	1973.69	2239.66	2507.39	2315.87	2215.4	2097.93	2200.18
320	2.2437	1889.99	2037.59	2009.54	2354.32	2707.37	2544.42	2307.29	2227.98	2338.72
321	2.2537	1915.62	2115.52	2090.93	2517.35	3054.25	2748.67	2420.82	2440.41	2428.62
322	2.2637	1934.13	2119.86	2040.77	2734.92	3443.73	3085.41	2542.31	2660.4	2577.85
323	2.2737	1977.41	2110.53	2135.76	2957.98	3901.64	3419.88	2722.16	2944.35	2818
324	2.2837	1950.59	2096.83	2146.96	3238.79	4371.2	3755.46	2920.74	3147.07	3002.16
325	2.2937	1984.24	2084.19	2142.89	3440.46	4751.36	3998.81	3090.29	3349.52	3158.33
326	2.3037	1987.2	2069.82	2159.64	3534.96	4998.38	4096.26	3124.41	3469.57	3258.89
327	2.3137	1980.65	2079.2	2161.67	3534.45	5054.84	3988.28	3101.75	3422.64	3218.43
328	2.3237	1985.9	2092	2199.61	3437.15	4831.33	3799.24	2993.18	3307.04	3093.29
329	2.3337	1948.77	2093.59	2101.03	3248.16	4349.84	3588.43	2915.17	3068.2	3028.06
330	2.3437	1948.4	2082.27	2029.68	2954.94	3815.21	3291.14	2757.82	2795.89	2830.16
331	2.3537	1912.89	2058.51	2009.35	2700.77	3384.26	2974.2	2535.9	2555.59	2538.84
332	2.3637	1872.74	2016.76	2006.25	2404	2938.43	2566.51	2371.42	2361	2349.15
333	2.3737	1858.4	1996.18	1977.33	2196.52	2541.67	2325.14	2253.85	2163.31	2226.6
334	2.3837	1804.15	1944.22	1936.01	2027.26	2262.22	2201.76	2145.75	1999.14	2098.24
335	2.3937	1818.11	1960.59	1937.36	1901.92	2099.45	2077.29	2027.03	1878.44	2002.32
336	2.4037	1821.5	1948.18	1956.77	1893.01	2033.47	2027.72	1985.25	1850.49	1972.09
337	2.4137	1796.54	1933.79	1953.63	1910.23	1986.08	1995.21	1975.85	1879.66	1962.3
338	2.4237	1838.98	1940.61	1924.04	1901.13	2026.67	1974.6	1941.9	1827.43	1923.67
339	2.4337	1857.63	1938.86	1923.47	1876.12	2024.13	1968.92	1935.16	1817.06	1919.49
340	2.4437	1784.26	1944.6	1927.21	1833.05	1942.43	1981.56	1968.41	1866.19	1900.82
341	2.4537	1775.64	1888.43	1928.09	1860.15	1983.43	2002.32	2021.17	1873.94	1928.27
342	2.4637	1813.19	1893.82	1911.51	1895.01	2022.24	1987.86	2024.75	1866.09	1949.12
343	2.4737	1806.11	1920.66	1905.83	1834.96	2023.09	1968.25	1959.63	1847.96	1946.28
344	2.4837	1808.05	1851.61	1922.03	1830.84	2007.74	1956.85	1968.99	1846.32	1910.42
345	2.4937	1760.86	1836.78	1876.68	1796.6	1975.67	1935.35	1923.91	1831.15	1916.02
346	2.5037	1742.35	1870.15	1820.25	1732.33	1900.09	1927.5	1882.95	1811.55	1895.91
347	2.5137	1752.31	1877.86	1809.76	1758.43	1849.87	1902.48	1915.42	1791.94	1869.17
348	2.5237	1761.24	1868.63	1800.14	1758.6	1863.5	1913.82	1927.83	1745.69	1880.81
349	2.5337	1785.46	1874.61	1862.57	1738.18	1905.59	1856.3	1883.58	1710.92	1893.28
350	2.5437	1741.76	1858.94	1887.33	1784.98	1889.47	1833.54	1840.13	1700.1	1855.31
351	2.5537	1700.37	1873.7	1811.91	1786.96	1838.64	1838.68	1837.36	1702.25	1821.24
352	2.5637	1698.33	1937.35	1792.19	1728.9	1825.25	1838.97	1852.08	1758.41	1844.7
353	2.5737	1717.95	1965.66	1789.03	1735.4	1818.49	1838.03	1865.96	1741.96	1831.37
354	2.5837	1752.17	1965.16	1815.91	1741.91	1798.86	1799.23	1846.59	1736.89	1802.09
355	2.5937	1781.39	1992.09	1829.08	1732.06	1780.74	1756.56	1807.17	1717.66	1811.67
356	2.6037	1801.05	2049.34	1799.58	1717.75	1759.56	1775.72	1793.11	1709.19	1819.31
357	2.6137	1790.67	2047.51	1821.21	1753.97	1799.17	1834.33	1784.94	1752.72	1820.53
358	2.6237	1776.76	2032.52	1801.09	1771.01	1837.21	1824.55	1815.35	1775.98	1821.38
359	2.6337	1783.84	2015.98	1775.31	1728.14	1838.3	1800.26	1822.22	1761.26	1814.4
360	2.6437	1774.4	2012.98	1831.36	1738.73	1806.35	1796.42	1781.87	1717.38	1792.56
361	2.6537	1749.02	1973.9	1853.93	1676.06	1741.89	1744.09	1780.72	1689.26	1735.18
362	2.6637	1729.37	1904.34	1798.47	1650.23	1694.98	1707.01	1808.87	1680.27	1706.99
363	2.6737	1687.5	1913.01	1707.8	1678.9	1697.37	1754.92	1795.54	1609.56	1760.24
364	2.6837	1701.06	1919.38	1757.86	1698.55	1707.9	1758.86	1770.63	1572.31	1751.58
365	2.6937	1715.76	1842.99	1772.89	1717.73	1692.65	1709.56	1765.55	1633.92	1703.38
366	2.7037	1710.09	1737.69	1729.41	1685.2	1680.76	1695.82	1805.31	1632.53	1710.76
367	2.7137	1720.38	1751.68	1726.79	1678.89	1662.77	1730.07	1774.8	1593.44	1730.63
368	2.7237	1669.35	1779.97	1737.41	1650.94	1666.75	1757.84	1688.69	1612.96	1741.37
369	2.7337	1629.54	1755.24	1725.66	1621.97	1664.69	1686.1	1687.32	1591.21	1710.19
370	2.7437	1648.82	1746.9	1698.61	1652.38	1659.37	1679.92	1728.54	1541.82	1672.51
371	2.7537	1644.68	1736.78	1700.66	1621.95	1655.88	1700.73	1717.03	1597.57	1670.92
372	2.7637	1643	1755.98	1724.5	1562.05	1632.06	1635.53	1705.03	1611.93	1675.03
373	2.7737	1572.93	1767.08	1675.66	1587.06	1632.79	1623.84	1686.17	1587.2	1647.49
374	2.7837	1600.54	1685.62	1678.07	1592.77	1640.83	1609.24	1650.66	1590.56	1660.46
375	2.7937	1638.35	1671.2	1664.84	1596.82	1574.29	1604.91	1660.75	1574.49	1662.33
376	2.8037	1600.48	1721.87	1693.21	1598.29	1596.57	1641.02	1699.97	1551.8	1636.12
377	2.8137	1580.41	1692.42	1708.06	1562.33	1631.44	1627.89	1689.69	1556.94	1687.41
378	2.8237	1602.53	1637.8	1651.73	1549.97	1595.08	1635.16	1669.28	1564.25	1677.2
379	2.8337	1598.3	1676.63	1609.72	1499.28	1545.1	1647.14	1682.77	1558.09	1650.34
380	2.8437	1599.27	1678.87	1627.61	1547.13	1539.66	1649.8	1656.78	1512.07	1617.23
381	2.8537	1563.36	1691.23	1595.11	1580.79	1520.26	1616.34	1614.36	1482.33	1594.02
382	2.8637	1499.58	1709.17	1620.41	1576.99	1532.51	1571.06	1648.89	1534.14	1589.54
383	2.8737	1480.34	1658.67	1582.66	1574.5	1553.35	1549.77	1609.5	1554.64	1595.08
384	2.8837	1550.16	1634.79	1571.07	1552.26	1557.94	1564.87	1636.25	1524.15	1616.14
385	2.8937	1552.54	1587.02	1602.03	1594.36	1545.06	1626.96	1647.58	1500.61	1608.95
386	2.9037	1530.5	1624.15	1611.09	1529.91	1546.54	1632.82	1643.1	1525.22	1610.86
387	2.9137	1507.49	1622.48	1582.09	1473.8	1506.17	1585.46	1581.55	1523.25	1600.14
388	2.9237	1550.78	1607.44	1582.58	1530.73	1498.41	1601.38	1605.5	1508.11	1577.6
389	2.9337	1535.46	1625.76	1599.29	1566.6	1517.45	1591.97	1626.89	1524.58	1565.51
390	2.9437	1501.83	1616.45	1603.4	1514.82	1503.02	1577.15	1579.88	1471.98	1580.41
391	2.9537	1506.18	1622.85	1601.07	1550.59	1524.52	1548.86	1540.84	1458.88	1579.27
392	2.9637	1543.1	1650.9	1563.34	1533.95	1577.43	1528.74	1603.43	1430.79	1573.16
393	2.9737	1525.82	1554.81	1559.1	1462.13	1579.53	1574.36	1567.45	1452.3	1564.62
394	2.9837	1506.54	1559.08	1552.95	1456.9	1516.95	1531.19	1537.36	1483.65	1572.78
395	2.9937	1465.63	1541.31	1585.57	1498.01	1466.01	1479.19	1498.23	1462.96	1592.73
396	3.0037	1469.68	1582.58	1543.27	1497.34	1479.48	1510.19	1526.33	1414.98	1577.07
397	3.0137	1438.45	1544.91	1535.07	1485.05	1490.88	1552.51	1581.56	1428.03	1553.57
398	3.0237	1488.05	1534.87	1517.94	1520.92	1496.72	1541.85	1534.01	1420.26	1524.28
399	3.0337	1484.15	1503.09	1537.49	1515.26	1514.89	1528.35	1507.8	1392.51	1527.64
400	3.0437	1413.72	1534.15	1502.96	1477.68	1490.23	1582.66	1497.3	1430.22	1484.59
401	3.0537	1404.26	1515.45	1534.76	1462.08	1457.35	1530.05	1503.25	1447.27	1499.11
402	3.0637	1396.69	1506.38	1546.5	1434.42	1465.86	1498.75	1474.51	1489.02	1522.2
403	3.0737	1401.41	1497.03	1515.57	1445.58	1503.75	1493.16	1493.67	1438.96	1538.09
404	3.0837	1443.07	1511.85	1512.16	1460.06	1454.03	1459.33	1506.68	1436.97	1485.97
405	3.0937	1448.53	1485.99	1519.45	1456.94	1428.81	1452.12	1528.12	1481.3	1508.9
406	3.1037	1431.9	1506.29	1542.86	1445.31	1423.42	1424.08	1509.43	1419.32	1586.07
407	3.1137	1437.83	1519	1507.63	1402.14	1413.44	1418.86	1527.39	1396.53	1547.52
408	3.1237	1408.32	1462.1	1517.54	1489.78	1501.56	1437.04	1491.88	1458.38	1551.73
409	3.1337	1397.92	1462.62	1516.65	1485.83	1477.79	1472.54	1479	1446.35	1488.26
410	3.1437	1397.21	1465.61	1446.89	1423.97	1388.17	1495.48	1490.43	1411.65	1466.28
411	3.1537	1449.51	1475.38	1441.24	1417.17	1411.17	1475.51	1480.04	1489.27	1511.82
412	3.1637	1465.09	1492.91	1449.17	1436.34	1508.51	1515.29	1515.73	1422.04	1527.73
413	3.1737	1392.8	1420.51	1452.39	1431.93	1485.09	1507.53	1515.8	1407.36	1545.85
414	3.1837	1397.85	1440.6	1483.26	1371.42	1461.54	1478.13	1502.16	1464.57	1546.18
415	3.1937	1445.92	1434.42	1531.82	1409.99	1483.76	1467.59	1537.31	1465.8	1575.4
416	3.2037	1453.98	1486.5	1507.67	1422.74	1463	1452.82	1615.02	1534.24	1607.59
417	3.2137	1460.48	1522.58	1528.18	1461.15	1511.56	1522.61	1585.28	1632.09	1708.07
418	3.2237	1449.13	1539.23	1590.47	1534.58	1573.34	1574.54	1613.08	1727.07	1907.32
419	3.2337	1483.63	1617.84	1746.98	1580.79	1626.35	1653.19	1712.65	1946.29	2066.04
420	3.2437	1515.46	1591.19	1883.79	1725.2	1743.12	1777.91	1833.39	2220.49	2450.88
421	3.2537	1597.58	1671.51	2044.99	1919.68	1891.57	1869.07	1968.65	2627.74	2841.98
422	3.2637	1706.11	1806.32	2280.21	2122.24	2168.38	2042.72	2276.82	3115.25	3380.05
423	3.2737	1788.07	1862.16	2523.86	2347.51	2329.09	2294.43	2471.95	3559.96	3929.36
424	3.2837	1893.87	1940.29	2808.1	2513.61	2502.65	2429.84	2782.44	3959.7	4384.75
425	3.2937	1953.42	2056.8	2893.6	2711.63	2646.72	2517.15	2945.58	4327.23	4889.03
426	3.3037	1909.88	2110.37	3040.69	2791.93	2782.41	2651.05	3018.13	4559.96	5134.63
427	3.3137	1913.11	2069.57	3073.27	2784.32	2725.75	2638.97	3057.57	4642.82	5141.76
428	3.3237	2015.18	2112.67	3062.5	2747.44	2727.87	2634.64	2926.47	4563.29	5062.6
429	3.3337	1956.08	2032.56	2883.81	2627.26	2561.39	2510.54	2806.56	4373.4	4630.87
430	3.3437	1791.53	1936.75	2676.64	2513.43	2471.86	2368.57	2630.1	3916.71	4142.04
431	3.3537	1723.03	1856.65	2468.28	2269.14	2259.25	2156.67	2333.03	3433.86	3765.26
432	3.3637	1632.43	1743.14	2152.2	2026.23	1974.21	2001.07	2061.89	2946.11	3242.27
433	3.3737	1529.24	1593.51	1958.86	1836.31	1835.21	1831.51	1910.51	2446.53	2701.31
434	3.3837	1452.48	1491.95	1787.73	1658.53	1703.68	1689.77	1758.71	2075.83	2288.51
435	3.3937	1439.67	1487.94	1638.15	1579.76	1583.7	1542.15	1590.2	1804.33	1940.08
436	3.4037	1362.93	1436.42	1494.02	1491.33	1484.04	1451.83	1479.61	1638.27	1726.65
437	3.4137	1290.15	1341.78	1402.77	1330.1	1426.2	1374.66	1450.41	1466.41	1636.63
438	3.4237	1310.92	1364.04	1355.73	1295.73	1316.36	1298.48	1376.84	1356	1487.93
439	3.4337	1286.17	1305.69	1325.08	1321.5	1293.43	1309.1	1339.35	1280.39	1390.93
440	3.4437	1280.43	1277.77	1294.77	1320.69	1298.59	1290.6	1297.68	1244.79	1341.45
441	3.4537	1286.76	1302.8	1266.01	1276.49	1292.62	1234.8	1245.81	1277.61	1376.93
442	3.4637	1260.9	1295.63	1285.57	1269.12	1284.62	1271.52	1292.29	1255.51	1362.04
443	3.4737	1245.69	1334.29	1307.25	1220.66	1243.27	1293.7	1363.19	1288.21	1413.58
444	3.4837	1231.9	1295.03	1340.39	1259.96	1235.06	1332.04	1344.87	1288.77	1350.47
445	3.4937	1210.12	1264.03	1302.51	1255.82	1288.86	1327.1	1342.64	1252.34	1327.74
446	3.5037	1206.6	1295.78	1323.57	1247.01	1319.05	1341.57	1373.42	1248.27	1369.54
447	3.5137	1266.59	1313.04	1320.28	1320.21	1315.51	1307.17	1349.69	1312.1	1428.32
448	3.5237	1276.21	1339.82	1368.74	1320.37	1301.68	1317.1	1345.8	1351.92	1511.84
449	3.5337	1285.78	1305.68	1303.02	1318.86	1326.44	1365.35	1362.01	1387.32	1533.66
450	3.5437	1254.75	1297.94	1362.24	1325.56	1347.44	1380.1	1388.19	1430.64	1540.89
451	3.5537	1235.95	1334.15	1410.95	1416.5	1391.2	1373.69	1394.47	1528.2	1575
452	3.5637	1298.25	1291.75	1397.88	1465.25	1419.39	1438.81	1394.12	1555.96	1651.66
453	3.5737	1298.9	1332.93	1457.67	1515.67	1449.95	1496.67	1434.27	1598.41	1694.03
454	3.5837	1316.26	1367.54	1447.62	1526.5	1484.39	1497.1	1522.43	1650.47	1718.35
455	3.5937	1324.92	1351.49	1429.31	1546.24	1511.13	1547.55	1519.95	1609.38	1773.84
456	3.6037	1291.79	1339.22	1488.64	1625.83	1627.31	1558.53	1543.33	1715.73	1800.87
457	3.6137	1330.1	1417.21	1499.74	1796.48	1730.56	1615.65	1587.29	1736.69	1720.98
458	3.6237	1303.97	1423.04	1547.55	1992.46	1878.82	1786.14	1660.72	1727.09	1743.11
459	3.6337	1324.66	1408.42	1664.86	2235.45	2067.38	1868.11	1755.04	1750.84	1801.9
460	3.6437	1359.99	1393.86	1658.38	2494.52	2238.95	1988.26	1811.9	1819.29	1909.11
461	3.6537	1365.39	1419.1	1624.13	2733.27	2462.39	2131.65	1900.12	1913.73	1979.69
462	3.6637	1334.28	1460.23	1701.48	2982.78	2582.58	2247.45	2047.78	2043.7	2007.09
463	3.6737	1371.3	1421.46	1769.13	3163.13	2739.37	2427.7	2140.4	2120.24	2026.27
464	3.6837	1424.11	1410.27	1763.29	3332.87	2809.5	2491.44	2164.41	2070.03	2043.61
465	3.6937	1472.07	1402.01	1731.02	3359.1	2844.3	2496.38	2097.79	2098.75	2080.82
466	3.7037	1417.4	1409.42	1701.38	3252.33	2788.59	2497.92	2000.53	2085.5	2029.57
467	3.7137	1343.91	1436.46	1666.95	3057.29	2633.34	2329.94	1956.52	1971.67	1934.67
468	3.7237	1302.88	1385.57	1581.85	2763.18	2397.89	2123.25	1894.53	1856.41	1827.87
469	3.7337	1264.36	1322.55	1487.91	2434.64	2161.71	1984.9	1782.5	1720.38	1671.73
470	3.7437	1270.14	1257.95	1431.13	2130.46	1933.73	1805.18	1610.83	1580.5	1532.21
471	3.7537	1222.74	1261.42	1398.71	1860.31	1763.13	1633.7	1463.19	1462.88	1495.56
472	3.7637	1174.99	1257.42	1342.6	1674.06	1586.15	1467.36	1372.45	1370.95	1420.15
473	3.7737	1163.78	1202.29	1255.27	1502.26	1409.08	1389.86	1293.09	1301.81	1318.94
474	3.7837	1125.45	1177.48	1190.06	1405.64	1296.19	1330.92	1234.78	1203.44	1253.75
475	3.7937	1125.77	1139.41	1132.06	1278.03	1210.13	1193.04	1212.6	1155	1201.43
476	3.8037	1137.07	1141.59	1140.05	1204.64	1153.57	1164.61	1177.68	1114.7	1176.51
477	3.8137	1106.08	1160.57	1161.98	1177.57	1168.5	1179.7	1149.97	1096.7	1174.33
478	3.8237	1050.68	1144.29	1125.37	1169.03	1161.06	1154.75	1157.02	1086.78	1151.21
479	3.8337	1030.12	1091.91	1111.41	1167.5	1119.51	1161.68	1183.79	1072.02	1162.84
480	3.8437	1043.1	1107.65	1130.34	1137.56	1159.17	1167.11	1171.92	1059.97	1167.34
481	3.8537	1071.38	1146.32	1115.44	1089.83	1162.21	1160.5	1160.86	1070.55	1145.87
482	3.8637	1082.91	1127.63	1106.43	1085.47	1104.61	1107.21	1142.06	1058.3	1146.38
483	3.8737	1082.57	1112.68	1068.5	1096.8	1111.76	1062.96	1135.91	1071.01	1133.34
484	3.8837	1083.52	1100.82	1051.57	1117.24	1099.99	1115.73	1128.84	1064.27	1123.59
485	3.8937	1074.57	1132.55	1068.64	1128.48	1073.65	1122.56	1099.52	1067.01	1102.93
486	3.9037	1040.81	1130.16	1074.26	1103.39	1088.52	1089.22	1083.72	1052.2	1110.13
487	3.9137	1017.53	1084.24	1076.72	1103.15	1094.41	1107.44	1115.61	1033.82	1148.95
488	3.9237	1045.7	1086.01	1080.82	1104.36	1119.68	1131.58	1114.36	1067.88	1120.15
489	3.9337	1065.87	1118.33	1085.72	1146.1	1123.53	1130.6	1101.94	1098.99	1107.28
490	3.9437	1020.1	1101.78	1111.86	1132.15	1115.81	1131.82	1120.32	1064.42	1118.97
491	3.9537	1022.21	1102.96	1117.96	1126.94	1139.79	1152.64	1134.13	1037.01	1119.37
492	3.9637	1046.06	1122.49	1078.38	1175.25	1148.6	1169.18	1140.03	1066.78	1110
493	3.9737	1049.22	1110.25	1063.82	1203.57	1187.71	1182.9	1120.5	1093.35	1080.4
494	3.9837	1053.82	1105.25	1082.54	1223.93	1200.31	1169.54	1122.07	1116.98	1141.35
495	3.9937	1021.47	1102.81	1100.82	1263.78	1203.08	1148.89	1153.07	1116.53	1177.62
496	4.0037	990.427	1073.1	1106.89	1271.84	1250.97	1165.55	1173.44	1107.41	1142.06
497	4.0137	1014.02	1052.71	1077.98	1272.67	1279.54	1225.08	1142.88	1104.14	1138.3
498	4.0237	1040.71	1071.42	1098.09	1293.18	1247.73	1250.35	1109.36	1126.65	1143.36
499	4.0337	1067.18	1068.32	1145.61	1257.88	1205.56	1177.66	1116.28	1126.36	1152.7
500	4.0437	1093.58	1070.23	1120.18	1190.24	1161.98	1125.2	1125.24	1085.58	1167.77
501	4.0537	1064.09	1068.01	1095.38	1188.16	1124.65	1149.43	1127.96	1053.88	1169.54
502	4.0637	1029.99	1068.7	1069.38	1180.95	1114.28	1123.41	1095.16	1022.93	1098.93
503	4.0737	1021.47	1056.29	1053.47	1120.61	1104.04	1112.52	1049.53	1043.38	1057.13
504	4.0837	1005.42	1017.89	1031.34	1064.67	1060.67	1090.35	1022.56	1057.53	1056.28
505	4.0937	1003.78	1044.48	1037.21	1047.48	1014.26	1023.14	1015.8	1001.23	1029.16
506	4.1037	1019.59	1039.49	1027.7	1042.93	1015.6	1002.76	979.823	989.131	1047.81
507	4.1137	1004.25	1000.04	972.592	1026.84	1036.57	1008.95	964.172	975.96	1035.01
508	4.1237	975.336	1010.92	997.817	1004.51	1026.67	1036.71	994.773	951.133	989.159
509	4.1337	972.924	1018.79	1038.48	1011	1004.1	1038.15	1008.36	943.731	989.932
510	4.1437	963.945	998.867	1043.26	1008.47	979.877	1022.88	1008.05	924.309	1009.34
511	4.1537	949.271	988.566	1023.74	978.907	982.75	1006.65	991.554	943.457	1034.96
512	4.1637	962.912	989.836	1007.29	980.708	1009.41	975.627	1002.58	965.033	1017.46
513	4.1737	957.474	954.425	999.816	987.696	1001.95	945.406	1022.72	939.301	973.719
514	4.1837	939.203	943.429	985.814	963.204	1008.13	945.923	1000.34	904.07	984.1
515	4.1937	956.979	964.251	975.842	942.716	1031.55	969.144	986.427	900.697	1021.65
516	4.2037	951.413	948.626	955.299	944.997	1013.76	961.42	982.163	901.173	974.55
517	4.2137	943.543	932.12	932.831	947.099	977.623	958.63	993.465	908.377	915.177
518	4.2237	959.663	954.959	963.151	966.022	968.622	983.122	998.21	945.099	938.65
519	4.2337	957.445	989.57	961.073	947.646	962.926	1003.9	974.218	947.188	952.265
520	4.2437	937.766	977.986	934.398	937.698	969.642	999.176	986.122	904.04	951.959
521	4.2537	922.663	952.784	933.38	941.908	958.783	970.861	988.698	900.161	954.796
522	4.2637	928.558	956.769	927.703	922.107	925.504	925.528	956.549	908.245	967.312
523	4.2737	915.191	959.3	944.785	891.257	918.447	941.996	923.035	905.163	981.019
524	4.2837	891.655	934.246	934.235	892.471	926.666	972.783	929.309	926.357	955.261
525	4.2937	895.769	932.798	928.338	937.294	934.012	929.705	954.545	929.308	916.556
526	4.3037	928.758	951.615	914.958	955.698	937.706	949.507	960.802	919.061	922.166
527	4.3137	947.791	924.709	933.396	940.224	917.558	972.994	957.878	930.939	963.985
528	4.3237	935.612	903.514	944.899	904.704	920.094	976.418	946.774	921.529	993.508
529	4.3337	932.907	930.026	966.356	870.071	957.668	960.239	923.276	874.011	930.407
530	4.3437	939.238	958.144	971.189	880.201	930.742	932.013	971.222	832.808	923.663
531	4.3537	918.837	962.119	930.749	892.045	920.958	952.44	971.638	863.599	971.715
532	4.3637	900.821	960.886	917.462	881.598	928.865	945.363	940.786	860.496	930.724
533	4.3737	912.516	924.082	926.92	906.782	928.683	948.807	943.816	875.231	914.313
534	4.3837	930.028	921.883	940.315	902.336	932.822	936.015	939.927	886.713	954.044
535	4.3937	917.125	908.073	908.768	911.427	927.235	898.617	929.473	884.863	935.081
536	4.4037	920.689	903.692	903.077	900.966	925.226	913.944	917.06	889.119	906.942
537	4.4137	920.725	909.082	930.361	890.931	909.51	949.796	903.818	885.387	940.993
538	4.4237	914.18	901.716	926.289	896.325	871.298	976.873	970.087	902.223	920.53
539	4.4337	898.213	901.888	903.598	907.069	869.796	932.978	976.928	882.548	893.69
540	4.4437	858.099	909.631	884.409	935.119	911.449	889.814	908.237	844.042	904.059
541	4.4537	865.198	886.945	892.783	948.493	919.499	919.71	877.183	856.022	916.632
542	4.4637	899.009	920.631	877.407	939.709	925.008	960.378	872.238	881.342	930.337
543	4.4737	900.474	930.159	872.128	919.644	932.396	964.677	837.483	869.801	920.241
544	4.4837	888.905	915.155	874.996	920.413	893.301	948.942	856.033	868.674	912.666
545	4.4937	869.236	863.415	875.091	889.774	891.499	934.817	933.398	874.818	890.53
546	4.5037	877.236	867.422	894.271	892.576	922.075	938.444	951.61	857.052	900.364
547	4.5137	857.799	875.846	906.583	892.85	907.108	932.29	937.006	830.279	921.635
548	4.5237	847.828	850.999	918.142	899.449	876.662	877.516	902.574	835.725	885.962
549	4.5337	853.703	849.092	870.401	876.382	851.998	889.019	896.783	826.133	867.425
550	4.5437	852.538	857.365	852.899	842.132	879.632	884.095	907.966	819.532	875.254
551	4.5537	836.848	864.577	871.6	828.385	863.007	852.464	901.766	829.803	889.72
552	4.5637	846.886	873.727	899.885	837.641	831.361	853.389	842.053	814.175	881.514
553	4.5737	848.899	840.184	883.515	848.183	833.449	856.461	846.604	840.571	842.937
554	4.5837	835.029	822.206	822.156	845.552	844.795	836.006	880.505	847.729	839.895
555	4.5937	832.22	846.789	823.637	828.539	827.64	826.366	899.938	825.794	818.837
556	4.6037	831.885	864.093	838.593	861.095	804.501	804.821	853.224	820.144	875.751
557	4.6137	815.367	844.24	847.944	809.025	824.729	830.223	815.685	827.002	871.588
558	4.6237	845.631	831.377	831.701	812.836	847.395	849.388	820.914	849.606	860.064
559	4.6337	818.506	848.435	869.765	809.95	842.793	862.262	825.792	812.563	838.421
560	4.6437	787.624	815.87	882.392	826.668	819.766	828.541	812.076	813.539	842.607
561	4.6537	787.071	803.648	902.125	844.598	810.963	834.348	830.616	805.839	860.166
562	4.6637	765.201	804.256	845.228	863.755	826.549	865.773	851.179	779.315	849.908
563	4.6737	806.403	834.785	782.367	845.811	807.431	866.805	809.015	797.638	829.011
564	4.6837	805.542	861.172	781.9	835.178	838.191	834.822	821.77	790.411	814.211
565	4.6937	809.508	846.448	769.276	811.715	848.4	815.981	832.332	807.051	842.563
566	4.7037	779.451	819.377	817.502	832.28	855.888	831.156	837.992	788.666	811.043
567	4.7137	765.386	827.991	829.142	787.679	820.955	813.321	826.04	782.987	851.967
568	4.7237	813.892	816.888	833.969	796.263	800.18	825.02	824.873	763.416	837.449
569	4.7337	784.179	792.739	803.389	853.16	826.378	807.554	791.203	778.824	810.176
570	4.7437	757.233	797.849	774.462	813.585	831.497	827.108	772.866	769.117	821.971
571	4.7537	772.286	807.654	776.879	821.165	842.075	838.63	791.036	738.696	834.959
572	4.7637	777.888	796.324	791.964	781.92	821.815	817.974	834.899	745.942	839.716
573	4.7737	768.022	804.884	807.727	764.863	793.942	820.98	782.351	785.66	838.712
574	4.7837	783.397	815.838	779.675	794.131	801.119	856.85	775.743	805.114	814.281
575	4.7937	777.418	806.078	755.091	791.813	821.748	826.168	796.533	749.066	791.3
576	4.8037	757.712	764.992	772.352	841.451	832.83	786.14	801.013	725.527	785.012
577	4.8137	758.315	751.345	792.645	801.914	830.88	771.017	803.579	737.834	781.543
578	4.8237	778.505	767.827	741.299	781.882	822.074	782.602	796.465	757.707	778.002
579	4.8337	725.263	807.07	785.593	841.595	804.596	794.647	782.961	777.768	810.115
580	4.8437	758.156	808.036	794.178	830.479	771.264	826.502	798.15	780.196	791.331
581	4.8537	750.395	817.04	764.565	804.893	783.2	831.562	767.588	803.567	785.677
582	4.8637	762.895	788.498	800.056	782.019	814.955	787.596	769.396	792.555	812.03
583	4.8737	779.569	759.575	811.839	756.99	779.272	777.706	778.926	792.606	780.369
584	4.8837	755.036	784.076	766.72	743.735	760.536	763.445	788.641	756.81	799.65
585	4.8937	734.144	798.624	759.188	768.949	800.245	747.447	773.141	702.415	791.902
586	4.9037	751.035	785.219	775.614	760.79	756.861	772.819	729.248	696.462	779.656
587	4.9137	743.933	780.756	750.063	786.096	743.983	774.982	740.174	712.184	779.723
588	4.9237	729.405	755.117	723.612	748.047	739.343	751.658	798.32	734.418	813.494
589	4.9337	732.805	762.858	757.504	761.714	763.635	766.434	803.822	728.769	782.2
590	4.9437	706.774	756.933	815.748	776.781	741.978	735.055	816.055	713.947	731.494
591	4.9537	741.98	765.08	812.217	779.996	772.892	745.87	780.359	710.305	766.286
592	4.9637	724.57	751.767	779.197	753.951	759.741	718.058	747.245	707.185	761.198
593	4.9737	710.152	698.852	739.865	735.686	761.801	726.206	747.463	708.714	773.252
594	4.9837	717.111	702.865	741.874	732.203	741.001	751.351	762.876	749.523	763.304
595	4.9937	715.122	730.645	733.031	763.444	769.669	730.277	775.346	734.96	782.622
596	5.0037	731.489	747.142	749.447	720.728	793.6	704.672	772.95	716.516	770.007
597	5.0137	718.767	776.958	724.638	763.373	752.321	704.477	768.294	733.894	755.933
598	5.0237	734.997	742.7	759.996	734.016	757.272	743.673	727.073	719.277	758.939
599	5.0337	715.784	746.33	774.294	740.271	736.21	749.188	721.568	705.414	711.47
600	5.0437	706.902	759.937	733.333	744.438	771.122	746.555	744.723	714.902	707.585
601	5.0537	728.475	735.539	685.624	758.139	808.219	814.956	732.248	780.021	745.961
602	5.0637	737.881	733.771	685.152	730.689	759.112	741.927	722.431	690.029	748.249
603	5.0737	727.521	723.294	703.819	718.97	715.726	721.51	742.697	709.329	752.32
604	5.0837	711.758	706.448	714.552	704.83	753.377	728.045	721.91	709.554	723.682
605	5.0937	668.046	703.564	743.051	692.937	693.08	771.548	749.593	675.166	741.284
606	5.1037	681.357	711.44	711.376	723.737	722.096	753.359	737.379	703.944	719.377
607	5.1137	678.033	690.254	676.456	734.692	719.503	714.937	737.101	689.303	719.913
608	5.1237	668.242	693.91	708.946	715.526	746.517	714.919	682.037	699.678	726.425
609	5.1337	685.394	705.994	715.654	736.836	720.876	699.403	706.455	697.982	731.788
610	5.1437	673.404	717.534	705.588	729.541	744.271	708.409	682.29	681.125	707.942
611	5.1537	674.855	676.837	738.806	705.692	734.324	711.412	684.037	692.208	780.78
612	5.1637	672.792	697.47	691.224	728.821	752.553	693.073	662.037	689.758	750.217
613	5.1737	689.205	662.398	685.256	723.324	736.308	688.08	670.715	680.598	703.07
614	5.1837	695.631	694.047	705.549	718.622	730.706	680.849	698.938	674.049	707.587
615	5.1937	678.029	642.631	731.281	685.756	712.051	763.482	654.623	672.974	703.396
616	5.2037	686.898	686.609	684.875	686.165	705.556	725.999	688.336	653.424	718.501
617	5.2137	670.108	668.895	685.869	705.272	668.808	698.872	667.066	689.018	719.126
618	5.2237	625.398	699.097	697.833	719.23	673.88	667.931	672.216	640.142	686.137
619	5.2337	674.37	659.771	689.718	657.931	675.845	674.696	691.406	647.313	698.201
620	5.2437	645.506	700.106	701.871	691.225	702.334	684.392	713.71	681.522	756.874
621	5.2537	674.068	684.592	682.714	655.231	720.313	715.434	688.579	666.758	671.478
622	5.2637	656.44	704.326	665.768	681.539	668.227	692.475	687.314	619.193	714.112
623	5.2737	666.223	697.145	665.851	673.15	703.05	687.769	681.572	614.003	712.505
624	5.2837	660.622	657.134	666.87	650.452	670.129	684.338	678.536	640.474	683.588
625	5.2937	638.222	641.257	685.53	647.58	678.949	699.231	664.369	652.564	675.632
626	5.3037	641.137	691.561	678.667	678.704	679.508	675.584	680.768	633.459	700.967
627	5.3137	636.167	680.879	638.01	658.313	703.772	666.861	666.445	636.508	715.874
628	5.3237	638.876	623.94	648.607	602.99	649.536	670.113	712.974	647.103	704.422
629	5.3337	633.363	657.376	608.5	664.842	683.088	669.692	721.523	645.116	711.137
630	5.3437	640.386	617.822	617.609	663.286	665.916	673.076	666.277	664.726	695.201
631	5.3537	629.161	633.429	636.036	647.983	687.074	676.723	666.255	644.755	725.855
632	5.3637	682.904	611.126	689.856	655.768	632.23	646.263	697.036	616.737	658.934
633	5.3737	638.964	644.049	646.981	642.833	646.181	648.655	701.979	665.553	681.051
634	5.3837	660.298	659.744	650.97	670.309	628.049	635.961	670.291	634.065	679.669
635	5.3937	614.708	619.839	644.567	636.66	659.683	685.01	672.44	629.407	685.299
636	5.4037	603.282	622.096	647.241	659.622	640.793	658.382	650.882	668.992	706.755
637	5.4137	627.828	647.227	648.761	638.34	670.969	656.11	656.175	594.956	675.567
638	5.4237	618.711	649.961	651.662	645.139	664.232	675.978	623.453	620.755	632.018
639	5.4337	649.606	671.314	575.212	601.559	592.601	675.561	663.698	630.384	706.367
640	5.4437	610.7	690.338	635.599	670.763	642.536	642.114	653.996	632.185	668.685
641	5.4537	619.231	672.261	655.828	653.037	632.07	630.77	656.545	640.565	686.223
642	5.4637	614.07	645.057	628.237	653.955	639.189	618.8	634.842	643.511	681.985
643	5.4737	630.942	656.349	654.496	663.05	644.089	698.529	613.745	634.365	656.362
644	5.4837	643.713	637.38	638.418	630.504	629.77	640.09	641.266	599.072	641.751
645	5.4937	579.439	654.468	674.929	626.342	642.926	647.389	638.951	606.926	638.339
646	5.5037	604.458	648.322	640.869	633.477	638.466	657.027	622.691	612.935	629.84
647	5.5137	601.124	640.631	634.472	620.69	621.452	658.854	635.897	610.38	614.322
648	5.5237	627.062	639.015	588.662	637.037	662.021	677.47	635.294	600.746	641.87
649	5.5337	674.86	660.911	597.967	657.612	618.248	626.014	642.054	571.809	645.771
650	5.5437	606.703	626.421	627.698	614.975	618.534	613.671	615.089	579.496	633.481
651	5.5537	589.686	589.321	586.75	608.104	606.754	666.769	624.561	582.003	625.648
652	5.5637	577.267	585.513	619.58	637.965	633.292	682.98	632.619	574.376	605.177
653	5.5737	607.582	613.778	604.436	633.956	647.969	615.817	651.827	599.46	638.818
654	5.5837	603.107	620.662	603.631	599.657	654.78	593.215	586.792	611.995	653.339
655	5.5937	596.255	592.876	640.161	587.958	626.808	593.816	593.091	571.218	617.849
656	5.6037	610.031	579.481	606.812	618.11	588.209	660.437	596.212	606.95	657.232
657	5.6137	584.332	595.813	613.78	588.564	575.659	650.777	630.735	603.36	612.787
658	5.6237	571.471	607.308	609.538	636.583	663.968	630.512	587.571	582.229	601.395
659	5.6337	554.544	614.542	603.887	566.334	612.836	609.906	653.084	582.66	666.146
660	5.6437	600.728	646.357	601.726	595.293	638.127	612.207	580.733	551.773	636.618
661	5.6537	583.497	629.275	598.868	587.373	652.317	641.757	664.616	562.657	607.301
662	5.6637	582.096	561.287	609.312	582.586	611.123	597.766	567.859	557.56	640.233
663	5.6737	657.581	584.713	583.701	592.498	582.117	638.44	552.239	568.618	627.518
664	5.6837	629.242	624.367	566.341	598.917	615.232	653.743	608.176	581.749	618.924
665	5.6937	582.337	549.238	592.084	626.292	620.654	581.548	660.072	596.808	634.786
666	5.7037	603.014	591.237	623.694	613.589	630.811	593.706	623.638	606.868	644.794
667	5.7137	565.889	631.518	562.567	606.911	576.021	625.518	577.538	547.448	620.867
668	5.7237	582.913	619.781	610.699	585.942	654.614	617.995	574.984	559.529	601.981
669	5.7337	561.039	572.98	566.092	587.206	605.767	620.243	620.879	593.271	604.003
670	5.7437	563.68	573.041	616.509	592.584	643.888	607.142	638.55	573.644	583.236
671	5.7537	557.17	598.03	561.708	583.93	619.552	565.14	534.594	541.611	611.734
672	5.7637	560.496	601.336	632.686	608.906	637.065	571.905	580.387	584.635	607.864
673	5.7737	546.434	613.583	586.923	610.264	667.167	622.387	594.847	629.536	578.42
674	5.7837	565.325	603.116	580.891	647.704	666.048	603.207	621.354	613.253	596.055
675	5.7937	578.463	605.519	514.159	669.497	664.621	679.805	635.262	590.261	666.947
676	5.8037	596.597	547.325	571.937	718.563	727.788	711.986	680.2	605.646	707.272
677	5.8137	580.074	603.706	619.13	706.228	766.963	710.149	687.22	639.915	637.991
678	5.8237	590.963	547.007	578.968	773.555	816.516	763.505	650.617	684.479	643.598
679	5.8337	592.683	615.524	638.776	863.171	896.689	787.173	701.13	650.805	730.97
680	5.8437	575.993	592.227	625.555	922.293	923.301	859.728	704.904	710.06	782.486
681	5.8537	579.085	615.056	678.648	1004.8	1008.56	915.56	777.859	799.299	812.688
682	5.8637	607.791	633.844	645.998	1053.92	1140.3	960.161	837.926	829.314	765.245
683	5.8737	597.869	620.591	636.041	995.454	1104.59	951.424	827.929	842.394	816.086
684	5.8837	583.046	576.826	651.105	1098.3	1166.36	983.19	780.917	891.339	821.042
685	5.8937	593.676	636.749	659.776	1146.68	1164.66	1021.19	806.506	883.687	875.601
686	5.9037	604.581	592.745	680.904	1063.56	1151.65	1049.35	808.482	813.244	811.439
687	5.9137	637.762	661.792	675.834	1122.67	1169.78	987.146	830.53	843.423	781.368
688	5.9237	590.571	664.722	662.742	998.148	1095.43	956.814	798.45	789.332	777.276
689	5.9337	554.41	621.563	638.723	1031.1	1062.24	936.714	770.21	806.455	796.142
690	5.9437	596.456	623.702	625.71	912.83	952.736	910.65	753.101	791.286	775.019
691	5.9537	593.44	576.679	629.762	860.581	941.863	895.644	652.596	760.182	705.901
692	5.9637	573.526	570.524	590.52	804.299	860.617	745.128	662.73	681.858	601.645
693	5.9737	549.368	582.539	612.626	742.05	741.237	682.784	671.867	690.899	651.823
694	5.9837	572.558	582.464	572.453	730.02	677.854	685.874	628.742	609.532	663.777
695	5.9937	501.185	530.331	596.608	684.921	664.716	603.459	620.684	594.538	628.62
696	6.0037	530.388	562.429	568.413	617.605	641.664	637.683	597.63	549.34	553.254
697	6.0137	549.399	524.261	527.257	572.401	585.399	624.64	573.45	596.568	602.579
698	6.0237	513.24	557.353	524.286	569.364	581.475	557.435	530.23	575.364	538.189
699	6.0337	530.183	533.333	527.344	583.522	565.422	571.436	542.227	516.233	597.582
700	6.0437	532.269	526.215	513.303	552.364	550.237	592.458	543.321	522.254	567.358
701	6.0537	520.206	534.213	510.234	547.392	588.387	561.348	557.426	512.264	542.425
702	6.0637	485.182	514.053	512.238	511.197	513.188	503.075	542.369	497.168	547.228
703	6.0737	544.356	516.194	498.073	555.353	551.596	544.291	513.226	510.13	547.278
704	6.0837	476.913	559.437	559.334	550.302	526.429	528.349	542.174	507.184	560.29
705	6.0937	535.14	518.319	537.199	520.201	589.467	542.36	565.216	498.169	564.437
706	6.1037	504.134	525.289	532.195	542.256	521.077	527.245	501.098	526.298	532.28
707	6.1137	507.315	501.131	510.153	481.077	525.109	514.074	557.325	475.007	549.32
708	6.1237	509.339	512.037	511.178	501.132	522.171	539.152	528.248	521.268	577.398
709	6.1337	502.231	526.131	474.047	533.322	525.254	495.057	528.156	495.142	520.17
710	6.1437	509.098	516.141	544.304	506.062	557.437	567.381	563.412	548.405	552.185
711	6.1537	489.04	508.164	509.1	527.185	546.31	533.351	526.218	519.225	554.204
712	6.1637	499.101	515.161	537.225	537.294	514.106	537.239	560.363	493.067	510.134
713	6.1737	525.289	512.256	524.202	524.315	508.014	535.153	555.303	479.969	532.303
714	6.1837	518.27	505.266	500.177	476.065	535.204	536.117	570.159	486.001	542.357
715	6.1937	530.282	502.149	500.142	499.051	521.225	473.001	514.064	524.178	548.322
716	6.2037	508.219	505.083	514.09	498.019	520.218	517.294	532.159	515.198	560.252
717	6.2137	505.139	503.082	490.004	488.943	550.229	547.322	510.253	455.992	503.077
718	6.2237	473.975	555.311	539.259	517.198	512.043	540.303	490.115	472.914	503.972
719	6.2337	479.948	546.174	513.199	489.134	495.924	547.105	523.188	469.977	499.92
720	6.2437	507.225	502.049	522.219	488.135	510.104	473.864	560.205	520.219	528.171
721	6.2537	463.041	434.823	512.152	518.185	507.177	517.978	521.066	486.186	533.23
722	6.2637	465.069	492.22	450.885	483.979	475.167	514.192	483.039	492.132	474.085
723	6.2737	499.98	488.165	506.147	485	530.224	501.166	525.155	517.055	512.072
724	6.2837	531.143	508.222	492.064	531.143	520.153	518.249	512.127	487.862	524.164
725	6.2937	443.829	490.96	497.015	497.096	527.074	510.166	492.017	486.888	492.969
726	6.3037	472.146	486.951	549.09	487.058	522.085	494.997	536.201	518.181	511.046
727	6.3137	482.116	510.035	481.999	493.108	491.992	525.072	501.136	520.304	517.021
728	6.3237	491.093	479.05	513.205	526.221	513.046	536.228	501.064	496.254	546.228
729	6.3337	502.016	504.09	482.211	496.075	469.972	527.189	480.986	469.996	576.357
730	6.3437	487.935	528.141	511.245	521.04	500.069	474.026	508.038	460.917	472.043
731	6.3537	471.987	476.845	497.098	436.74	485.073	494.941	492.057	502.115	551.077
732	6.3637	476.108	487.034	478.887	525.075	517.106	493.952	504.045	481.016	474.838
733	6.3737	479.111	489.1	459.828	495.111	487.048	474.835	514.095	528.189	518.109
734	6.3837	471.967	542.361	472.942	502.236	506.079	539.139	438.822	455.829	548.262
735	6.3937	498.054	474.082	502.174	522.082	515.07	492.028	502.059	464.947	523.173
736	6.4037	483.956	484.93	511.174	553.172	529.034	526.163	490.063	501.079	544.139
737	6.4137	463.951	479.838	478.102	526.013	573.213	520.106	473.9	508.16	542.157
738	6.4237	479.956	462.856	502.052	503.146	525.154	517.058	489.94	513.154	515.028
739	6.4337	482.027	457.953	484.94	509.194	532.196	511.043	501.972	473.997	531.086
740	6.4437	470.023	483.003	465.787	548.294	569.231	543.175	523.132	498.077	567.202
741	6.4537	441.922	482.011	520.973	497.971	546.065	557.207	495.072	500.948	541.075
742	6.4637	492.025	495.039	511.05	547.017	583.187	505.979	531.248	506.054	544.085
743	6.4737	472.974	484.99	486.057	482.871	531.131	538.074	472.972	478.875	510.066
744	6.4837	453.885	485.895	437.923	510.113	544.218	509.029	490.926	510.077	496.015
745	6.4937	464.91	456.882	484.977	531.213	563.332	553.145	519.931	492.958	505.037
746	6.5037	484.918	494.034	473.031	554.224	594.283	552.199	516.956	457.927	508.004
747	6.5137	475.937	462.908	468.908	513.996	535.049	523.069	498.064	481.025	525.09
748	6.5237	492.022	465.844	497.965	540.131	496.938	491.049	453.988	510.095	510.075
749	6.5337	461.987	462.893	463.773	516.095	538.038	502.071	469.977	471.958	507.036
750	6.5437	455.963	499.073	454.837	502.065	499.019	507.164	513.065	450.798	491.966
751	6.5537	472.974	459.925	474.929	517.033	442.786	494.988	486.849	471.794	490.889
752	6.5637	455.894	459.884	450.914	479.846	524.108	523.038	463.865	473.94	506.981
753	6.5737	457.825	445.831	464.87	503.036	487.954	504.859	442.865	517.111	493.934
754	6.5837	449.872	433.831	447.85	481.013	478.909	451.716	425.826	442.868	454.871
755	6.5937	428.754	477.922	491.956	443.834	460.892	436.716	498.918	434.744	474.862
756	6.6037	439.831	464.857	480.999	470.888	484.893	458.961	452.729	458.806	438.755
757	6.6137	442.867	459.844	433.793	452.816	480.011	470.938	422.685	433.793	434.763
758	6.6237	425.844	431.696	419.806	449.862	496.898	457.883	464.89	454.87	463.929
759	6.6337	447.898	469.906	451.762	388.7	468.88	461.856	483.03	434.781	491.983
760	6.6437	447.829	449.849	446.763	427.763	423.674	440.783	478.926	427.795	462.874
761	6.6537	469.886	479.967	442.821	414.754	449.822	431.753	449.748	445.873	430.787
762	6.6637	401.696	435.82	445.859	452.884	433.728	458.842	436.696	447.931	471.928
763	6.6737	470.934	424.809	437.855	472.987	473.929	433.792	429.714	437.839	414.813
764	6.6837	459.88	458.863	479.98	440.792	478.957	461.822	435.824	442.781	437.762
765	6.6937	424.794	470.806	450.882	449.745	445.963	433.66	459.938	462.873	472.748
766	6.7037	427.769	481.848	453.806	443.791	423.805	470.841	432.832	418.836	482.737
767	6.7137	430.827	436.782	407.625	442.89	462.854	402.74	480.926	417.764	410.658
768	6.7237	430.894	456.889	404.638	413.797	430.639	425.81	433.784	416.726	412.718
769	6.7337	452.883	428.818	399.731	461.868	426.697	414.758	419.688	459.759	443.818
770	6.7437	448.796	455.875	427.888	435.745	461.884	444.796	443.804	430.76	468.865
771	6.7537	387.58	438.703	424.809	481.882	432.823	444.709	490.868	450.771	469.9
772	6.7637	409.734	440.725	446.782	419.67	415.761	463.77	478.892	394.724	465.855
773	6.7737	436.873	446.709	427.681	425.727	388.638	409.706	440.808	421.722	477.822
774	6.7837	448.908	445.803	434.719	389.563	451.836	448.812	458.79	424.777	436.768
775	6.7937	413.751	457.783	441.745	424.739	434.773	412.696	417.674	417.743	459.776
776	6.8037	415.672	450.806	432.793	428.751	440.762	466.825	393.574	383.631	438.678
777	6.8137	411.553	435.856	410.692	433.804	470.908	455.71	458.79	462.866	399.563
778	6.8237	362.478	418.747	430.773	424.763	421.614	431.7	411.648	409.652	416.69
779	6.8337	443.826	444.803	421.655	439.73	436.659	404.719	444.803	429.705	422.725
780	6.8437	421.803	425.657	417.65	402.528	403.52	474.899	443.722	408.588	418.71
781	6.8537	448.856	419.689	426.7	409.606	424.712	415.699	449.756	382.606	443.735
782	6.8637	418.694	395.611	417.724	426.73	450.844	417.663	390.62	416.665	439.736
783	6.8737	395.551	450.814	423.701	385.68	418.75	424.708	442.752	387.573	404.649
784	6.8837	372.548	427.658	414.671	426.749	433.761	418.637	426.681	443.686	410.675
785	6.8937	397.661	399.652	380.617	422.691	456.697	451.782	435.72	442.721	442.801
786	6.9037	426.797	428.816	432.687	452.693	418.585	428.675	395.658	408.656	446.776
787	6.9137	377.671	413.741	415.646	430.727	416.556	426.715	429.845	400.687	404.588
788	6.9237	406.684	399.668	400.586	429.702	425.677	405.685	438.793	398.634	426.641
789	6.9337	376.589	376.545	421.774	431.727	419.704	404.706	447.691	406.616	436.658
790	6.9437	350.467	416.594	439.743	437.701	413.715	451.72	438.646	396.608	452.821
791	6.9537	362.503	436.684	400.681	433.731	378.55	371.498	415.643	417.765	387.557
792	6.9637	364.45	413.682	420.632	453.794	401.622	420.679	408.667	390.637	422.589
793	6.9737	388.628	411.761	405.645	401.626	398.639	409.677	440.803	387.534	407.566
794	6.9837	357.612	349.537	432.755	421.69	391.623	434.795	442.733	392.56	445.785
795	6.9937	407.74	435.701	421.754	399.646	405.609	382.589	430.626	360.49	388.707
796	7.0037	389.602	399.507	403.618	401.679	406.576	458.761	376.519	365.591	424.762
797	7.0137	377.518	408.603	367.505	415.704	418.591	431.689	407.662	383.585	457.757
798	7.0237	391.552	421.653	415.691	378.521	406.633	396.561	415.689	400.604	463.721
799	7.0337	379.589	381.6	420.69	405.554	449.765	418.651	417.724	395.547	432.671
800	7.0437	361.604	422.656	406.65	435.647	394.636	373.502	411.619	366.598	437.679
801	7.0537	397.767	430.706	406.63	395.643	389.602	390.612	427.651	413.68	380.511
802	7.0637	348.566	394.566	356.545	422.695	389.64	415.668	430.645	401.604	406.702
803	7.0737	387.648	419.692	394.659	359.56	371.601	394.606	384.545	385.525	421.749
804	7.0837	369.522	400.686	421.667	382.563	414.66	378.59	403.646	421.656	371.601
805	7.0937	361.468	406.647	366.519	392.653	386.489	381.595	421.681	402.666	383.578
806	7.1037	388.553	392.557	408.682	407.659	397.559	412.616	410.675	369.572	420.618
807	7.1137	380.568	420.595	390.608	423.677	400.605	393.564	416.556	350.443	423.569
808	7.1237	391.62	370.606	406.684	384.572	396.656	383.494	373.535	369.461	370.502
809	7.1337	361.557	398.663	406.635	350.466	392.657	405.691	409.642	385.55	403.608
810	7.1437	379.546	409.606	399.534	385.516	361.523	416.609	412.661	380.523	419.672
811	7.1537	380.588	381.507	365.498	375.559	412.625	387.594	403.657	382.53	390.602
812	7.1637	384.575	384.572	375.497	404.68	399.533	402.67	401.551	372.572	441.69
813	7.1737	354.489	388.603	375.57	371.555	413.584	382.609	390.491	361.561	403.511
814	7.1837	323.398	387.61	403.691	389.555	377.559	401.635	399.547	375.566	414.551
815	7.1937	356.481	373.483	377.555	381.439	408.604	367.467	371.531	412.636	408.52
816	7.2037	357.541	379.563	383.528	391.585	383.581	405.562	411.644	378.516	369.533
817	7.2137	338.505	396.599	356.388	374.573	372.56	406.628	372.59	391.598	419.656
818	7.2237	376.532	385.576	387.501	372.593	392.58	368.529	384.527	397.507	375.624
819	7.2337	354.459	381.532	378.547	381.523	397.594	367.556	363.518	358.505	395.533
820	7.2437	350.475	398.57	389.621	346.482	388.563	402.581	382.544	377.518	381.46
821	7.2537	375.59	366.54	403.664	372.547	387.544	385.523	390.572	375.532	402.507
822	7.2637	410.717	369.589	401.653	383.546	384.494	389.472	371.459	365.541	364.482
823	7.2737	403.664	387.556	360.47	353.478	418.602	387.537	373.462	368.524	356.453
824	7.2837	352.477	364.474	367.475	382.516	394.575	394.603	389.543	379.568	423.637
825	7.2937	343.382	345.402	328.376	387.535	386.564	339.481	360.492	364.488	377.56
826	7.3037	360.435	402.544	352.494	376.544	370.486	354.483	394.595	374.567	382.587
827	7.3137	342.429	406.629	376.604	385.572	434.612	345.358	368.454	365.517	405.536
828	7.3237	388.56	378.517	382.594	369.558	368.486	409.607	385.504	412.603	395.507
829	7.3337	371.545	375.529	368.477	377.568	390.599	405.623	354.445	343.457	397.539
830	7.3437	396.592	357.475	353.425	356.429	376.539	392.588	368.536	373.535	383.509
831	7.3537	335.491	346.397	350.417	371.512	394.59	379.523	407.605	361.479	416.594
832	7.3637	327.464	397.471	373.457	352.408	375.52	351.438	410.589	347.48	345.47
833	7.3737	369.513	370.467	374.511	322.386	361.44	380.547	360.469	364.446	376.538
834	7.3837	357.485	351.487	358.542	358.459	374.474	384.546	373.501	349.452	355.461
835	7.3937	351.492	339.494	383.615	387.511	407.564	390.566	345.477	373.541	397.545
836	7.4037	361.531	374.508	359.469	373.561	364.491	372.515	348.445	339.478	371.464
837	7.4137	352.467	359.516	379.51	362.449	336.438	334.346	339.434	380.557	354.388
838	7.4237	327.369	356.471	381.525	329.39	379.487	356.462	363.449	375.508	359.39
839	7.4337	343.473	370.514	356.481	323.334	383.501	376.473	388.522	366.518	391.51
840	7.4437	338.479	345.404	345.45	393.552	378.453	360.492	367.472	344.412	335.432
841	7.4537	335.449	336.436	364.476	363.496	362.475	374.482	345.437	336.443	375.536
842	7.4637	343.418	369.521	342.444	335.419	381.573	396.561	439.651	360.478	401.554
843	7.4737	339.318	353.433	375.503	386.516	375.531	379.449	360.472	344.435	387.519
844	7.4837	344.428	328.329	367.508	358.465	338.4	406.546	380.524	306.358	359.43
845	7.4937	348.456	348.354	364.492	335.412	386.514	368.458	399.542	343.445	349.421
846	7.5037	314.488	366.467	356.474	352.448	358.427	350.446	356.469	319.393	409.516
847	7.5137	330.474	344.462	298.336	359.439	348.466	335.377	365.483	324.375	367.423
848	7.5237	368.482	351.556	360.449	329.383	333.428	346.428	348.358	346.427	362.455
849	7.5337	320.293	349.434	364.447	342.424	346.433	337.397	362.434	344.44	351.409
850	7.5437	332.37	325.36	368.509	313.373	359.446	366.484	340.335	350.426	400.55
851	7.5537	348.47	338.342	355.471	402.593	376.456	338.385	352.417	363.463	371.527
852	7.5637	351.503	370.421	350.446	354.47	358.402	349.341	362.439	331.413	356.48
853	7.5737	335.465	350.41	357.432	353.431	346.42	361.421	383.561	347.451	333.34
854	7.5837	352.443	364.483	337.411	337.402	335.391	344.4	331.419	344.48	336.325
855	7.5937	327.395	350.477	344.439	346.401	338.423	365.527	351.451	332.399	356.371
856	7.6037	346.48	368.489	351.468	346.431	334.401	369.516	306.328	355.411	352.44
857	7.6137	351.49	351.44	316.377	370.473	337.421	358.441	392.522	305.297	371.555
858	7.6237	333.484	386.457	334.397	345.412	343.459	318.359	329.398	338.417	346.47
859	7.6337	294.336	350.381	304.289	352.401	364.478	382.467	370.482	311.367	363.452
860	7.6437	330.362	343.404	365.387	332.394	348.4	345.362	290.287	327.412	353.376
861	7.6537	346.346	309.342	316.325	292.314	347.369	323.351	333.298	368.487	342.356
862	7.6637	315.281	360.448	334.442	315.297	342.417	335.362	331.398	334.399	338.378
863	7.6737	334.356	334.404	354.461	314.332	340.433	379.469	301.278	315.336	341.4
864	7.6837	328.407	339.376	321.407	351.48	348.434	348.409	345.383	323.374	378.469
865	7.6937	361.49	314.36	321.379	283.356	356.448	356.464	328.398	344.438	371.489
866	7.7037	335.44	286.342	318.345	329.403	317.355	344.377	362.481	320.381	336.374
867	7.7137	308.39	329.408	328.398	338.392	324.349	343.447	332.439	330.416	332.349
868	7.7237	343.483	306.319	318.359	321.331	299.345	362.443	307.31	333.378	344.331
869	7.7337	293.345	327.359	325.364	333.355	349.433	320.391	326.402	339.419	333.317
870	7.7437	336.361	314.311	300.315	315.356	336.416	363.468	323.388	329.359	348.395
871	7.7537	304.317	317.315	330.449	328.386	317.39	327.339	302.317	333.4	354.48
872	7.7637	311.308	337.402	320.413	339.366	368.451	330.318	328.356	317.365	316.39
873	7.7737	333.379	333.427	306.294	328.355	320.397	321.313	335.395	351.388	366.492
874	7.7837	338.436	321.366	305.286	307.342	324.285	339.417	339.396	312.348	313.356
875	7.7937	310.365	345.355	315.314	335.381	345.355	335.423	315.29	330.411	351.379
876	7.8037	356.45	335.36	314.387	308.353	328.32	318.39	331.278	311.361	300.222
877	7.8137	305.294	360.458	316.358	327.339	327.364	355.44	331.332	316.401	358.398
878	7.8237	315.304	316.362	351.422	323.326	261.251	324.378	320.39	337.381	329.322
879	7.8337	368.407	311.381	317.297	328.401	306.305	305.27	365.466	311.324	339.4
880	7.8437	321.358	326.384	348.391	326.392	334.333	332.328	358.462	304.286	307.397
881	7.8537	312.396	316.319	341.37	321.389	334.352	328.341	331.389	310.292	332.369
882	7.8637	295.379	323.322	321.319	331.405	325.389	348.433	330.375	327.352	336.396
883	7.8737	286.299	357.421	335.353	325.365	331.376	336.408	338.345	288.281	323.328
884	7.8837	301.341	332.425	325.382	289.281	322.366	337.352	345.378	321.398	331.35
885	7.8937	319.352	317.352	314.409	352.372	305.337	326.294	293.316	292.313	354.36
886	7.9037	301.3	314.336	337.43	318.377	326.402	304.295	356.436	316.352	332.309
887	7.9137	309.349	331.357	316.374	298.33	335.377	337.386	313.373	329.326	323.314
888	7.9237	281.278	288.251	323.351	303.327	347.342	329.331	321.353	324.313	317.299
889	7.9337	291.298	285.251	305.312	330.32	320.242	342.381	376.43	326.359	301.294
890	7.9437	302.344	319.296	308.331	317.267	319.286	311.337	322.316	330.412	329.357
891	7.9537	285.306	324.372	336.359	324.324	331.433	299.312	332.368	303.303	349.386
892	7.9637	294.292	308.33	316.287	344.406	331.45	331.375	303.304	308.314	309.312
893	7.9737	317.36	305.318	296.262	288.313	332.394	305.335	327.374	342.358	362.441
894	7.9837	317.365	329.334	313.34	310.391	346.339	350.406	311.326	300.306	360.435
895	7.9937	272.295	311.33	297.365	302.345	311.245	338.348	340.417	303.345	312.315
896	8.0037	305.398	314.304	304.347	303.326	302.325	346.357	331.374	294.293	322.31
897	8.0137	290.291	270.228	328.372	322.326	288.34	282.286	305.258	307.274	314.283
898	8.0237	322.342	299.272	294.276	307.277	318.335	319.362	326.307	328.337	343.35
899	8.0337	297.256	285.296	305.279	314.309	306.265	295.36	306.289	331.355	308.288
900	8.0437	319.345	331.438	319.336	294.307	336.301	287.327	324.339	318.381	341.385
901	8.0537	253.2	312.358	326.392	306.344	315.315	332.328	305.321	289.343	325.357
902	8.0637	301.288	318.321	283.304	299.331	321.352	317.291	293.277	269.268	334.36
903	8.0737	289.306	303.273	279.304	292.259	326.39	292.264	318.358	256.175	321.312
904	8.0837	296.29	304.274	264.243	308.254	305.297	316.298	311.34	307.293	310.275
905	8.0937	312.383	306.32	275.234	321.299	307.314	310.304	314.311	285.264	292.283
906	8.1037	284.276	333.367	283.204	312.314	290.267	341.311	299.232	275.23	362.387
907	8.1137	260.225	269.249	310.254	321.396	316.332	319.286	318.268	295.292	326.328
908	8.1237	281.243	295.285	304.293	277.277	296.301	344.345	298.298	277.247	295.266
909	8.1337	298.319	269.266	284.262	265.285	302.28	311.334	323.385	317.345	304.304
910	8.1437	279.337	273.235	268.299	324.333	308.349	312.344	301.365	275.292	309.265
911	8.1537	298.378	320.321	291.308	283.231	327.325	305.331	288.265	283.261	323.271
912	8.1637	274.267	323.305	269.304	315.313	310.256	306.259	328.292	271.253	298.283
913	8.1737	300.284	294.307	307.27	262.211	295.262	313.25	307.28	287.26	331.391
914	8.1837	273.209	281.244	302.269	281.252	296.294	312.27	302.308	278.243	319.329
915	8.1937	264.229	307.311	321.344	278.263	310.303	296.293	290.271	282.294	305.294
916	8.2037	279.244	294.247	318.379	305.288	322.345	303.34	293.26	319.32	332.341
917	8.2137	284.315	281.233	293.298	321.305	302.301	325.383	271.246	277.259	319.314
918	8.2237	275.273	289.317	269.224	303.269	294.31	302.296	302.286	319.303	291.3
919	8.2337	285.256	324.392	286.239	273.236	290.276	296.238	302.27	272.174	305.309
920	8.2437	282.278	284.302	303.222	275.244	266.231	305.263	321.32	310.275	297.27
921	8.2537	294.274	276.229	256.234	287.266	319.311	276.205	311.311	272.21	306.277
922	8.2637	274.276	294.245	305.355	301.311	301.284	290.265	263.212	277.274	290.236
923	8.2737	270.274	309.279	298.32	275.296	304.327	272.251	285.253	292.301	290.251
924	8.2837	259.225	276.242	316.347	284.287	313.312	277.273	286.271	269.251	298.249
925	8.2937	266.254	264.24	290.283	267.246	282.227	256.224	273.256	304.304	299.309
926	8.3037	262.226	284.314	289.267	292.283	317.24	311.288	325.298	320.312	315.316
927	8.3137	274.206	289.285	274.24	314.314	271.212	290.201	287.235	267.258	298.282
928	8.3237	290.266	280.238	299.302	254.207	302.289	317.286	281.257	279.244	309.289
929	8.3337	253.204	272.201	276.262	270.242	287.295	322.324	289.27	284.263	286.239
930	8.3437	289.318	300.245	279.227	292.289	286.272	307.339	316.303	302.322	306.26
931	8.3537	264.274	284.27	270.158	274.25	307.339	254.233	306.294	291.317	300.266
932	8.3637	261.29	283.288	292.255	286.285	252.207	302.274	303.302	269.273	289.254
933	8.3737	256.232	311.331	249.249	264.252	324.322	284.241	290.233	276.207	265.245
934	8.3837	255.191	263.255	311.308	264.223	277.258	283.261	263.197	277.213	283.257
935	8.3937	272.217	276.245	282.28	277.244	301.26	287.285	300.255	260.208	276.242
936	8.4037	263.239	269.239	256.224	265.21	273.251	293.313	301.29	262.241	279.264
937	8.4137	260.243	278.259	269.213	264.204	289.228	293.261	288.29	235.191	281.224
938	8.4237	254.232	258.186	264.213	240.147	259.216	273.219	289.298	257.223	264.209
939	8.4337	258.204	272.185	255.196	277.265	265.239	291.233	262.195	280.245	300.288
940	8.4437	241.165	299.252	258.271	289.286	236.186	317.324	255.193	252.195	321.315
941	8.4537	264.202	276.252	275.261	258.23	267.241	270.219	270.185	238.211	320.291
942	8.4637	242.191	266.231	277.279	242.202	263.19	260.232	263.233	273.235	282.221
943	8.4737	223.189	272.254	276.236	263.229	301.27	282.213	270.256	270.249	283.242
944	8.4837	251.213	263.214	249.178	274.23	265.219	268.224	284.268	283.288	287.248
945	8.4937	259.267	266.191	236.148	273.232	253.199	269.216	258.206	259.219	287.251
946	8.5037	267.247	298.267	267.198	275.223	258.235	306.309	303.282	284.258	257.185
947	8.5137	236.186	282.244	275.221	287.269	262.229	286.267	266.195	239.158	287.244
948	8.5237	239.153	293.276	274.24	269.249	270.256	261.203	269.204	283.232	306.269
949	8.5337	253.176	250.171	276.286	299.281	247.245	291.255	299.277	246.194	265.21
950	8.5437	253.205	296.234	277.257	257.189	281.271	277.245	282.228	263.185	296.272
951	8.5537	265.217	262.211	260.215	278.239	280.217	267.261	290.262	271.234	306.32
952	8.5637	303.268	235.185	282.254	268.219	252.185	308.339	286.268	259.196	298.282
953	8.5737	268.198	272.255	255.196	261.226	317.247	274.193	290.274	282.231	273.222
954	8.5837	243.191	256.175	292.242	282.225	286.254	249.145	257.235	279.256	278.223
955	8.5937	258.233	281.207	282.263	308.273	313.287	269.136	300.268	304.282	277.204
956	8.6037	246.216	266.194	269.243	272.233	264.201	278.231	274.211	264.234	283.189
957	8.6137	264.226	268.225	257.245	266.238	271.204	270.261	265.205	290.282	265.215
958	8.6237	279.206	240.219	285.26	261.209	276.214	265.23	271.195	288.262	274.268
959	8.6337	248.176	295.279	271.201	262.188	273.264	290.245	267.213	287.275	275.298
960	8.6437	253.232	245.194	253.17	273.243	305.303	251.195	266.183	275.231	255.217
961	8.6537	236.204	226.179	278.234	291.279	290.286	281.259	261.203	277.272	275.201
962	8.6637	239.204	263.186	273.231	248.222	304.287	266.227	220.159	250.23	285.188
963	8.6737	258.213	252.196	272.249	272.215	275.206	253.184	261.231	264.235	287.206
964	8.6837	255.192	262.198	229.173	259.203	267.191	244.133	288.296	280.253	296.246
965	8.6937	262.219	277.216	274.251	275.203	257.219	286.218	265.235	266.197	241.194
966	8.7037	255.186	264.177	232.188	247.2	285.239	264.188	264.163	225.162	292.312
967	8.7137	286.271	256.237	275.248	250.186	263.242	253.24	268.159	270.235	290.269
968	8.7237	235.187	238.224	250.184	263.185	259.179	256.211	237.174	281.229	273.204
969	8.7337	231.21	262.281	237.154	248.177	265.213	234.166	270.272	260.206	242.142
970	8.7437	235.18	265.207	229.155	254.187	272.22	271.215	284.275	272.18	237.146
971	8.7537	254.227	295.21	270.234	245.198	275.219	256.169	254.209	241.167	244.212
972	8.7637	249.185	255.147	255.232	245.206	278.244	259.18	252.159	259.211	267.218
973	8.7737	243.191	265.163	228.167	272.246	250.209	272.217	258.184	265.244	269.225
974	8.7837	232.159	256.185	247.197	272.247	248.193	254.23	238.158	277.238	240.193
975	8.7937	216.13	263.182	242.183	260.216	245.194	277.233	275.211	221.151	263.232
976	8.8037	198.123	237.175	251.185	235.156	254.19	237.172	256.178	257.23	275.23
977	8.8137	237.161	271.249	227.158	248.138	236.193	253.199	262.205	260.19	212.133
978	8.8237	215.16	236.204	222.145	235.143	231.192	257.21	261.268	265.223	240.124
979	8.8337	247.176	227.188	255.206	255.223	250.226	240.22	251.23	253.212	249.15
980	8.8437	251.205	242.176	237.192	214.19	276.257	244.171	246.155	238.167	245.178
981	8.8537	242.243	258.16	219.187	245.214	242.152	252.19	237.134	246.177	261.21
982	8.8637	242.179	266.202	253.25	248.208	248.163	260.194	293.182	279.229	281.252
983	8.8737	231.168	206.138	217.151	234.181	231.105	266.189	228.14	267.234	248.191
984	8.8837	232.171	235.186	249.152	247.17	236.124	197.094	253.237	238.188	260.214
985	8.8937	253.196	261.231	267.169	265.197	250.166	278.238	252.193	265.256	258.185
986	8.9037	223.183	251.211	230.145	232.129	239.186	226.176	230.15	259.222	251.14
987	8.9137	241.227	233.191	268.221	230.135	271.232	221.13	275.194	226.135	263.166
988	8.9237	237.192	231.167	233.185	242.148	248.199	233.149	267.198	233.114	286.248
989	8.9337	242.19	231.142	223.172	245.184	230.163	228.138	246.192	241.139	264.242
990	8.9437	243.188	267.217	256.199	280.23	260.179	263.225	250.222	245.19	277.222
991	8.9537	217.189	219.13	246.18	219.16	229.161	243.199	240.192	245.189	248.175
992	8.9637	220.145	238.179	271.237	228.201	231.17	227.2	222.181	226.175	259.22
993	8.9737	240.15	231.178	245.204	224.176	247.167	251.182	266.194	280.263	218.129
994	8.9837	230.143	241.166	230.169	259.216	239.165	233.14	233.127	215.128	282.21
995	8.9937	223.151	243.151	229.155	216.104	238.165	248.156	246.166	251.19	271.202
996	9.0037	213.156	223.15	221.16	231.137	245.22	246.146	239.158	236.153	262.179
997	9.0137	204.141	217.149	217.169	242.147	261.218	270.181	269.236	222.147	241.183
998	9.0237	218.15	251.209	246.189	229.153	243.169	236.151	254.188	230.14	263.186
999	9.0337	234.175	238.18	229.177	243.169	239.174	236.168	246.154	221.126	249.182
1000	9.0437	251.197	257.179	244.162	232.17	236.153	226.164	246.16	242.147	231.145
1001	9.0537	236.183	246.205	225.117	224.17	248.17	237.181	231.139	203.1	226.14
1002	9.0637	232.142	219.167	207.107	233.185	250.186	275.231	264.2	231.19	275.224
1003	9.0737	223.13	263.214	226.139	213.172	233.176	209.12	243.205	233.192	248.208
1004	9.0837	217.137	237.123	254.211	226.179	216.163	225.124	243.169	219.146	236.163
1005	9.0937	223.17	235.145	234.213	257.159	244.19	228.113	221.141	226.151	252.201
1006	9.1037	198.134	256.198	233.197	219.121	221.13	236.162	236.119	234.147	246.129
1007	9.1137	205.138	264.206	249.19	261.171	233.144	233.184	234.137	208.12	227.119
1008	9.1237	220.167	235.169	229.132	225.163	250.197	217.178	235.167	250.202	237.145
1009	9.1337	216.174	217.125	201.091	248.201	239.15	238.196	231.18	218.162	251.205
1010	9.1437	208.148	216.117	203.137	247.207	238.14	220.137	219.154	210.151	242.211
1011	9.1537	198.124	241.164	242.186	207.168	233.149	230.145	240.15	212.13	248.171
1012	9.1637	225.155	206.152	217.128	256.212	234.184	264.198	226.137	219.135	262.197
1013	9.1737	235.171	226.124	216.103	231.177	243.185	217.155	242.144	221.126	260.183
1014	9.1837	200.126	216.147	218.119	254.181	227.189	250.211	227.154	205.118	240.161
1015	9.1937	215.143	251.21	223.145	216.121	255.212	227.144	235.189	241.204	232.143
1016	9.2037	215.146	216.145	222.155	227.14	221.156	245.193	227.161	204.135	230.168
1017	9.2137	228.178	221.171	214.137	233.147	204.121	221.151	225.151	222.165	242.189
1018	9.2237	253.211	243.166	223.165	230.166	230.157	263.169	226.14	225.17	236.164
1019	9.2337	200.123	248.202	210.151	223.175	233.167	229.129	224.149	221.17	246.207
1020	9.2437	226.157	245.183	220.158	227.173	217.18	241.182	240.189	214.137	233.15
1021	9.2537	180.09	227.16	215.16	224.137	241.184	229.16	219.143	218.122	257.187
1022	9.2637	205.143	221.156	216.127	232.132	207.149	247.178	232.152	232.142	245.194
1023	9.2737	217.188	189.082	225.126	220.13	226.135	230.155	267.231	218.126	222.148
1024	9.2837	242.187	252.164	228.126	221.158	231.153	244.142	223.139	212.169	250.165
1025	9.2937	205.105	226.153	201.11	220.147	225.139	219.123	258.191	228.188	229.142
1026	9.3037	199.107	242.178	216.172	201.125	237.139	244.197	228.164	213.165	212.125
1027	9.3137	194.123	236.19	217.145	219.139	240.166	257.207	237.158	214.129	225.09
1028	9.3237	191.128	231.198	224.152	225.139	218.149	224.188	197.121	216.088	252.184
1029	9.3337	211.167	215.142	211.11	216.148	229.171	237.149	225.138	194.079	237.149
1030	9.3437	195.127	216.139	213.125	232.188	210.159	195.098	214.14	223.12	245.165
1031	9.3537	185.145	222.136	212.152	215.149	223.165	221.142	225.134	227.177	217.128
1032	9.3637	200.157	216.136	222.185	219.136	214.151	235.133	217.13	224.179	198.101
1033	9.3737	183.114	241.165	215.142	226.146	201.091	215.118	222.124	201.171	221.13
1034	9.3837	219.139	230.164	232.179	239.163	209.088	232.145	210.105	216.177	226.135
1035	9.3937	220.109	215.138	241.175	206.106	227.132	245.181	239.15	206.132	241.162
1036	9.4037	233.117	226.16	217.178	211.122	231.166	218.12	259.161	203.133	232.181
1037	9.4137	232.165	215.103	192.145	246.186	197.101	235.138	188.108	210.078	223.158
1038	9.4237	219.185	206.107	218.139	213.153	208.125	225.161	248.204	218.14	230.142
1039	9.4337	194.113	232.15	193.099	186.091	215.137	217.156	225.16	201.111	232.128
1040	9.4437	195.111	205.133	209.11	201.111	201.122	203.112	204.117	200.122	212.098
1041	9.4537	197.104	193.121	217.127	215.152	211.117	236.153	197.116	206.141	239.147
1042	9.4637	190.088	214.157	191.099	208.143	216.136	183.087	195.077	196.111	227.133
1043	9.4737	172.092	224.146	203.151	222.171	191.121	228.156	235.136	214.141	242.172
1044	9.4837	202.126	206.106	213.16	224.131	208.112	199.103	184.085	193.08	236.154
1045	9.4937	218.175	223.132	214.163	203.11	199.125	203.129	202.103	224.141	214.14
1046	9.5037	193.137	228.145	172.111	210.112	204.126	225.121	221.158	189.106	191.084
1047	9.5137	220.158	204.103	196.125	230.182	217.126	228.15	224.178	202.131	218.133
1048	9.5237	204.132	191.113	230.152	209.142	189.105	218.183	207.142	222.185	199.115
1049	9.5337	190.142	214.158	214.128	206.115	257.168	191.102	211.132	191.102	207.123
1050	9.5437	206.167	230.187	215.12	215.148	216.126	202.115	237.128	192.123	231.155
1051	9.5537	197.133	199.156	189.097	190.078	234.181	204.12	247.173	205.119	241.147
1052	9.5637	219.15	190.117	216.123	224.148	213.17	204.134	210.161	183.102	200.116
1053	9.5737	206.124	212.112	206.113	211.135	211.135	196.122	189.152	217.153	242.171
1054	9.5837	211.138	185.069	235.139	177.101	221.137	232.18	212.155	205.093	198.13
1055	9.5937	197.133	195.109	199.097	200.115	229.146	217.146	196.087	217.135	184.093
1056	9.6037	172.074	213.119	211.11	193.114	209.116	219.136	197.064	214.109	231.124
1057	9.6137	177.072	214.143	214.131	188.107	187.106	196.12	197.082	206.137	200.094
1058	9.6237	205.087	193.123	209.152	196.129	211.146	202.117	219.095	211.173	225.148
1059	9.6337	173.09	181.1	184.133	204.123	201.107	228.128	197.095	185.133	214.121
1060	9.6437	196.152	216.121	173.126	216.142	202.144	234.142	192.127	208.142	236.144
1061	9.6537	200.144	204.136	188.119	182.096	190.127	199.123	199.177	192.113	230.149
1062	9.6637	175.103	205.154	184.092	204.149	207.136	201.095	185.148	218.127	220.148
1063	9.6737	198.11	215.132	201.1	197.129	216.137	228.148	202.132	215.109	229.178
1064	9.6837	192.105	213.128	199.118	221.137	238.137	196.116	206.114	192.142	212.138
1065	9.6937	172.078	225.145	190.123	221.149	213.118	194.104	208.129	181.105	205.12
1066	9.7037	184.118	185.093	202.146	194.082	169.091	201.129	190.072	217.123	213.136
1067	9.7137	192.127	206.13	215.15	188.078	183.108	197.109	203.111	193.104	211.112
1068	9.7237	169.1	205.143	205.142	193.113	195.109	187.077	191.088	211.114	191.124
1069	9.7337	183.083	213.165	185.068	169.083	219.13	191.094	210.118	195.125	199.13
1070	9.7437	176.065	189.104	171.062	190.121	226.136	206.106	175.114	180.107	213.119
1071	9.7537	153.05	208.127	194.106	186.118	177.081	196.137	200.121	204.132	214.123
1072	9.7637	201.134	196.125	182.095	198.102	182.089	181.104	226.178	210.144	213.132
1073	9.7737	188.117	210.129	195.15	204.104	214.143	194.108	205.126	186.088	208.13
1074	9.7837	206.157	181.101	200.14	195.111	214.152	166.049	203.102	198.117	215.128
1075	9.7937	174.085	160.049	182.123	190.113	214.129	183.037	197.115	176.087	195.092
1076	9.8037	207.126	193.087	172.082	188.101	193.095	218.145	194.129	170.078	200.118
1077	9.8137	189.094	198.109	191.091	184.086	191.081	205.142	210.14	193.127	201.123
1078	9.8237	177.099	198.124	180.104	208.164	179.097	203.129	184.099	218.156	213.136
1079	9.8337	198.13	200.15	194.13	210.163	208.12	215.132	190.095	183.127	215.144
1080	9.8437	152.058	180.114	199.132	197.125	184.106	201.096	200.122	195.141	190.114
1081	9.8537	191.124	191.135	218.13	187.124	198.139	227.158	217.132	203.081	212.119
1082	9.8637	175.113	194.133	205.096	166.078	180.082	207.162	207.126	184.066	210.124
1083	9.8737	189.127	194.119	185.089	199.111	195.111	207.157	186.119	200.119	209.115
1084	9.8837	164.1	175.104	197.127	161.062	208.124	191.112	177.093	176.103	185.099
1085	9.8937	152.058	202.124	166.091	201.098	160.073	193.09	167.079	175.112	221.133
1086	9.9037	153.054	191.081	186.111	201.139	209.13	184.097	207.151	198.129	221.148
1087	9.9137	188.092	203.108	148.092	183.119	216.126	218.13	210.13	176.087	184.103
1088	9.9237	179.1	173.049	213.164	202.135	186.094	208.149	188.114	196.09	171.094
1089	9.9337	189.138	205.115	186.111	196.115	180.094	199.15	179.112	191.09	204.113
1090	9.9437	176.118	171.095	170.082	185.097	198.13	186.086	204.087	173.102	188.119
1091	9.9537	194.121	205.137	163.053	199.101	178.12	179.076	201.103	205.106	187.103
1092	9.9637	150.059	191.139	194.116	198.109	186.12	175.084	179.083	183.1	193.099
1093	9.9737	183.121	160.102	182.129	196.13	170.093	198.141	196.112	200.124	175.083
1094	9.9837	184.139	164.078	187.12	182.114	188.114	206.15	203.129	217.133	190.117
1095	9.9937	163.107	176.099	215.148	184.099	180.116	191.088	184.104	189.114	199.1
1096	10.0037	186.115	196.112	154.062	185.084	191.123	205.11	183.106	202.165	194.085
1097	10.0137	158.057	185.102	160.076	169.06	190.098	186.084	199.097	170.1	198.078
1098	10.0237	169.081	182.113	179.098	156.062	170.057	190.105	192.111	178.084	194.101
1099	10.0337	184.101	185.094	164.057	175.102	190.106	182.103	179.086	177.082	206.124
1100	10.0437	161.114	180.079	170.111	172.106	198.101	184.125	178.07	178.075	168.083
1101	10.0537	176.138	158.087	179.085	168.087	215.145	190.117	206.122	179.097	196.159
1102	10.0637	192.137	184.108	185.1	172.118	178.102	213.131	193.124	155.086	188.095
1103	10.0737	162.073	183.093	172.087	178.136	180.095	181.085	173.069	184.117	190.102
1104	10.0837	175.067	191.1	169.072	168.096	171.099	181.093	186.09	172.1	191.092
1105	10.0937	148.057	188.125	193.133	167.075	183.097	161.098	194.095	162.065	197.094
1106	10.1037	163.087	164.107	218.162	177.084	152.071	177.124	180.097	156.086	187.092
1107	10.1137	139.061	168.105	164.104	163.069	187.101	183.117	173.103	161.073	186.113
1108	10.1237	170.123	167.075	154.079	166.068	172.084	178.088	202.121	200.112	170.103
1109	10.1337	177.111	163.047	193.095	185.095	171.102	170.064	181.118	178.108	190.126
1110	10.1437	175.073	184.093	162.072	173.095	189.114	169.063	191.108	172.076	178.094
1111	10.1537	159.073	171.077	166.091	178.105	162.086	157.037	173.093	166.05	166.081
1112	10.1637	167.086	167.099	180.105	182.115	200.108	189.09	170.085	174.09	199.127
1113	10.1737	165.074	194.109	173.098	194.126	167.082	179.108	165.085	167.065	182.078
1114	10.1837	179.093	198.106	176.071	152.08	173.112	189.13	194.103	177.081	171.063
1115	10.1937	177.116	178.109	139.042	170.063	173.106	160.096	171.077	170.104	180.085
1116	10.2037	175.133	172.094	179.094	170.101	169.096	192.122	200.125	150.082	192.086
1117	10.2137	161.095	183.109	154.076	167.082	191.113	161.077	156.075	182.112	190.111
1118	10.2237	157.114	166.094	182.104	166.058	166.078	199.089	170.118	159.079	177.116
1119	10.2337	174.097	182.087	176.099	173.088	172.093	164.058	175.099	155.056	183.126
1120	10.2437	142.031	191.062	180.11	168.085	170.085	185.071	179.108	174.071	181.094
1121	10.2537	168.089	174.086	177.102	181.134	152.058	155.064	166.106	168.098	190.104
1122	10.2637	163.079	178.078	180.102	160.102	171.091	172.132	192.095	186.096	172.076
1123	10.2737	187.114	167.094	166.085	162.094	157.079	172.132	176.057	173.089	180.079
1124	10.2837	177.117	192.129	144.054	170.075	145.054	172.111	165.053	170.089	179.115
1125	10.2937	165.087	186.117	174.093	183.07	166.06	171.054	184.084	193.124	171.11
1126	10.3037	173.098	173.092	167.084	165.066	185.087	157.048	164.091	159.079	152.085
1127	10.3137	175.115	169.072	156.077	173.086	168.068	152.066	166.072	182.09	180.098
1128	10.3237	181.088	163.052	169.097	159.072	199.128	201.118	165.065	171.093	178.079
1129	10.3337	161.09	192.113	173.112	185.115	159.088	181.108	158.078	155.086	170.069
1130	10.3437	160.087	177.12	152.071	171.129	178.114	214.136	178.097	167.094	178.084
1131	10.3537	155.085	177.118	165.061	164.088	175.068	156.072	179.108	155.076	195.14
1132	10.3637	161.114	161.084	146.063	154.082	179.068	157.084	172.097	149.063	162.108
1133	10.3737	182.121	151.075	165.083	172.113	171.081	175.088	185.101	156.067	156.09
1134	10.3837	161.078	170.09	177.102	179.11	145.041	179.094	166.072	145.037	145.069
1135	10.3937	141.036	162.097	171.108	151.071	166.075	165.072	188.096	164.081	176.076
1136	10.4037	155.069	151.075	156.083	157.042	149.085	159.062	160.076	135.043	181.089
1137	10.4137	154.069	189.097	163.095	153.055	161.104	169.056	167.089	149.037	184.084
1138	10.4237	158.069	154.072	150.08	177.087	176.121	175.091	164.102	151.065	173.095
1139	10.4337	160.104	167.078	162.081	162.091	172.103	189.107	144.079	154.076	175.111
1140	10.4437	147.066	165.074	150.066	181.146	149.04	172.074	155.067	173.11	163.107
1141	10.4537	169.091	183.085	152.078	149.068	174.054	179.121	192.106	153.078	140.074
1142	10.4637	138.069	138.05	150.096	175.076	144.048	139.081	182.087	159.079	166.055
1143	10.4737	155.056	151.086	165.112	175.096	188.109	179.11	151.051	170.097	174.057
1144	10.4837	132.06	134.05	164.082	163.066	148.09	166.103	141.068	157.072	177.077
1145	10.4937	162.09	185.116	158.062	164.097	165.09	162.064	160.079	187.118	166.089
1146	10.5037	137.085	181.101	149.051	151.079	163.078	175.085	162.088	157.063	138.072
1147	10.5137	166.098	181.105	144.055	153.076	153.067	173.073	183.114	155.071	172.098
1148	10.5237	144.076	179.105	162.101	155.085	148.083	159.071	160.066	144.052	157.05
1149	10.5337	164.11	164.081	149.091	151.076	156.096	140.074	164.076	166.089	154.067
1150	10.5437	159.096	180.096	154.079	151.074	147.067	165.087	163.071	151.091	153.082
1151	10.5537	152.088	155.074	158.072	160.088	159.055	156.096	177.087	137.055	163.085
1152	10.5637	158.068	150.08	150.056	179.095	140.044	155.094	162.073	173.111	158.086
1153	10.5737	138.069	147.062	153.08	158.082	148.067	149.076	127.043	143.054	190.109
1154	10.5837	169.108	143.066	146.074	135.028	143.077	134.046	158.065	145.065	168.071
1155	10.5937	138.072	159.103	148.076	136.042	151.094	177.091	179.103	160.103	156.087
1156	10.6037	115.039	174.103	137.057	152.077	179.127	150.064	166.078	154.063	160.096
1157	10.6137	165.093	144.08	129.05	147.085	160.078	157.06	193.1	148.06	158.098
1158	10.6237	136.055	145.062	158.063	148.089	187.086	168.089	157.081	143.072	165.1
1159	10.6337	140.075	146.06	170.072	166.098	173.085	168.087	135.069	155.094	149.054
1160	10.6437	146.067	144.044	165.089	158.063	168.103	147.042	173.109	131.057	164.056
1161	10.6537	129.056	143.048	151.091	173.088	151.067	146.056	159.087	150.071	183.111
1162	10.6637	118.035	137.049	151.1	163.079	159.096	170.074	166.084	164.074	173.104
1163	10.6737	144.071	153.087	144.089	167.081	148.077	154.073	151.07	177.081	140.088
1164	10.6837	143.092	159.099	141.059	144.089	157.047	161.101	147.057	157.067	141.083
1165	10.6937	142.058	140.057	151.074	159.077	168.077	140.084	141.046	143.077	174.087
1166	10.7037	115.044	167.098	149.081	146.069	144.066	151.088	153.066	158.09	158.074
1167	10.7137	160.095	143.065	133.056	132.04	145.061	132.047	132.05	145.068	137.023
1168	10.7237	156.089	142.065	135.063	147.053	162.114	172.105	167.094	135.056	168.072
1169	10.7337	151.078	158.101	146.078	144.069	153.079	161.086	165.098	166.089	164.086
1170	10.7437	141.076	163.083	149.061	174.117	152.066	164.08	156.064	146.079	158.076
1171	10.7537	139.063	143.051	135.059	151.098	122.03	167.106	161.085	163.091	166.103
1172	10.7637	141.079	145.047	136.059	163.086	154.077	170.098	139.052	149.056	144.062
1173	10.7737	148.068	134.025	151.079	145.056	155.105	157.08	166.092	164.078	171.086
1174	10.7837	142.071	147.07	135.064	156.073	140.069	153.082	164.08	154.076	145.045
1175	10.7937	141.082	163.09	160.084	137.061	152.07	150.07	157.062	166.113	163.067
1176	10.8037	134.065	128.061	157.091	143.064	152.064	151.068	161.074	158.097	153.091
1177	10.8137	160.099	137.053	147.085	139.054	147.08	146.068	156.084	128.06	150.079
1178	10.8237	149.09	145.061	152.079	128.049	142.08	154.076	137.053	141.075	140.06
1179	10.8337	140.062	179.117	136.065	134.05	134.042	157.077	164.083	152.076	161.095
1180	10.8437	126.052	145.078	125.052	169.106	145.066	165.082	146.087	142.065	134.056
1181	10.8537	137.06	144.089	134.055	142.085	162.104	139.078	177.119	150.069	181.1
1182	10.8637	136.059	151.107	143.059	153.093	152.092	137.055	153.1	145.072	154.062
1183	10.8737	127.065	145.078	159.081	127.037	129.069	128.04	147.07	133.067	159.105
1184	10.8837	119.038	158.078	157.095	139.041	163.096	135.068	139.057	138.052	130.055
1185	10.8937	133.06	157.083	130.066	129.037	156.054	147.07	151.064	136.076	135.065
1186	10.9037	134.069	140.061	145.088	123.018	142.053	145.073	157.068	144.065	163.097
1187	10.9137	135.077	125.053	157.095	135.064	125.049	139.067	146.056	140.059	140.07
1188	10.9237	130.086	171.097	164.083	131.068	145.069	129.051	161.093	151.076	147.073
1189	10.9337	131.075	126.049	146.066	147.089	118.072	133.051	138.056	137.049	145.066
1190	10.9437	135.085	127.065	140.061	143.089	134.076	159.081	131.056	117.039	152.065
1191	10.9537	133.064	139.068	139.064	142.079	127.046	123.053	143.08	141.073	130.06
1192	10.9637	123.033	125.069	145.062	149.076	138.059	140.083	142.062	131.062	138.067
1193	10.9737	125.038	147.089	128.057	137.061	132.054	163.094	148.073	130.045	143.083
1194	10.9837	132.031	119.045	134.051	128.043	134.043	151.069	132.037	124.032	119.068
1195	10.9937	128.063	143.05	136.063	133.076	112.034	129.063	127.03	140.057	157.074
1196	11.0037	139.099	131.057	128.081	151.078	141.063	149.067	147.062	143.08	139.048
1197	11.0137	122.07	132.069	146.102	151.067	124.048	141.076	141.072	140.081	127.055
1198	11.0237	105.052	150.104	147.086	139.053	154.09	139.064	117.047	143.094	150.072
1199	11.0337	134.05	140.083	151.083	129.046	128.044	157.086	151.067	117.058	156.074
1200	11.0437	143.055	129.053	139.072	143.085	145.077	144.076	136.066	131.054	143.065
1201	11.0537	128.06	136.049	118.038	131.064	149.089	123.055	131.059	125.049	146.049
1202	11.0637	116.056	122.026	144.066	139.087	133.056	136.074	145.066	145.054	184.117
1203	11.0737	118.067	115.049	128.04	142.091	130.06	119.032	134.074	158.082	127.057
1204	11.0837	113.066	141.071	149.062	127.073	133.075	162.078	150.088	137.054	160.089
1205	11.0937	129.068	130.06	130.044	118.066	127.062	136.057	133.06	143.073	146.096
1206	11.1037	101.04	138.077	119.049	138.077	132.078	135.077	154.084	115.048	153.079
1207	11.1137	120.046	130.07	108.038	142.077	125.067	158.1	142.073	125.061	142.086
1208	11.1237	124.039	143.084	136.08	131.054	158.075	150.08	154.088	109.045	146.078
1209	11.1337	129.064	130.056	113.047	132.053	154.07	142.065	145.081	120.074	148.061
1210	11.1437	148.086	138.078	132.045	148.064	139.049	128.042	145.093	129.079	145.069
1211	11.1537	153.094	126.066	101.011	138.084	126.044	158.086	158.082	121.041	124.054
1212	11.1637	117.054	161.078	117.029	123.07	155.095	149.11	127.045	166.09	140.069
1213	11.1737	112.045	132.073	137.071	122.058	135.062	123.049	126.048	114.022	150.076
1214	11.1837	145.068	138.054	129.085	142.068	132.065	127.052	140.056	143.067	152.093
1215	11.1937	129.055	128.061	132.075	134.057	132.083	149.079	142.067	129.057	151.086
1216	11.2037	130.074	134.06	130.071	119.036	147.071	136.047	129.058	130.063	142.076
1217	11.2137	132.071	119.05	131.053	126.035	127.048	138.079	157.076	133.075	150.089
1218	11.2237	118.079	141.059	106.03	114.03	124.052	129.066	136.072	126.087	134.058
1219	11.2337	128.084	140.059	122.043	146.083	147.075	139.053	136.07	147.094	144.055
1220	11.2437	99.0373	132.073	114.053	130.079	122.059	121.038	142.057	125.062	128.057
1221	11.2537	111.048	128.082	116.068	138.079	134.078	157.08	124.062	129.061	153.071
1222	11.2637	115.042	140.086	123.048	106.034	136.079	121.049	116.051	122.033	131.049
1223	11.2737	119.05	119.052	132.053	134.052	122.054	100.046	123.057	106.039	135.059
1224	11.2837	95.0308	119.044	131.055	136.051	143.095	143.083	125.071	139.064	132.063
1225	11.2937	103.023	115.041	140.065	115.041	133.076	127.069	148.075	114.054	132.067
1226	11.3037	116.053	108.05	132.089	149.071	112.049	124.06	120.044	135.074	145.077
1227	11.3137	119.052	127.071	142.089	118.061	110.026	116.031	114.048	119.053	129.074
1228	11.3237	124.063	139.067	136.08	128.085	135.045	125.046	106.036	120.072	133.078
1229	11.3337	120.065	136.059	141.087	116.066	126.053	111.03	131.053	145.09	119.054
1230	11.3437	113.046	118.05	133.068	134.064	127.073	130.045	149.072	115.056	140.058
1231	11.3537	132.052	143.09	136.068	118.037	129.1	130.063	148.078	143.061	150.081
1232	11.3637	130.048	117.07	123.055	124.03	117.055	117.05	126.068	108.012	137.073
1233	11.3737	145.073	117.072	112.032	109.039	116.048	132.065	151.075	105.035	121.053
1234	11.3837	110.064	124.065	110.043	128.074	138.062	144.077	132.063	114.063	139.08
1235	11.3937	103.053	140.066	103.031	119.044	105.013	131.058	116.054	118.058	137.064
1236	11.4037	119.066	106.048	117.051	124.06	118.051	119.057	89.0128	114.062	127.057
1237	11.4137	117.059	107.021	122.078	104.023	118.046	148.096	113.042	132.06	120.056
1238	11.4237	123.043	134.051	128.069	126.051	125.062	122.065	125.057	137.078	112.035
1239	11.4337	115.036	121.057	110.064	128.076	139.07	129.057	128.058	92.0223	127.049
1240	11.4437	127.069	116.072	115.064	115.037	127.058	132.063	113.049	128.052	122.045
1241	11.4537	108.061	124.094	112.04	142.081	114.051	121.039	145.076	133.072	120.059
1242	11.4637	117.062	119.058	118.051	130.066	123.054	129.061	119.056	121.047	138.069
1243	11.4737	108.055	107.018	108.046	118.055	131.066	139.058	135.071	128.068	104.048
1244	11.4837	135.08	103.03	143.072	127.072	128.049	127.064	124.057	110.041	119.071
1245	11.4937	126.053	129.068	119.05	114.036	125.048	139.087	108.047	119.045	136.084
1246	11.5037	122.07	118.049	117.047	113.039	127.065	110.053	128.058	116.057	129.073
1247	11.5137	107.058	112.052	120.072	134.074	129.072	129.069	96.0291	113.066	117.044
1248	11.5237	120.072	122.058	98.0594	130.058	118.056	121.05	126.054	129.084	120.043
1249	11.5337	98.0569	114.045	114.07	110.041	112.05	143.069	129.068	110.047	130.052
1250	11.5437	127.056	133.068	98.0476	110.044	131.062	155.094	114.065	119.045	133.053
1251	11.5537	112.049	124.07	124.046	125.056	128.047	104.031	103.039	116.049	113.053
1252	11.5637	124.057	116.075	123.028	125.075	131.078	115.055	119.051	111.057	121.056
1253	11.5737	101.028	108.049	109.021	84.027	110.041	118.055	121.058	115.047	121.049
1254	11.5837	110.04	99.0472	106.03	105.04	132.072	123.048	122.046	99.0459	117.044
1255	11.5937	119.072	111.05	110.055	117.065	112.049	129.065	108.044	101.05	114.037
1256	11.6037	102.052	97.0266	126.076	104.051	106.018	105.047	125.063	150.087	131.054
1257	11.6137	102.062	108.053	131.077	114.051	132.059	95.027	112.052	123.056	116.068
1258	11.6237	105.057	112.053	111.065	113.056	114.042	106.042	105.056	108.055	127.055
1259	11.6337	101.055	108.056	100.051	121.046	120.053	118.045	119.056	113.06	113.041
1260	11.6437	116.07	115.046	112.054	127.054	113.059	120.054	113.039	112.055	129.07
1261	11.6537	111.055	133.069	113.047	95.0259	116.055	109.051	100.03	111.044	107.038
1262	11.6637	117.066	115.06	92.025	111.064	119.062	125.07	125.055	121.054	118.062
1263	11.6737	104.04	138.074	97.032	111.055	116.063	97.0443	106.04	130.07	111.036
1264	11.6837	90.0247	107.063	107.045	116.071	112.044	96.035	105.037	119.044	129.054
1265	11.6937	96.0344	112.058	111.062	110.048	103.031	131.061	144.073	101.048	97.041
1266	11.7037	106.044	108.044	124.072	125.067	95.0198	123.064	115.069	136.093	124.069
1267	11.7137	109.051	97.0293	99.0457	116.063	105.052	113.055	120.062	102.049	125.077
1268	11.7237	89.0285	97.0209	92.0447	105.048	109.061	94.0357	116.053	110.07	123.065
1269	11.7337	86.0314	115.055	109.052	107.044	108.047	107.053	115.041	118.07	105.031
1270	11.7437	96.04	102.061	110.043	117.05	95.0331	135.073	115.044	109.037	134.054
1271	11.7537	101.063	116.077	111.054	121.058	107.039	111.039	114.051	81.0203	130.057
1272	11.7637	110.062	104.059	104.049	123.063	120.057	119.051	132.087	113.04	132.057
1273	11.7737	98.0531	99.0409	111.056	106.038	126.078	109.043	102.059	116.052	113.064
1274	11.7837	108.066	122.053	127.071	97.0306	103.047	115.058	126.057	111.067	120.069
1275	11.7937	81.015	122.061	85.031	101.04	124.07	95.0385	130.076	116.046	117.058
1276	11.8037	87.0118	90.0429	126.065	115.042	101.046	109.06	113.05	106.039	84.0515
1277	11.8137	95.0321	106.062	102.032	84.0355	112.024	108.044	102.034	98.0502	136.081
1278	11.8237	113.053	115.054	110.047	85.028	112.032	116.054	132.067	104.022	106.044
1279	11.8337	112.057	116.054	112.056	109.043	102.043	108.04	116.028	106.039	121.053
1280	11.8437	97.0549	93.0175	94.0338	115.059	112.04	94.0218	119.058	117.052	115.043
1281	11.8537	104.073	95.0223	99.0399	106.043	101.051	96.0452	104.044	91.0187	120.062
1282	11.8637	104.052	101.05	92.0378	108.051	113.077	109.062	104.065	122.072	100.043
1283	11.8737	80.0353	117.058	104.061	115.061	109.054	118.05	114.074	110.075	101.07
1284	11.8837	104.049	125.081	117.062	110.062	96.0417	117.062	92.0192	100.053	104.051
1285	11.8937	122.057	105.061	106.05	101.037	103.042	114.061	115.048	123.075	118.053
1286	11.9037	94.0501	113.06	99.0411	106.055	99.044	129.071	102.029	127.078	105.058
1287	11.9137	95.0454	95.0432	104.043	97.0434	117.062	114.065	109.042	97.0342	103.047
1288	11.9237	110.067	120.057	103.048	100.046	99.0321	99.0278	98.0477	123.049	127.075
1289	11.9337	102.062	111.048	125.072	101.056	90.0328	101.028	113.042	114.045	117.056
1290	11.9437	84.0211	95.0477	104.047	127.073	98.0377	103.023	109.05	96.0297	108.032
1291	11.9537	82.0245	113.066	105.054	83.0183	102.055	107.024	99.0499	101.05	125.072
1292	11.9637	100.033	103.049	99.0291	109.043	105.068	107.046	100.041	101.048	102.036
1293	11.9737	71.0096	102.049	108.042	118.063	105.061	120.061	85.0355	106.056	96.0401
1294	11.9837	106.042	116.059	100.044	101.043	98.0424	106.05	116.07	115.054	96.0506
1295	11.9937	112.056	137.065	97.0646	104.048	109.058	125.076	97.0477	114.041	115.038
1296	12.0037	89.0334	93.0331	100.057	83.0277	114.063	107.049	91.0211	86.0283	99.0332
1297	12.0137	101.048	122.071	102.06	99.0431	102.046	79.0265	119.047	118.056	110.035
1298	12.0237	93.0478	95.0667	101.043	95.0448	104.044	85.043	129.055	104.052	113.061
1299	12.0337	91.0569	106.068	104.048	116.068	111.034	100.052	119.065	104.047	88.0499
1300	12.0437	100.064	96.0424	96.0447	116.057	120.045	132.054	111.064	89.0383	96.0519
1301	12.0537	93.046	103.04	103.037	99.049	108.05	103.042	97.0435	106.053	97.0422
1302	12.0637	83.0329	108.035	101.046	103.058	119.073	97.0467	122.063	110.049	104.034
1303	12.0737	109.048	119.046	95.0342	107.05	98.0481	106.058	114.052	95.0394	106.036
1304	12.0837	82.0291	91.0382	86.0434	91.0346	102.046	102.057	98.0451	92.0314	108.039
1305	12.0937	97.0397	85.0409	104.076	71.0067	95.0286	106.048	105.055	103.039	105.049
1306	12.1037	91.0418	90.0442	113.078	107.034	132.079	102.051	98.0438	101.054	82.0328
1307	12.1137	77.0314	103.049	90.0277	93.0327	111.054	97.04	102.046	103.046	90.0218
1308	12.1237	91.0554	94.0425	98.0376	85.0348	98.0565	113.063	103.045	108.06	97.0204
1309	12.1337	103.068	97.0343	93.0436	92.0456	114.076	102.06	106.054	119.074	97.0305
1310	12.1437	108.069	84.0316	89.0278	98.056	106.05	109.047	103.055	93.0527	110.071
1311	12.1537	90.0336	102.051	95.05	117.077	90.039	111.057	100.043	108.07	96.0426
1312	12.1637	101.041	111.067	87.0496	98.0492	93.0367	121.072	99.0302	121.052	111.062
1313	12.1737	102.032	94.0531	86.0299	108.056	89.0362	90.0315	88.0312	97.0244	96.0358
1314	12.1837	80.022	101.049	94.05	87.0359	96.048	105.05	94.0396	96.0341	97.0115
1315	12.1937	103.048	105.067	97.0399	73.0199	115.061	112.048	106.049	89.0213	86.0223
1316	12.2037	91.0476	112.059	90.0271	109.066	118.067	81.0111	100.058	100.048	93.0354
1317	12.2137	82.0566	96.0366	77.0226	108.056	98.0386	87.0299	106.048	98.0578	122.069
1318	12.2237	110.059	85.0326	84.041	87.0304	99.0379	98.0499	106.039	91.0504	114.069
1319	12.2337	79.0478	105.048	100.059	106.062	81.0151	86.0321	90.041	102.057	107.061
1320	12.2437	89.0324	89.0243	100.056	81.0324	102.062	109.063	105.046	86.0301	92.0436
1321	12.2537	66.0002	101.046	100.042	98.0534	99.0583	95.0498	94.0536	108.047	91.0341
1322	12.2637	95.0472	89.0592	97.0462	91.0349	102.055	108.064	94.0528	92.0279	100.041
1323	12.2737	81.0334	92.0424	82.0234	90.034	79.0428	91.0514	110.046	104.043	118.072
1324	12.2837	73.0302	98.0495	84.0272	89.028	86.0365	85.0368	99.0386	89.0296	90.0502
1325	12.2937	78.0442	98.0507	96.0614	97.0406	98.0492	101.05	106.05	83.0384	90.054
1326	12.3037	80.0337	89.0215	98.0584	90.0448	110.057	80.0221	100.045	97.0678	96.0396
1327	12.3137	102.045	85.042	100.068	99.053	91.0349	86.0289	105.067	81.0358	90.0358
1328	12.3237	72.0137	100.056	81.0513	85.0433	92.0428	93.0465	98.0557	107.063	95.0241
1329	12.3337	81.0257	89.0517	94.04	115.072	87.0381	101.04	107.055	84.0275	103.035
1330	12.3437	80.0341	76.0408	92.0271	93.0455	84.0441	94.0353	87.0393	75.0096	81.0289
1331	12.3537	92.0566	96.0411	95.0403	92.0372	75.0237	100.047	104.052	107.053	90.025
1332	12.3637	82.0464	83.0305	85.0394	81.0288	103.057	108.042	103.04	95.0506	79.0175
1333	12.3737	92.0535	100.051	102.047	86.03	103.057	92.0321	89.0372	84.0436	87.0355
1334	12.3837	75.0276	89.0405	98.0523	90.0377	90.0228	98.0582	83.0401	81.0376	101.051
1335	12.3937	91.0328	106.055	86.039	102.066	82.0221	111.069	89.0459	97.0577	106.071
1336	12.4037	83.0296	97.0324	77.0358	90.0422	106.055	92.0398	94.0441	89.0244	78.0291
1337	12.4137	94.0455	96.0455	74.0196	94.0408	77.0279	104.055	96.0442	98.0373	90.0265
1338	12.4237	78.0368	80.0345	79.0313	98.0394	93.0568	90.0226	90.0182	100.053	78.0254
1339	12.4337	68.0398	85.0418	95.0391	74.0106	111.07	79.0163	99.0313	97.0328	88.0422
1340	12.4437	101.068	97.0373	80.025	103.056	92.0308	77.0399	99.0456	78.0494	100.064
1341	12.4537	75.0232	81.0359	80.037	82.0331	88.0246	87.0383	98.0486	88.047	91.0417
1342	12.4637	80.0234	94.0505	88.0377	100.062	99.0438	93.0607	92.0518	91.0449	114.071
1343	12.4737	76.0235	89.0406	84.0278	95.0609	67.0294	74.0184	90.0601	93.0664	94.0399
1344	12.4837	90.0452	80.0523	80.0271	88.034	93.0697	89.0292	84.0446	87.0279	93.0493
1345	12.4937	73.0472	96.0567	97.0447	74.0316	92.0594	92.0395	108.054	79.0307	99.0552
1346	12.5037	86.0491	98.0569	82.0265	77.0282	100.056	74.0197	85.0224	84.0429	84.0294
1347	12.5137	70.0303	100.064	86.0445	96.0429	81.0417	89.0416	100.033	100.045	96.037
1348	12.5237	93.0575	108.055	80.0447	95.0536	66.0115	87.0326	80.0316	88.0519	93.0386
1349	12.5337	73.0244	82.0103	86.049	86.0362	90.0333	84.0434	102.059	83.0351	108.051
1350	12.5437	75.0329	88.0416	86.0481	85.0275	95.0493	90.0525	100.064	67.0138	93.0528
1351	12.5537	81.0448	81.0411	76.0398	90.0375	93.0396	92.0534	90.0539	85.0476	74.0408
1352	12.5637	75.0416	97.0523	77.0337	92.0379	68.0276	83.0478	78.0273	81.0307	92.0389
1353	12.5737	73.0248	82.0434	88.0452	84.0417	78.0412	89.0356	95.0537	78.0264	96.0492
1354	12.5837	86.0411	72.033	80.0323	95.0498	101.059	92.0475	91.0477	82.0336	73.0243
1355	12.5937	80.0271	83.0409	80.0366	77.0415	81.0344	90.0415	72.0226	87.0477	89.0416
1356	12.6037	84.0379	70.0257	85.0379	78.0368	73.0184	71.0224	78.0375	85.0582	89.046
1357	12.6137	80.0504	64.0251	88.0491	82.0338	78.0332	97.0511	74.0262	81.036	97.0437
1358	12.6237	70.0293	82.0335	81.0423	100.049	77.0241	91.024	95.0508	79.0435	58.0102
1359	12.6337	87.0671	86.0343	74.0272	93.0471	81.0446	76.021	82.0211	96.0612	95.042
1360	12.6437	76.0406	77.0274	80.0403	89.0389	100.064	88.0453	93.0368	69.0234	77.023
1361	12.6537	72.0276	81.0337	72.0317	102.055	82.0409	83.03	91.0543	95.0467	83.0418
1362	12.6637	68.0261	79.0351	77.0383	73.0269	83.0472	83.0418	94.0472	83.0425	75.0278
1363	12.6737	64.0157	82.0416	90.0544	81.0364	86.043	82.0382	76.0504	84.0294	86.0421
1364	12.6837	75.045	80.0485	81.0491	74.0376	62.0202	88.0466	96.0598	94.0421	82.0296
1365	12.6937	66.0378	71.0235	85.0487	76.0325	82.0424	85.0553	85.0364	86.0525	88.0252
1366	12.7037	79.0554	86.0373	80.0424	72.0165	90.0375	76.0385	81.0461	79.0331	76.0275
1367	12.7137	84.0503	65.0181	87.0449	82.0383	84.0306	71.0352	91.0524	78.0398	86.0425
1368	12.7237	82.019	73.0327	71.0316	82.0483	80.0297	83.0479	82.0363	93.056	70.0305
1369	12.7337	95.0446	78.0378	91.0465	90.0522	94.0315	89.0337	101.062	89.0373	69.0319
1370	12.7437	67.016	94.0624	76.029	62.0342	83.0456	70.0315	95.0442	82.0377	96.0515
1371	12.7537	62.003	72.0357	60.0213	85.0415	85.0436	89.0531	87.0363	71.0281	91.0466
1372	12.7637	71.04	75.0365	64.0188	87.0388	79.0296	69.0276	76.02	76.0257	77.0376
1373	12.7737	67.0385	64.0299	80.0399	86.0465	77.0332	86.0447	86.0258	68.0335	83.0237
1374	12.7837	87.0593	75.0278	78.0389	77.0373	92.0458	77.0328	91.0377	75.0404	89.038
1375	12.7937	78.0619	83.0387	73.0336	64.0312	69.0369	81.0247	73.0263	85.0362	84.0497
1376	12.8037	68.0206	88.0359	86.0454	79.0321	71.0361	75.0312	81.0505	77.0373	96.0364
1377	12.8137	66.0217	89.0488	81.0437	61.0176	83.0363	70.0286	84.0426	91.0384	69.0283
1378	12.8237	66.025	63.0296	92.0565	65.0251	74.0348	92.0409	68.0235	74.0306	81.0534
1379	12.8337	65.0141	82.0362	83.0458	65.0175	68.0149	82.0382	73.0269	90.0585	78.0372
1380	12.8437	71.0329	78.0435	89.0439	65.0291	77.024	83.0224	80.0275	68.0248	67.0317
1381	12.8537	65.0337	70.0359	77.0359	72.0404	67.0268	65.0159	73.0421	76.041	85.04
1382	12.8637	78.036	66.0354	85.0359	66.0301	72.0367	75.0337	75.04	74.0398	60.0086
1383	12.8737	82.0404	73.0373	68.0187	79.0373	86.0436	74.0294	74.0367	76.0312	81.0251
1384	12.8837	65.0315	79.0349	80.038	78.0362	84.0393	84.0595	74.0423	58.0138	87.0341
1385	12.8937	71.0261	66.0232	86.0526	86.0311	87.0439	85.0399	64.0315	66.0191	75.0201
1386	12.9037	69.0358	69.0207	87.0533	57.0206	76.0266	72.0272	87.0464	88.0475	72.0214
1387	12.9137	71.0464	89.0391	83.0448	72.0477	70.0335	54.0191	82.0387	74.0357	78.0342
1388	12.9237	70.0383	60.0242	70.0237	78.0413	86.0549	89.0523	81.0408	88.0419	80.038
1389	12.9337	75.0367	94.067	60.0035	84.0494	73.0422	76.0397	82.0301	66.0319	66.0239
1390	12.9437	70.0321	66.0493	77.0297	74.0343	60.0198	77.0406	78.0303	79.0342	79.0416
1391	12.9537	60.0135	83.0554	67.0218	81.0376	84.0391	89.0506	81.044	71.0284	72.0257
1392	12.9637	71.0248	65.0336	80.0419	89.0445	77.0311	62.0241	84.042	69.0299	72.0285
1393	12.9737	49.0143	89.0501	73.0448	84.0432	72.0171	77.046	68.039	53.0221	83.0442
1394	12.9837	61.0292	77.0365	83.0476	69.0384	74.0286	87.0418	75.0365	69.0373	90.0594
1395	12.9937	68.0363	66.0249	63.035	66.0281	66.0232	83.0467	86.0344	70.0256	69.0419
1396	13.0037	70.0311	58.0208	62.0258	74.0416	64.0367	73.0416	66.025	70.0315	86.0485
1397	13.0137	71.0328	68.03	80.037	82.0438	65.0379	76.0403	75.0336	85.0511	83.0381
1398	13.0237	69.0341	73.0378	77.0273	79.036	78.0455	67.039	70.0163	63.0238	78.02
1399	13.0337	68.0457	76.0385	73.0308	78.0476	55.0141	74.0318	64.0251	78.0495	69.0248
1400	13.0437	82.0579	73.0282	72.0451	71.0313	68.0222	68.0241	82.0485	60.0261	74.0326
1401	13.0537	63.0264	60.0187	50.026	83.0425	65.0306	75.0303	77.0573	72.0304	78.0406
1402	13.0637	77.0338	63.0275	70.0392	64.0298	82.041	85.041	68.0499	72.0362	61.0303
1403	13.0737	66.0287	76.0407	63.0268	62.0143	81.0453	76.0421	72.035	61.0214	64.0269
1404	13.0837	66.0287	74.0548	65.0189	63.0216	70.044	81.0387	84.0435	64.0249	73.0301
1405	13.0937	69.033	66.0335	66.0182	77.0448	60.0211	83.0528	77.0169	62.0289	83.0352
1406	13.1037	80.0479	58.0209	71.0362	81.0567	50.0053	71.0431	70.0132	86.0487	66.0274
1407	13.1137	76.0459	57.0284	69.0355	87.0466	80.0316	73.0501	66.0185	85.0528	69.0356
1408	13.1237	68.0333	61.0283	76.0466	67.0272	70.0262	70.0398	85.0393	65.0365	72.0339
1409	13.1337	55.0189	70.0395	65.0392	64.0203	75.0325	72.0325	69.0333	55.0094	68.0344
1410	13.1437	67.0409	73.0515	73.0347	82.0454	85.0477	77.0467	68.0455	75.0316	80.0406
1411	13.1537	60.0374	52.0241	65.0221	70.0347	65.0299	64.0191	79.0488	63.018	71.0314
1412	13.1637	62.0289	83.0335	54.0085	84.0465	78.0358	62.0195	73.0325	77.0296	66.0319
1413	13.1737	78.0394	76.0315	70.026	69.0412	66.0346	66.0327	70.0249	57.0148	81.0336
1414	13.1837	71.0315	70.0347	50.0126	58.0223	78.0434	81.0387	72.0246	76.0439	76.0246
1415	13.1937	55.0165	49.0138	63.0302	84.0549	71.0331	66.0352	69.0277	74.0482	74.0215
1416	13.2037	56.0189	47.0217	73.0357	64.0369	70.048	79.0421	72.0317	65.0404	59.009
1417	13.2137	64.0266	78.0489	67.0195	73.0341	71.0418	63.0219	66.0243	75.0435	76.0428
1418	13.2237	57.0329	85.0494	58.016	61.0276	67.0369	86.0538	69.0302	58.0255	61.0415
1419	13.2337	56.0153	62.0274	69.0402	65.0304	81.0498	61.0263	71.0275	73.0255	60.0308
1420	13.2437	70.0415	60.024	68.0358	82.0503	73.0246	63.0296	63.0213	73.0289	61.0363
1421	13.2537	53.0388	75.0452	69.039	71.0431	64.0247	63.0294	71.0381	63.0385	67.0335
1422	13.2637	56.0204	63.0268	52.0273	61.026	66.0321	70.0351	68.036	52.0164	74.0339
1423	13.2737	54.0207	64.0402	57.0255	72.0303	67.0237	71.0246	75.0369	54.031	73.0342
1424	13.2837	53.014	69.0363	59.018	71.0292	69.0386	71.03	59.0224	74.038	76.0331
1425	13.2937	76.0374	64.0328	61.0243	69.0375	69.042	62.0313	59.0215	69.0226	78.0401
1426	13.3037	54.0258	56.0312	76.0362	67.0371	80.0474	77.0406	71.036	60.0122	64.0347
1427	13.3137	66.0245	51.0283	82.0388	52.0216	55.0241	59.0246	70.0284	55.0143	74.0492
1428	13.3237	65.0261	67.0422	76.0518	68.0463	79.0444	71.0414	62.0272	76.0421	71.036
1429	13.3337	69.0417	53.0234	67.0394	66.0301	60.0171	74.0391	73.0249	52.0223	77.0394
1430	13.3437	44.0187	63.029	57.0213	57.0306	72.0278	66.0245	63.0187	57.0314	76.0493
1431	13.3537	58.0305	69.0319	61.0269	58.0299	83.0373	61.0243	69.036	64.0304	74.0344
1432	13.3637	46.0237	55.0233	63.0352	69.039	68.0343	72.0393	63.0191	70.0369	51.0139
1433	13.3737	57.0332	61.0227	53.0204	55.025	71.0396	64.0305	57.0214	52.0213	81.0389
1434	13.3837	48.0178	56.0183	56.02	75.0318	65.0311	73.0417	69.0218	57.0302	72.035
1435	13.3937	53.0168	71.0393	61.0251	63.0268	63.0437	63.0317	75.032	64.0366	63.0283
1436	13.4037	57.0174	58.0378	64.0206	71.0318	68.0405	64.032	69.0311	67.0351	68.0435
1437	13.4137	52.0114	58.0392	63.0379	45.0193	63.0208	57.0304	64.0205	60.0269	58.0309
1438	13.4237	65.0269	66.0389	62.0266	66.0421	55.0154	60.0277	67.0387	58.0253	78.0452
1439	13.4337	62.0263	50.0155	60.0201	47.0157	69.0318	65.0287	71.0387	72.0398	68.043
1440	13.4437	60.027	61.019	52.0178	72.0372	70.0272	68.0389	72.0296	49.0046	60.0294
1441	13.4537	60.0385	60.0114	60.0143	53.0248	73.0333	56.028	49.0187	53.0187	61.0277
1442	13.4637	56.0318	65.0305	56.0125	58.0345	50.0252	63.0229	67.0384	59.0293	57.0139
1443	13.4737	63.0357	68.0357	51.0167	57.0257	57.0292	62.0257	61.0392	49.0136	67.0298
1444	13.4837	53.0332	56.0216	59.0371	68.0457	65.0374	59.025	73.0496	54.0255	69.0284
1445	13.4937	57.0285	48.024	66.0423	65.0408	65.0431	62.0349	66.0346	69.0371	73.0435
1446	13.5037	43.0142	49.0291	53.0318	61.0288	64.0301	71.0367	61.0357	60.0309	66.0313
1447	13.5137	61.0285	53.0279	57.0277	63.022	59.0113	62.0181	48.0084	72.0429	67.0366
1448	13.5237	46.0107	59.0307	59.0214	67.0331	57.0241	66.0325	56.0183	55.0124	49.028
1449	13.5337	49.0089	65.0358	60.0239	66.0357	65.0362	56.0297	74.0379	55.0275	62.0239
1450	13.5437	66.0323	55.0257	54.0195	62.0386	55.026	65.0273	55.0189	75.0515	63.0222
1451	13.5537	67.0361	52.0189	63.0243	72.0474	62.0358	54.0273	64.0423	65.0349	40.0099
1452	13.5637	51.0176	52.0245	68.0412	49.0234	83.0512	67.0327	65.0387	51.0273	61.0305
1453	13.5737	58.0262	65.0338	59.0388	65.0266	64.0177	56.0129	61.0338	81.0341	60.0327
1454	13.5837	54.038	59.0331	52.0248	64.0159	56.0269	71.0214	81.053	56.0074	61.0337
1455	13.5937	48.0259	70.045	64.0366	55.0143	73.0404	66.0227	56.0181	66.0251	64.0338
1456	13.6037	39.02	62.0341	60.0266	64.0252	53.0214	50.024	67.0357	66.0371	56.0205
1457	13.6137	58.0308	50.0226	56.0164	54.0173	44.0054	53.0254	43.0174	50.035	58.025
1458	13.6237	44.0152	62.0283	45.0105	57.0305	61.0157	71.0462	56.0278	43.0305	33.9943
1459	13.6337	55.0224	48.0144	62.0384	49.0327	59.02	56.0423	74.0389	60.0258	65.0295
1460	13.6437	56.0205	53.0119	55.0343	66.0443	60.038	57.0275	64.0269	53.0178	62.0312
1461	13.6537	46.008	52.0179	59.0352	47.0253	51.029	61.0244	67.0275	52.0229	50.0201
1462	13.6637	53.0209	53.0306	55.0321	60.0298	55.03	57.0117	58.0206	60.0326	53.0287
1463	13.6737	47.0226	61.0398	59.0267	54.0133	63.0304	73.0365	56.0228	69.0446	55.0278
1464	13.6837	48.0148	57.0404	54.021	48.0227	53.0193	66.0358	73.052	60.0234	64.0451
1465	13.6937	66.0446	46.0294	59.0247	56.0216	61.0306	75.0384	54.0279	64.0204	68.0388
1466	13.7037	52.0344	53.021	45.0147	65.0351	45.0239	71.0414	51.0236	54.0162	51.0186
1467	13.7137	65.0444	58.0245	71.0472	61.0398	44.0294	60.0234	64.0437	59.019	69.0403
1468	13.7237	55.0338	52.023	55.0234	50.0163	50.0351	61.0251	55.0283	53.0259	57.0295
1469	13.7337	63.0358	50.0252	57.0236	58.0197	60.0417	57.0305	52.0171	63.0364	50.0206
1470	13.7437	48.0174	66.0405	31.9957	56.0293	52.0198	52.0179	50.0253	69.0403	74.0342
1471	13.7537	57.0263	55.0243	56.0227	59.0401	53.0108	66.0307	71.0397	52.0219	58.0159
1472	13.7637	52.0237	51.0318	46.0082	53.0362	55.0196	52.0255	63.033	61.0242	73.032
1473	13.7737	48.0175	35.013	61.0251	50.0273	58.034	44.0176	67.0306	52.0312	46.0173
1474	13.7837	39.0055	54.032	49.0227	51.0267	72.0465	50.0255	48.0071	63.0358	52.0417
1475	13.7937	43.0215	55.0326	49.0238	61.0277	65.042	76.0452	53.0243	50.0219	53.0389
1476	13.8037	52.0207	59.0316	58.0204	50.0062	55.0269	51.0187	57.0353	58.0321	61.0364
1477	13.8137	48.0129	62.0221	49.0157	50.0154	46.0105	48.0178	60.0359	56.0267	64.0373
1478	13.8237	56.0317	64.0244	64.0296	58.0239	59.0263	49.0137	58.0363	56.0309	65.0344
1479	13.8337	44.0135	48.0198	39.0158	55.0343	55.0246	51.0253	51.0296	58.0396	67.0346
1480	13.8437	55.0344	51.0187	35.0128	62.035	62.0307	57.0304	51.0247	60.0295	54.0358
1481	13.8537	44.0332	51.0254	44.0264	63.0399	46.0177	49.0308	55.0206	42.0082	51.0274
1482	13.8637	52.0199	57.0385	66.0423	53.0292	58.026	57.0346	57.025	58.0231	73.0417
1483	13.8737	37.0033	47.0177	48.0156	50.017	41.0157	45.0153	59.0138	50.0296	70.0405
1484	13.8837	45.0082	60.0311	46.018	50.0161	45.0223	48.0066	49.0068	52.037	61.0296
1485	13.8937	42.0089	48.0229	57.0162	47.0203	57.0326	62.0246	50.0199	41.0148	42.0133
1486	13.9037	59.0323	49.0233	46.0164	43.0168	50.0219	52.0223	59.0311	46.0191	65.0267
1487	13.9137	50.0323	44.0189	44.0191	49.0296	53.0178	50.0266	64.034	69.0369	50.0082
1488	13.9237	59.0384	48.0303	59.033	50.0347	50.0165	58.0478	52.0345	60.0293	64.0327
1489	13.9337	51.0383	52.0269	40.0183	51.0277	51.022	52.0329	56.0378	52.0272	74.0429
1490	13.9437	50.0293	37.0029	57.0336	49.0237	56.0302	63.0336	55.0288	62.0379	53.0272
1491	13.9537	46.0245	58.0259	55.0311	41.0108	45.0303	62.0254	46.0118	52.0311	55.038
1492	13.9637	35.0031	54.0144	55.0326	53.0223	58.0469	52.0162	58.0265	46.0208	53.0327
1493	13.9737	57.0224	46.0184	39.0178	56.0224	55.042	46.0087	61.0286	47.0219	52.0303
1494	13.9837	29.0028	53.0329	47.0223	42.0163	61.0311	56.0241	48.0194	51.0238	46.0215
1495	13.9937	62.0376	62.0426	48.0172	52.0224	34.0069	46.0203	59.0287	58.0308	49.0214
1496	14.0037	52.0371	49.0378	55.0255	44.0113	48.0177	48.0159	39.0173	53.0246	54.028
1497	14.0137	45.0292	34.0183	43.0176	58.0316	49.0216	45.0226	50.0244	55.023	57.0173
1498	14.0237	46.0289	55.0225	54.0232	49.0231	42.022	44.0197	59.0259	55.0237	41.0119
1499	14.0337	48.0329	47.0148	48.019	58.0285	49.0238	49.0203	55.0236	56.0301	48.0172
1500	14.0437	39.0111	45.0188	37.0196	48.0281	45.018	51.0301	50.0226	45.0251	42.0114
1501	14.0537	49.0185	60.0382	47.0277	46.0292	50.0136	57.0407	51.0196	37.0171	61.0465
1502	14.0637	51.0246	39.0178	34.0148	48.0244	53.0187	51.0342	39.0112	53.0377	50.0313
1503	14.0737	53.0291	48.0205	36.0194	45.017	45.021	48.0355	51.0205	42.0183	70.0403
1504	14.0837	47.0273	36.0138	56.0379	45.0181	48.0353	62.0331	51.0193	56.0271	55.0266
1505	14.0937	45.0247	44.0165	57.0302	48.0262	44.0285	52.0175	46.0235	56.0325	51.0106
1506	14.1037	39.0232	54.0261	45.0124	50.0182	57.0308	50.0216	47.0257	46.0184	60.0221
1507	14.1137	42.0232	52.0296	40.021	49.0256	41.0134	63.0416	60.039	46.0216	61.0359
1508	14.1237	41.0119	43.0192	59.0359	54.0181	48.0137	55.0352	47.0214	45.0292	53.0319
1509	14.1337	48.0194	46.0206	43.0158	50.0182	61.0187	42.0209	48.021	47.0266	48.0239
1510	14.1437	49.0211	50.018	51.0307	38.0175	52.0147	47.022	46.0204	42.0182	36.0207
1511	14.1537	45.0153	65.0359	40.0058	51.0276	48.0273	53.0232	53.0189	60.0312	54.0308
1512	14.1637	46.0239	40.0138	58.0384	52.0349	51.0269	48.0146	49.0188	50.0246	61.0318
1513	14.1737	43.0163	46.0263	43.031	53.0285	39.0213	60.0238	67.0346	42.0119	45.0156
1514	14.1837	33.0052	43.0281	58.032	54.0215	42.0226	57.0374	52.0231	57.0278	44.0199
1515	14.1937	37.0134	59.038	49.033	43.0139	56.0215	37.0166	48.0213	30.0081	35.0164
1516	14.2037	50.0301	38.0179	44.02	50.0247	55.0254	53.0366	49.0143	50.0255	56.0271
1517	14.2137	50.0323	43.0215	52.0253	38.0177	46.0181	34.0159	47.0256	41.0211	39.0151
1518	14.2237	44.0221	44.0262	53.0325	41.0228	34.0016	64.0401	37.0224	32.0152	57.0338
1519	14.2337	37.0236	32.0197	48.0212	53.0315	32.0075	50.0293	44.0228	57.0218	36.007
1520	14.2437	31.0124	49.0266	46.0155	40.0217	43.0153	48.0191	51.0293	42.0067	49.026
1521	14.2537	43.0201	36.0089	53.0336	51.0349	44.0242	47.0125	55.0314	43.0204	49.0264
1522	14.2637	39.0186	36.0115	37.0089	47.0261	38.013	46.0122	54.0304	46.0258	54.0306
1523	14.2737	32.0104	49.0163	39.0099	42.0118	51.0296	53.0272	43.0282	37.0102	49.0294
1524	14.2837	49.0232	65.0403	38.0154	48.0233	47.0302	39.0156	41.0114	52.0315	52.0268
1525	14.2937	37.0154	33.0231	42.0199	55.023	41.022	40.0247	38.0045	49.0332	38.0136
1526	14.3037	38.0183	40.016	35.0202	45.0181	51.0293	40.0165	43.0178	33.0153	39.0108
1527	14.3137	32.0152	45.0276	44.0326	50.0299	41.0211	39.0202	50.0192	47.0282	55.02
1528	14.3237	49.0289	42.0288	37.017	40.0225	39.008	53.0374	36.0132	50.0334	44.015
1529	14.3337	39.0144	40.0214	46.025	49.0207	43.0112	42.0175	42.0117	44.0245	48.0199
1530	14.3437	45.029	42.0198	39.0174	34.0118	45.022	48.0324	51.0295	33.0074	43.0224
1531	14.3537	38.0124	45.0272	45.0157	47.025	50.0222	43.0212	40.024	31.0058	46.0331
1532	14.3637	31.0127	38.0157	34.0151	45.0265	38.0137	47.0201	45.0248	51.0286	50.0377
1533	14.3737	44.0257	48.029	40.019	49.0322	51.0328	62.0397	40.0134	31.0102	47.0315
1534	14.3837	19.9963	46.0287	44.0158	39.0242	32.0138	46.0227	57.0274	38.016	49.027
1535	14.3937	41.0283	44.0271	35.0063	47.0229	40.0193	39.0142	45.0161	44.0224	52.0253
1536	14.4037	37.025	45.0314	39.0095	43.0244	40.0173	50.0296	35.0032	43.0269	42.0178
1537	14.4137	38.0167	43.0185	36.0224	49.0309	39.0172	40.0168	45.0231	37.0202	49.0205
1538	14.4237	42.0206	41.0188	36.0195	40.0198	43.0253	44.0196	26.0102	51.036	41.0138
1539	14.4337	31.0054	31.0141	31.0099	35.0102	41.0248	36.013	44.025	44.0335	53.0303
1540	14.4437	33.0109	51.0278	38.021	44.0175	42.0231	35.0163	43.0191	33.0159	55.0367
1541	14.4537	27.004	40.0172	37.0172	51.0301	47.0282	38.0107	35.0028	47.0203	43.014
1542	14.4637	42.0232	45.0263	39.0255	38.0122	48.0256	35.0034	37.0037	37.0123	41.0126
1543	14.4737	55.037	34.0163	37.0295	33.0121	47.0248	35.0149	47.0248	40.0179	41.0231
1544	14.4837	35.026	41.0222	41.0176	38.0263	57.0402	52.0276	38.0226	46.0189	45.0163
1545	14.4937	44.0295	31.0121	43.0216	31.0148	31.0142	32.0093	50.0383	39.019	43.0183
1546	14.5037	49.0294	41.0224	36.0125	44.0164	44.0274	39.0233	44.0269	43.0161	39.0193
1547	14.5137	32.0213	38.0196	45.0209	43.0166	47.028	40.0144	51.0227	46.019	42.0223
1548	14.5237	33.0151	33.0223	35.018	35.0144	45.0317	42.0191	52.0219	35.0098	56.0378
1549	14.5337	30.0054	44.0339	39.0194	37.0186	40.0219	43.0237	48.0247	36.0186	39.0293
1550	14.5437	25.0075	40.0286	37.0182	35.0152	34.0045	52.0269	45.0245	46.0255	33.0224
1551	14.5537	50.0299	47.0254	41.0236	47.0293	41.0127	41.0168	32.0144	38.0239	58.0386
1552	14.5637	34.0131	31.0116	34.0121	37.0162	45.0251	42.0199	44.0255	48.0338	37.0158
1553	14.5737	39.0204	35.0122	36.0138	38.0126	35.0188	48.0269	43.0211	35.01	32.0098
1554	14.5837	44.0279	45.0134	38.0173	45.02	52.0353	42.0177	44.0223	33.0111	44.0226
1555	14.5937	34.015	33.0113	43.0243	34.003	45.0292	54.0317	44.0161	46.0276	39.0135
1556	14.6037	34.023	35.0201	35.0093	36.0123	38.0218	43.0252	26.002	34.0146	47.0252
1557	14.6137	40.0271	31.0048	45.0211	35.0215	36.0106	41.0183	40.0101	35.0144	47.0223
1558	14.6237	37.0166	40.02	44.0218	39.0226	43.0234	42.0243	37.0086	42.0301	51.0296
1559	14.6337	31.0138	39.0215	40.0218	38.0261	41.0198	24.004	33.0129	44.0292	45.0249
1560	14.6437	44.0213	36.0192	34.017	49.028	38.0185	50.0279	34.0101	41.0251	52.0285
1561	14.6537	29.0153	40.028	36.0184	30.0137	47.0246	38.0133	40.019	36.0203	45.025
1562	14.6637	29.0097	42.0344	40.0256	27.0126	33.0158	35.0114	39.0185	39.0151	44.0284
1563	14.6737	34.0187	32.0184	44.0324	40.0157	33.014	31.0087	36.0189	44.0226	41.027
1564	14.6837	38.0213	26.004	49.0243	34.0115	35.0239	36.0234	46.0328	30.0053	43.0243
1565	14.6937	33.0174	22.0007	38.0198	37.0084	44.0304	37.0286	42.0316	44.0214	34.0129
1566	14.7037	42.0278	34.0124	41.0206	37.0156	40.0223	34.0162	36.0207	39.0245	45.0245
1567	14.7137	40.0202	31.0119	35.0136	39.0228	38.0213	35.0239	40.0179	38.0265	39.0216
1568	14.7237	33.0148	35.0223	32.0226	36.0212	48.0278	28.0092	29.0141	28.0201	38.0174
1569	14.7337	31.0196	33.0183	39.0267	30.0148	38.0257	43.0226	45.0285	35.0162	31.0178
1570	14.7437	30.0127	38.0148	28.0189	38.0236	43.0295	31.0167	45.029	42.0185	31.0164
1571	14.7537	38.0183	35.0243	36.0247	31.0173	26.0145	33.0149	35.0152	34.0149	39.0172
1572	14.7637	35.021	37.025	36.0068	38.0266	33.0165	34.0191	34.013	31.0128	41.0179
1573	14.7737	33.0192	32.0115	45.015	37.0239	34.0172	29.0039	49.0208	38.0203	50.0317
1574	14.7837	20.0073	36.0228	34.016	30.0122	42.0261	41.0247	35.0106	27.0131	34.0111
1575	14.7937	28.0125	38.0124	27.0003	40.0226	37.0132	39.0091	33.0186	37.0208	41.0147
1576	14.8037	38.0228	38.0163	30.0141	34.0134	31.0144	38.0103	24.0058	37.0136	36.0183
1577	14.8137	37.0238	32.022	33.0236	31.0099	41.0209	35.0191	29.0122	33.0142	34.015
1578	14.8237	29.01	32.0173	36.0295	47.0313	34.011	29.0093	41.0272	36.0174	37.0063
1579	14.8337	34.0227	19.0098	40.0264	36.0183	28.013	42.0222	36.0159	35.0161	41.0267
1580	14.8437	34.0201	37.0308	39.0241	31.0122	41.0208	26.0106	53.035	35.0226	42.0285
1581	14.8537	28.012	31.0101	30.0143	22.0099	42.0306	29.0104	40.0109	35.0146	34.0149
1582	14.8637	27.0115	27.0062	35.0228	44.0314	42.0312	24.0085	42.023	31.0164	33.0175
1583	14.8737	35.0202	33.015	31.0092	35.013	37.0266	35.0188	41.0242	31.0117	38.0181
1584	14.8837	35.0184	29.0051	30.0124	39.0185	38.0208	35.0201	38.0199	47.0194	35.0217
1585	14.8937	23.0132	21.0042	38.0223	28.006	34.0125	26.0054	26.0065	34.0144	40.0321
1586	14.9037	25.0082	31.0199	38.0164	34.018	36.0133	42.0241	35.0228	40.0164	38.0287
1587	14.9137	35.0167	44.0287	42.0202	33.0201	37.0244	36.0148	41.0296	38.0173	34.0204
1588	14.9237	35.0132	34.0261	39.0191	28.0135	28.0178	32.0111	42.0216	40.0241	43.0183
1589	14.9337	32.0153	29.0149	36.0144	36.0259	33.0139	37.0222	40.02	28.0193	42.0183
1590	14.9437	36.0232	34.015	30.0189	24.0089	35.0202	29.0159	37.0192	30.0186	46.023
1591	14.9537	32.0236	27.0088	38.0289	28.0087	23.0093	37.0268	39.0171	28.0055	41.025
1592	14.9637	32.0206	29.0135	44.0264	35.0204	31.0157	37.0189	39.0127	31.0011	29.0208
1593	14.9737	24.0115	33.0133	35.0156	31.0151	28.0132	28.0123	36.0176	32.0069	24.0184
1594	14.9837	44.031	30.0133	25.0027	33.0161	32.0135	37.0193	42.0245	41.0227	36.0232
1595	14.9937	23.0021	33.0204	35.0176	27.0204	42.0241	31.0145	38.0257	36.0221	27.0073
1596	15.0037	17.9982	24.0125	30.0127	27.0127	30.0168	33.0155	31.0232	23.0152	34.0099
1597	15.0137	37.0213	35.0136	28.0134	34.0109	31.016	32.0131	32.0212	41.0284	32.0058
1598	15.0237	33.0137	17.9978	32.0172	37.0206	40.0233	44.0208	39.0243	22.0139	33.0149
1599	15.0337	37.0245	34.0176	36.0137	33.0128	27.0187	32.0131	35.0152	39.0216	38.0178
1600	15.0437	27.0168	26.0096	31.0162	27.0019	30.0193	29.0137	38.0129	38.0215	32.0172
1601	15.0537	27.0148	26.0075	36.0138	28.014	32.0164	36.0269	32.0172	42.0216	26.0217
1602	15.0637	40.0289	22.0067	37.0143	31.0157	33.0156	34.0268	40.0243	33.0147	26.0145
1603	15.0737	32.0218	25.0152	19.0063	20.0021	30.0137	27.017	33.0192	30.0181	37.026
1604	15.0837	23.013	31.0228	31.0242	37.0246	40.0225	33.0234	47.0313	31.019	34.0184
1605	15.0937	27.0165	31.0197	36.0288	23.0159	37.0264	38.0177	39.0173	26.0146	21.9977
1606	15.1037	30.0147	31.0161	33.0227	30.0246	36.0272	32.0124	31.0133	34.0156	38.0151
1607	15.1137	25.0128	25.0138	25.0165	26.0154	28.0157	28.0092	44.0269	28.9998	31.0104
1608	15.1237	25.0116	35.0204	31.0148	29.0115	34.0145	31.0101	34.0151	30.0042	38.0221
1609	15.1337	31.0197	33.0206	36.0199	37.0123	34.0039	30.0158	45.0226	24.0102	29.0198
1610	15.1437	34.0211	29.0077	34.0209	30.011	19.0037	31.0177	34.0123	28.0129	32.0224
1611	15.1537	34.0134	21.002	39.0218	35.0252	32.0206	28.0202	38.0195	33.0189	22.0139
1612	15.1637	33.0165	25.0109	22.0115	21.0103	40.0281	25.0113	39.0305	30.0218	31.0179
1613	15.1737	32.0187	28.0156	40.0253	25.0095	33.023	34.018	24.0151	29.0103	32.0186
1614	15.1837	32.0176	34.0219	35.018	33.0174	30.0123	33.0174	32.0199	29.0097	23.012
1615	15.1937	29.0147	36.0278	31.0214	29.0177	37.0174	25.0105	38.0212	43.0289	31.0183
1616	15.2037	21.0087	39.0306	40.0294	24.0061	33.0233	26.0113	28.0114	26.9991	29.0154
1617	15.2137	27.0177	24.0106	36.0235	21.9982	25.0156	40.0243	25.0066	28.0089	42.0225
1618	15.2237	27.0158	31.0114	32.0198	34.0154	32.0169	33.0134	23.0096	34.022	27.009
1619	15.2337	21.008	33.0126	21	18.007	26.0111	30.0106	26.0188	30.0216	36.0178
1620	15.2437	30.0167	24.0053	27.9994	25.0148	22.0112	22.9993	31.0241	29.0222	25.0094
1621	15.2537	26.0163	21.0098	24.0033	28.0152	33.0234	37.0207	22.0148	25.0116	38.0226
1622	15.2637	30.0189	27.0182	32.0166	37.0215	42.0304	39.028	37.0233	28.0142	25.0132
1623	15.2737	32.0168	27.0144	31.016	25.012	25.0107	28.0162	29.0156	40.0207	23.0115
1624	15.2837	36.0275	26.016	29.0221	29.0215	29.0112	27.0212	31.0083	24.0129	37.0242
1625	15.2937	24.0116	25.0017	30.0145	24.0163	27.0116	40.0328	31.0086	25.0132	35.019
1626	15.3037	28.0122	30.0131	34.0206	27.0173	28.006	25.0137	21.0099	30.0167	27.0107
1627	15.3137	31.0184	24.0114	23.0138	27.0143	29.0105	33.0149	28.0135	23.0185	28.0041
1628	15.3237	30.0149	29.0168	23.0045	37.0186	45.0322	38.0154	25.0072	41.0331	27.0082
1629	15.3337	14.0019	23.0118	29.0109	39.0197	23.0155	42.0206	26.0155	36.0263	30.0146
1630	15.3437	27.0142	25.0128	24.0113	30.0131	32.0214	31.0142	36.0233	35.0268	28.0176
1631	15.3537	21.0127	28.0186	30.0166	32.0237	26.0154	24.0143	25.0113	23.0049	33.0219
1632	15.3637	30.0217	26.0054	33.0243	33.0222	40.025	32.0195	27.0162	18.0007	28.0154
1633	15.3737	24.0152	29.0115	29.0166	26.0177	37.0218	27.0151	27.0158	19.0014	38.0229
1634	15.3837	29.02	28.0134	20.0051	20.0106	33.0161	16.0039	33.0154	37.0131	27.0148
1635	15.3937	31.0179	35.0183	23.0087	23.0071	18.0083	32.0162	30.0157	31.0113	27.0184
1636	15.4037	32.0185	26.0127	26.0027	25.0155	26.0143	33.0238	34.0206	26.0119	29.0189
1637	15.4137	25.0083	22.0133	23.0082	28.0134	25.0141	40.0284	31.0117	24.0168	25.0139
1638	15.4237	22.0105	22.0131	29.0189	34.0179	30.026	26.0114	28.0146	25.0212	27.0067
1639	15.4337	33.0249	18.0089	29.0161	20.0056	26.0102	28.0136	18.0057	36.0297	15.9967
1640	15.4437	17.0051	19.0038	31.0117	35.0126	24.0111	33.0151	31.0149	36.0256	31.0093
1641	15.4537	21.0102	31.0178	28.0181	22.0051	21.0102	28.0156	25.0148	31.0146	30.0085
1642	15.4637	19.0109	27.0157	21.0151	20.0104	19.0069	36.0242	19.0109	35.0163	26.0146
1643	15.4737	23.0142	22.0096	35.0197	32.0219	18.0072	29.0188	26.018	24.0099	25.0203
1644	15.4837	25.0134	21.0148	30.0228	33.0238	18.0087	24.0208	34.0241	26.0148	27.0195
1645	15.4937	28.0138	23.0165	35.016	21.0128	31.0198	33.0165	22.0086	27.021	32.0198
1646	15.5037	24.0158	29.0198	26.0126	18.0079	34.0236	31.0146	27.0108	30.0238	34.0145
1647	15.5137	26.0174	16.008	39.0273	22.0135	27.0103	25.0122	24.0109	32.0258	32.0172
1648	15.5237	29.0209	27.0214	30.0146	26.0093	20.0032	26.0081	34.0221	16.0082	24.0076
1649	15.5337	31.0212	20.012	26.0142	23.0123	25.0051	25.0094	34.0205	27.0068	10.9991
1650	15.5437	19.005	23.0139	24.0096	28.0131	23.0104	28.0219	22.01	24.0075	21.0117
1651	15.5537	30.0127	25.0081	37.0268	38.027	29.0148	29.0204	21.0074	26.0132	24.0089
1652	15.5637	29.0194	35.0174	27.0164	25.0175	32.0209	25.0183	26.0137	27.0202	24.0144
1653	15.5737	23.0107	29.0147	30.0159	30.022	27.0152	32.0231	23.0061	22.0175	25.0142
1654	15.5837	31.023	24.0146	21.0138	18.0068	26.0135	22.0059	25.0127	15.0096	26.012
1655	15.5937	18.0128	30.0213	26.0172	31.0216	27.0158	29.0127	26.0111	29.0175	15.0082
1656	15.6037	15.0001	23.0159	20.0117	19.009	27.0189	16.999	31.0174	31.013	26.0168
1657	15.6137	33.0176	19.0084	24.0174	25.0116	30.0178	25.009	26.0185	29.0099	29.0138
1658	15.6237	28.0148	30.0126	30.0214	28.0143	24.0165	27.0188	41.0314	15.0007	27.0187
1659	15.6337	31.0153	23.014	23.0137	28.0156	23.0121	35.0249	31.0206	17.0024	26.0148
1660	15.6437	23.0186	24.0079	36.0275	22.01	23.0059	27.0185	25.0157	29.018	26.0128
1661	15.6537	23.0178	24.0118	21.006	25.0131	27.0126	26.0092	26.018	24.0185	34.0242
1662	15.6637	17.008	25.0156	25.0085	19.0048	29.0193	23.0067	31.0206	26.0173	34.0274
1663	15.6737	24.0166	18.0087	22.0063	18.0115	25.0156	13.0038	17.0043	24.0128	23.0078
1664	15.6837	13.0067	25.0134	23.0117	25.0119	23.0149	26.019	21.014	22.0098	27.0098
1665	15.6937	23.0075	31.0154	22.0156	23.0098	24.0167	27.0211	26.011	22.0126	24.016
1666	15.7037	17.0063	24.0141	23.0135	29.0177	15.0037	32.0272	33.0189	20.0047	18.0125
1667	15.7137	30.0187	32.0278	20.0083	25.0168	14.0032	28.0193	23.0145	26.0137	22.0144
1668	15.7237	24.0147	20.009	21.0095	29.0166	14.9971	31.021	28.0115	23.0146	23.0149
1669	15.7337	22.0154	22.0098	24.0182	22.0113	29.0103	26.0162	26.0142	25.0182	24.0101
1670	15.7437	18.0102	19.01	28.0192	29.0173	22.0066	25.0099	29.0225	22.0154	25.0134
1671	15.7537	16.0083	13.0044	22.0145	28.0193	26.013	30.008	20.0035	25.016	22.0119
1672	15.7637	19.0061	19.0102	22.0094	21.0088	23.0149	18.0017	27.0174	27.0165	34.0181
1673	15.7737	17.0054	30.0228	27.015	25.009	20.0179	24.0144	30.0234	25.0174	22.0071
1674	15.7837	14.0064	26.0195	24.014	27.0177	24.014	24.0182	28.0089	22.0123	30.0181
1675	15.7937	27.0254	20.0139	15.0067	18.0118	23.0091	20.0134	24.0063	19.0081	27.0187
1676	15.8037	23.016	18.0106	21.0136	17.0124	33.0225	16.0094	28.0057	21.0156	15.0104
1677	15.8137	20.0125	23.015	21.0131	25.0222	27.0142	17.0092	25.0106	15.003	23.0164
1678	15.8237	19.0131	26.0182	16.0147	26.0198	21.0138	11.9955	28.0241	25.0088	26.0152
1679	15.8337	20.0086	20.0043	16.0072	25.0168	14.0106	28.0164	28.0266	22.0136	25.0106
1680	15.8437	21.0111	26.0173	25.0194	18.007	23.0163	27.017	20.0166	19.0149	35.0177
1681	15.8537	16.0044	24.0111	28.016	30.0154	27.0203	22.0076	22.0117	25.0159	26.0096
1682	15.8637	20.0053	20.0048	15.0029	18.0121	24.0151	16.0093	21.0078	21.0105	20.0052
1683	15.8737	27.0126	23.0145	19.0059	34.0226	29.0195	21.0176	27.0131	15.007	21.0131
1684	15.8837	24.0145	22.0151	24.012	24.0094	33.0204	23.015	24.0068	22.0132	26.0223
1685	15.8937	24.0178	28.0098	18.0096	21.0124	30.0161	22.0089	23.011	23.0169	15.0142
1686	15.9037	25.0211	21.0069	32.0268	22.0103	18.0037	25.0118	31.0219	25.021	23.0195
1687	15.9137	18.0121	24.0183	11.0056	16.0048	26.0092	27.0158	26.0166	20.0132	25.018
1688	15.9237	26.0209	16.0112	15.0137	25.0157	19.0049	29.0093	26.0182	27.0147	26.0188
1689	15.9337	25.0176	15.0013	24.0214	27.0148	24.0127	13.001	23.017	23.0114	19.0027
1690	15.9437	20.0084	19.0136	15.0096	24.0175	31.0216	23.0142	25.0173	24.0155	19.0051
1691	15.9537	17.0072	20.0153	25.0145	19.0148	23.0122	16.0048	32.0222	23.0159	27.0161
1692	15.9637	17.0099	20.012	19.0065	18.0134	24.0167	24.0207	16.0092	18.0091	21.0162
1693	15.9737	22.0149	15.0085	19.0092	19.014	30.0269	20.014	16.0116	18.0112	20.0145
1694	15.9837	12.0089	14.0011	25.0199	22.014	21.0139	18.0108	21.0138	34.0242	27.0157
1695	15.9937	21.0132	21.0111	26.0154	17.0037	26.0192	26.0214	23.0177	27.0188	19.0059
1696	16.0037	19.0096	23.0141	14.0042	16.001	16.0096	28.0211	22.0113	16.0088	22.011
1697	16.0137	18.0117	21.0172	27.0139	20.009	27.019	28.0197	19.0088	18.0051	21.0074
1698	16.0237	19.0122	26.0158	23.0145	27.0171	17.0062	18.0126	14.001	27.0168	20.0109
1699	16.0337	22.0146	15.0074	21.0146	18.0119	19.0107	22.0074	31.0205	16.0115	24.011
1700	16.0437	19.0115	11.0043	19.0115	29.023	19.0135	15.0047	29.0225	15.0077	22.0082
1701	16.0537	17.0121	26.0187	15.0103	20.0137	20.0147	25.012	19.0116	19.0081	25.0128
1702	16.0637	17.0104	13.0011	14.0115	18.009	19.0176	16.0064	26.0158	18.0084	27.0137
1703	16.0737	18.0056	14.0045	21.0153	16.0093	29.0225	15.0113	20.0093	14.003	22.0158
1704	16.0837	23.013	16.0054	18.0123	27.0181	24.0078	23.015	32.0146	18.0099	24.0183
1705	16.0937	12.0003	20.0115	21.0105	18.0116	18.007	12.0052	16.0076	24.0182	18.0071
1706	16.1037	24.0136	13.0094	26.011	20.0123	25.0091	23.0139	19.0131	21.0186	14.0051
1707	16.1137	13.0081	20.017	15.0092	14.0081	22.0085	21.0063	21.0181	16.0116	14.0031
1708	16.1237	19.0095	15.0108	19.0097	16.0141	16.006	18.0081	26.0247	19.0159	18.0067
1709	16.1337	23.0182	16.0122	25.0149	15.0097	18.0111	21.0155	23.0153	19.0096	21.0164
1710	16.1437	10.0085	14.008	26.0212	24.0187	19.0125	22.0136	24.0169	18.0087	21.0089
1711	16.1537	14.0057	13.0018	24.02	14.013	21.0133	17.011	29.0146	14.0047	19.0098
1712	16.1637	21.0121	24.019	9.00289	16.0102	18.0125	24.0171	19.0039	18.0081	26.019
1713	16.1737	18.0136	16.013	18.0118	19.0123	15.0054	22.011	19.014	13.0006	23.014
1714	16.1837	22.0126	15.0099	20.0094	23.0134	15.0078	21.0163	18.0113	11.001	18.0065
1715	16.1937	15.0041	19.0101	17.0039	20.0112	17.0123	17.0114	23.0156	19.0099	17.0103
1716	16.2037	22.0123	20.0091	18.0089	16.0078	16.01	27.0191	28.0205	23.0137	29.0153
1717	16.2137	14.0076	15.0048	11.0017	26.0166	19.0069	27.021	27.0167	21.0159	23.0088
1718	16.2237	15.0059	16.0114	9.00382	18.0141	17.0088	17.0071	17.0118	18.0098	14.0039
1719	16.2337	9.00454	15.0112	24.0174	11.0083	11.001	22.0118	16.0082	24.0166	26.0181
1720	16.2437	17.0147	17.012	16.0066	18.0125	18.0125	21.0138	12.0101	16.0114	18.0086
1721	16.2537	16.0064	15.0103	21.0138	26.0204	16.0122	16.0092	20.014	26.0192	18.0124
1722	16.2637	9.00284	17.0096	17.0155	21.0163	18.0096	26.0193	25.017	20.009	17.0099
1723	16.2737	18.0129	9.00261	16.013	17.0093	8.99685	18.0141	23.0199	23.0153	16.0036
1724	16.2837	21.0174	12.0064	19.0143	17.0082	18.0102	18.0113	17.0144	15.0034	9.99831
1725	16.2937	14.0084	13.0115	17.0066	21.0142	26.0157	22.0146	18.0091	20.0095	13.0002
1726	16.3037	16.0094	20.0163	16.0082	17.0146	21.0129	21.0091	19.0118	12.0067	18.0076
1727	16.3137	17.0113	15.012	22.01	20.0138	14.0085	19.0084	19.0124	15.0126	19.0113
1728	16.3237	16.0092	21.0208	19.0113	21.0095	16.0135	18.0079	22.0132	24.016	19.0119
1729	16.3337	14.0034	25.0167	18.0106	20.0115	15.0078	22.0188	19.0091	16.0111	16.0072
1730	16.3437	18.0131	16.0063	15.0107	27.0185	16.0119	18.0186	25.0188	14.0074	23.0143
1731	16.3537	9.00524	13.0046	25.0162	18.0105	15.0072	16.0087	21.0165	17.0069	17.0106
1732	16.3637	13.0074	25.0131	18.0115	12.0078	24.0144	22.0136	27.0187	19.0131	22.0086
1733	16.3737	19.0162	14.0027	18.0073	17.0152	13.0058	15.0075	23.0174	10.0102	15.0091
1734	16.3837	14.0065	17.0115	14.008	13.0051	19.0116	21.0148	17.0072	15.0102	18.0146
1735	16.3937	19.0096	15.0114	18.0101	22.0126	14.0088	15.0112	22.0086	15.0059	20.0164
1736	16.4037	9.00135	12.0083	16.0117	14.0106	20.013	22.0127	17.0078	15.0064	17.0119
1737	16.4137	20.0106	8.0039	13.0095	14.0117	14.0057	19.0121	20.0102	20.0125	13.0049
1738	16.4237	12.006	15.0123	10.0021	21.0178	18.0111	19.012	15.0062	14.006	13.0037
1739	16.4337	16.0093	20.013	22.0149	18.0163	8.00474	10.0015	11.0106	22.0135	18.0074
1740	16.4437	12.0086	18.0093	12.008	25.0163	13.0063	10.0055	10.0057	17.0129	18.0102
1741	16.4537	13.0101	17.0121	17.0111	14.0067	15.011	19.0159	16.0105	13.0104	16.0059
1742	16.4637	18.0166	14.0072	17.0125	14.0048	14.0083	9.00305	20.0113	11.0079	15.0092
1743	16.4737	14.0069	11.0048	10.0045	13.0014	16.0068	20.0126	12.0048	10.0077	19.0123
1744	16.4837	9.00725	16.0108	14.0071	16.0099	8.00474	15.0112	15.0091	20.013	11.0032
1745	16.4937	17.0122	21.0152	9.00784	13.0121	13.0087	13.0036	13.005	18.0091	17.012
1746	16.5037	16.0114	7.9995	14.0097	13.0088	12.0026	19.0116	19.0141	15.0084	20.0128
1747	16.5137	11.0029	12.0092	26.0202	10.0018	16.0117	13.0111	18.0111	16.0041	19.0102
1748	16.5237	12.0044	18.0137	19.011	13.0058	14.0097	25.019	23.0156	15.0082	14.0052
1749	16.5337	13.0056	10.006	11.0077	16.0077	13.004	10.0027	18.0126	14.0085	23.0177
1750	16.5437	14.0067	23.0173	25.0168	14.0084	21.0129	30.0228	12.0087	15.012	20.0142
1751	16.5537	12.0095	13.0093	11.0053	18.0136	12.0021	19.0096	20.0157	21.0162	14.0044
1752	16.5637	11.0045	10.0081	11.0048	16.0123	17.0102	14.0054	17.0081	15.0118	18.0112
1753	16.5737	18.0144	15.0109	6.00411	11.0088	18.0085	19.012	12.0048	16.0094	28.0226
1754	16.5837	7.00636	10.006	17.0104	18.0121	12.0064	17.0101	19.0129	17.0066	8.00546
1755	16.5937	14.0096	8.00519	12.0053	17.013	19.0155	16.0097	13.0049	12.0057	13.0054
1756	16.6037	13.0105	21.0113	14.0068	12.01	8.00403	18.011	28.0236	21.0113	16.0118
1757	16.6137	15.0113	15.005	9.00224	10.005	12.0082	14.0063	9.00502	12.0056	14.0079
1758	16.6237	12.0062	14.0078	22.008	21.0091	8.00118	16.0117	16.0093	20.0158	18.0127
1759	16.6337	15.009	19.0149	13.0074	15.0062	17.0078	13.0098	16.0106	21.0141	10.0007
1760	16.6437	8.00325	14.0117	14.0082	19.0113	18.011	20.0124	20.0125	14.0064	8.00331
1761	16.6537	17.0136	11.0062	17.0129	11.0035	17.0094	12.0076	9.00112	21.0138	10.0046
1762	16.6637	13.0108	14.0067	17.0147	13.0095	7.00488	19.0156	12.0043	18.012	13.0062
1763	16.6737	19.0161	7.00161	17.0149	14.0122	11.0083	17.0115	20.0152	16.0111	20.0119
1764	16.6837	11.0047	17.0117	19.0119	9.00649	19.0163	12.0087	16.0099	9.00494	15.0061
1765	16.6937	11.0066	15.0094	9.00563	16.0112	12.0079	13.0097	14.0094	13.0091	17.0138
1766	16.7037	9.00536	15.0079	10.0059	15.0087	13.0081	9.00314	17.0137	22.0153	12.0093
1767	16.7137	13.0076	12.0088	17.0074	12.001	12.0069	19.015	21.0145	24.0184	10.0067
1768	16.7237	12.0067	19.0133	17.0055	15.0059	14.0067	13.0095	13.0033	17.014	9.00699
1769	16.7337	10.0081	14.0115	20.01	14.0107	16.0077	16.0102	15.0079	12.0075	14.0099
1770	16.7437	19.0143	11.0077	12.0057	7.00357	12.0041	13.01	11.0008	13.0094	19.0165
1771	16.7537	15.0109	12.0069	16.0109	17.013	11.0044	15.0101	10.0049	10.0061	18.0141
1772	16.7637	11.0058	21.0135	14.013	19.0152	14.0074	15.013	11.0087	14.0056	19.015
1773	16.7737	16.0116	17.0104	15.0141	12.0087	14.0075	18.0128	13.0097	8.00363	12.0083
1774	16.7837	8.00381	11.0051	19.0156	18.0147	7.00253	14.0116	17.014	16.0119	18.01
1775	16.7937	11.0046	14.0081	9.00572	20.0143	11.0076	13.0038	20.0153	11.0081	13.0018
1776	16.8037	11.0039	17.0135	20.0121	9.00543	13.0075	8.00135	10.0057	17.0104	6.99927
1777	16.8137	9.00446	14.0096	16.0099	14.011	14.0112	9.00391	14.0067	15.01	15.01
1778	16.8237	9.00523	8.00609	11.0046	17.0086	13.0098	12.0072	12.0029	12.0087	9.00471
1779	16.8337	9.00428	8.00655	6.00211	11.0049	15.0104	9.00059	15.006	12.0068	15.0133
1780	16.8437	9.00774	12.0084	8.00432	9.00776	9.00423	18.009	20.0161	11.0072	20.0192
1781	16.8537	14.0124	15.009	11.0059	5.00168	8.00504	13.0059	14.0101	18.0123	15.009
1782	16.8637	10.0059	9.00609	8.00292	12.0077	12.0091	15.0116	13.0088	25.0199	16.0101
1783	16.8737	12.01	12.0089	14.0115	16.013	17.0137	17.0147	15.0109	18.0149	11.0064
1784	16.8837	8.00536	9.00378	11.01	20.0177	25.0211	11.0078	18.0126	11.0095	9.00387
1785	16.8937	12.0043	20.0162	10.0099	12.0099	9.00555	13.0118	18.0119	15.0135	10.0053
1786	16.9037	18.0116	13.0115	13.0109	6.00223	10.0059	7.00519	14.0092	14.0132	9.00643
1787	16.9137	11.0065	11.0094	8.00653	14.0103	9.00517	16.0138	5.99905	11.0051	13.0103
1788	16.9237	10.0035	11.0087	13.0075	17.0125	11.006	13.0077	12.0058	19.0135	11.0105
1789	16.9337	12.0086	12.0114	14.0087	13.0053	18.0126	14.0072	11.0066	14.0094	10.0097
1790	16.9437	13.0101	8.00522	9.00581	8.00295	14.0114	13.0054	14.009	9.00302	11.0089
1791	16.9537	11.0079	8.00362	11.0087	17.0126	5.00115	14.0072	12.0096	26.0163	12.0081
1792	16.9637	7.00704	13.0099	11.0073	21.0151	9.0042	12.0041	15.0074	12.0079	16.0115
1793	16.9737	11.0076	16.0101	11.0043	13.0089	14.0083	17.013	10.0059	11.0067	14.0094
1794	16.9837	12.0052	15.0103	20.0131	9.00685	14.01	15.0135	7.00697	7.00525	14.008
1795	16.9937	10.0062	15.0102	22.0163	9.00451	9.00629	20.018	9.00943	8.00856	13.0089
1796	17.0037	8.00631	10.0082	15.0123	13.008	8.00743	9.00638	9.00793	15.0113	13.0081
1797	17.0137	10.0053	9.00726	11.009	13.0068	11.0111	10.008	12.0118	10.0069	12.0043
1798	17.0237	13.0093	13.0121	14.0093	11.0068	14.0111	13.0102	11.0108	14.008	13.0083
1799	17.0337	5.00292	9.00517	8.00273	6.00246	14.0094	7.00533	20.0142	6.00347	11.0081
1800	17.0437	13.0074	23.0155	18.0125	9.00792	11.0081	8.0053	15.0095	11.0077	14.0108
1801	17.0537	12.0088	9.00196	9.00478	9.0072	19.0161	11.0089	8.00121	11.006	13.0096
1802	17.0637	9.00577	12.0073	9.00608	11.0072	13.0093	15.0121	14.0105	5.0023	21.0185
1803	17.0737	12.0092	11.008	17.0151	14.0119	9.0043	17.011	16.0121	8.00474	13.0109
1804	17.0837	10.0094	12.0104	14.0127	13.0107	8.00578	14.0095	9.00664	9.00278	13.0109
1805	17.0937	11.0096	12.0117	11.0066	13.0108	11.0091	13.0117	12.0077	8.00309	8.00495
1806	17.1037	7.00529	8.00645	12.0091	5.00434	10.004	8.00299	12.0049	18.0139	11.0069
1807	17.1137	8.00552	20.0154	8.00248	11.0084	12.0065	12.0075	10.0017	12.0078	12.0064
1808	17.1237	9.00769	11.0066	13.0082	8.00084	10.0056	11.0103	11.0004	14.0115	13.0069
1809	17.1337	7.00447	12.0085	13.0089	11.0061	13.0092	13.0083	15.0102	17.0144	11.0081
1810	17.1437	11.0035	13.0118	13.0116	15.0095	8.00736	13.0093	11.0077	14.0117	8.0039
1811	17.1537	10.0031	12.0097	21.0165	7.00293	11.0107	6.00396	11.0075	12.0093	11.0057
1812	17.1637	14.0113	8.00289	8.00731	14.0121	9.00807	10.0077	16.0145	7.00538	11.0088
1813	17.1737	7.00496	9.00641	9.00471	11.0102	3.00242	13.0088	9.00656	6.0035	18.0128
1814	17.1837	6.00612	9.00224	12.0076	13.0094	17.0119	11.0096	12.0095	7.00313	14.011
1815	17.1937	13.0115	14.0082	18.0142	18.0128	7.99855	14.0135	13.0115	9.00754	17.0135
1816	17.2037	9.00749	8.00639	7.00653	12.0052	10.0052	9.00698	9.00624	13.0094	17.0121
1817	17.2137	7.00561	9.00308	6.00221	8.00245	10.0074	10.0088	9.00526	12.0094	9.0065
1818	17.2237	7.00324	10.0079	14.009	9.00655	11.0083	9.00585	7.00635	9.00769	6.00423
1819	17.2337	10.005	4.00438	5.0034	9.0069	10.0058	4.00179	9.00592	9.00558	10.0051
1820	17.2437	12.0096	7.00595	19.0121	9.00892	10.0061	17.0111	13.0074	6.00383	12.0074
1821	17.2537	6.00318	8.00482	7.00373	10.0089	8.0059	10.0069	13.0063	7.00363	17.0145
1822	17.2637	8.00577	9.00609	9.00736	6.00494	16.0097	10.0084	10.0039	5.0019	9.00763
1823	17.2737	6.00597	4.00008	13.0099	15.0106	13.0089	14.0105	9.005	8.00539	14.0091
1824	17.2837	9.00601	8.00501	9.0063	6.00268	17.0148	12.0097	12.0087	17.0133	10.0078
1825	17.2937	12.0054	7.00455	13.011	14.0086	8.00593	5.00311	11.0064	10.0075	9.00391
1826	17.3037	13.0084	15.0112	5.00423	5.00071	13.0109	10.0068	13.0097	10.0081	14.0078
1827	17.3137	6.004	11.0088	10.0096	8.00549	8.00538	7.00307	9.00674	5.00282	7.00494
1828	17.3237	12.0099	11.0104	11.0086	7.00565	12.0069	9.0036	15.0125	7.00238	11.0078
1829	17.3337	5.00319	7.00579	5.00225	12.0093	10.0062	14.0106	8.00756	8.00677	11.0069
1830	17.3437	7.00442	8.00538	8.006	6.00072	10.0067	11.0093	14.0106	11.0109	6.00393
1831	17.3537	14.0111	8.00691	7.00136	10.0079	7.00381	16.0131	9.00585	14.0123	9.00853
1832	17.3637	10.0081	11.0079	7.00263	11.0095	11.0067	12.0105	6.00342	13.0112	12.0074
1833	17.3737	10.0065	14.0109	8.00704	11.0089	5.00015	6.00437	8.00597	11.0073	5.00167
1834	17.3837	11.0097	5.00463	8.00566	9.00746	11.008	9.00595	9.00745	13.0067	12.0079
1835	17.3937	2.00311	16.0126	5.00247	11.0092	14.012	7.00388	8.00493	8.00376	10.0055
1836	17.4037	8.00705	8.00653	14.0119	10.0068	10.0097	16.0106	7.00419	6.00279	6.0037
1837	17.4137	9.0063	8.00776	12.0091	13.0102	7.00673	11.0058	8.00523	10.0075	4.0033
1838	17.4237	6.00137	8.0047	13.0104	4.00277	9.00871	7.00473	12.0082	10.0086	15.0129
1839	17.4337	6.00196	11.0089	7.00678	14.0115	9.00636	5.00312	5.00104	10.0079	13.01
1840	17.4437	13.0071	13.0111	5.00318	10.009	8.00459	6.00569	14.0102	6.00457	5.00252
1841	17.4537	7.00441	6.00508	10.0074	9.00756	12.0072	6.00668	9.00533	14.0127	5.00414
1842	17.4637	9.0075	2.00008	11.0088	6.00341	9.00486	10.009	8.00592	8.00654	8.00444
1843	17.4737	7.00486	12.0096	10.0057	12.0093	16.0137	7.0045	14.0133	7.00445	9.00713
1844	17.4837	6.00561	9.00699	3.00065	9.00585	12.0112	7.00375	8.00717	5.00259	13.0112
1845	17.4937	7.00432	7.00506	8.00613	9.00731	13.0103	12.008	7.00384	7.00502	7.00541
1846	17.5037	6.00282	7.00623	6.00547	5.00405	10.0079	17.0126	18.0138	8.00628	8.00661
1847	17.5137	12.0102	7.00599	12.0104	11.0091	7.00635	11.0084	6.00319	8.00688	12.0105
1848	17.5237	8.00639	5.00276	7.00672	12.0098	3.00111	7.00554	6.00207	6.00315	12.01
1849	17.5337	6.00421	6.00506	7.00572	5.00443	11.0096	6.00595	16.0138	9.00541	9.007
1850	17.5437	-0.000434608	6.00466	7.00591	6.00469	11.0096	8.00641	12.009	8.00582	7.00531
1851	17.5537	9.00657	7.00487	6.00351	5.00256	6.0046	8.0053	19.0145	2.99984	6.00161
1852	17.5637	7.00577	7.00403	8.00543	3.00152	10.009	8.00685	8.00607	13.0069	8.00373
1853	17.5737	6.00568	6.0038	0.999524	6.00476	4.00132	15.0118	3.00011	12.0087	10.0067
1854	17.5837	10.0082	14.0112	11.0096	7.00659	5.00157	5.00195	4.00076	5.00466	11.0095
1855	17.5937	6.00314	4.00342	2.00215	10.0076	7.00399	9.00484	7.0035	3.00164	11.0086
1856	17.6037	10.0064	14.0127	11.0091	10.0076	6.00319	13.01	11.0096	8.00656	11.0082
1857	17.6137	11.0092	11.0101	8.00698	3.00057	9.00668	5.00353	10.0085	9.00769	11.0042
1858	17.6237	10.0082	5.0047	10.0096	10.0053	7.0046	5.00284	9.00718	7.00628	5.00278
1859	17.6337	6.00555	7.00562	7.00501	12.0076	10.0087	9.00795	13.0117	7.00558	4.00217
1860	17.6437	5.0053	17.0148	6.00501	6.00392	10.0066	12.0093	7.00274	4.00099	4.00229
1861	17.6537	4.00324	9.00807	3.00296	10.0088	12.009	10.0074	7.00365	3.00113	5.00303
1862	17.6637	7.00506	3.00284	8.00708	8.00778	13.011	7.00551	8.00704	7.00552	6.00479
1863	17.6737	3.00165	5.00474	0.997296	7.00607	10.0084	16.0127	6.00566	10.0081	4.00172
1864	17.6837	6.00325	15.0117	2.99954	10.0092	8.00712	8.00711	5.0047	8.00634	15.0125
1865	17.6937	9.00654	3.002	5.00272	4.00331	7.00566	7.00612	6.00597	5.00204	9.00768
1866	17.7037	7.0054	5.00355	9.00763	6.00532	10.0089	10.0091	7.00669	5.00283	8.00625
1867	17.7137	5.00461	6.00394	10.0092	5.00355	5.00091	0.998523	6.00358	9.00502	3.00173
1868	17.7237	5.0031	6.00414	6.00425	5.00436	1.99954	8.00461	4.00289	6.00357	7.00642
1869	17.7337	3.00158	13.0105	2.00167	7.00452	8.00714	6.0019	7.00635	7.00527	11.0053
1870	17.7437	8.00514	5.00435	10.0091	11.0071	4.00408	4.00156	3.00264	5.00257	12.0078
1871	17.7537	7.00455	7.00585	8.00624	11.0083	6.00496	6.00423	10.0079	7.00581	8.0069
1872	17.7637	4.00228	2.00209	10.0087	7.00617	4.00314	6.00449	7.00549	12.0102	12.0099
1873	17.7737	6.00423	11.0092	4.00294	7.00442	9.00706	4.00182	12.0097	6.00436	6.00433
1874	17.7837	6.0044	6.00509	5.00406	5.00416	6.00294	13.0115	6.00437	4.00365	12.0102
1875	17.7937	7.00632	7.00529	7.00634	5.00505	5.00262	6.00484	5.00453	7.00681	11.0098
1876	17.8037	4.00389	4.00124	5.00371	6.0036	5.00316	11.0097	7.0067	9.00836	10.009
1877	17.8137	6.00555	11.0081	3.00135	8.00653	2.00071	7.00658	8.00448	7.00665	11.0093
1878	17.8237	11.0099	6.00513	5.00411	4.00395	7.00622	4.00384	8.00606	9.00741	4.00358
1879	17.8337	6.00445	9.00808	5.00458	6.00451	14.0128	8.00616	13.0091	5.00312	6.00446
1880	17.8437	10.0085	5.0047	9.00713	4.0033	6.00562	6.0051	4.00182	5.00296	11.0095
1881	17.8537	6.00536	4.00412	10.0087	6.0056	13.0117	8.00619	6.00438	2.00029	8.00648
1882	17.8637	5.00439	3.00205	2.00197	4.00274	8.00621	12.0103	3.00294	6.00404	10.0068
1883	17.8737	9.00811	4.00318	9.00809	1.00063	9.00763	6.00545	2.00251	3.00173	8.0064
1884	17.8837	2.00205	3.00262	7.00535	6.0045	6.00536	4.00383	8.00493	10.0089	3.00306
1885	17.8937	4.00277	6.00538	4.00328	3.00252	6.00556	7.00556	4.00185	6.00574	13.01
1886	17.9037	9.00765	10.008	4.00355	1.00116	7.00658	5.0043	12.0097	8.00747	6.00405
1887	17.9137	6.00532	1.00061	7.0063	6.00452	5.00487	6.00438	10.008	7.00548	7.0056
1888	17.9237	3.00164	3.0027	5.00375	4.00322	10.008	9.00762	0.998933	11.0085	8.00715
1889	17.9337	8.00668	4.00353	9.00781	7.00633	5.00402	2.00095	7.00605	8.00677	10.0074
1890	17.9437	8.00623	8.00614	10.0089	5.00263	4.00169	6.0042	5.00421	7.00541	5.00337
1891	17.9537	7.00579	8.00694	6.00529	6.00462	5.00283	5.00423	6.00356	7.00594	12.0097
1892	17.9637	5.00447	7.00634	8.00614	6.00546	11.0085	4.00388	8.00477	4.0039	10.0066
1893	17.9737	8.00723	2.00177	3.00153	2.0018	6.00507	9.0072	2.0013	9.00841	9.00657
1894	17.9837	3.00276	4.00359	6.00504	4.00365	10.009	6.0051	7.0053	5.0037	6.00366
1895	17.9937	2.00207	4.00369	9.00797	5.00377	2.00119	5.00363	-0.00185088	5.0032	10.0075
1896	18.0037	10.009	4.00258	5.00448	3.00248	5.00337	6.00491	7.0051	5.00403	5.00429
1897	18.0137	4.00354	6.00501	1.0011	3.00276	8.00685	5.00347	5.00444	9.00706	8.00748
1898	18.0237	4.00351	4.00366	4.00274	7.0062	11.0097	4.0034	1.00103	4.00229	11.0083
1899	18.0337	2.00174	4.00354	4.00314	7.00621	4.00355	6.00552	3.00293	11.0095	10.0075
1900	18.0437	6.00428	1.00093	10.0088	4.00367	8.00725	4.0037	8.0055	6.00551	11.0099
1901	18.0537	5.00397	4.0037	4.0035	0.999946	5.0046	10.0089	4.00305	5.00454	7.00659
1902	18.0637	4.00351	3.00172	10.009	6.00487	6.00531	7.00633	5.00456	2.00102	7.00643
1903	18.0737	5.0044	-0.00042439	4.00379	9.00794	2.00171	8.00611	6.00529	7.00597	7.00555
1904	18.0837	9.00801	8.00706	7.0064	5.00439	8.00702	-0.000447333	8.00714	3.00266	8.00687
1905	18.0937	2.00194	6.00528	3.00278	6.00534	2.00173	0.000129511	4.00382	7.00613	6.00335
1906	18.1037	5.00462	6.00534	8.00709	5.00458	8.00703	9.00805	4.00264	8.00709	5.00257
1907	18.1137	5.00454	8.00723	4.00267	3.00271	6.00559	6.00537	7.00575	3.00279	12.0103
1908	18.1237	2.00179	8.00712	10.0085	1.00088	6.00555	6.00547	4.00353	3.98365e-05	3.0029
1909	18.1337	8.00704	3.00265	3.00168	8.00706	5.00447	3.00271	9.0079	6.00544	4.00372
1910	18.1437	6.00527	4.00353	7.00575	6.00528	4.00353	3.00166	9.00795	8.00719	3.00306
1911	18.1537	6.0043	4.00351	2.00183	2.00175	6.00529	8.00663	6.00543	6.0053	6.0056
1912	18.1637	6.00487	5.00439	4.00272	2.00176	7.0042	4.00351	8.00709	4.00351	8.00611
1913	18.1737	4.00353	2.00176	8.00676	3.00265	5.00354	6.00527	7.00617	6.00529	7.00573
1914	18.1837	6.00529	6.00529	4.00371	2.00176	3.0026	7.00623	0	6.0043	8.00702
1915	18.1937	2.00183	6.00529	3.00271	7.00618	6.00528	3.00282	7.00631	3.00222	5.00435
1916	18.2037	3.00282	3.00265	4.00357	4.00353	3.00277	3.00271	4.00379	3.00265	9.00797
1917	18.2137	1.00095	6.00529	3.00281	8.00706	6.00565	6.00529	8.00721	4.00353	4.0037
1918	18.2237	8.00706	4.00353	6.00532	9.00794	7.00661	5.00441	5.00444	3.00271	7.00624
1919	18.2337	-1.21503e-05	4.00353	5.00437	3.00265	2.00202	3.00263	4.00353	6.00547	7.00618
1920	18.2437	5.00437	4.00353	-1.25603e-05	1.00088	5.00446	9.00792	7.00519	6.00536	3.00265
1921	18.2537	2.00175	8.00706	5.00441	5.00441	9.00794	4.00352	2.00134	4.00353	7.00618
1922	18.2637	8.00706	0	3.00265	8.00706	2.00176	2.00176	7.00618	10.0088	7.00618
1923	18.2737	5.00441	4.00353	7.00618	5.00441	5.00441	5.00441	5.00441	3.00265	7.00618
1924	18.2837	5.00441	3.00265	1.00088	6.00529	8.00706	7.00618	4.00353	6.00529	2.00176
1925	18.2937	5.00441	4.00353	7.00618	3.00265	5.00441	4.00353	3.00265	2.00176	5.00441
1926	18.3037	1.00088	3.00265	4.00353	3.00265	9.00794	8.00706	3.00265	5.00441	9.00794
1927	18.3137	7.00618	2.00176	6.00529	3.00265	3.00265	6.00529	8.00706	3.00265	4.00353
1928	18.3237	1.00088	4.00353	2.00176	3.00265	9.00794	5.00441	5.00441	6.00529	3.00265
1929	18.3337	2.00176	3.00265	7.00617	6.00529	4.00353	5.00441	4.00353	8.00706	3.00265
1930	18.3437	4.00353	2.00176	5.00441	2.00176	3.00265	5.00441	7.00617	4.00353	8.00706
1931	18.3537	1.00088	8.00706	6.00529	2.00176	5.00441	6.00529	1.00088	8.00706	2.00176
1932	18.3637	3.00265	7.00617	5.00441	5.00441	3.00265	6.00529	6.00529	4.00353	6.00529
1933	18.3737	4.00353	4.00353	11.0097	9.00794	7.00617	2.00176	5.00441	3.00265	3.00265
1934	18.3837	4.00353	2.00176	2.00176	5.00441	6.00529	3.00265	4.00353	6.00529	10.0088
1935	18.3937	4.00353	2.00176	6.00529	5.00441	4.00353	6.00529	6.00529	6.00529	2.00176
1936	18.4037	1.00088	6.00529	2.00176	6.00529	6.00529	3.00265	6.00529	5.00441	5.00441
1937	18.4137	2.00176	6.00529	3.00265	3.00265	1.00088	2.00176	6.00529	4.00353	5.00441
1938	18.4237	2.00176	4.00353	3.00265	3.00265	4.00353	4.00353	3.00265	3.00265	6.00529
1939	18.4337	6.00529	3.00265	7.00617	3.00265	2.00176	2.00176	6.00529	4.00353	7.00617
1940	18.4437	2.00176	4.00353	2.00176	4.00353	5.00441	3.00265	4.00353	3.00265	0
1941	18.4537	3.00265	6.00529	4.00353	5.00441	4.00353	5.00441	3.00265	5.00441	3.00265
1942	18.4637	4.00353	2.00176	7.00617	9.00794	4.00353	1.00088	5.00441	3.00265	3.00265
1943	18.4737	4.00353	5.00441	8.00706	5.00441	6.00529	3.00265	8.00706	2.00176	2.00176
1944	18.4837	1.00088	1.00088	6.00529	1.00088	6.00529	4.00353	4.00353	4.00353	4.00353
1945	18.4937	4.00353	4.00353	4.00353	4.00353	6.00529	2.00176	9.00794	2.00176	1.00088
1946	18.5037	3.00265	4.00353	4.00353	3.00265	5.00441	5.00441	2.00176	4.00353	4.00353
1947	18.5137	5.00441	5.00441	1.00088	3.00265	5.00441	0	3.00265	7.00617	2.00176
1948	18.5237	2.00176	4.00353	2.00176	3.00265	5.00441	5.00441	4.00353	2.00176	3.00265
1949	18.5337	4.00353	4.00353	3.00265	2.00176	4.00353	1.00088	3.00265	3.00265	6.00529
1950	18.5437	5.00441	4.00353	3.00265	4.00353	3.00265	10.0088	4.00353	2.00176	8.00706
1951	18.5537	5.00441	2.00176	6.00529	2.00176	5.00441	4.00353	3.00265	6.00529	5.00441
1952	18.5637	3.00265	4.00353	3.00265	2.00176	1.00088	4.00353	6.00529	3.00265	3.00265
1953	18.5737	3.00265	1.00088	5.00441	7.00617	3.00265	3.00265	7.00617	2.00176	4.00353
1954	18.5837	4.00353	2.00176	2.00176	3.00265	3.00265	8.00706	6.00529	4.00353	1.00088
1955	18.5937	1.00088	3.00265	3.00265	0	4.00353	6.00529	1.00088	2.00176	1.00088
1956	18.6037	2.00176	4.00353	4.00353	4.00353	2.00176	5.00441	4.00353	4.00353	6.00529
1957	18.6137	4.00353	1.00088	4.00353	3.00265	2.00176	1.00088	4.00353	2.00176	3.00265
1958	18.6237	1.00088	2.00176	1.00088	2.00176	2.00176	2.00176	4.00353	2.00176	3.00265
1959	18.6337	3.00265	4.00353	1.00088	1.00088	2.00176	4.00353	4.00353	1.00088	3.00265
1960	18.6437	6.00529	1.00088	0	2.00176	3.00265	1.00088	4.00353	1.00088	3.00265
1961	18.6537	3.00265	1.00088	2.00176	4.00353	3.00265	3.00265	3.00265	1.00088	2.00176
1962	18.6637	3.00265	1.00088	1.00088	2.00176	3.00265	1.00088	7.00617	6.00529	2.00176
1963	18.6737	5.00441	2.00176	5.00441	3.00265	4.00353	5.00441	4.00353	2.00176	0
1964	18.6837	2.00176	0	3.00265	6.00529	3.00265	4.00353	3.00265	3.00265	1.00088
1965	18.6937	3.00265	3.00265	2.00176	3.00265	1.00088	5.00441	3.00265	4.00353	2.00176
1966	18.7037	2.00176	3.00265	1.00088	3.00265	4.00353	4.00353	1.00088	6.00529	3.00265
1967	18.7137	0	1.00088	3.00265	4.00353	3.00265	6.00529	7.00617	2.00176	3.00265
1968	18.7237	4.00353	4.00353	6.00529	3.00265	4.00353	1.00088	1.00088	4.00353	3.00265
1969	18.7337	5.00441	2.00176	4.00353	2.00176	2.00176	1.00088	0	1.00088	4.00353
1970	18.7437	2.00176	4.00353	3.00265	4.00353	2.00176	1.00088	0	0	2.00176
1971	18.7537	1.00088	1.00088	1.00088	3.00265	0	3.00265	2.00176	4.00353	4.00353
1972	18.7637	4.00353	2.00176	2.00176	5.00441	0	1.00088	0	2.00176	6.00529
1973	18.7737	2.00176	0	4.00353	2.00176	3.00265	2.00176	0	5.00441	2.00176
1974	18.7837	2.00176	4.00353	4.00353	3.00265	3.00265	1.00088	4.00353	1.00088	2.00176
1975	18.7937	4.00353	4.00353	3.00265	0	1.00088	2.00176	3.00265	3.00265	2.00176
1976	18.8037	1.00088	5.00441	3.00265	2.00176	1.00088	1.00088	6.00529	4.00353	3.00265
1977	18.8137	3.00265	2.00176	2.00176	3.00265	3.00265	2.00176	1.00088	2.00176	1.00088
1978	18.8237	1.00088	2.00176	1.00088	1.00088	4.00353	4.00353	4.00353	3.00265	2.00176
1979	18.8337	0	1.00088	1.00088	2.00176	1.00088	2.00176	2.00176	5.00441	1.00088
1980	18.8437	2.00176	0	4.00353	1.00088	1.00088	0	4.00353	3.00265	3.00265
1981	18.8537	2.00176	2.00176	1.00088	1.00088	5.00441	5.00441	6.00529	2.00176	3.00265
1982	18.8637	2.00176	3.00265	5.00441	2.00176	3.00265	2.00176	6.00529	3.00265	4.00353
1983	18.8737	0	3.00265	2.00176	6.00529	3.00265	0	8.00706	1.00088	4.00353
1984	18.8837	2.00176	2.00176	3.00265	2.00176	2.00176	4.00353	1.00088	2.00176	1.00088
1985	18.8937	6.00529	0	0	4.00353	1.00088	1.00088	3.00265	1.00088	4.00353
1986	18.9037	4.00353	2.00176	3.00265	3.00265	1.00088	2.00176	3.00265	2.00176	4.00353
1987	18.9137	0	5.00441	0	1.00088	1.00088	1.00088	1.00088	1.00088	1.00088
1988	18.9237	2.00176	1.00088	5.00441	1.00088	1.00088	3.00265	3.00265	2.00176	4.00353
1989	18.9337	0	6.00529	2.00176	3.00265	4.00353	0	1.00088	3.00265	1.00088
1990	18.9437	2.00176	2.00176	2.00176	3.00265	8.00706	0	1.00088	0	3.00265
1991	18.9537	1.00088	1.00088	0	5.00441	1.00088	2.00176	3.00265	3.00265	3.00265
1992	18.9637	1.00088	6.00529	4.00353	3.00265	2.00176	0	3.00265	1.00088	1.00088
1993	18.9737	3.00265	0	3.00265	1.00088	2.00176	3.00265	0	1.00088	2.00176
1994	18.9837	3.00265	1.00088	1.00088	2.00176	4.00353	1.00088	3.00265	3.00265	4.00353
1995	18.9937	1.00088	1.00088	5.00441	0	3.00265	4.00353	4.00353	1.00088	3.00265
1996	19.0037	3.00265	3.00265	1.00088	2.00176	1.00088	1.00088	5.00441	3.00265	1.00088
1997	19.0137	1.00088	2.00176	1.00088	1.00088	5.00441	1.00088	4.00353	2.00176	1.00088
1998	19.0237	0	3.00265	2.00176	3.00265	2.00176	3.00265	2.00176	2.00176	4.00353
[truncated: 2,097 more rows]

## Sheet: X.sax 3 horizontal
Channel	Energy	Impulse1	Impulse2	Impulse3	Impulse4	Impulse5	Impulse6	Impulse7	Impulse8	Impulse9	Impulse10	Impulse11	Impulse12	Impulse13	Impulse14	Impulse15
0	-0.9563	0	0	0	0	0	0	0	0	0	0	0	0	0	0	0
1	-0.9463	0	0	0	0	0	0	0	0	0	0	0	0	0	0	0
2	-0.9363	0	0	0	0	0	0	0	0	0	0	0	0	0	0	0
3	-0.9263	0	0	0	0	0	0	0	0	0	0	0	0	0	0	0
4	-0.9163	0	0	0	0	0	0	0	0	0	0	0	0	0	0	0
5	-0.9063	0	0	0	0	0	0	0	0	0	0	0	0	0	0	0
6	-0.8963	0	0	0	0	0	0	0	0	0	0	0	0	0	0	0
7	-0.8863	0	0	0	0	0	0	0	0	0	0	0	0	0	0	0
8	-0.8763	0	0	0	0	0	0	0	0	0	0	0	0	0	0	0
9	-0.8663	0	0	0	0	0	0	0	0	0	0	0	0	0	0	0
10	-0.8563	0	0	0	0	0	0	0	0	0	0	0	0	0	0	0
11	-0.8463	0	0	0	0	0	0	0	0	0	0	0	0	0	0	0
12	-0.8363	0	0	0	0	0	0	0	0	0	0	0	0	0	0	0
13	-0.8263	0	0	0	0	0	0	0	0	0	0	0	0	0	0	0
14	-0.8163	0	0	0	0	0	0	0	0	0	0	0	0	0	0	0
15	-0.8063	0	0	0	0	0	0	0	0	0	0	0	0	0	0	0
16	-0.7963	0	0	0	0	0	0	0	0	0	0	0	0	0	0	0
17	-0.7863	0	0	0	0	0	0	0	0	0	0	0	0	0	0	0
18	-0.7763	0	0	0	0	0	0	0	0	0	0	0	0	0	0	0
19	-0.7663	0	0	0	0	0	0	0	0	0	0	0	0	0	0	0
20	-0.7563	0	0	0	0	0	0	0	0	0	0	0	0	0	0	0
21	-0.7463	0	0	0	0	0	0	0	0	0	0	0	0	0	0	0
22	-0.7363	0	0	0	0	0	0	0	0	0	0	0	0	0	0	0
23	-0.7263	0	0	0	0	0	0	0	0	0	0	0	0	0	0	0
24	-0.7163	0	0	0	0	0	0	0	0	0	0	0	0	0	0	0
25	-0.7063	0	0	0	0	0	0	0	0	0	0	0	0	0	0	0
26	-0.6963	0	0	0	0	0	0	0	0	0	0	0	0	0	0	0
27	-0.6863	0	0	0	0	0	0	0	0	0	0	0	0	0	0	0
28	-0.6763	0	0	0	0	0	0	0	0	0	0	0	0	0	0	0
29	-0.6663	0	0	0	0	0	0	0	0	0	0	0	0	0	0	0
30	-0.6563	0	0	0	0	0	0	0	0	0	0	0	0	0	0	0
31	-0.6463	0	0	0	0	0	0	0	0	0	0	0	0	0	0	0
32	-0.6363	0	0	0	0	0	0	0	0	0	0	0	0	0	0	0
33	-0.6263	0	0	0	0	0	0	0	0	0	0	0	0	0	0	0
34	-0.6163	0	0	0	0	0	0	0	0	0	0	0	0	0	0	0
35	-0.6063	0	0	0	0	0	0	0	0	0	0	0	0	0	0	0
36	-0.5963	0	0	0	0	0	0	0	0	0	0	0	0	0	0	0
37	-0.5863	0	0	0	0	0	0	0	0	0	0	0	0	0	0	0
38	-0.5763	0	0	0	0	0	0	0	0	0	0	0	0	0	0	0
39	-0.5663	0	0	0	0	0	0	0	0	0	0	0	0	0	0	0
40	-0.5563	0	0	0	0	0	0	0	0	0	0	0	0	0	0	0
41	-0.5463	0	0	0	0	0	0	0	0	0	0	0	0	0	0	0
42	-0.5363	0	0	0	0	0	0	0	0	0	0	0	0	0	0	0
43	-0.5263	0	0	0	0	0	0	0	0	0	0	0	0	0	0	0
44	-0.5163	0	0	0	0	0	0	0	0	0	0	0	0	0	0	0
45	-0.5063	0	0	0	0	0	0	0	0	0	0	0	0	0	0	0
46	-0.4963	0	0	0	0	0	0	0	0	0	0	0	0	0	0	0
47	-0.4863	0	0	0	0	0	0	0	0	0	0	0	0	0	0	0
48	-0.4763	0	0	0	0	0	0	0	0	0	0	0	0	0	0	0
49	-0.4663	0	0	0	0	0	0	0	0	0	0	0	0	0	0	0
50	-0.4563	0	0	0	0	0	0	0	0	0	0	0	0	0	0	0
51	-0.4463	0	0	0	0	0	0	0	0	0	0	0	0	0	0	0
52	-0.4363	0	0	0	0	0	0	0	0	0	0	0	0	0	0	0
53	-0.4263	0	0	0	0	0	0	0	0	0	0	0	0	0	0	0
54	-0.4163	0	0	0	0	0	0	0	0	0	0	0	0	0	0	0
55	-0.4063	0	0	0	0	0	0	0	0	0	0	0	0	0	0	0
56	-0.3963	0	0	0	0	0	0	0	0	0	0	0	0	0	0	0
57	-0.3863	0	0	0	0	0	0	0	0	0	0	0	0	0	0	0
58	-0.3763	0	0	0	0	0	0	0	0	0	0	0	0	0	0	0
59	-0.3663	0	0	0	0	0	0	0	0	0	0	0	0	0	0	0
60	-0.3563	0	0	0	0	0	0	0	0	0	0	0	0	0	0	0
61	-0.3463	0	0	0	0	0	0	0	0	0	0	0	0	0	0	0
62	-0.3363	0	0	0	0	0	0	0	0	0	0	0	0	0	0	0
63	-0.3263	0	0	0	0	0	0	0	0	0	0	0	0	0	0	0
64	-0.3163	0	0	0	0	0	0	0	0	0	0	0	0	0	0	0
65	-0.3063	0	0	0	0	0	0	0	0	0	0	0	0	0	0	0
66	-0.2963	0	0	0	0	0	0	0	0	0	0	0	0	0	0	0
67	-0.2863	0	0	0	0	0	0	0	0	0	0	0	0	0	0	0
68	-0.2763	0	0	0	0	0	0	0	0	0	0	0	0	0	0	0
69	-0.2663	0	0	0	0	0	0	0	0	0	0	0	0	0	0	0
70	-0.2563	0	0	0	0	0	0	0	0	0	0	0	0	0	0	0
71	-0.2463	0	0	0	0	0	0	0	0	0	0	0	0	0	0	0
72	-0.2363	0	0	0	0	0	0	0	0	0	0	0	0	0	0	0
73	-0.2263	0	0	0	0	0	0	0	0	0	0	0	0	0	0	0
74	-0.2163	0	0	0	0	0	0	0	0	0	0	0	0	0	0	0
75	-0.2063	0	0	0	0	0	0	0	0	0	0	0	0	0	0	0
76	-0.1963	0	0	0	0	0	0	0	0	0	0	0	0	0	0	0
77	-0.1863	0	0	0	0	0	0	0	0	0	0	0	0	0	0	0
78	-0.1763	0	0	0	0	0	0	0	0	0	0	0	0	0	0	0
79	-0.1663	0	0	0	0	0	0	0	0	0	0	0	0	0	0	0
80	-0.1563	0	0	0	0	0	0	0	0	0	0	0	0	0	0	0
81	-0.1463	0	0	0	0	0	0	0	0	0	0	0	0	0	0	0
82	-0.1363	0	0	0	0	0	0	0	0	0	0	0	0	0	0	0
83	-0.1263	0	0	0	0	0	0	0	0	0	0	0	0	0	0	0
84	-0.1163	0	0	0	0	0	0	0	0	0	0	0	0	0	0	0
85	-0.1063	0	0	0	0	0	0	0	0	0	0	0	0	0	0	0
86	-0.0963	0	0	0	0	0	0	0	0	0	0	1	0	0	0	1
87	-0.0863	0	0	0	0	0	0	0	0	1	0	0	2	0	0	1
88	-0.0763	10	10	9	13	5	6	9	13	7	10	9	14	4	7	9
89	-0.0663	105	87	77	78	88	73	96	95	81	72	95	102	58	84	78
90	-0.0563	690	562	594	608	495	561	589	542	545	523	588	616	427	524	536
91	-0.0463	3487	2835	2718	2865	2514	2432	2960	2865	2568	2411	2869	2939	2039	2771	2683
92	-0.0363	12519	10273	10255	10451	9214	8805	10628	10301	9483	8802	10732	10532	7255	10226	9983
93	-0.0263	33540	27018	27345	28119	24071	23336	28252	27313	24879	23758	28220	27862	19270	26858	27272
94	-0.0163	65268	52912	53790	55132	47490	46055	54808	53371	48510	46138	54947	55050	37673	52994	53279
95	-0.0063	94541	76617	76393	79444	68379	66393	79191	76571	70137	66540	79015	79426	54703	76533	76344
96	0.0037	100399	81757	81768	83900	72061	70592	83794	81580	74647	70218	84197	83980	58054	81566	81484
97	0.0137	77905	63522	63437	65370	56545	54677	65279	63207	58143	54785	65281	65478	45273	63781	63574
98	0.0237	45181	36609	35991	37596	32427	31596	37916	36440	33449	31597	37850	37673	25762	36798	36967
99	0.0337	19039	15618	15443	16015	13571	13506	16069	15522	13826	13178	15788	15917	11017	15678	15610
100	0.0437	6051	4894	4941	5040	4329	4306	4911	4843	4472	4161	4928	5049	3507	4868	4842
101	0.0537	1471	1088	1162	1127	1061	1000	1205	1222	994	956	1148	1125	807	1188	1113
102	0.0637	291	198	208	230	191	193	219	203	189	190	197	196	140	243	228
103	0.0737	79	46	53	41	31	51	51	36	37	31	48	48	25	44	38
104	0.0837	24	12	30	22	9	14	16	13	10	13	24	20	6	17	14
105	0.0937	19	6	11	10	6	12	13	7	10	9	5	5	4	17	7
106	0.1037	0	0	0	0	0	0	0	0	0	0	0	0	0	0	0
107	0.1137	0	0	0	0	0	0	0	0	0	0	0	0	0	0	0
108	0.1237	0	0	0	0	0	0	0	0	0	0	0	0	0	0	0
109	0.1337	33.396	39.7656	50.3238	43.0574	83.2265	32.2542	52.7542	56.3166	79.4325	84.3082	79.8329	74.9327	70.4744	0	4.96888
110	0.1437	803.413	611.734	578.094	469.639	512.591	627.456	670.432	556.281	561.556	478.936	590.736	591.956	343.769	516.427	480.932
111	0.1537	878.503	653.56	641.176	563.279	579.152	646.894	670.64	556.727	558.284	588.896	670.076	709.758	380.216	548.17	567.61
112	0.1637	1074.13	612.136	678.544	735.787	623.63	749.883	759.962	620.546	650.718	606.355	774.494	830.456	474.216	626.468	579.747
113	0.1737	1212.8	801.492	872.005	890.917	738.969	973.152	917.563	818.196	812.962	648.053	931.03	874.313	519.206	792.068	627.552
114	0.1837	1698.04	1064.57	1111.13	1070.89	976.761	1312.07	1232.87	1135.05	962.195	940.201	1307.8	1238.25	686.536	1046.91	1019.42
115	0.1937	2947	1992.8	2043.1	2093.89	1792.43	2340.87	2276.24	1992.95	1806.51	1559.42	2035.3	2148.81	1281.05	2086.02	1862.28
116	0.2037	5672.94	3900.1	3948.71	3869.81	3333.03	4424.32	4405.16	3824.77	3375.05	3057.33	3862.65	4010.25	2395.56	4011.63	3602.28
117	0.2137	11841.3	7806.79	7944.09	7987.55	6811.1	9118.8	9004.94	7790.95	6853.3	6257.81	8270.4	8230.72	4930.84	8138.76	7585.49
118	0.2237	24156.6	15999.4	16513	16365.9	13647.1	18514.8	18372.3	15854.1	13989.5	12637.9	16746	16479.7	9644.58	17045.6	15712.2
119	0.2337	45920.7	30329.2	31189.5	31321.6	26241.1	35694.7	35287.2	30526.5	26650.5	23813.4	31880.7	31395.5	18330.2	32406.3	29539.9
120	0.2437	78541.5	51964.3	53733.7	53823.4	44913.4	61563.4	60097.8	52130.9	45212.6	41037.8	54356	53750.2	31522.5	56101.8	51222.9
121	0.2537	118672	79215.5	81071.4	81101.1	68098.6	92794.1	91204.2	79201	68728.6	61726.1	81996.7	81416	47435.2	84854.6	77824.8
122	0.2637	155321	104401	107001	106929	89226.8	121940	119814	103939	89357.4	81101.3	107303	106818	62681.2	111929	102574
123	0.2737	175817	116981	120827	120621	100295	136872	135668	116903	100402	91660.7	120255	119527	70602.3	126009	115365
124	0.2837	168827	112715	115649	115944	96588.3	131992	130391	112280	97237	87946.9	115477	114782	67898.5	122046	111403
125	0.2937	135630	90169.4	92550.2	92623.4	77685	105756	104377	89726.8	77781.9	70806.1	92640.4	91836.6	54374.4	97861	89887.4
126	0.3037	90433.3	60314.9	62059.8	61916.9	51653.9	70476.2	70018.9	59892.9	51765.7	47163.1	61923.8	61167.6	36155.4	65422.8	59898.2
127	0.3137	49927.7	33512.7	34326.6	34422.5	28948.8	38852.4	38485.1	33268.2	28671.7	26181.4	33932.6	33624.5	20016.6	36344.9	33345.4
128	0.3237	22939.5	15297	15742.5	15840.6	13202.3	18152.9	17821.4	15477.5	13109.7	12001.7	15791.1	15642.8	9396.22	16721.6	15499.2
129	0.3337	9162.72	6089.24	6227.78	6253.73	5245.54	7107.15	7041.66	6096.17	5351.23	4866.48	6396.14	6278.76	3805.12	6570.85	5993.15
130	0.3437	3466.88	2250.27	2355.8	2371.67	2041.64	2586.99	2523.14	2228.87	2171.9	2049.42	2588.15	2666.17	1574.34	2435.95	2251.5
131	0.3537	1750.7	1074.49	1125.41	1149.64	1052.59	1324.82	1222.96	1095.99	1469.84	1335.08	1539.45	1682.57	1022.86	1180.29	1124.73
132	0.3637	1470.46	861.235	923.185	925.009	836.236	1030.09	1013.23	935.324	1556.75	1409.08	1542.81	1718.79	1064.59	971.401	923.036
133	0.3737	1571.35	936.193	980.138	1049.32	891.869	1090.6	1080.42	1070.28	1881.61	1690	1848.32	2087.3	1263.81	1050.7	968.815
134	0.3837	1739.94	1109.27	1123.26	1195.48	981.445	1226.98	1170.41	1224.23	2214.15	1996.14	2161.17	2469.05	1436.58	1170.92	1060.4
135	0.3937	1909.33	1200.92	1226.04	1249.62	1082.02	1313.28	1272.79	1294.58	2348.53	2126.58	2330.59	2620.34	1522.77	1252.46	1203.35
136	0.4037	2040.99	1269.96	1289.53	1275.09	1160.49	1408.91	1417.35	1333	2192.3	2028	2231.17	2477.26	1516.59	1306.32	1261.89
137	0.4137	2167.25	1374.77	1450.58	1436.3	1228.89	1528.99	1542.08	1435.41	1946.6	1848.29	2066.76	2267.52	1376.15	1436.76	1328.61
138	0.4237	2457.05	1589.98	1628.84	1615.71	1423.97	1741.84	1717.72	1633.21	1789.34	1721.89	1957.34	2063.81	1255.58	1605.32	1517.27
139	0.4337	3089.7	2049.75	2069.96	2005.09	1835.21	2243.15	2178.48	1971.41	1801.19	1737.22	2095.25	2139.43	1348.23	2049.72	1905.67
140	0.4437	4251.91	2954.21	2883.42	2842.55	2590.4	3127.57	3088.69	2697.53	2164.98	2138.65	2615.97	2655.22	1764.02	2861.65	2724.93
141	0.4537	6190.15	4405.09	4275.68	4259.16	3915.6	4632.46	4609.32	4059.15	3089.48	3080.36	3730.6	3735.28	2452.01	4188.95	4141.22
142	0.4637	9375.26	6773.25	6703.23	6696.56	6005.93	7216.15	7107.36	6165.67	4705.75	4602.46	5667.21	5572.39	3692.96	6510.47	6397.15
143	0.4737	14691.7	10672.1	10482.8	10476.6	9320.38	11264.6	11059.5	9659.7	7324.76	7267.27	8879.19	8601.23	5818.56	10195.4	9967.01
144	0.4837	22893.6	16514.8	16305.8	16269.3	14904	17329.8	17172	14932.4	11313.7	11324.7	13803.1	13355.4	9120	15804.1	15458.3
145	0.4937	34394.6	25018.2	24857.9	24447.4	22571.8	26343.5	25918.1	22386.2	16831.9	17014.9	20607.7	19858.3	13889.9	23679.1	23249.5
146	0.5037	48213.7	35641.5	35037.1	34560.2	31551.7	37228.9	36461.5	31791.8	23780.1	24049.6	29169.8	27907.2	19580.5	33395	33095.4
147	0.5137	61612.8	45550	45030.8	44282.3	40495.3	47349.6	46411.8	40825.9	30674.2	30741.9	37303.8	35724.7	25068.8	42975.9	42377.9
148	0.5237	69415.8	51301.2	50866.2	49851.4	45699.8	53292.5	52773.2	46179	34582.2	34704.2	42006.7	40365.7	28212.6	48780.4	47848.5
149	0.5337	67781.2	50328.6	49661.8	48778.1	44657.8	52168.8	51621.1	45235	33704	33868.3	41070.5	39601.7	27631.2	47978.8	46942.9
150	0.5437	57226.6	42457.4	42004.5	40963.2	37581.9	44063.3	43232.9	38153.4	28333.5	28515.8	34443.6	33193.5	23354.6	40453.9	39384.5
151	0.5537	41264.4	30473.3	30148.8	29413.4	27015.7	31872.5	31174.6	27487.9	20530.3	20680	24733.1	23700.1	16787.4	29063.9	28393.7
152	0.5637	25363.1	18506.4	18369.7	18178.1	16637	19526.9	19068.2	16788.2	12723.2	12701	15240.2	14601.5	10343.9	17819	17546.9
153	0.5737	13506	9785.08	9688.21	9703.08	8764.58	10243.4	9971.84	8767.08	6704.33	6666.61	8189.66	7851.35	5459.12	9418.8	9266.91
154	0.5837	6442.43	4634.96	4527.52	4535.6	4048.15	4852.79	4718	4131.43	3175.73	3172.94	3930.13	3779.55	2515.61	4432.1	4339.72
155	0.5937	3015.34	2054.75	2026.67	2029.81	1856	2232.53	2170.59	1933.98	1528.11	1497.15	1804.11	1801.74	1191.62	2033.96	1917.72
156	0.6037	1669.57	1065.49	1093.82	1062.29	996.551	1211.72	1146.74	1013.1	879.827	820.842	1049.69	1026.66	703.52	1075.74	1011.11
157	0.6137	1158.97	790.559	828.093	784.927	665.045	887.136	811.067	719.763	686.356	599.383	793.948	776.961	510.507	780.571	750.944
158	0.6237	1130.49	735.949	738.409	703.609	589.997	786.938	723.001	674.679	667.768	609.606	744.12	741.67	454.239	696.658	655.481
159	0.6337	1130.6	722.885	714.982	656.811	630.285	800.107	768.515	657.269	633.37	618.361	728.713	752.882	448.301	738.832	666.215
160	0.6437	1130.69	744.791	724.578	703.58	642.989	813.119	834.077	689.3	602.21	607.877	730.482	747.648	452.926	733.497	703.287
161	0.6537	1176.78	745.449	730.209	740.349	624.809	825.302	812.494	731.186	626.33	598.938	736.484	767.617	462.783	720.716	706.271
162	0.6637	1218.6	744.972	750.423	789.883	622.568	878.307	792.405	730.643	689.292	626.892	781.728	790.973	483.511	756.479	746.729
163	0.6737	1296.79	749.338	803.856	834.638	689.87	884.349	844.263	754.67	688.138	670.107	831.64	813.659	490.264	821.046	754.44
164	0.6837	1281.77	797.018	835.408	847.556	726.051	943.622	896.775	756.092	709.838	670.529	847.768	846.07	519.397	811.489	757.493
165	0.6937	1331.6	821.132	808.426	841.083	734.285	931.728	879.682	756.798	762.791	682.866	859.983	857.227	506.271	843.082	819.538
166	0.7037	1404.94	851.418	834.652	824.989	710.666	981.853	915.612	792.852	743.501	677.549	833.621	892.639	515.232	910.161	846.237
167	0.7137	1441.13	892.921	857.917	924.552	761.366	1017.41	982.681	816.117	741.062	742.944	895.861	915.94	514.716	952.158	844.647
168	0.7237	1461.31	926.634	928.049	969.154	835.38	1075.41	1025.39	831.181	775.404	741.918	978.587	953.431	560.853	985.566	825.217
169	0.7337	1527.29	953.94	993.574	976.576	823.245	1110.66	1054.9	875.273	796.004	775.666	1029.6	935.768	625.099	978.011	876.391
170	0.7437	1568.71	979.885	1000.56	998.232	864.063	1078.04	1089.81	890.727	843.775	824.073	1018.46	977.639	599.38	1014.53	917.376
171	0.7537	1679.29	993.588	1056.29	1019.56	938.132	1170.42	1098.35	986.994	850.584	824.12	1016.78	976.107	591.462	1056.4	930.648
172	0.7637	1730.56	1039.89	1105.16	1036.44	930.325	1209.36	1168.08	1003.58	861.787	828.355	1069.23	1062.71	627.392	1097.24	1014.06
173	0.7737	1669.33	1080.57	1112.37	1104.84	934.565	1195.31	1173.64	1011.44	908.917	858.383	1126.33	1044.55	632.815	1132.93	1015.57
174	0.7837	1671.55	1073.67	1071.93	1094.59	918.786	1157.39	1122.07	1029.69	938.073	841.723	1064.57	1048.77	664.371	1100.19	977.814
175	0.7937	1639.92	1059.95	1050.12	1057.55	903.387	1187.91	1108.37	1002.99	930.48	862.183	1069.63	1075.01	659.89	1081.81	966.813
176	0.8037	1579.03	1001.37	1030.56	999.867	860.914	1156.12	1080.1	977.584	901.485	846.739	1067.41	1066.92	617.058	1036.67	971.653
177	0.8137	1500.11	973.021	999.429	996.059	849.781	1125.98	1070.76	977.402	855.503	819.227	1034.39	1025.77	626.325	1033.83	947.094
178	0.8237	1478.14	970.602	1041.46	932.331	874.527	1061.79	1073.29	926.719	810.856	784.907	984.83	999.33	635.391	999.645	900.719
179	0.8337	1416.45	936.057	996.963	974.297	858.758	1083.21	1015.42	920.398	855.669	758.108	993.045	1017.67	594.474	957.531	894.731
[truncated: 3,916 more rows]

## Sheet: X.sax 3 vertical
Channel	Energy	Impulse1	Impulse2	Impulse3	Impulse4	Impulse5	Impulse6	Impulse7	Impulse8	Impulse9
[truncated: 4,096 more rows]

[truncated: 2 more sheets: X.sax 13 horizontal, X.sax 13 vertical]
