# Supplementary material for: Nutrient-Poor Breeding Substrates of Ambrosia Beetles Are Enriched With Biologically Important Elements
Source: Front Microbiol. 2021 Apr 26;12:664542. doi: 10.3389/fmicb.2021.664542 (PMC8107399; doi:10.3389/fmicb.2021.664542)
Supplement: Supplementary file 4 [file Data_Sheet_3.xlsx]

## Sheet: T.lineatum
Beetle	Nest	Sample	Element	Concentration [ppm]
T. lineatum	5	Control xylem	Ca	242
T. lineatum	3	Control xylem	Ca	383.5
T. lineatum	6	Control xylem	Ca	516
T. lineatum	8	Control xylem	Ca	521.5
T. lineatum	2	Control xylem	Ca	525.5
T. lineatum	4	Control xylem	Ca	674
T. lineatum	1	Control xylem	Ca	693.5
T. lineatum	7	Control xylem	Ca	695.5
T. lineatum	4	Gallery	Ca	720.5
T. lineatum	3	Gallery	Ca	849
T. lineatum	1	Gallery	Ca	873
T. lineatum	5	Gallery	Ca	887
T. lineatum	7	Gallery	Ca	924
T. lineatum	6	Gallery	Ca	929.5
T. lineatum	2	Gallery	Ca	1084
T. lineatum	8	Gallery	Ca	1105.5
T. lineatum	4	Surrounding xylem	Ca	357.5
T. lineatum	1	Surrounding xylem	Ca	562.5
T. lineatum	6	Surrounding xylem	Ca	644.5
T. lineatum	2	Surrounding xylem	Ca	675
T. lineatum	8	Surrounding xylem	Ca	675
T. lineatum	3	Surrounding xylem	Ca	711
T. lineatum	5	Surrounding xylem	Ca	859.5
T. lineatum	7	Surrounding xylem	Ca	935
T. lineatum	1	Control xylem	Cu	0
T. lineatum	2	Control xylem	Cu	0
T. lineatum	3	Control xylem	Cu	0
T. lineatum	5	Control xylem	Cu	0
T. lineatum	4	Control xylem	Cu	0.4325
T. lineatum	6	Control xylem	Cu	2.735
T. lineatum	8	Control xylem	Cu	3.79
T. lineatum	7	Control xylem	Cu	8.08
T. lineatum	1	Gallery	Cu	2.27
T. lineatum	4	Gallery	Cu	2.29
T. lineatum	7	Gallery	Cu	2.48
T. lineatum	5	Gallery	Cu	2.52
T. lineatum	2	Gallery	Cu	3.255
T. lineatum	3	Gallery	Cu	3.635
T. lineatum	8	Gallery	Cu	3.905
T. lineatum	6	Gallery	Cu	7.65
T. lineatum	4	Surrounding xylem	Cu	0
T. lineatum	8	Surrounding xylem	Cu	0.74
T. lineatum	3	Surrounding xylem	Cu	0.825
T. lineatum	6	Surrounding xylem	Cu	0.83
T. lineatum	2	Surrounding xylem	Cu	1.2355
T. lineatum	5	Surrounding xylem	Cu	1.35
T. lineatum	1	Surrounding xylem	Cu	1.76
T. lineatum	7	Surrounding xylem	Cu	2.33
T. lineatum	8	Control xylem	Fe	9.29
T. lineatum	4	Control xylem	Fe	10.785
T. lineatum	6	Control xylem	Fe	10.9
T. lineatum	3	Control xylem	Fe	13.745
T. lineatum	5	Control xylem	Fe	13.85
T. lineatum	2	Control xylem	Fe	16.25
T. lineatum	1	Control xylem	Fe	42.8
T. lineatum	7	Control xylem	Fe	8135
T. lineatum	8	Gallery	Fe	4.235
T. lineatum	5	Gallery	Fe	5.86
T. lineatum	2	Gallery	Fe	10.2
T. lineatum	1	Gallery	Fe	14.275
T. lineatum	4	Gallery	Fe	15.2
T. lineatum	6	Gallery	Fe	15.3
T. lineatum	3	Gallery	Fe	18.1
T. lineatum	7	Gallery	Fe	25.25
T. lineatum	8	Surrounding xylem	Fe	5.105
T. lineatum	1	Surrounding xylem	Fe	10.225
T. lineatum	6	Surrounding xylem	Fe	15.75
T. lineatum	5	Surrounding xylem	Fe	16.5
T. lineatum	4	Surrounding xylem	Fe	20.8
T. lineatum	2	Surrounding xylem	Fe	22.8
T. lineatum	3	Surrounding xylem	Fe	25.85
T. lineatum	7	Surrounding xylem	Fe	29.45
T. lineatum	8	Control xylem	K	236.5
T. lineatum	7	Control xylem	K	238.5
T. lineatum	1	Control xylem	K	239.5
T. lineatum	5	Control xylem	K	272
T. lineatum	3	Control xylem	K	296
T. lineatum	6	Control xylem	K	436.5
T. lineatum	2	Control xylem	K	507.5
T. lineatum	4	Control xylem	K	649.5
T. lineatum	7	Gallery	K	389.5
T. lineatum	1	Gallery	K	460.5
T. lineatum	8	Gallery	K	470.5
T. lineatum	2	Gallery	K	527
T. lineatum	6	Gallery	K	631.5
T. lineatum	5	Gallery	K	719.5
T. lineatum	4	Gallery	K	784.5
T. lineatum	3	Gallery	K	854
T. lineatum	7	Surrounding xylem	K	268
T. lineatum	8	Surrounding xylem	K	295
T. lineatum	2	Surrounding xylem	K	373
T. lineatum	5	Surrounding xylem	K	373
T. lineatum	1	Surrounding xylem	K	447
T. lineatum	6	Surrounding xylem	K	516.5
T. lineatum	4	Surrounding xylem	K	533.5
T. lineatum	3	Surrounding xylem	K	816.5
T. lineatum	5	Control xylem	Mg	44.1
T. lineatum	3	Control xylem	Mg	53.45
T. lineatum	8	Control xylem	Mg	57.5
T. lineatum	6	Control xylem	Mg	58.35
T. lineatum	7	Control xylem	Mg	77.2
T. lineatum	2	Control xylem	Mg	88.65
T. lineatum	4	Control xylem	Mg	90.65
T. lineatum	1	Control xylem	Mg	93.05
T. lineatum	3	Gallery	Mg	93.25
T. lineatum	2	Gallery	Mg	96.5
T. lineatum	4	Gallery	Mg	99.8
T. lineatum	7	Gallery	Mg	102
T. lineatum	6	Gallery	Mg	105.25
T. lineatum	8	Gallery	Mg	116.5
T. lineatum	5	Gallery	Mg	148
T. lineatum	1	Gallery	Mg	202
T. lineatum	4	Surrounding xylem	Mg	57.75
T. lineatum	8	Surrounding xylem	Mg	72.6
T. lineatum	6	Surrounding xylem	Mg	74.9
T. lineatum	2	Surrounding xylem	Mg	80.4
T. lineatum	7	Surrounding xylem	Mg	80.95
T. lineatum	3	Surrounding xylem	Mg	86.7
T. lineatum	5	Surrounding xylem	Mg	90.7
T. lineatum	1	Surrounding xylem	Mg	141
T. lineatum	6	Control xylem	Mn	0
T. lineatum	5	Control xylem	Mn	0.092
T. lineatum	1	Control xylem	Mn	0.1025
T. lineatum	4	Control xylem	Mn	0.1085
T. lineatum	3	Control xylem	Mn	0.153
T. lineatum	2	Control xylem	Mn	10.88
T. lineatum	8	Control xylem	Mn	11.105
T. lineatum	4	Gallery	Mn	0.19
T. lineatum	5	Gallery	Mn	0.4905
T. lineatum	6	Gallery	Mn	2.805
T. lineatum	1	Gallery	Mn	2.926
T. lineatum	3	Gallery	Mn	12.5
T. lineatum	2	Gallery	Mn	17.8
T. lineatum	8	Gallery	Mn	19.4
T. lineatum	4	Surrounding xylem	Mn	0
T. lineatum	5	Surrounding xylem	Mn	0.685
T. lineatum	1	Surrounding xylem	Mn	5.35
T. lineatum	6	Surrounding xylem	Mn	8.175
T. lineatum	3	Surrounding xylem	Mn	11.76
T. lineatum	8	Surrounding xylem	Mn	12.95
T. lineatum	2	Surrounding xylem	Mn	13.25
T. lineatum	6	Control xylem	P	21.45
T. lineatum	8	Control xylem	P	22.29
T. lineatum	7	Control xylem	P	23.3
T. lineatum	1	Control xylem	P	26.6
T. lineatum	3	Control xylem	P	36.75
T. lineatum	5	Control xylem	P	39.35
T. lineatum	2	Control xylem	P	79.3
T. lineatum	4	Control xylem	P	84.05
T. lineatum	7	Gallery	P	121
T. lineatum	8	Gallery	P	122
T. lineatum	3	Gallery	P	122.4
T. lineatum	2	Gallery	P	154
T. lineatum	6	Gallery	P	158
T. lineatum	4	Gallery	P	159
T. lineatum	1	Gallery	P	196
T. lineatum	8	Surrounding xylem	P	16.05
T. lineatum	7	Surrounding xylem	P	24.15
T. lineatum	5	Surrounding xylem	P	32.7
T. lineatum	3	Surrounding xylem	P	47.5
T. lineatum	6	Surrounding xylem	P	50.4
T. lineatum	2	Surrounding xylem	P	51.55
T. lineatum	4	Surrounding xylem	P	52.8
T. lineatum	1	Surrounding xylem	P	64.85
T. lineatum	8	Control xylem	S	37.15
T. lineatum	7	Control xylem	S	37.75
T. lineatum	6	Control xylem	S	40.75
T. lineatum	2	Control xylem	S	53.1
T. lineatum	4	Control xylem	S	55.2
T. lineatum	5	Control xylem	S	63.15
T. lineatum	1	Control xylem	S	76.2
T. lineatum	3	Control xylem	S	96.5
T. lineatum	7	Gallery	S	83.4
T. lineatum	4	Gallery	S	95.85
T. lineatum	8	Gallery	S	108
T. lineatum	1	Gallery	S	112
T. lineatum	3	Gallery	S	120.5
T. lineatum	6	Gallery	S	121.5
T. lineatum	2	Gallery	S	127.5
T. lineatum	6	Surrounding xylem	S	41.8
T. lineatum	8	Surrounding xylem	S	43.05
T. lineatum	4	Surrounding xylem	S	45.65
T. lineatum	7	Surrounding xylem	S	46.55
T. lineatum	5	Surrounding xylem	S	51.35
T. lineatum	1	Surrounding xylem	S	54.65
T. lineatum	3	Surrounding xylem	S	58.5
T. lineatum	2	Surrounding xylem	S	62.1
T. lineatum	5	Control xylem	Zn	4.22
T. lineatum	6	Control xylem	Zn	5.665
T. lineatum	3	Control xylem	Zn	5.8
T. lineatum	8	Control xylem	Zn	8.23
T. lineatum	1	Control xylem	Zn	9.47
T. lineatum	2	Control xylem	Zn	10.635
T. lineatum	7	Control xylem	Zn	11.355
T. lineatum	4	Control xylem	Zn	13.8
T. lineatum	6	Gallery	Zn	7.63
T. lineatum	2	Gallery	Zn	9.555
T. lineatum	7	Gallery	Zn	12
T. lineatum	1	Gallery	Zn	13.05
T. lineatum	5	Gallery	Zn	13.1
T. lineatum	3	Gallery	Zn	13.23
T. lineatum	4	Gallery	Zn	13.5
T. lineatum	8	Gallery	Zn	13.5
T. lineatum	8	Surrounding xylem	Zn	3.31
T. lineatum	2	Surrounding xylem	Zn	6.475
T. lineatum	1	Surrounding xylem	Zn	8.555
T. lineatum	3	Surrounding xylem	Zn	9.965
T. lineatum	7	Surrounding xylem	Zn	11.05
T. lineatum	6	Surrounding xylem	Zn	13.155
T. lineatum	5	Surrounding xylem	Zn	13.8
T. lineatum	4	Surrounding xylem	Zn	14.81

## Sheet: T.lineatum C H N
Beetle	Nest	Sample	Element	Concentration [%]
T. lineatum	3	Control xylem	C	46.7261
T. lineatum	4	Control xylem	C	46.8646
T. lineatum	6	Control xylem	C	47.01
T. lineatum	7	Control xylem	C	47.2648
T. lineatum	5	Control xylem	C	47.29
T. lineatum	8	Control xylem	C	47.32
T. lineatum	1	Control xylem	C	47.3969
T. lineatum	2	Control xylem	C	47.6096
T. lineatum	1	Gallery	C	46.67
T. lineatum	4	Gallery	C	46.8787
T. lineatum	3	Gallery	C	46.88
T. lineatum	7	Gallery	C	47.0397
T. lineatum	6	Gallery	C	47.1685
T. lineatum	2	Gallery	C	47.8255
T. lineatum	4	Surrounding xylem	C	46.75
T. lineatum	6	Surrounding xylem	C	46.7564
T. lineatum	1	Surrounding xylem	C	46.7842
T. lineatum	3	Surrounding xylem	C	46.97
T. lineatum	5	Surrounding xylem	C	46.999
T. lineatum	7	Surrounding xylem	C	47.0013
T. lineatum	2	Surrounding xylem	C	47.418
T. lineatum	8	Surrounding xylem	C	47.59
T. lineatum	8	Control xylem	H	5.71
T. lineatum	6	Control xylem	H	6.12
T. lineatum	5	Control xylem	H	6.42
T. lineatum	4	Control xylem	H	6.83935
T. lineatum	7	Control xylem	H	6.84145
T. lineatum	3	Control xylem	H	6.96282
T. lineatum	2	Control xylem	H	7.08083
T. lineatum	1	Control xylem	H	7.27447
T. lineatum	2	Gallery	H	7.17994
T. lineatum	7	Gallery	H	7.60399
T. lineatum	1	Gallery	H	7.67
T. lineatum	6	Gallery	H	7.84918
T. lineatum	3	Gallery	H	8.06
T. lineatum	4	Gallery	H	8.36899
T. lineatum	6	Surrounding xylem	H	7.48663
T. lineatum	7	Surrounding xylem	H	7.59275
T. lineatum	1	Surrounding xylem	H	7.64
T. lineatum	5	Surrounding xylem	H	7.65
T. lineatum	2	Surrounding xylem	H	7.66961
T. lineatum	8	Surrounding xylem	H	7.73
T. lineatum	4	Surrounding xylem	H	8.15
T. lineatum	7	Control xylem	N	0.0100162
T. lineatum	1	Control xylem	N	0.0118731
T. lineatum	5	Control xylem	N	0.03
T. lineatum	3	Control xylem	N	0.0315376
T. lineatum	4	Control xylem	N	0.0371964
T. lineatum	2	Control xylem	N	0.0480238
T. lineatum	6	Control xylem	N	0.05
T. lineatum	7	Gallery	N	0.0615336
T. lineatum	4	Gallery	N	0.0717865
T. lineatum	1	Gallery	N	0.11
T. lineatum	2	Gallery	N	0.12
T. lineatum	6	Gallery	N	0.12
T. lineatum	3	Surrounding xylem	N	0
T. lineatum	4	Surrounding xylem	N	0.01
T. lineatum	7	Surrounding xylem	N	0.0116286
T. lineatum	1	Surrounding xylem	N	0.013459
T. lineatum	6	Surrounding xylem	N	0.025536
T. lineatum	2	Surrounding xylem	N	0.0379316
T. lineatum	8	Surrounding xylem	N	0.0452818
T. lineatum	5	Surrounding xylem	N	0.0550302

## Sheet: X.saxesenii
Beetle	Nest	Sample	Element	Concentration [ppm]
X. saxesenii	4	Control xylem	Ca	257.5
X. saxesenii	3	Control xylem	Ca	258
X. saxesenii	2	Control xylem	Ca	277.5
X. saxesenii	7	Control xylem	Ca	284
X. saxesenii	5	Control xylem	Ca	294
X. saxesenii	8	Control xylem	Ca	298
X. saxesenii	13	Control xylem	Ca	319
X. saxesenii	1	Control xylem	Ca	355
X. saxesenii	14	Control xylem	Ca	381.5
X. saxesenii	3	Gallery	Ca	348.5
X. saxesenii	13	Gallery	Ca	353
X. saxesenii	1	Gallery	Ca	360
X. saxesenii	5	Gallery	Ca	374
X. saxesenii	4	Gallery	Ca	394
X. saxesenii	7	Gallery	Ca	427
X. saxesenii	8	Gallery	Ca	464
X. saxesenii	14	Gallery	Ca	560.5
X. saxesenii	2	Gallery	Ca	584
X. saxesenii	8	Surrounding xylem	Ca	219.5
X. saxesenii	4	Surrounding xylem	Ca	223
X. saxesenii	2	Surrounding xylem	Ca	227.5
X. saxesenii	5	Surrounding xylem	Ca	252.5
X. saxesenii	7	Surrounding xylem	Ca	255
X. saxesenii	14	Surrounding xylem	Ca	255
X. saxesenii	13	Surrounding xylem	Ca	264.5
X. saxesenii	3	Surrounding xylem	Ca	266
X. saxesenii	1	Surrounding xylem	Ca	279
X. saxesenii	11	Surrounding xylem	Ca	524
X. saxesenii	4	Control xylem	Cu	0.8355
X. saxesenii	14	Control xylem	Cu	1.415
X. saxesenii	8	Control xylem	Cu	1.63
X. saxesenii	3	Control xylem	Cu	2.005
X. saxesenii	7	Control xylem	Cu	2.285
X. saxesenii	11	Control xylem	Cu	2.36
X. saxesenii	2	Control xylem	Cu	2.67
X. saxesenii	13	Control xylem	Cu	3.48
X. saxesenii	5	Control xylem	Cu	5.64
X. saxesenii	1	Gallery	Cu	1.195
X. saxesenii	4	Gallery	Cu	1.255
X. saxesenii	5	Gallery	Cu	1.64
X. saxesenii	8	Gallery	Cu	1.66
X. saxesenii	3	Gallery	Cu	2.05
X. saxesenii	2	Gallery	Cu	2.19
X. saxesenii	7	Gallery	Cu	2.21
X. saxesenii	13	Gallery	Cu	3.035
X. saxesenii	11	Gallery	Cu	4.19
X. saxesenii	14	Gallery	Cu	4.69
X. saxesenii	13	Surrounding xylem	Cu	0
X. saxesenii	1	Surrounding xylem	Cu	0.5655
X. saxesenii	14	Surrounding xylem	Cu	1.14
X. saxesenii	3	Surrounding xylem	Cu	1.28
X. saxesenii	8	Surrounding xylem	Cu	1.4835
X. saxesenii	5	Surrounding xylem	Cu	1.63
X. saxesenii	7	Surrounding xylem	Cu	2.16
X. saxesenii	2	Surrounding xylem	Cu	2.18
X. saxesenii	4	Surrounding xylem	Cu	2.93
X. saxesenii	11	Surrounding xylem	Cu	3.245
X. saxesenii	3	Control xylem	Fe	3.8505
X. saxesenii	2	Control xylem	Fe	4.41
X. saxesenii	4	Control xylem	Fe	5.955
X. saxesenii	1	Control xylem	Fe	6.355
X. saxesenii	14	Control xylem	Fe	12.835
X. saxesenii	7	Control xylem	Fe	13.05
X. saxesenii	11	Control xylem	Fe	13.9
X. saxesenii	8	Control xylem	Fe	15.85
X. saxesenii	13	Control xylem	Fe	21.1
X. saxesenii	5	Control xylem	Fe	22.4
X. saxesenii	1	Gallery	Fe	5.095
X. saxesenii	5	Gallery	Fe	8.92
X. saxesenii	2	Gallery	Fe	9.92
X. saxesenii	4	Gallery	Fe	10.95
X. saxesenii	13	Gallery	Fe	11.095
X. saxesenii	14	Gallery	Fe	11.46
X. saxesenii	3	Gallery	Fe	11.47
X. saxesenii	7	Gallery	Fe	13.45
X. saxesenii	11	Gallery	Fe	13.65
X. saxesenii	8	Gallery	Fe	18.6
X. saxesenii	1	Surrounding xylem	Fe	0.4205
X. saxesenii	3	Surrounding xylem	Fe	2.68
X. saxesenii	2	Surrounding xylem	Fe	4.125
X. saxesenii	14	Surrounding xylem	Fe	7.015
X. saxesenii	5	Surrounding xylem	Fe	12.45
X. saxesenii	7	Surrounding xylem	Fe	12.95
X. saxesenii	4	Surrounding xylem	Fe	16.5
X. saxesenii	8	Surrounding xylem	Fe	17.05
X. saxesenii	13	Surrounding xylem	Fe	17.45
X. saxesenii	11	Surrounding xylem	Fe	18.75
X. saxesenii	3	Control xylem	K	503
X. saxesenii	4	Control xylem	K	575.5
X. saxesenii	7	Control xylem	K	633.5
X. saxesenii	5	Control xylem	K	717
X. saxesenii	8	Control xylem	K	768
X. saxesenii	11	Control xylem	K	791
X. saxesenii	2	Control xylem	K	878
X. saxesenii	14	Control xylem	K	908
X. saxesenii	1	Control xylem	K	1040.5
X. saxesenii	13	Control xylem	K	1083
X. saxesenii	13	Gallery	K	1299.5
X. saxesenii	1	Gallery	K	1342.5
X. saxesenii	7	Gallery	K	1541.5
X. saxesenii	3	Gallery	K	1720.5
X. saxesenii	2	Gallery	K	1771
X. saxesenii	5	Gallery	K	1833
X. saxesenii	8	Gallery	K	1838
X. saxesenii	14	Gallery	K	1936
X. saxesenii	4	Gallery	K	1992.5
X. saxesenii	11	Gallery	K	2081
X. saxesenii	5	Surrounding xylem	K	525
X. saxesenii	4	Surrounding xylem	K	551
X. saxesenii	3	Surrounding xylem	K	626
X. saxesenii	8	Surrounding xylem	K	648
X. saxesenii	14	Surrounding xylem	K	775
X. saxesenii	7	Surrounding xylem	K	780
X. saxesenii	1	Surrounding xylem	K	868.5
X. saxesenii	13	Surrounding xylem	K	914.5
X. saxesenii	2	Surrounding xylem	K	1098.5
X. saxesenii	11	Surrounding xylem	K	1241.5
X. saxesenii	4	Control xylem	Mg	113
X. saxesenii	7	Control xylem	Mg	121
X. saxesenii	13	Control xylem	Mg	123
X. saxesenii	5	Control xylem	Mg	128
X. saxesenii	3	Control xylem	Mg	129.5
X. saxesenii	8	Control xylem	Mg	132.5
X. saxesenii	2	Control xylem	Mg	156
X. saxesenii	11	Control xylem	Mg	160.5
X. saxesenii	1	Control xylem	Mg	173.5
X. saxesenii	14	Control xylem	Mg	210
X. saxesenii	1	Gallery	Mg	166
X. saxesenii	13	Gallery	Mg	182
X. saxesenii	7	Gallery	Mg	206.5
X. saxesenii	3	Gallery	Mg	224.5
X. saxesenii	5	Gallery	Mg	249
X. saxesenii	4	Gallery	Mg	279
X. saxesenii	8	Gallery	Mg	281.5
X. saxesenii	14	Gallery	Mg	311
X. saxesenii	2	Gallery	Mg	313
X. saxesenii	8	Surrounding xylem	Mg	110
X. saxesenii	7	Surrounding xylem	Mg	111.5
X. saxesenii	4	Surrounding xylem	Mg	116
X. saxesenii	1	Surrounding xylem	Mg	119
X. saxesenii	5	Surrounding xylem	Mg	127.5
X. saxesenii	2	Surrounding xylem	Mg	134.5
X. saxesenii	3	Surrounding xylem	Mg	136.5
X. saxesenii	14	Surrounding xylem	Mg	138
X. saxesenii	13	Surrounding xylem	Mg	148
X. saxesenii	11	Surrounding xylem	Mg	203
X. saxesenii	11	Control xylem	Mn	90.55
X. saxesenii	1	Control xylem	Mn	97.65
X. saxesenii	4	Control xylem	Mn	120.5
X. saxesenii	3	Control xylem	Mn	127.5
X. saxesenii	5	Control xylem	Mn	135
X. saxesenii	2	Control xylem	Mn	145
X. saxesenii	14	Control xylem	Mn	145.5
X. saxesenii	13	Control xylem	Mn	149
X. saxesenii	7	Control xylem	Mn	170.5
X. saxesenii	8	Control xylem	Mn	183
X. saxesenii	1	Gallery	Mn	132.3
X. saxesenii	13	Gallery	Mn	139
X. saxesenii	2	Gallery	Mn	175
X. saxesenii	7	Gallery	Mn	194
X. saxesenii	3	Gallery	Mn	197
X. saxesenii	8	Gallery	Mn	204
X. saxesenii	5	Gallery	Mn	216.5
X. saxesenii	4	Gallery	Mn	233.5
X. saxesenii	14	Gallery	Mn	278
X. saxesenii	1	Surrounding xylem	Mn	85.65
X. saxesenii	2	Surrounding xylem	Mn	86.05
X. saxesenii	8	Surrounding xylem	Mn	107.6
X. saxesenii	4	Surrounding xylem	Mn	113
X. saxesenii	5	Surrounding xylem	Mn	133.5
X. saxesenii	3	Surrounding xylem	Mn	137.5
X. saxesenii	14	Surrounding xylem	Mn	168
X. saxesenii	7	Surrounding xylem	Mn	180
X. saxesenii	13	Surrounding xylem	Mn	198
X. saxesenii	4	Control xylem	P	10.175
X. saxesenii	7	Control xylem	P	20.2
X. saxesenii	5	Control xylem	P	23.55
X. saxesenii	11	Control xylem	P	24.5
X. saxesenii	1	Control xylem	P	25.9
X. saxesenii	3	Control xylem	P	26.95
X. saxesenii	8	Control xylem	P	28.9
X. saxesenii	14	Control xylem	P	36.6
X. saxesenii	13	Control xylem	P	46.3
X. saxesenii	2	Control xylem	P	90.9
X. saxesenii	1	Gallery	P	380.5
X. saxesenii	13	Gallery	P	399.5
X. saxesenii	2	Gallery	P	424
X. saxesenii	7	Gallery	P	464.5
X. saxesenii	8	Gallery	P	577
X. saxesenii	5	Gallery	P	593
X. saxesenii	3	Gallery	P	595
X. saxesenii	14	Gallery	P	601
X. saxesenii	11	Gallery	P	700
X. saxesenii	4	Gallery	P	739.5
X. saxesenii	5	Surrounding xylem	P	17.85
X. saxesenii	4	Surrounding xylem	P	24.05
X. saxesenii	11	Surrounding xylem	P	32.5
X. saxesenii	14	Surrounding xylem	P	35.65
X. saxesenii	1	Surrounding xylem	P	42.4
X. saxesenii	8	Surrounding xylem	P	57.6
X. saxesenii	7	Surrounding xylem	P	62.55
X. saxesenii	3	Surrounding xylem	P	71.1
X. saxesenii	13	Surrounding xylem	P	123.5
X. saxesenii	2	Surrounding xylem	P	134
X. saxesenii	4	Control xylem	S	47.25
X. saxesenii	2	Control xylem	S	59.7
X. saxesenii	1	Control xylem	S	61.75
X. saxesenii	5	Control xylem	S	62.7
X. saxesenii	3	Control xylem	S	65.8
X. saxesenii	14	Control xylem	S	66.4
X. saxesenii	8	Control xylem	S	67.55
X. saxesenii	7	Control xylem	S	70.4
X. saxesenii	11	Control xylem	S	71.45
X. saxesenii	13	Control xylem	S	72.9
X. saxesenii	13	Gallery	S	150
X. saxesenii	1	Gallery	S	171.5
X. saxesenii	7	Gallery	S	187
X. saxesenii	5	Gallery	S	191
X. saxesenii	3	Gallery	S	195.5
X. saxesenii	14	Gallery	S	212
X. saxesenii	4	Gallery	S	239.5
X. saxesenii	2	Gallery	S	253
X. saxesenii	8	Gallery	S	263
X. saxesenii	11	Gallery	S	279
X. saxesenii	14	Surrounding xylem	S	52.55
X. saxesenii	1	Surrounding xylem	S	53.35
X. saxesenii	5	Surrounding xylem	S	56.8
X. saxesenii	4	Surrounding xylem	S	61.15
X. saxesenii	3	Surrounding xylem	S	61.65
X. saxesenii	2	Surrounding xylem	S	64.7
X. saxesenii	13	Surrounding xylem	S	66
X. saxesenii	7	Surrounding xylem	S	70.3
X. saxesenii	8	Surrounding xylem	S	72.6
X. saxesenii	11	Surrounding xylem	S	91.95
X. saxesenii	11	Control xylem	Zn	3.875
X. saxesenii	4	Control xylem	Zn	4.305
X. saxesenii	1	Control xylem	Zn	4.915
X. saxesenii	8	Control xylem	Zn	4.945
X. saxesenii	14	Control xylem	Zn	5.25
X. saxesenii	3	Control xylem	Zn	7.73
X. saxesenii	13	Control xylem	Zn	9.22
X. saxesenii	7	Control xylem	Zn	9.765
X. saxesenii	5	Control xylem	Zn	11.5
X. saxesenii	2	Control xylem	Zn	11.805
X. saxesenii	1	Gallery	Zn	4.955
X. saxesenii	3	Gallery	Zn	8.42
X. saxesenii	7	Gallery	Zn	8.435
X. saxesenii	2	Gallery	Zn	8.51
X. saxesenii	8	Gallery	Zn	10.71
X. saxesenii	13	Gallery	Zn	10.97
X. saxesenii	14	Gallery	Zn	11.1
X. saxesenii	5	Gallery	Zn	11.8
X. saxesenii	4	Gallery	Zn	12.3
X. saxesenii	11	Gallery	Zn	20.6
X. saxesenii	1	Surrounding xylem	Zn	2.685
X. saxesenii	2	Surrounding xylem	Zn	4.125
X. saxesenii	14	Surrounding xylem	Zn	4.675
X. saxesenii	4	Surrounding xylem	Zn	5.29
X. saxesenii	7	Surrounding xylem	Zn	5.415
X. saxesenii	8	Surrounding xylem	Zn	5.685
X. saxesenii	3	Surrounding xylem	Zn	5.925
X. saxesenii	5	Surrounding xylem	Zn	7.04
X. saxesenii	11	Surrounding xylem	Zn	15.35

## Sheet: X.saxesenii C H N
Beetle	Nest	Sample	Element	Concentration [%]
X. saxesenii	13	Control xylem	C	46.2242
X. saxesenii	4	Control xylem	C	46.43
X. saxesenii	2	Control xylem	C	46.5145
X. saxesenii	14	Control xylem	C	46.5659
X. saxesenii	11	Control xylem	C	46.6425
X. saxesenii	7	Control xylem	C	46.6866
X. saxesenii	8	Control xylem	C	46.8048
X. saxesenii	3	Control xylem	C	46.8661
X. saxesenii	1	Control xylem	C	47.0451
X. saxesenii	5	Control xylem	C	47.23
X. saxesenii	14	Gallery	C	45.9494
X. saxesenii	7	Gallery	C	46.7362
X. saxesenii	5	Gallery	C	46.83
X. saxesenii	4	Gallery	C	46.8807
X. saxesenii	11	Gallery	C	46.8922
X. saxesenii	1	Gallery	C	46.9656
X. saxesenii	8	Gallery	C	47.0922
X. saxesenii	2	Gallery	C	47.1636
X. saxesenii	13	Gallery	C	47.3135
X. saxesenii	3	Gallery	C	47.4039
X. saxesenii	14	Surrounding xylem	C	46.2693
X. saxesenii	7	Surrounding xylem	C	46.52
X. saxesenii	8	Surrounding xylem	C	46.5299
X. saxesenii	5	Surrounding xylem	C	46.5734
X. saxesenii	4	Surrounding xylem	C	46.597
X. saxesenii	11	Surrounding xylem	C	46.73
X. saxesenii	13	Surrounding xylem	C	46.85
X. saxesenii	2	Surrounding xylem	C	46.8557
X. saxesenii	1	Surrounding xylem	C	47.2138
X. saxesenii	3	Surrounding xylem	C	47.67
X. saxesenii	2	Control xylem	H	5.96555
X. saxesenii	5	Control xylem	H	6.02
X. saxesenii	1	Control xylem	H	6.18464
X. saxesenii	4	Control xylem	H	6.26
X. saxesenii	14	Control xylem	H	6.29726
X. saxesenii	7	Control xylem	H	6.30482
X. saxesenii	11	Control xylem	H	6.43647
X. saxesenii	8	Control xylem	H	6.47193
X. saxesenii	3	Control xylem	H	6.49934
X. saxesenii	13	Gallery	H	6.07736
X. saxesenii	2	Gallery	H	6.0978
X. saxesenii	8	Gallery	H	6.19129
X. saxesenii	1	Gallery	H	6.2027
X. saxesenii	3	Gallery	H	6.21226
X. saxesenii	7	Gallery	H	6.33633
X. saxesenii	11	Gallery	H	6.35625
X. saxesenii	5	Gallery	H	6.4
X. saxesenii	4	Gallery	H	6.44717
X. saxesenii	14	Gallery	H	6.51229
X. saxesenii	5	Surrounding xylem	H	5.99
X. saxesenii	3	Surrounding xylem	H	6.08014
X. saxesenii	2	Surrounding xylem	H	6.26481
X. saxesenii	1	Surrounding xylem	H	6.2704
X. saxesenii	11	Surrounding xylem	H	6.28
X. saxesenii	7	Surrounding xylem	H	6.3
X. saxesenii	14	Surrounding xylem	H	6.41942
X. saxesenii	8	Surrounding xylem	H	6.44946
X. saxesenii	4	Surrounding xylem	H	6.6053
X. saxesenii	13	Control xylem	N	0.0370893
X. saxesenii	4	Control xylem	N	0.0445595
X. saxesenii	8	Control xylem	N	0.0495392
X. saxesenii	5	Control xylem	N	0.0527331
X. saxesenii	1	Control xylem	N	0.0583888
X. saxesenii	7	Control xylem	N	0.062106
X. saxesenii	3	Control xylem	N	0.0696437
X. saxesenii	14	Control xylem	N	0.0721022
X. saxesenii	11	Control xylem	N	0.0797577
X. saxesenii	2	Control xylem	N	0.0906634
X. saxesenii	7	Gallery	N	0.08
X. saxesenii	14	Gallery	N	0.11
X. saxesenii	11	Gallery	N	0.229027
X. saxesenii	1	Gallery	N	0.233917
X. saxesenii	8	Gallery	N	0.243036
X. saxesenii	3	Gallery	N	0.262681
X. saxesenii	2	Gallery	N	0.285583
X. saxesenii	13	Gallery	N	0.348926
X. saxesenii	4	Gallery	N	0.356117
X. saxesenii	5	Gallery	N	0.48
X. saxesenii	5	Surrounding xylem	N	0.0334713
X. saxesenii	4	Surrounding xylem	N	0.0497405
X. saxesenii	2	Surrounding xylem	N	0.0497407
X. saxesenii	14	Surrounding xylem	N	0.0518351
X. saxesenii	3	Surrounding xylem	N	0.0540168
X. saxesenii	1	Surrounding xylem	N	0.0545365
X. saxesenii	13	Surrounding xylem	N	0.0625117
X. saxesenii	11	Surrounding xylem	N	0.11
X. saxesenii	8	Surrounding xylem	N	0.140407
X. saxesenii	7	Surrounding xylem	N	0.181397
