# Supplementary material for: Nutrient-Poor Breeding Substrates of Ambrosia Beetles Are Enriched With Biologically Important Elements
Source: Front Microbiol. 2021 Apr 26;12:664542. doi: 10.3389/fmicb.2021.664542 (PMC8107399; doi:10.3389/fmicb.2021.664542)
Supplement: Supplementary file 6 [file Data_Sheet_5.xlsx]

## Sheet: H.dermestoides horizontal
Channel	Energy	Impulse1	Impulse2	Impulse3	Impulse4	Impulse5	Impulse6	Impulse7	Impulse8
0	-0.9563	0	0	0	0	0	0	0	0
1	-0.9463	0	0	0	0	0	0	0	0
2	-0.9363	0	0	0	0	0	0	0	0
3	-0.9263	0	0	0	0	0	0	0	0
4	-0.9163	0	0	0	0	0	0	0	0
5	-0.9063	0	0	0	0	0	0	0	0
6	-0.8963	0	0	0	0	0	0	0	0
7	-0.8863	0	0	0	0	0	0	0	0
8	-0.8763	0	0	0	0	0	0	0	0
9	-0.8663	0	0	0	0	0	0	0	0
10	-0.8563	0	0	0	0	0	0	0	0
11	-0.8463	0	0	0	0	0	0	0	0
12	-0.8363	0	0	0	0	0	0	0	0
13	-0.8263	0	0	0	0	0	0	0	0
14	-0.8163	0	0	0	0	0	0	0	0
15	-0.8063	0	0	0	0	0	0	0	0
16	-0.7963	0	0	0	0	0	0	0	0
17	-0.7863	0	0	0	0	0	0	0	0
18	-0.7763	0	0	0	0	0	0	0	0
19	-0.7663	0	0	0	0	0	0	0	0
20	-0.7563	0	0	0	0	0	0	0	0
21	-0.7463	0	0	0	0	0	0	0	0
22	-0.7363	0	0	0	0	0	0	0	0
23	-0.7263	0	0	0	0	0	0	0	0
24	-0.7163	0	0	0	0	0	0	0	0
25	-0.7063	0	0	0	0	0	0	0	0
26	-0.6963	0	0	0	0	0	0	0	0
27	-0.6863	0	0	0	0	0	0	0	0
28	-0.6763	0	0	0	0	0	0	0	0
29	-0.6663	0	0	0	0	0	0	0	0
30	-0.6563	0	0	0	0	0	0	0	0
31	-0.6463	0	0	0	0	0	0	0	0
32	-0.6363	0	0	0	0	0	0	0	0
33	-0.6263	0	0	0	0	0	0	0	0
34	-0.6163	0	0	0	0	0	0	0	0
35	-0.6063	0	0	0	0	0	0	0	0
36	-0.5963	0	0	0	0	0	0	0	0
37	-0.5863	0	0	0	0	0	0	0	0
38	-0.5763	0	0	0	0	0	0	0	0
39	-0.5663	0	0	0	0	0	0	0	0
40	-0.5563	0	0	0	0	0	0	0	0
41	-0.5463	0	0	0	0	0	0	0	0
42	-0.5363	0	0	0	0	0	0	0	0
43	-0.5263	0	0	0	0	0	0	0	0
44	-0.5163	0	0	0	0	0	0	0	0
45	-0.5063	0	0	0	0	0	0	0	0
46	-0.4963	0	0	0	0	0	0	0	0
47	-0.4863	0	0	0	0	0	0	0	0
48	-0.4763	0	0	0	0	0	0	0	0
49	-0.4663	0	0	0	0	0	0	0	0
50	-0.4563	0	0	0	0	0	0	0	0
51	-0.4463	0	0	0	0	0	0	0	0
52	-0.4363	0	0	0	0	0	0	0	0
53	-0.4263	0	0	0	0	0	0	0	0
54	-0.4163	0	0	0	0	0	0	0	0
55	-0.4063	0	0	0	0	0	0	0	0
56	-0.3963	0	0	0	0	0	0	0	0
57	-0.3863	0	0	0	0	0	0	0	0
58	-0.3763	0	0	0	0	0	0	0	0
59	-0.3663	0	0	0	0	0	0	0	0
60	-0.3563	0	0	0	0	0	0	0	0
61	-0.3463	0	0	0	0	0	0	0	0
62	-0.3363	0	0	0	0	0	0	0	0
63	-0.3263	0	0	0	0	0	0	0	0
64	-0.3163	0	0	0	0	0	0	0	0
65	-0.3063	0	0	0	0	0	0	0	0
66	-0.2963	0	0	0	0	0	0	0	0
67	-0.2863	0	0	0	0	0	0	0	0
68	-0.2763	0	0	0	0	0	0	0	0
69	-0.2663	0	0	0	0	0	0	0	0
70	-0.2563	0	0	0	0	0	0	0	0
71	-0.2463	0	0	0	0	0	0	0	0
72	-0.2363	0	0	0	0	0	0	0	0
73	-0.2263	0	0	0	0	0	0	0	0
74	-0.2163	0	0	0	0	0	0	0	0
75	-0.2063	0	0	0	0	0	0	0	0
76	-0.1963	0	0	0	0	0	0	0	0
77	-0.1863	0	0	0	0	0	0	0	0
78	-0.1763	0	0	0	0	0	0	0	0
79	-0.1663	0	0	0	0	0	0	0	0
80	-0.1563	0	0	0	0	0	0	0	0
81	-0.1463	0	0	0	0	0	0	0	0
82	-0.1363	0	0	0	0	0	0	0	0
83	-0.1263	0	0	0	0	0	0	0	0
84	-0.1163	0	0	0	0	0	0	0	0
85	-0.1063	0	0	0	0	0	0	0	0
86	-0.0963	0	0	0	0	0	0	0	0
87	-0.0863	1	0	1	0	0	1	0	0
88	-0.0763	10	8	7	8	5	8	1	2
89	-0.0663	90	83	76	65	65	73	21	7
90	-0.0563	593	646	529	527	442	482	143	69
91	-0.0463	2951	3037	2297	2582	1935	2333	594	348
92	-0.0363	10449	10966	8557	9420	6908	8338	2125	1282
93	-0.0263	28192	29016	22138	24925	18455	22292	5757	3543
94	-0.0163	55282	56806	43894	48703	36065	43632	11202	6585
95	-0.0063	79023	81976	62783	70327	52589	62957	16256	9724
96	0.0037	83698	86643	66620	74245	55288	66905	17431	10363
97	0.0137	65679	67490	52269	58038	43187	52074	13266	8124
98	0.0237	37601	39183	30070	33355	24835	29985	7795	4511
99	0.0337	16022	16449	12548	14081	10579	12709	3328	1935
100	0.0437	4990	5137	4004	4612	3344	3954	984	574
101	0.0537	1167	1183	910	1053	779	929	212	139
102	0.0637	214	230	181	193	112	174	39	25
103	0.0737	49	44	37	32	23	28	6	3
104	0.0837	16	19	8	9	7	10	2	1
105	0.0937	7	9	7	6	2	7	1	0
106	0.1037	0	0	0	0	0	0	0	0
107	0.1137	0	0	0	0	0	0	0	0
108	0.1237	0	0	0	0	0	0	0	0
109	0.1337	0	0	32.0842	61.1419	77.8711	55.4305	70.4295	38.8027
110	0.1437	491.337	434.941	417.832	467.595	391.967	409.048	154.166	85.7448
111	0.1537	612.678	610.667	440.42	569.689	378.003	433.219	158.613	88.7013
112	0.1637	694.733	622.616	443.734	617.087	402.574	442.34	208.725	97.6093
113	0.1737	796.422	756.716	596.629	718.304	554.357	577.872	225.684	98.546
114	0.1837	1079.78	1080.1	734.504	921.075	637.736	760.28	240.524	141.357
115	0.1937	1976.83	1932.94	1434.18	1716.55	1224.09	1392.34	450.354	224.361
116	0.2037	3850.24	3818.54	2619.95	3224.99	2219.41	2356.14	767.775	356.242
117	0.2137	8233.77	7931.79	5267.01	6528.12	4562.88	5107.2	1366.14	630.565
118	0.2237	16480.1	16610.7	10866.4	13277.7	9029.75	10354	2697.77	1233.11
119	0.2337	31669.5	31697.4	20509.5	25527.4	16884.3	19534.9	5075.61	2341.46
120	0.2437	54804.3	54748.7	35563.7	43747.6	29233.1	33717.2	8839.08	4043.7
121	0.2537	83130	83740.8	53586.4	66111.1	44200.6	51286.3	13441.1	5950.44
122	0.2637	109812	110600	71166.6	87536.5	57963.9	67493.6	17561.4	7907.58
123	0.2737	123861	124756	80063	98401.3	65351.9	75982.2	19823.9	8806.01
124	0.2837	119973	120163	76834.6	94913.7	63056.2	73204.3	19208.1	8670.68
125	0.2937	96405.3	97018	61485.3	76297.5	50503.2	59048.2	15566.1	6919.51
126	0.3037	64378.9	64992.8	41058.4	51089.7	33919	39288.3	10434.2	4807.79
127	0.3137	35457.6	35801.6	22838.3	28353.2	18644.9	22081.6	5732.62	2573.38
128	0.3237	16546.7	16629.8	10622.4	13148.7	8703.26	10032.2	2661.06	1194.75
129	0.3337	6496.97	6574.41	4194.4	5253.63	3492.67	4103.34	1138.59	529.261
130	0.3437	2384.13	2349.54	1622.35	1990.17	1340.14	1563.63	454.1	280.831
131	0.3537	1121.31	1185.38	870.841	1034.08	672.14	830.988	294.61	232.807
132	0.3637	930.068	917.83	830.156	958.174	701.253	725.725	325.843	285.333
133	0.3737	950.8	915.461	887.45	1098.85	819.389	785.512	390.728	381.127
134	0.3837	1028.08	988.244	964.398	1220.08	929.698	908.909	430.762	470.616
135	0.3937	1147.33	1090.38	1040.62	1298.64	1002.33	947.939	473.812	511.898
136	0.4037	1229.48	1204.02	1079.95	1294.03	999.7	1001.49	471.879	475.181
137	0.4137	1340.09	1427.86	1110.22	1325.07	992.804	1031.86	447.317	398.368
138	0.4237	1563.69	1645.12	1224.66	1504.59	1090.3	1113.31	432.621	361.348
139	0.4337	2041.03	2103.99	1559.07	1871.44	1335.02	1450.73	450.659	302.068
140	0.4437	2926.34	2995.37	2128.14	2576.68	1813.78	2045.34	572.116	323.131
141	0.4537	4506.22	4590.63	3240.95	3896.94	2629.06	3087.34	820.411	458.78
142	0.4637	6980.34	7183.66	5061.08	6069.85	4145.61	4768.1	1224.59	662.944
143	0.4737	10880.2	11267.3	7778.67	9469.67	6600.28	7413.38	1994.93	1034.96
144	0.4837	17167.4	17848.7	12191.3	14842.1	10375.9	11533.3	3183.29	1639.06
145	0.4937	25949	26975.2	18654.8	22439.2	15783.8	17476.8	4793.65	2464.93
146	0.5037	36405.2	38045.2	26555.6	31788.4	22107	24835.6	6857.44	3461.38
147	0.5137	46669.5	48898	33869.4	40577	28239.7	31755.4	8819.15	4460.55
148	0.5237	52872.4	55368.9	37906.1	45819.7	31768.2	35898.5	9812.71	5006.58
149	0.5337	51874	54057.1	37000.5	44917.1	30872.6	35070.4	9504.67	4916.1
150	0.5437	43616.8	45615.5	31016.6	37949.4	26315.6	29474.7	7999.76	4185.96
151	0.5537	31350.9	32927.1	22258.9	27525.3	19017.8	21279.6	5710.05	2997.89
152	0.5637	19223.5	20183.6	13657.2	16848.5	11566.1	13085.9	3543.99	1839.47
153	0.5737	10184.8	10632	7225.04	8787.33	6114.44	6864.18	1937.59	956.967
154	0.5837	4804.98	4993.6	3396.26	4131.44	2819.89	3193.91	880.666	454.508
155	0.5937	2145.78	2247.65	1500.81	1914.15	1274.19	1451.8	393.784	211.49
156	0.6037	1089.73	1155.73	802.395	1009.24	694.147	810.275	234.982	98.2041
157	0.6137	737.56	802.45	600.057	711.273	507.36	568.914	172.456	69.9728
158	0.6237	674.739	710.401	544.125	649.249	450.913	526.758	142.836	72.5924
159	0.6337	676.386	708.54	544.828	652.427	462.969	527.681	152.47	73.5067
160	0.6437	717.373	758.149	534.856	655.415	464.994	499.924	147.734	67.6007
161	0.6537	746.209	785.23	560.834	683.008	465.517	501.884	149.617	68.9353
162	0.6637	763.779	798.722	577.265	705.208	461.872	517.957	158.056	66.0003
163	0.6737	804.649	824.996	568.318	706.118	472.58	564.995	168.279	63.7189
164	0.6837	793.401	831.967	579.359	737.141	494.874	583.93	174.204	64.1809
165	0.6937	826.884	858.401	600.804	772.931	523.779	625.838	166.458	70.9348
166	0.7037	872.679	898.055	631.083	796.952	512.912	634.887	151.898	67.618
167	0.7137	893.427	902.451	631.021	827.239	568.597	635.317	169.316	71.6053
168	0.7237	913.301	937.915	657.745	840.52	585.626	667.789	208.072	78.0012
169	0.7337	967.46	948.684	706.962	853.464	575.453	685.434	194.599	87.1977
170	0.7437	1029.8	998.774	722.877	904.081	578.523	710.969	176.258	78.1709
171	0.7537	1062.87	1063.43	749.561	926.154	626.491	744.414	195.288	84.0592
172	0.7637	1073.86	1102.28	781.82	927.178	627.434	756.282	213.78	91.2731
173	0.7737	1081.11	1078.77	764.976	904.063	620.755	731.636	201.783	82.7762
174	0.7837	1097.78	1092.64	729.773	982.541	617.762	717.915	215.219	82.6716
175	0.7937	1047.79	1058.41	724.019	943.819	638.896	738.495	212.711	87.5971
176	0.8037	1020.26	1053.15	758.162	896.997	628.89	733.27	206.382	97.4957
177	0.8137	1021.33	1044.55	716.779	892.074	595.801	705.777	208.948	103.195
178	0.8237	944.053	989.82	691.612	866.457	574.258	694.668	213.385	104.24
179	0.8337	984.048	972.417	747.34	871.69	590.869	704.798	220.828	107.977
180	0.8437	1029.01	995.746	800.612	863.038	588.624	685.224	218.367	97.391
181	0.8537	1007.59	1058.23	723.64	863.067	619.105	692.362	240.351	84.4502
182	0.8637	1012.69	1073.52	757.467	920.201	598.005	688.355	225.161	95.0556
183	0.8737	1035.05	1060.83	791.878	945.094	601.318	722.997	246.149	101.846
184	0.8837	1029.79	1074.51	805.2	978.325	605.119	751.787	227.671	104.25
185	0.8937	1121.22	1154.74	788.181	955.547	682.655	769.567	234.779	94.5151
186	0.9037	1150.16	1190.17	831.291	1001.33	692.854	789.623	246.473	93.8617
187	0.9137	1178.03	1180.47	799.269	987.585	719.976	813.624	261.41	96.3612
188	0.9237	1227.51	1249.07	809.475	1070.3	680.361	846.269	258.795	106.634
189	0.9337	1231.45	1228.42	900.085	1028.73	695.323	808.476	270.213	112.423
190	0.9437	1231.26	1298.72	907.975	1090.61	734.472	819.846	258.338	98.3784
191	0.9537	1280.81	1277.2	901.983	1051.8	770.65	922.192	253.274	103.967
192	0.9637	1323.04	1319.54	904.733	1093.39	777.03	895.654	267.7	136.222
193	0.9737	1321.59	1389.24	969.093	1121.04	797.597	909.172	270.451	113.878
194	0.9837	1375	1398.88	942.799	1159.18	791.91	904.708	260.008	105.27
195	0.9937	1606.96	1655.61	1126.92	1348.57	896.958	1088.35	328.23	131.38
196	1.0037	1571.8	1587.18	1093.31	1334.06	860.429	1047.79	326.182	129.931
197	1.0137	1457.26	1450.86	990.12	1243.31	826.323	937.532	316.357	131.798
198	1.0237	1497.88	1570.28	987.47	1190.05	795.661	981.136	316.893	119.667
199	1.0337	1495.07	1544.86	1020	1215.76	869.335	1066.3	312.434	115.286
200	1.0437	1561.91	1551.96	1049.17	1237.2	876.158	1040.03	313.734	132.98
201	1.0537	1494.54	1600.36	999.254	1172.21	830.357	1032	307.35	137.983
202	1.0637	1506.83	1599.64	1064.17	1219.94	872.373	1074.65	309.24	139.473
203	1.0737	1458.76	1566.73	1062.59	1269.13	871.788	1054.98	279.187	118.885
204	1.0837	1583.16	1664.89	1085.75	1246.69	836.735	1073.71	327.332	125.595
205	1.0937	1565.41	1609.24	1077.69	1290.75	881.45	1075.88	326.787	145.701
206	1.1037	1584.65	1642.14	1117.75	1323.47	864.828	1086.92	366.108	136.573
207	1.1137	1638.65	1695	1058.25	1359.32	921.735	1193.81	350.007	127.998
208	1.1237	1631.37	1801.22	1063.98	1396.92	889.957	1090.74	354.74	133
209	1.1337	1659.81	1618.79	1128.22	1347.52	965.022	1102.94	306.013	133.573
210	1.1437	1622.66	1705.44	1186.79	1371.31	933.095	1145.17	315.324	146.399
211	1.1537	1724.63	1789.13	1205.68	1456.04	943.661	1187.8	341.848	111.013
212	1.1637	1673.49	1839.4	1201.82	1424.49	1024.23	1203.96	335.872	125.406
213	1.1737	1788.8	1868.75	1140.37	1515.07	986.835	1160.42	360.945	124.66
214	1.1837	1764.08	1865.71	1223.7	1435.03	969.024	1247.21	357.996	140.253
215	1.1937	1710.54	1949.16	1270.38	1518.13	1017.6	1212.35	403.519	159.617
216	1.2037	1795.03	1920.3	1293.8	1528.17	1072.7	1227.45	367.46	145.157
217	1.2137	1882.63	1855.85	1313.07	1586.03	1100.7	1340.9	417.13	176.592
218	1.2237	1908.34	2007.89	1445.22	1770.32	1143.22	1401.98	423.326	146.291
219	1.2337	1973.58	2058.33	1407.54	1791.72	1257.23	1427.49	442.282	177.806
220	1.2437	1990.97	2064.49	1475.66	1911.44	1246.22	1394.26	438.424	177.165
221	1.2537	2034.97	2154.46	1509.11	1934.33	1261.76	1550.46	472.035	160.629
222	1.2637	2027.54	2197.45	1560	1962.46	1275.73	1601.62	477.895	183.23
223	1.2737	2008.12	2172.87	1584.81	1934.85	1252.53	1588.85	488.631	173.459
224	1.2837	1981.28	2156.68	1500.14	1840.44	1280.2	1511.21	500.578	180.863
225	1.2937	1976.07	2194.83	1482.15	1741.1	1235.55	1467.93	469.914	164.438
226	1.3037	1964.83	2132.4	1478.83	1795.87	1192.85	1425.19	445.426	145.591
227	1.3137	2025.3	2075.85	1459.81	1688.04	1149.15	1393.55	471.519	146.927
228	1.3237	1985.52	2181.29	1430.82	1674.02	1142.45	1384.12	444.288	130.436
229	1.3337	2027.18	2168.94	1444.12	1624.34	1159.48	1440.88	457.068	151.463
230	1.3437	1976.62	2141.64	1471.31	1551.87	1179.84	1486.33	474.62	148.307
231	1.3537	1964.88	2143.8	1393.11	1650.52	1138.8	1490.65	451.875	151.848
232	1.3637	2011.23	2146.96	1434.7	1669.16	1183.18	1537.65	478.643	148.27
233	1.3737	2148.14	2192.46	1494.34	1696.39	1152.17	1549.27	497.332	140.144
234	1.3837	2117.97	2286.93	1549.57	1700.98	1219.68	1628.28	551.427	152.539
235	1.3937	2098	2288.67	1574.23	1682.19	1261.88	1678.94	610.08	169.037
236	1.4037	2104.28	2298.2	1664.1	1665.42	1328.13	1886.7	688.303	173.405
237	1.4137	2079.65	2408.14	1989.05	1749.51	1507.22	2269.7	970.886	217.072
238	1.4237	2104.9	2556.84	2476.21	1895.18	1694.89	3007.51	1415.49	268.331
239	1.4337	2068.29	2770.48	3357.02	1997.63	2143.22	4138.59	2207.31	334.918
240	1.4437	2139.88	3153.1	4537	2120.21	2754.6	5958.91	3333.6	416.021
241	1.4537	2174.9	3607.19	6105.51	2375.82	3634.31	8316.18	4689.72	632.774
242	1.4637	2139.97	4053.41	7874.19	2613.12	4528.89	10943.1	6302.75	805.889
243	1.4737	2284.9	4542.91	9402.92	2947.44	5222.02	12986.4	7482.07	967.562
244	1.4837	2315.81	4878.6	10210	2973.97	5610.95	14309	8319.08	1075.8
245	1.4937	2271.13	4850.86	10434.2	2990.94	5834.15	14198.9	8352.57	1048.86
246	1.5037	2363.59	4599.67	9724.15	2957.1	5409.41	13106.1	7683.48	985.531
247	1.5137	2346.87	4268.07	8291.41	2678.96	4573.21	11048.8	6234.91	803.13
248	1.5237	2177.93	3743.38	6659.41	2415.87	3774.92	8542.97	4905.07	690.04
249	1.5337	2161.74	3287.97	4917.48	2163.35	3016.13	6335.52	3468.43	491.914
250	1.5437	2206.72	2888.02	3621.67	1977.94	2342.75	4641.74	2384.24	354.669
251	1.5537	2216.44	2658.16	2712.65	1890.19	1883.61	3312.99	1584.05	261.589
252	1.5637	2123.19	2524.52	2208.24	1800.41	1620.46	2445.2	1019.24	222.522
253	1.5737	2108.96	2399.12	1905.41	1806.34	1341.77	2077.99	741.972	170.643
254	1.5837	2155.15	2259.17	1666.66	1756.03	1240.3	1819.68	606.199	147.287
255	1.5937	2094.2	2237.27	1569.17	1763.18	1219.16	1604.49	488.881	149.129
256	1.6037	2138.85	2211.86	1495.97	1743.84	1230.24	1530.18	483.308	153.658
257	1.6137	2127.48	2142.99	1461.13	1654.9	1209.61	1506.97	412.041	128.538
258	1.6237	2119.01	2200.61	1517.33	1738.82	1173.4	1465.9	389.133	136.397
259	1.6337	2103.9	2235.55	1490.6	1700.64	1195.58	1386.19	381.805	118.029
260	1.6437	2081.57	2213.71	1491.92	1684.75	1115.96	1449.94	362.642	120.969
261	1.6537	2092.43	2213.31	1444.05	1712.7	1158.9	1469.04	357.03	130.601
262	1.6637	2102.88	2163.6	1491.51	1793.57	1201.46	1481.11	419.54	133.559
263	1.6737	2146.99	2300.94	1507.15	1870.75	1237.99	1516.15	383.629	114.584
264	1.6837	2156.88	2247.9	1397.32	1801.87	1201.26	1536.55	402.354	151.999
265	1.6937	2119.15	2333.61	1496.92	1824.57	1231.85	1475.34	400.519	152.651
266	1.7037	2184.86	2272.33	1601.62	1826.52	1259.04	1538.09	393.24	145.915
267	1.7137	2227.98	2213.84	1605.3	1831.72	1291.13	1605.62	401.634	142.56
268	1.7237	2251.99	2344.97	1574.3	1855.77	1273.36	1584.72	402.249	150.156
269	1.7337	2294.1	2351.96	1541.35	1896	1297.17	1637.24	431.465	149.047
270	1.7437	2343.36	2339.01	1638.05	1855.37	1289.97	1638.31	411.604	148.767
271	1.7537	2264.25	2404.9	1678.24	1924.58	1278.59	1655.14	395.731	151.692
272	1.7637	2265.18	2366.99	1636.93	1935.15	1328.57	1742.2	456.286	153.037
273	1.7737	2272.68	2408.16	1644.55	1950.77	1298.78	1627.6	431.565	145.428
274	1.7837	2270.26	2370.77	1638.14	1861.08	1262.56	1607.1	420.285	155.366
275	1.7937	2273.65	2405.33	1606.16	1894	1308.68	1606.65	406.478	117.593
276	1.8037	2292.54	2358.11	1576.25	1925.79	1307.53	1591.39	408.795	145.283
277	1.8137	2224.31	2347.06	1587.69	1822.54	1283.26	1586.19	394.542	139.061
278	1.8237	2175	2311.83	1582.6	1838.48	1245.45	1574.04	404.489	129.744
279	1.8337	2184.46	2235.66	1607.18	1872.55	1263.48	1601.99	384.908	134.559
280	1.8437	2155.28	2283.18	1539.48	1805.73	1250.94	1570.72	381.744	132.867
281	1.8537	2116.17	2203.62	1505.91	1833.83	1237.62	1419.7	414.791	133.195
282	1.8637	2103.48	2219.95	1513.42	1799.84	1204.95	1425.64	414.139	119.932
283	1.8737	2132.93	2247.84	1535.35	1752.28	1176.05	1413.83	383.789	133.689
284	1.8837	2079.46	2174.31	1573.01	1721.01	1241.5	1392.64	380.233	114.028
285	1.8937	2009.7	2196.23	1542.45	1774.41	1190.14	1427.03	361.62	129.376
286	1.9037	2020.34	2180.7	1500.95	1739.53	1178.87	1461.4	371.451	135.871
287	1.9137	2051	2176.07	1533.88	1791.5	1207.93	1490.09	411.546	126.646
288	1.9237	2034.97	2182.99	1519.32	1786.93	1181.06	1500.73	404.957	128.166
289	1.9337	1997.2	2100.38	1578.05	1792.93	1238.81	1538.29	410.466	150.683
290	1.9437	2008.34	2053.54	1635.71	1863.33	1339.52	1535.32	449.837	150.516
291	1.9537	2046.76	2066.18	1689.39	2031.35	1377.26	1571.89	461.99	172.765
292	1.9637	2035.45	2193.89	1797.94	2155.49	1471.94	1654.96	465.254	184.428
293	1.9737	2101.32	2250.65	1893	2379.38	1565.82	1817.3	535.785	205.755
294	1.9837	2126.55	2256.99	2050.56	2617.73	1701.96	1917.45	601.455	246.847
295	1.9937	2038.99	2279.52	2144.75	2776.07	1833.57	1967.17	607.551	297.944
296	2.0037	2035.78	2203.54	2256.41	2918.33	1957.69	2070.08	603.808	302.897
297	2.0137	2090.52	2207.71	2301.1	3038.47	2056	2139.12	662.615	339.657
298	2.0237	2117.96	2190.09	2294.65	3029.14	1994.81	2113.41	649.484	348.558
299	2.0337	2088.98	2237.95	2243.42	2885.3	1879.01	2041.41	610.816	303.22
300	2.0437	2061.73	2153.75	2134.73	2690.98	1766.28	1953.33	567.217	276.461
301	2.0537	2034.8	2169.15	1953.79	2456.93	1603.52	1808.36	530.734	237.692
302	2.0637	2050.37	2157.55	1806.2	2220.7	1469.67	1733.51	494.847	208.108
303	2.0737	2001.59	2075.53	1635.92	2049.22	1418.37	1658.23	464.968	184.562
304	2.0837	2002.25	2076.27	1579.59	1908.96	1363.01	1564.34	444.225	152.318
305	2.0937	1965.96	2049.07	1557.52	1829.51	1220.23	1476.79	405.453	130.682
306	2.1037	2003.83	2080.74	1529.17	1807.26	1192.71	1521.1	393.06	117.317
307	2.1137	2012	2084.18	1512.48	1764.3	1241.69	1496.86	396.557	108.826
308	2.1237	1994.72	2060.04	1542.35	1741.12	1201.22	1482.41	418.929	110.319
309	2.1337	2000.26	2082.79	1484.5	1776.89	1190.91	1479.43	408.89	118.138
310	2.1437	1995.44	2004.01	1500.59	1791.37	1226.38	1439.8	401.677	128.108
311	2.1537	2015.99	2029.23	1506.97	1766.12	1187.19	1469.31	404.717	117.108
312	2.1637	2014.4	2070.1	1499.96	1748.16	1170.54	1473.81	373.948	117.188
313	2.1737	2031.59	2033.87	1504.29	1707.78	1166.53	1520.67	367.901	127.353
314	2.1837	2034.42	2033.81	1504.59	1703.37	1169.33	1469.39	390.845	125.171
315	2.1937	1953.74	1999.66	1460.65	1683.45	1172.25	1399.22	364.791	119.863
316	2.2037	1965.2	1978.51	1472.73	1709.2	1199.7	1423.1	358.966	131.479
317	2.2137	1978.86	1966.99	1505.52	1748.68	1210.76	1378.53	379.842	127.268
318	2.2237	1983.84	1957.49	1471.11	1715.61	1206.51	1450.56	387.523	117.499
319	2.2337	1928.16	1995.06	1499.23	1720.91	1213.84	1506.08	400.46	106.366
320	2.2437	1981.82	2009.04	1536.07	1711.38	1214.85	1442.59	409.974	113.527
321	2.2537	2021.17	1983.81	1516.08	1727.92	1228.55	1493.32	400.304	113.426
322	2.2637	1990.05	1976.85	1544.74	1774.48	1266.03	1571.99	432.539	123.708
323	2.2737	1957.62	2022.28	1586.33	1852.54	1259.29	1568.3	436.777	135.183
324	2.2837	1939.46	1965.58	1603.8	1907.57	1300.48	1550.88	434.294	148.76
325	2.2937	1995.65	1934.96	1600.94	1944.49	1350.74	1583.87	448.544	158.545
326	2.3037	1980.52	1974.28	1660.72	1899.86	1372.03	1580.47	464.768	158.566
327	2.3137	1972.12	2022.96	1667.13	1918.18	1350.86	1562.43	439.607	140
328	2.3237	1969.69	1995.35	1634.44	1938.3	1353.4	1552.46	432.213	139.92
329	2.3337	1953.82	1952.4	1637.32	1855.15	1326.02	1549.39	428.231	130.443
330	2.3437	1902.03	1960.89	1594.8	1770.87	1277.73	1521.93	423.322	128.824
331	2.3537	1871.63	1967.15	1601.33	1703.06	1254.71	1480.57	411.524	126.905
332	2.3637	1834.07	1924.56	1541.95	1672.56	1236.58	1495.53	396.113	121.574
333	2.3737	1872.22	1929.8	1505.27	1680.18	1171.69	1482.44	378.817	130.069
334	2.3837	1893.37	1910.68	1460.4	1636.97	1158.84	1463.43	374.981	116.869
335	2.3937	1854.28	1842.39	1422.91	1679.76	1163.28	1420.29	382.203	109.798
336	2.4037	1860.12	1897.24	1442.74	1686.04	1149.09	1413.38	391.003	120.749
337	2.4137	1822.84	1916.67	1462.55	1663.65	1142.07	1408.5	372.263	109.841
338	2.4237	1857.95	1907.53	1457.6	1601.56	1134.21	1390.77	350.19	95.871
339	2.4337	1883.34	1879.86	1450.59	1584.95	1136.07	1410.08	372.565	102.082
340	2.4437	1880.37	1853.62	1411.41	1614.46	1163.05	1404.03	379.715	97.9446
341	2.4537	1893.09	1888.89	1409.17	1619.25	1137.36	1383.54	361.709	100.294
342	2.4637	1877.15	1846.93	1438.32	1634.95	1106.21	1403.79	356.458	109.605
343	2.4737	1846.2	1805.89	1419.34	1646.09	1140.36	1395.43	391.463	103.988
344	2.4837	1802.8	1841.54	1392.42	1658.5	1158.8	1377.49	409.72	98.7574
345	2.4937	1813.25	1855.13	1435.65	1625.84	1125.39	1364.04	389.033	96.8071
346	2.5037	1865.07	1861.61	1408.86	1615.54	1107.9	1409.38	384.735	100.865
347	2.5137	1804.02	1829.48	1395.65	1597.97	1122.46	1431.4	368.527	103.899
348	2.5237	1776.3	1740.85	1412.89	1548.71	1146.73	1365.8	367.669	107.234
349	2.5337	1790.75	1777.08	1399.08	1558.87	1107.9	1330.28	391.2	110.746
350	2.5437	1773.08	1834.32	1402.22	1554.37	1086.32	1305.9	378.095	104.957
351	2.5537	1746.21	1819.02	1440.73	1505.85	1108.63	1321.07	347.802	98.1407
352	2.5637	1780.46	1803.86	1427.26	1531.65	1123	1382.86	359.496	100.885
353	2.5737	1761.68	1765.72	1379.93	1572.74	1138.04	1376.34	379.433	108.216
354	2.5837	1741.93	1747.83	1338.5	1549.14	1126.82	1317.43	365.439	110.215
355	2.5937	1790.98	1749.79	1401.22	1575.73	1110.08	1307.99	362.85	112.19
356	2.6037	1820.77	1739.18	1466.44	1590.52	1073.12	1367.35	362.796	105.043
357	2.6137	1821.93	1736.27	1423.3	1529.29	1090.18	1401.1	361.003	99.0386
358	2.6237	1753.3	1747.47	1398.27	1519.27	1153.09	1378.35	376.283	108.017
359	2.6337	1693.32	1730.73	1387.17	1523.08	1141.55	1369.18	383.217	115.129
360	2.6437	1682.82	1761.16	1389.7	1502.49	1120.75	1347.62	367.489	102.816
361	2.6537	1742.17	1785.55	1394.3	1549.2	1107.08	1333.96	354.245	104.19
362	2.6637	1760.87	1736.6	1386.09	1531.63	1106.71	1343.51	361.081	103.447
363	2.6737	1684.84	1742.36	1368.32	1498.3	1131.26	1343.13	376.413	97.2074
364	2.6837	1687.83	1728.66	1342.47	1484.69	1102.06	1327.23	398.108	101.016
365	2.6937	1710.61	1693.03	1367.95	1498.19	1048.75	1281.77	385.872	97.1447
366	2.7037	1693.46	1701.33	1376.51	1499.65	1060.57	1311.96	381.979	94.3169
367	2.7137	1681.62	1698.88	1386.9	1451.66	1086.06	1322.79	368.998	90.4656
368	2.7237	1682.98	1676.77	1355.65	1455.33	1071.28	1271.84	344.29	91.4936
369	2.7337	1671.48	1695.34	1362.11	1525.15	1074.9	1289.07	336.303	94.4678
370	2.7437	1615.24	1712.46	1330.86	1508.1	1095.1	1284.81	333.659	79.3176
371	2.7537	1603.33	1654.2	1297.9	1455.74	1079.53	1282.01	348.449	76.9689
372	2.7637	1669.66	1611.32	1335.22	1434.7	1070.28	1343.11	355.661	92.6792
373	2.7737	1647.57	1643.8	1346.91	1448.21	1068.16	1304.77	354.449	94.796
374	2.7837	1629.09	1674.01	1330.56	1505.02	1037.67	1287.15	344.487	94.3031
375	2.7937	1599.06	1657.42	1368.73	1471.41	1034.19	1272.97	369.016	99.4347
376	2.8037	1653.08	1643.65	1345.29	1427.64	1036.12	1241.22	351.162	85.6162
377	2.8137	1672.72	1620.19	1300.67	1440.59	1018.91	1245.09	323.415	83.1529
378	2.8237	1653.86	1636.7	1315.59	1452.78	1038.39	1255.34	334.784	92.3358
379	2.8337	1642.13	1641.54	1327.74	1468.31	1020.03	1293.87	352.323	93.1498
380	2.8437	1593.55	1664.39	1310.29	1450.84	997.807	1328.73	359.721	91.555
381	2.8537	1590.65	1596.25	1293.81	1454.79	1020.87	1306.38	365.74	99.2788
382	2.8637	1624.39	1588.48	1279.56	1460.27	1032.03	1295.77	362.066	100.359
383	2.8737	1621.07	1618.2	1278.79	1471.77	1032.31	1275.05	364.564	99.5125
384	2.8837	1609.69	1616.38	1300.82	1436.68	999.301	1273.58	381.993	100.479
385	2.8937	1558.64	1598.91	1304.3	1403.07	1012.22	1276.81	338.112	95.7314
386	2.9037	1541.18	1562.36	1344.81	1410.13	1012.06	1289.47	323.248	91.0028
387	2.9137	1535.51	1640.6	1343.31	1407.16	1040.85	1283.15	347.183	81.3932
388	2.9237	1576.68	1608.4	1269.92	1386.59	1054.87	1269.65	353.776	81.5792
389	2.9337	1586.75	1557.6	1235.42	1386.29	1014.35	1222.49	355.765	81.7385
390	2.9437	1575.87	1554.27	1280.72	1389.99	1017.37	1238.14	332.365	81.8707
391	2.9537	1594.39	1556.33	1272.33	1406.27	1025.36	1258.56	347.848	79.6973
392	2.9637	1540.23	1551.97	1315.98	1369.78	1072.96	1193.7	343.124	90.5487
393	2.9737	1561.34	1552.62	1312.4	1347.8	1096.48	1203.87	354.796	85.6028
394	2.9837	1535.08	1550.06	1292.32	1362.2	1027.37	1233.05	342.594	91.1735
395	2.9937	1494.09	1504.97	1326.19	1388.14	1020.69	1234.38	357.026	93.8167
396	3.0037	1542.03	1532.74	1275.48	1364.81	1045.06	1237.34	352.511	99.3873
397	3.0137	1491.57	1478.2	1258.99	1376.06	1044.08	1205.54	331.457	95.5409
398	3.0237	1480.48	1521.57	1270.45	1379.89	1037.83	1210.67	321.934	93.3498
399	3.0337	1505.04	1568.69	1258.89	1364.12	1042.75	1225.81	352.729	85.0534
400	3.0437	1478.04	1554.98	1232.27	1399.1	1036.42	1177.86	359.995	90.3433
401	3.0537	1478.59	1488.61	1273.53	1361.66	969.688	1221.72	331.833	96.6317
402	3.0637	1494.12	1441.75	1260.88	1362.26	966.302	1254.52	335.446	89.0034
403	3.0737	1438.58	1430.71	1254.85	1381.13	1033.54	1229.19	344.389	86.2151
404	3.0837	1451.19	1455.41	1272.18	1365.15	1002.59	1188.08	344.263	88.9352
405	3.0937	1440.24	1472.2	1236.43	1369.92	1028.22	1199.63	356.201	79.6006
406	3.1037	1430.41	1486.88	1257.21	1358.47	1026.33	1197.31	360.877	78.4295
407	3.1137	1462.09	1435.03	1244.71	1316.16	1023.22	1203.29	361.388	84.5209
408	3.1237	1496.59	1401.41	1204.9	1307.07	1018.16	1183.93	359.631	84.7633
409	3.1337	1433.05	1433.11	1198.82	1298.18	1015.17	1199.78	356.668	81.2222
410	3.1437	1399.27	1467.16	1211.17	1344.71	1013.93	1194.69	331.888	98.0115
411	3.1537	1420.52	1456.23	1219.69	1322.74	1013.91	1196.12	359.62	87.2932
412	3.1637	1461.68	1417.63	1200.64	1297.68	991.594	1180.56	355.247	97.4181
413	3.1737	1405.98	1445.31	1245.1	1306.39	1000.47	1173.64	369.529	95.3853
414	3.1837	1422.14	1418.37	1220.31	1335.32	1015.81	1186.31	364.415	98.0103
415	3.1937	1451.95	1446.35	1256.32	1348.06	1010.2	1217.46	352.294	98.3664
416	3.2037	1427.88	1462.56	1258.88	1358.15	1044.28	1179.2	353.649	99.2968
417	3.2137	1378.43	1475.15	1278.74	1395.13	1036.36	1230.66	367.648	107.939
418	3.2237	1425.77	1437.9	1304.91	1449.8	1064.29	1275.85	404.418	114.473
419	3.2337	1483.82	1436.12	1351.64	1576.61	1144.4	1372.32	452.361	143.344
420	3.2437	1521	1534.14	1454.86	1636.06	1198.66	1398.21	497.451	189.589
421	3.2537	1600.1	1620.91	1603.54	1743.45	1360.44	1517.39	603.9	216.757
422	3.2637	1663.19	1675.99	1696.91	1947.33	1498.09	1636.39	697.965	255.669
423	3.2737	1699.01	1709.75	1804.71	2196.71	1601.13	1746.21	752.046	330.925
424	3.2837	1731.48	1786.27	1938.5	2405.09	1730.6	1898.14	849.11	370.579
425	3.2937	1788.32	1831.09	2080.87	2462.47	1834.94	1963.46	869.482	380.983
426	3.3037	1808.14	1844.78	2137.53	2535.38	1916.45	2004.83	940.058	426.653
427	3.3137	1789.88	1874.74	2146.86	2637.85	1916.23	2004.3	914.633	400.931
428	3.3237	1756.26	1817	2104.86	2593.38	1921.31	2039.69	879.465	401.305
429	3.3337	1713.92	1866.49	2031.75	2403.16	1794.55	1971.34	869.247	371.824
430	3.3437	1685.8	1755.81	1922.32	2293.74	1725.79	1853.24	775.491	315.602
431	3.3537	1635.73	1643.35	1765.01	2182.68	1548.12	1686.61	697.493	267.398
432	3.3637	1531.45	1578.98	1658.96	1919.13	1406.34	1517.3	651.435	247.475
433	3.3737	1492.99	1495.63	1473.25	1719.05	1299.19	1376.42	572.749	194.963
434	3.3837	1439.04	1391.54	1383.66	1573.28	1173.7	1301.69	499.256	164.041
435	3.3937	1385.41	1367.78	1280.72	1411.89	1120.19	1225.79	428.345	145.541
436	3.4037	1322.44	1306.34	1257.03	1280.41	1031.73	1151.79	388.016	114.034
437	3.4137	1307.48	1283.48	1183.2	1241.5	965.194	1110.68	382.719	90.4724
438	3.4237	1287.42	1304.81	1184.46	1278.21	977.853	1108.31	378.936	100.49
439	3.4337	1292.75	1318.12	1153.62	1214.68	970.942	1088.82	359.712	88.6144
440	3.4437	1300.02	1285.74	1104.66	1215.66	915.35	1120.92	352.794	70.7013
441	3.4537	1307.65	1251.14	1156.17	1198.98	941.758	1100.39	356.964	79.4042
442	3.4637	1299.13	1257.28	1187.43	1218.46	965.527	1099.99	353.722	90.7011
443	3.4737	1247.36	1255.05	1170.05	1179.28	948.711	1085.31	351.688	93.7545
444	3.4837	1253.08	1260.08	1131.99	1209.41	958.259	1098.06	357.647	80.9735
445	3.4937	1252.3	1231.84	1100.3	1204.97	937.434	1112.92	352.225	70.1996
446	3.5037	1219.71	1264.86	1130.07	1190.11	927.474	1115.55	368.863	89.8092
447	3.5137	1233.1	1259.39	1113.17	1204.16	947.924	1114.13	355.608	90.243
448	3.5237	1238.62	1264.78	1138.46	1204.1	971.315	1054.27	353.985	87.9141
449	3.5337	1247.9	1232.86	1182	1212.71	966.667	1081.22	365.412	107.395
450	3.5437	1271.66	1218.13	1188.03	1233.85	954.693	1131.07	412.981	107.774
451	3.5537	1278.28	1252.62	1154.74	1260.14	974.423	1130.1	385.863	107.252
452	3.5637	1262.31	1231.11	1166.51	1287.89	985.619	1140.23	406.083	116.519
453	3.5737	1260.27	1298.49	1222.45	1310.32	962.727	1138.36	438.367	109.284
454	3.5837	1289.08	1283.4	1252.79	1345.53	1006.39	1177.8	404.345	132.234
455	3.5937	1266.01	1269.41	1260.71	1313.78	1040.6	1203.54	399.573	118.234
456	3.6037	1245.94	1280.3	1265.11	1330.56	1060.61	1139.23	442.895	116.385
457	3.6137	1286.03	1320.37	1252.76	1371.36	1037.52	1163.1	438.304	112.077
458	3.6237	1270.55	1284.57	1273.22	1372.27	1052.11	1235.48	439.01	107.394
459	3.6337	1289.83	1269.86	1295.58	1461.47	1068.47	1230.19	464.327	114.256
460	3.6437	1305.32	1282.13	1350.42	1475.11	1132.27	1299.63	470.196	121.659
461	3.6537	1334.32	1310.67	1327.45	1533.25	1183.36	1321.06	476.449	115.251
462	3.6637	1360.1	1309.38	1368.73	1540.6	1196.18	1357.66	505.437	121.699
463	3.6737	1335.66	1290.59	1422.55	1544.4	1186.71	1364.18	503.152	129.207
464	3.6837	1339.53	1319.07	1429.36	1638.36	1191.18	1348.86	484.228	126.356
465	3.6937	1333.12	1349.5	1412.45	1608.64	1178.34	1337.57	475.247	136.817
466	3.7037	1326.97	1336.06	1443.47	1566.5	1163.84	1333.4	496.013	132.744
467	3.7137	1341.9	1310.19	1394.1	1516.36	1150.75	1352.19	496.791	116.659
468	3.7237	1312.88	1322.08	1288.96	1438	1096.57	1296.73	469.456	114.219
469	3.7337	1276.5	1277.64	1257.16	1336.2	1084.32	1210.16	452.957	106.475
470	3.7437	1268.09	1192.77	1254.72	1286.31	1040.84	1185.78	410.017	94.8582
471	3.7537	1210.31	1150.74	1161.26	1265.26	953.754	1129.93	388.952	87.0039
472	3.7637	1160.66	1167.9	1116.78	1200.19	919.519	1081.08	362.692	88.9512
473	3.7737	1155.39	1151.69	1089.7	1132.07	903.952	1039.35	354.538	90.243
474	3.7837	1121.28	1135.13	1037.02	1098.73	872.837	1021.17	365.22	87.2437
475	3.7937	1094.21	1120.42	1013.32	1095.33	848.985	1011.14	360.352	83.114
476	3.8037	1085.99	1134.99	1008.8	1087.75	835.867	974.556	359.319	73.4887
477	3.8137	1115.81	1092.09	1023.23	1059.85	860.276	955.302	352.087	72.905
478	3.8237	1124.56	1094.22	1036.28	1048.41	882.728	941.683	319.095	79.04
479	3.8337	1115.84	1120.99	1002.52	1052.35	864.626	985.036	332.07	73.9037
480	3.8437	1125.64	1116.49	993.986	1058.61	837.097	992.531	342.853	68.173
481	3.8537	1109.62	1100.29	1011.52	1030.74	835.932	955.498	328.36	79.5398
482	3.8637	1088.12	1052.84	999.297	1024.84	844.026	954.194	326.123	74.5096
483	3.8737	1092.15	1054.5	1020.59	1029.2	824.596	919.342	355.177	77.3672
484	3.8837	1052.89	1083.81	1003.4	1029.62	852.655	906.684	372.625	72.9406
485	3.8937	1073.16	1050.53	957.271	1023.8	868.989	950.877	341.796	73.1726
486	3.9037	1117.53	1038.27	984.836	1003.02	863.963	934.483	327.304	72.3666
487	3.9137	1103.46	1080.73	1000.32	1041.24	841.267	918.941	328.251	58.8389
488	3.9237	1062.29	1116.67	979.543	1027.26	823.68	925.751	334.707	60.2999
489	3.9337	1041.07	1084.33	975.52	991.339	846.112	940.649	347.7	64.0857
490	3.9437	1077.58	1050.02	991.7	1023.6	833.017	942.14	331.447	61.3087
491	3.9537	1059.68	1046.92	987.366	1033.34	811.138	962.173	342.476	68.5761
492	3.9637	1029.51	1040.33	990.376	1004.77	842.261	939.84	347.597	79.1602
493	3.9737	1063.45	1048.4	990.736	1019.76	837.955	948.478	344.154	84.1337
494	3.9837	1062.61	1053.57	971.128	1039.74	824.103	966.733	349.326	76.8451
495	3.9937	1057.52	1033.03	965.281	1026.96	852.101	939.203	332.873	81.9165
496	4.0037	1051.61	1021.06	968.115	1020.53	829.271	954.093	343.424	88.3306
497	4.0137	1033.11	1015.42	981.084	1038.06	813.997	937.074	360.33	79.3464
498	4.0237	1042.32	1025.19	1011.42	1015.58	845.042	947.951	347.055	69.3728
499	4.0337	1042.33	1023.9	1001.58	999.203	845.363	947.593	332.924	69.3593
500	4.0437	1036.83	1022.68	947.199	1028.33	808.651	942.035	326.156	69.8267
501	4.0537	1011.91	1034.62	957.426	1012	777.679	968.442	337.16	69.9335
502	4.0637	985.415	1033.23	970.29	966.449	781.231	940.724	349.891	73.2914
503	4.0737	1004.9	1017.84	929.815	1008.73	796.172	916.002	344.381	78.121
504	4.0837	1017.13	997.725	909.308	1021.86	820.735	908.658	339.911	80.5631
505	4.0937	997.417	977.446	906.412	952.944	814.048	910.097	353.052	79.125
506	4.1037	993.623	974.257	928.47	925.518	783.466	891.198	365.724	70.9695
507	4.1137	1004.26	951.884	935.169	938.061	786.926	869.802	354.837	69.5821
508	4.1237	996.967	929.53	933.255	961.978	794.911	842.812	344.989	65.5094
509	4.1337	988.652	967.165	926.215	953.219	788.851	862.749	339.92	54.1733
510	4.1437	983.594	999.263	872.4	945.331	794.189	864.346	341.837	58.5849
511	4.1537	988.78	983.548	878.447	944.909	800.54	822.489	350.711	62.7409
512	4.1637	973.41	987.725	902.983	940.073	764	849.669	351.83	65.3245
513	4.1737	960.487	996.746	896.506	936.584	733.344	856.956	330.121	74.2607
514	4.1837	979.733	931.804	912.94	935.419	755.848	841.934	325.343	73.7065
515	4.1937	956.165	909.966	893.377	924.523	759.114	882.103	344.448	78.8003
516	4.2037	913.448	946.16	890.471	916.497	796.374	886.144	334.33	76.2113
517	4.2137	935.658	987.492	888.586	939.661	800.918	833.483	313.409	73.9874
518	4.2237	974.858	988.012	859.751	935.139	753.881	833.802	301.395	76.0875
519	4.2337	971.513	956.443	874.162	919.384	759.221	855.838	329.611	59.4754
520	4.2437	966.784	958.949	860.746	932.173	748.036	859.446	338.915	62.9224
521	4.2537	947.167	943.317	867.314	943.282	778.215	827.379	320.857	66.7557
522	4.2637	941.672	916.119	911.094	908.899	797.72	830.781	329.766	70.6521
523	4.2737	963.627	907.261	902.774	885.814	757.615	828.306	320.319	75.2019
524	4.2837	957.316	922.263	868.703	907.639	711.001	807.521	318.128	69.8586
525	4.2937	949.44	912.965	871.547	942.282	719.501	802.386	323.695	54.5825
526	4.3037	935.122	888.795	856.065	927.505	729.457	785.423	330.203	50.536
527	4.3137	915.754	891.195	801.233	894.41	725.248	786.969	332.623	60.9327
528	4.3237	917.493	921.023	845.962	893.725	730.321	810.378	319.573	73.4584
529	4.3337	864.405	915.299	880.062	859.356	734.402	802.324	335.735	79.3244
530	4.3437	874.43	917.274	847.248	859.641	753.638	822.497	344.621	81.5697
531	4.3537	921.225	910.579	843.731	898.295	745.925	832.104	346.861	72.194
532	4.3637	889.777	895.988	861.566	889.731	752.709	800.022	322.559	56.4049
533	4.3737	875.542	879.664	850.046	863.758	743.867	814.876	287.3	57.9322
534	4.3837	908.628	901.202	837.738	857.479	704.571	799.699	306.333	67.7312
535	4.3937	935.711	906.929	849.926	885.004	687.84	799.434	328.217	69.3113
536	4.4037	915.173	896.533	861.205	886.227	690.696	802.471	316.862	63.4105
537	4.4137	924.736	889.673	844.209	870.435	692.275	796.663	333.371	70.8232
538	4.4237	943.939	885.64	824.143	872.009	704.534	806.995	336.123	84.4614
539	4.4337	937.936	910.644	814.168	870.266	727.869	798.212	327.217	77.1075
540	4.4437	929.993	861.405	831.889	861.232	715.904	784.163	331.126	71.1447
541	4.4537	897.751	855.277	857.223	848.087	721.937	780.377	317.725	71.2633
542	4.4637	868.645	879.698	824.583	842.064	710.919	816.356	321.71	68.1087
543	4.4737	884.46	885.648	774.787	842.403	712.602	806.387	339.023	67.7588
544	4.4837	883.998	855.253	837.333	826.257	733.052	767.534	349	64.54
545	4.4937	840.225	866.87	840.408	810.512	728.963	779.409	326.645	63.3104
546	4.5037	875.158	877.832	803.404	808.372	689.73	820.968	328.417	73.851
547	4.5137	882.114	857.419	824.185	826.19	681.664	803.924	331.321	75.1087
548	4.5237	854.888	849.815	802.093	846.505	675.873	784.645	316.69	72.9237
549	4.5337	864.621	813.786	788.329	837.039	698.431	781.059	322.761	72.9414
550	4.5437	854.233	848.62	788.833	797.164	696.95	760.643	346.924	67.551
551	4.5537	809.83	844.319	796.711	810.487	697.032	762.065	355.449	65.2263
552	4.5637	796.656	842.848	816.612	850.299	696.164	769.047	343.052	69.359
553	4.5737	785.958	829.463	796.438	869.226	697.496	760.832	333.852	67.9978
554	4.5837	836.132	807.391	774.22	836.498	706.778	733.693	321.009	76.9583
555	4.5937	897.977	829.299	796.649	795.159	690.313	766.782	335.139	80.6547
556	4.6037	866.725	833.413	786.846	757.915	694.466	765.804	335.905	68.8868
557	4.6137	846.305	823.16	754.992	752.09	675.654	751.751	323.376	74.2535
558	4.6237	811.391	838.684	758.562	805.672	673.481	741.51	332.754	70.5704
559	4.6337	800.229	829.011	775.872	832.426	677.082	748.784	327.194	67.8124
560	4.6437	791.312	817.788	796.111	820.874	643.095	768.918	312.797	71.9825
561	4.6537	819.052	837.648	768.418	761.693	626.063	761.668	317.621	68.0722
562	4.6637	840.317	797.404	782.51	731.409	638.662	766.994	316.687	70.6557
563	4.6737	823.241	785.304	789.884	760.186	645.487	778.717	309.651	61.0501
564	4.6837	826.161	818.6	732.926	785.518	635.298	740.796	316.438	70.96
565	4.6937	779.76	829.683	767.688	809.649	631.08	723.209	325.399	77.9301
566	4.7037	772.729	837.683	762.975	776.803	685.959	722.366	312.216	79.925
567	4.7137	772.33	776.911	733.25	763.773	693.718	720.515	329.416	67.0127
568	4.7237	774.594	783.407	741.729	759.58	669.795	718.426	354.106	59.6023
569	4.7337	782.225	791.576	747.621	742.691	686.796	717.184	313.356	69.1504
570	4.7437	799.697	760.276	761.219	739.666	685.497	707.154	318.546	73.6464
571	4.7537	807.741	795.752	734.244	785.126	695.241	708.044	340.342	65.5198
572	4.7637	791.635	808.031	740.895	771.004	686.159	750.191	330.742	72.61
573	4.7737	794.476	782.111	724.718	759.143	661.96	722.199	336.905	80.2064
574	4.7837	783.874	766.103	745.741	774.659	689.604	717.933	345.595	70.8306
575	4.7937	785.484	787.785	743.023	763.301	671.775	669.133	336.597	72.0033
576	4.8037	742.912	752.941	715.538	776.99	648.674	713.108	322.597	71.4146
577	4.8137	753.952	808.292	718.195	809.911	652.004	747.204	316.75	72.8628
578	4.8237	751.027	797.433	739.27	791.149	670.483	714.181	320.021	70.6543
579	4.8337	783.8	753.763	744.162	739.233	668.516	682.995	335.453	75.7333
580	4.8437	772.811	779.966	762.877	750.794	688.434	689.245	326.44	76.8903
581	4.8537	760.218	783.259	743.582	735.651	674.725	680.731	338.435	85.6805
582	4.8637	784.663	751.493	708.716	739.907	667.366	696.95	341.804	82.9681
583	4.8737	762.261	733.657	737.831	727.779	644.222	692.809	346.162	77.0311
584	4.8837	752.472	748.878	700.161	731.929	625.12	690.575	346.132	64.4549
585	4.8937	728.525	735.641	690.44	716.282	637.747	698.255	326.491	67.5054
586	4.9037	716.221	739.592	691.967	745.282	634.106	696.634	314.419	62.718
587	4.9137	753.765	758.656	700.848	753.806	654.206	689.454	300.496	73.2671
588	4.9237	760.973	723.372	741.254	692.384	662.878	676.475	320.242	71.608
589	4.9337	760.569	728.556	688.784	697.9	650.163	661.426	332.452	64.4784
590	4.9437	742.954	749.883	668.103	726.235	628.691	718.926	326.526	63.4542
591	4.9537	746.191	705.276	678.164	698.911	648.957	689.36	314.745	65.2703
592	4.9637	749.707	723.47	682.962	731.066	631.374	697.403	325.401	67.985
593	4.9737	698.023	764.834	697.679	757.684	629.174	676.601	308.769	75.4088
594	4.9837	768.719	758.025	700.967	741.07	642.121	672.154	329.499	84.5546
595	4.9937	772.584	724.184	687.281	743.356	606.269	652.627	342.71	76.5339
596	5.0037	776.3	743.305	722.742	735.512	581.909	698.269	343.064	66.1351
597	5.0137	756.763	710.883	680.107	704.82	597.093	682.661	343.303	65.5112
598	5.0237	721.794	706.371	710.189	715.05	616.04	682.311	327.828	67.1794
599	5.0337	697.642	721.208	708.256	735.029	605.338	669.978	312.06	81.5147
600	5.0437	712.436	711.752	720.061	711.341	612.847	653.268	326.559	73.886
601	5.0537	752.34	731.354	698.962	743.863	603.352	668.42	334.319	77.9305
602	5.0637	720.05	696.239	714.748	695.219	594.261	610.22	332.952	87.2636
603	5.0737	696.836	724.234	693.039	669.018	601.245	628.862	313.867	74.9296
604	5.0837	711.871	710.157	675.038	687.664	585.077	650.698	342.702	74.9978
605	5.0937	704.18	675.195	663.622	675.275	619.601	664.957	320.936	71.3501
606	5.1037	683.469	705.659	626.66	700.648	579.162	672.242	332.843	57.3235
607	5.1137	691.554	724.466	665.861	671.632	583.425	654.931	328.146	55.7411
608	5.1237	729.409	729.683	668.262	713.074	546.155	640.865	317.456	71.274
609	5.1337	695.078	678.894	679.401	688.444	572.262	622.546	292.628	76.323
610	5.1437	690.751	663.276	655.9	666.213	591.372	670.551	300.013	76.8298
611	5.1537	697.11	695.608	665.793	654.132	599.109	673.833	294.333	76.5782
612	5.1637	701.215	651.875	664.428	673.718	576.147	646.786	304.58	88.3082
613	5.1737	653.044	678.567	663.919	701.112	588.433	626.398	313.237	78.2969
614	5.1837	693.869	684.603	689.071	674.986	567.468	672.321	316.772	77.1428
615	5.1937	720.461	675.289	661.352	696.445	591.934	633.397	300.021	66.2847
616	5.2037	657.302	661.11	626.588	657.044	593.886	625.498	320.355	69.8312
617	5.2137	660.644	644.722	657.322	660.704	608.967	631.075	337.884	78.8083
618	5.2237	683.142	668.44	677.361	652.325	607.726	646.035	343.752	83.6601
619	5.2337	682.983	650.252	681.31	667.077	602.581	627.859	324.21	88.5784
620	5.2437	671.314	628.084	641.614	658.536	641.727	629.473	356.298	92.8245
621	5.2537	687.884	646.322	629.586	666.539	599.601	607.876	336.998	77.7338
622	5.2637	690.362	644.686	648.809	667.197	562.491	612.078	320.882	73.6073
623	5.2737	647.052	650.513	647.973	619.649	571.115	641.589	295.145	76.4148
624	5.2837	656.371	686.4	664.206	612.657	545.84	647.239	324.393	72.0294
625	5.2937	638.26	634.38	595.084	660.845	577.272	627.964	312.821	65.45
626	5.3037	648.236	682.7	632.681	644.524	610.875	623.047	294.714	77.3816
627	5.3137	654.965	643.513	669.036	642.213	577.817	565.609	311.126	71.6543
628	5.3237	670.144	643.311	637.691	626.769	592.042	608.722	328.477	78.3334
629	5.3337	675.342	612.365	660.759	649.573	551.007	578.299	332.243	66.4254
630	5.3437	646.421	614.667	622.859	621.973	611.516	603.497	314.092	75.2146
631	5.3537	634.131	616.142	619.691	632.926	539.717	620.492	319.284	78.3023
632	5.3637	642.008	623.85	674.754	619.091	564.459	640.292	289.372	83.9937
633	5.3737	626.397	700.026	642.217	672.375	534.473	612.087	332.719	72.5422
634	5.3837	622.903	656.137	615.644	621.668	584.678	589.172	329.054	70.9166
635	5.3937	666.551	676.249	633.84	636.349	573.062	635.205	313.86	75.941
636	5.4037	648.178	614.181	594.98	629.886	520.717	618.987	300.059	98.1264
637	5.4137	673.014	619.835	638.119	614.54	544.545	597.828	330.965	78.5007
638	5.4237	668.012	621.792	625.265	611.477	550.545	583.246	321.448	69.8751
639	5.4337	646.38	643.95	585.42	626.298	571.018	551.216	338.157	77.762
640	5.4437	647.789	589.419	597.658	632.903	560.361	607.816	300.898	83.7277
641	5.4537	606.183	610.43	659.253	672.222	584.716	608.982	354.954	81.5602
642	5.4637	636.863	641.18	609.281	652.781	548.609	584.183	331.871	75.0228
643	5.4737	640.177	631.943	607.077	613.387	567.03	616.989	320.379	97.0757
644	5.4837	625.843	615.16	581.451	569.179	560.221	581.146	304.423	82.8482
645	5.4937	681.184	627.082	568.04	624.372	568.33	567.701	328.636	81.8869
646	5.5037	638.262	654.426	576.277	608.175	560.265	583.675	300.138	75.7446
647	5.5137	631.505	622.925	644.648	593.134	542.382	547.752	293.285	90.4506
648	5.5237	639.178	612.987	580.55	603.133	524.046	609.446	301.213	80.0651
649	5.5337	619.011	619.372	582.943	612.809	562.234	578.889	339.276	96.7981
650	5.5437	666.522	611.522	632.205	619.468	514.305	589.086	322.39	78.2924
651	5.5537	605.15	605.846	595.93	620.089	560.893	543.495	301.643	89.4601
652	5.5637	613.248	596.399	611.009	583.639	528.824	558.127	323.312	76.2337
653	5.5737	597.814	612.264	602.622	606.033	532.129	573.152	289.532	81.5238
654	5.5837	624.93	637.473	617.419	574.894	579.437	614.941	330.419	89.7786
655	5.5937	593.121	577.403	588.374	583.805	511.68	599.312	365.491	98.3931
656	5.6037	614.825	603.613	570.756	586.007	552.536	551.22	328.935	89.2188
657	5.6137	598.109	586.178	593.754	637.871	545.621	585.58	331.533	70.6912
658	5.6237	598.289	562.72	624.457	573.488	530.516	532.817	325.925	79.7884
659	5.6337	599.686	548.581	589.81	560.867	549.375	555.675	300.621	68.7311
660	5.6437	568.321	569.784	575.06	621.063	550.117	560.638	311.724	91.8042
661	5.6537	561.791	581.375	576.419	568.595	499.11	541.369	349.092	77.6698
662	5.6637	574.312	612.085	581.437	602.764	529.196	544.545	323.477	88.7593
663	5.6737	592.473	596.693	556.245	585.908	530.772	511.766	318.22	71.6367
664	5.6837	568.255	578.941	542.061	598.334	510.617	556.931	294.252	68.9424
665	5.6937	620.786	580.989	530.429	555.204	508.782	554.618	333.009	87.3889
666	5.7037	582.987	596.34	589.329	561.404	524.785	530.484	333.255	95.9787
667	5.7137	571.869	578.699	543.584	603.568	541.845	504.044	320.192	96.763
668	5.7237	627.443	533.366	574.907	536.44	538.21	528.928	307.422	93.1499
669	5.7337	568.725	544.979	553.301	548.837	544.097	570.364	300.725	99.2747
670	5.7437	563.709	570.344	560.341	566.878	502.939	555.075	342.252	86.5302
671	5.7537	626.906	582.184	546.422	542.595	483.787	554.131	327.005	80.2965
672	5.7637	573.681	563.62	560.908	563.574	504.081	556.058	329.403	90.3063
673	5.7737	592.261	528.906	559.713	558.282	479.2	534.804	318.533	74.0411
674	5.7837	568.399	528.351	522.991	573.574	547.726	507.963	311.775	79.1477
675	5.7937	585.012	573.087	528.775	628.866	540.227	547.297	312.829	89.8352
676	5.8037	552.341	576.827	561.548	590.058	554.952	556.23	351.429	91.35
677	5.8137	536.899	531.003	627.355	594.328	561.245	520.823	326.851	113.325
678	5.8237	538.181	591.306	592.047	610.831	576.702	562.226	323.339	86.985
679	5.8337	548.617	562.499	543.438	592.517	560.752	521.999	345.1	94.6721
680	5.8437	580.687	538.58	658.253	630.344	552.094	597.709	363.612	84.013
681	5.8537	562.041	597.027	603.22	664.804	575.133	573.057	338.346	96.9489
682	5.8637	579.992	597.017	642.938	641.826	597.854	579.094	400.893	98.9036
683	5.8737	629.926	595.84	638.975	619.884	568.134	614.904	390.728	87.9963
684	5.8837	607.998	567.936	627.035	608.799	610.059	587.929	357.817	125.882
685	5.8937	575.662	577.49	617.795	718.05	602.669	600.684	368.904	124.235
686	5.9037	580.622	608.5	616.721	648.737	591.535	649.812	359.907	120.207
687	5.9137	582.568	584.374	633.692	642.789	589.533	582.586	397.04	123.292
688	5.9237	593.532	538.271	619.619	657.865	613.735	610.633	392.051	106.196
689	5.9337	564.367	579.652	637.602	656.803	555.517	588.639	346.857	122.189
690	5.9437	568.364	587.633	584.548	586.581	569.485	586.485	366.931	103.099
691	5.9537	552.291	554.436	524.289	616.529	538.235	562.487	333.786	118.168
692	5.9637	558.418	568.297	618.631	599.596	495.163	598.511	339.691	99.1832
693	5.9737	610.687	506.19	565.45	579.375	517.376	531.467	332.658	95.1609
694	5.9837	575.584	570.511	582.52	573.588	507.485	517.246	347.78	89.1238
695	5.9937	527.255	516.331	591.589	548.335	544.475	548.425	335.947	83.0437
696	6.0037	546.37	561.363	569.408	576.506	506.166	519.192	301.854	89.0027
697	6.0137	508.227	531.292	521.293	555.344	458.878	498.174	311.755	109.174
698	6.0237	549.479	532.322	504.104	530.209	477.089	510.228	313.549	91.1638
699	6.0337	543.212	543.381	551.313	564.409	525.312	525.366	324.519	97.2769
700	6.0437	504.157	542.407	509.183	513.198	470.245	515.326	302.516	87.098
701	6.0537	509.266	548.387	534.399	496.14	491.065	492.127	305.654	91.0648
702	6.0637	526.296	558.405	444.011	539.201	471.121	501.132	362.898	107.09
703	6.0737	535.232	545.266	516.243	523.157	476.971	497.199	307.674	83.1407
704	6.0837	506.112	505.136	488.049	526.303	466.034	461.136	296.626	94.1703
705	6.0937	495.17	526.181	496.175	495.19	462.067	503.164	304.638	85.1228
706	6.1037	556.405	506.224	536.215	488.204	471.231	481.017	313.66	78.9737
707	6.1137	525.264	481.137	557.265	480.089	459.14	498.042	312.672	84.0298
708	6.1237	504.126	533.368	515.045	552.354	496.164	484.158	293.531	100.143
709	6.1337	506.23	486.141	473.023	526.24	484.107	484.184	315.679	108.233
710	6.1437	481.126	458.096	480.135	485.12	482.137	487.12	319.703	103.196
711	6.1537	501.125	469.082	503.213	526.291	451.029	461.99	295.673	92.0901
712	6.1637	481.94	496.06	486.052	452.913	442.867	531.247	332.724	101.086
713	6.1737	533.096	525.139	524.193	514.016	470.912	480.073	294.446	84.0578
714	6.1837	529.278	517.149	495.14	491.121	451.904	488.128	297.501	92.1527
715	6.1937	469.141	524.265	484.965	513.27	451.997	463.964	296.567	96.1827
716	6.2037	540.457	527.203	502.117	515.324	424.849	509.061	305.658	100.173
717	6.2137	533.251	502.23	481.036	484.121	479.942	498.174	316.71	101.111
718	6.2237	517.129	499.145	485.165	462.919	451.91	474.083	291.546	95.0551
719	6.2337	491.015	484.075	451.899	481.907	484.227	458.999	290.511	93.1002
720	6.2437	481.026	484.955	441.863	497.028	452.161	507.974	314.549	106.161
721	6.2537	513.195	501.052	521.144	464.918	469.173	479.023	277.502	93.1166
722	6.2637	499.053	503.123	510.15	498.038	442.925	489.177	282.531	89.0394
723	6.2737	495.998	512.185	503.146	502.086	421.828	488.177	284.59	69.9507
724	6.2837	488.912	439.921	480.045	470.08	460.929	503.156	310.612	87.0535
725	6.2937	513.08	486.958	450.879	458.004	400.69	439.899	328.644	82.0872
726	6.3037	519.205	441.92	495.045	445.052	416.832	464.004	272.495	101.231
727	6.3137	461.095	509.116	466.009	473	419.8	473.928	300.578	98.2107
728	6.3237	490.067	493.154	476.156	473.955	425.846	449.8	304.622	95.1165
729	6.3337	507.081	459.913	458.027	438.777	431.791	468.06	279.514	102.102
730	6.3437	504.072	487.083	500.058	504.041	463.005	460.003	308.595	95.1024
731	6.3537	538.104	506.097	481.947	443.891	460.965	442.954	277.512	89.0911
732	6.3637	434.84	445.917	496.902	479.043	441.942	468.831	313.659	110.163
733	6.3737	463.89	491.967	498.039	477.09	442.926	454.885	331.716	109.203
734	6.3837	474.054	428.789	467.019	490.072	417.864	463.016	294.585	108.231
735	6.3937	481.059	490.951	478.024	482.037	392.726	454.057	335.67	102.118
736	6.4037	447.897	465.914	453.911	479.996	439.843	440.987	287.49	113.103
737	6.4137	504.139	501.068	486.951	482.936	408.726	480.986	307.61	110.115
738	6.4237	454.964	481.086	502.072	474.875	415.758	497.982	311.581	90.128
739	6.4337	480.099	453.912	503.143	475.927	449.944	463.889	312.679	105.178
740	6.4437	468.942	497.989	472.032	480.109	465.932	416.832	306.515	102.121
741	6.4537	469.888	499.906	484.04	504.056	417.847	469.997	290.477	100.1
742	6.4637	472.908	476.901	467.871	487.02	421.833	440.87	296.478	97.0917
743	6.4737	485.967	483.026	454.848	492.955	476.022	456.986	309.545	89.0966
744	6.4837	476.981	487.135	453.865	462.914	421.846	458.911	314.615	95.0972
745	6.4937	471.95	435.935	463.983	456.867	436.837	406.744	314.643	121.203
746	6.5037	472.918	477.935	446.806	478.951	415.751	442.865	294.55	93.1193
747	6.5137	507.044	449.821	440.843	468.937	407.727	439.947	317.582	102.162
748	6.5237	404.79	436.754	485.81	501.031	467.995	453.927	281.483	113.179
749	6.5337	473.004	462.916	428.783	473.003	433.852	406.709	300.537	103.1
750	6.5437	450.887	435.825	492.999	446.878	422.85	453.8	292.511	92.0942
751	6.5537	451.851	457.859	498.173	487.918	415.767	437.826	293.502	118.139
752	6.5637	396.695	415.729	465.976	476.88	439.849	463.958	267.477	91.0915
753	6.5737	460.92	473.928	529.184	445.812	395.796	426.899	307.644	107.13
754	6.5837	460.916	442.911	477.875	447.868	409.769	452.903	269.501	95.1076
755	6.5937	463.879	431.839	426.662	446.838	436.846	433.811	306.52	124.174
756	6.6037	453.832	439.807	458.749	419.758	421.806	423.764	251.322	112.135
757	6.6137	445.772	458.832	454.852	445.891	427.786	426.834	287.473	98.1077
758	6.6237	441.807	407.737	397.725	477.957	439.859	413.749	256.378	91.1035
759	6.6337	439.756	459.926	419.779	438.885	392.705	422.84	301.524	103.108
760	6.6437	462.882	451.893	411.808	459.808	429.813	429.748	264.484	92.1183
761	6.6537	435.842	455.837	418.82	456.766	392.614	413.698	298.539	106.128
762	6.6637	452.878	464.902	456.847	467.798	395.643	438.787	323.51	82.0393
763	6.6737	409.731	452.874	460.839	391.631	433.818	416.876	304.415	86.0501
764	6.6837	437.779	452.847	421.64	428.773	406.693	412.735	258.401	95.0888
765	6.6937	445.87	455.786	428.783	451.758	393.656	421.726	286.518	94.0919
766	6.7037	454.876	432.796	425.712	441.727	363.571	436.725	277.539	114.134
767	6.7137	462.874	403.691	453.823	442.799	384.637	405.687	262.388	121.211
768	6.7237	394.646	402.721	397.639	466.924	402.756	393.692	262.405	123.202
769	6.7337	383.615	434.737	433.772	442.896	430.841	436.865	307.465	86.0722
770	6.7437	403.665	431.775	441.808	445.798	405.774	412.765	282.481	96.0559
771	6.7537	420.755	405.687	449.794	429.764	391.688	427.777	291.377	106.119
772	6.7637	420.744	455.792	434.751	397.62	401.754	442.799	264.319	129.21
773	6.7737	433.79	411.728	377.531	410.702	403.677	427.734	277.383	98.1456
774	6.7837	420.759	453.821	413.707	402.733	377.633	406.63	291.534	100.15
775	6.7937	421.77	430.767	433.785	429.801	406.637	407.725	297.556	119.175
776	6.8037	448.781	398.746	394.739	422.682	361.52	432.86	279.442	88.0819
777	6.8137	436.738	412.717	419.722	439.7	380.534	413.769	290.414	92.0341
778	6.8237	459.801	398.699	411.706	416.644	426.748	408.653	269.374	107.163
779	6.8337	428.763	406.653	442.735	441.864	377.681	397.647	269.452	80.0013
780	6.8437	407.674	392.584	406.652	407.767	371.666	406.688	248.412	93.0781
781	6.8537	379.603	395.628	420.696	435.787	371.676	378.685	300.483	97.0901
782	6.8637	449.768	396.696	402.678	407.616	367.576	400.735	245.286	114.185
783	6.8737	435.789	415.76	436.745	441.689	404.643	425.706	277.279	73.0226
784	6.8837	420.749	416.733	411.71	426.667	387.576	400.565	251.31	111.113
785	6.8937	441.754	411.732	416.683	459.803	363.576	387.59	244.365	107.081
786	6.9037	434.709	387.597	377.598	403.779	392.592	386.672	256.41	106.131
787	6.9137	404.611	388.622	423.725	408.697	386.57	378.723	278.467	93.1024
788	6.9237	394.649	378.559	386.638	398.595	384.575	352.592	248.349	111.123
789	6.9337	387.646	414.655	414.683	436.66	358.582	396.629	290.39	104.125
790	6.9437	387.632	396.573	409.641	403.672	395.71	365.49	263.3	101.086
791	6.9537	344.518	385.622	409.636	379.622	361.599	391.603	290.407	98.0882
792	6.9637	390.604	393.686	422.674	391.646	382.644	353.476	265.417	119.151
793	6.9737	409.669	425.766	372.556	394.618	383.631	365.547	267.483	106.123
794	6.9837	417.683	403.642	413.637	403.729	403.689	372.608	271.476	103.103
795	6.9937	415.659	441.712	408.647	409.686	414.67	401.661	273.377	110.116
796	7.0037	427.678	359.486	421.654	397.533	362.531	361.582	274.288	128.162
797	7.0137	443.729	371.586	371.551	378.521	378.491	389.544	324.469	101.101
798	7.0237	392.585	402.598	402.661	414.611	358.494	356.523	272.396	105.098
799	7.0337	384.55	385.619	386.657	418.672	397.651	361.494	276.429	107.154
800	7.0437	393.642	414.661	389.651	397.659	381.594	384.56	277.405	130.168
801	7.0537	381.646	344.444	415.645	425.722	347.532	401.54	234.291	103.131
802	7.0637	391.664	387.594	415.576	409.592	396.542	379.556	254.363	105.07
803	7.0737	399.596	410.649	408.56	349.465	337.445	374.561	256.37	118.138
804	7.0837	405.609	395.67	385.548	439.732	345.522	410.651	262.377	102.097
805	7.0937	445.688	390.672	369.547	374.586	355.589	371.521	249.328	105.134
806	7.1037	355.5	371.527	395.647	380.553	352.561	357.536	276.376	102.112
807	7.1137	395.612	372.511	345.481	378.54	382.529	391.639	267.354	103.083
808	7.1237	389.66	411.631	366.521	387.612	384.517	364.584	257.37	110.057
809	7.1337	396.593	385.575	341.417	382.596	365.483	355.497	253.301	122.123
810	7.1437	396.613	353.48	385.535	413.666	389.574	359.492	276.383	92.0772
811	7.1537	377.535	390.606	393.604	377.552	365.625	399.577	273.362	105.105
812	7.1637	391.614	374.554	385.642	360.546	353.531	362.537	264.407	96.0708
813	7.1737	355.528	367.507	361.545	374.468	367.518	344.542	261.381	117.131
814	7.1837	400.56	383.509	406.657	386.514	358.494	383.56	303.452	107.143
815	7.1937	366.538	381.514	410.58	406.585	353.559	369.54	267.3	113.147
816	7.2037	394.595	394.612	365.454	360.567	378.553	359.53	260.317	106.126
817	7.2137	398.594	379.612	378.479	397.619	369.556	357.548	237.25	127.135
818	7.2237	388.531	361.521	361.499	383.559	358.514	326.41	266.337	101.078
819	7.2337	371.511	388.556	371.571	408.549	357.558	350.421	253.307	119.115
820	7.2437	352.463	345.409	355.506	366.467	354.471	365.508	231.318	105.11
821	7.2537	380.58	403.609	347.451	379.58	354.483	375.54	243.32	122.131
822	7.2637	345.504	352.455	391.539	396.623	338.459	323.465	262.374	94.0948
823	7.2737	372.527	365.53	366.477	359.547	335.436	380.536	270.363	104.116
824	7.2837	380.461	361.525	356.494	363.521	354.535	325.415	254.311	102.116
825	7.2937	374.523	374.542	364.505	409.562	344.46	368.493	263.317	93.0328
826	7.3037	354.512	379.573	336.456	350.442	317.378	346.453	229.185	114.061
827	7.3137	383.614	350.464	390.577	356.366	355.513	365.561	258.318	110.096
828	7.3237	384.617	332.369	380.6	369.445	357.522	363.507	253.337	116.116
829	7.3337	355.494	347.441	385.543	360.446	337.479	381.565	267.407	98.1125
830	7.3437	373.498	385.547	342.427	365.479	333.428	383.576	287.436	81.0684
831	7.3537	321.395	357.456	389.514	342.445	355.389	359.511	287.341	122.166
832	7.3637	370.508	347.437	371.522	378.51	345.445	345.419	267.311	99.063
833	7.3737	366.523	364.471	344.434	374.523	312.435	348.416	247.25	120.078
834	7.3837	345.465	345.457	389.575	352.474	347.563	315.39	256.3	94.0467
835	7.3937	382.488	347.496	343.444	370.579	342.489	342.437	259.303	110.132
836	7.4037	340.367	326.435	366.419	330.444	316.399	339.43	255.307	122.172
837	7.4137	372.46	359.463	344.3	388.576	338.403	358.483	285.424	98.1117
838	7.4237	326.391	384.552	338.403	353.42	332.411	331.489	233.283	105.108
839	7.4337	363.481	356.456	353.524	371.436	369.506	340.504	242.31	106.093
840	7.4437	375.515	333.441	345.548	350.418	328.44	366.519	251.308	106.07
841	7.4537	384.519	338.399	377.544	354.466	365.499	320.346	238.233	104.064
842	7.4637	336.481	366.514	331.401	370.506	325.356	337.463	264.33	96.0469
843	7.4737	324.385	357.479	367.456	363.492	359.363	339.448	243.282	125.115
844	7.4837	342.405	358.51	344.395	346.43	340.389	333.426	252.311	119.12
845	7.4937	323.352	373.493	348.422	375.492	356.526	310.351	261.337	117.103
846	7.5037	361.498	358.428	366.412	378.475	299.392	327.361	239.253	107.114
847	7.5137	320.385	375.467	335.416	386.482	320.445	372.454	278.307	124.173
848	7.5237	339.447	325.404	349.501	356.442	323.444	351.476	255.305	107.139
849	7.5337	362.434	323.435	353.504	351.459	320.355	322.439	251.329	122.131
850	7.5437	338.41	370.511	319.365	371.533	340.407	313.397	251.32	128.082
851	7.5537	371.528	333.375	336.421	328.408	355.4	312.384	221.201	119.057
852	7.5637	336.419	356.408	339.409	340.38	322.384	308.376	236.221	121.074
853	7.5737	305.378	367.514	344.436	296.276	323.371	313.4	220.212	113.088
854	7.5837	308.279	333.409	357.442	344.369	345.389	316.361	250.396	119.136
855	7.5937	351.363	339.417	354.433	343.372	333.395	307.361	234.299	109.131
856	7.6037	307.334	319.375	339.365	329.375	305.361	301.314	253.269	97.088
857	7.6137	370.501	323.42	334.376	339.411	310.424	335.425	227.217	94.0515
858	7.6237	300.375	352.457	329.398	351.456	310.404	303.254	267.288	115.097
859	7.6337	318.354	320.34	316.406	361.472	295.344	317.371	246.257	104.093
860	7.6437	314.335	349.415	308.386	319.354	308.347	311.346	230.211	107.062
861	7.6537	314.383	357.416	337.377	358.459	326.355	313.402	242.238	124.127
862	7.6637	326.454	357.443	326.303	322.329	317.353	314.397	235.244	97.0634
863	7.6737	341.449	346.444	333.321	326.385	300.319	320.394	219.261	116.12
864	7.6837	342.408	309.317	364.458	335.391	307.338	300.353	241.275	125.11
865	7.6937	340.359	328.354	306.346	323.341	316.359	329.371	230.263	121.154
866	7.7037	347.355	322.357	338.433	346.408	326.373	308.317	229.27	121.126
867	7.7137	328.332	359.496	335.375	318.361	306.311	333.348	249.291	106.082
868	7.7237	310.371	320.415	322.336	360.448	296.305	278.296	239.25	121.104
869	7.7337	306.378	304.357	317.329	286.306	271.241	340.415	235.223	109.071
870	7.7437	330.395	317.353	320.363	362.457	307.329	300.356	200.14	119.125
871	7.7537	324.334	339.415	341.428	311.326	323.374	326.392	211.152	127.125
872	7.7637	312.35	300.307	304.322	336.349	326.386	308.329	235.271	105.106
873	7.7737	281.317	311.298	344.41	351.398	317.362	317.346	258.32	106.07
874	7.7837	374.513	313.328	328.392	321.38	300.34	297.318	263.293	85.068
875	7.7937	311.306	299.331	321.405	341.405	287.341	291.275	251.275	118.157
876	7.8037	294.211	311.402	303.297	322.368	355.403	322.378	231.206	115.123
877	7.8137	329.348	312.361	319.345	349.377	270.214	319.377	236.252	118.13
878	7.8237	330.416	323.356	323.373	330.354	334.367	295.326	235.284	98.0456
879	7.8337	322.437	313.319	340.366	297.319	302.353	299.36	223.259	110.057
880	7.8437	307.323	322.334	311.342	315.347	292.343	319.408	237.281	106.072
881	7.8537	303.305	295.306	346.42	296.358	268.276	319.337	227.223	133.133
882	7.8637	315.323	296.294	333.389	314.374	284.279	333.341	224.198	111.088
883	7.8737	324.34	284.313	351.42	291.33	302.295	283.265	244.239	109.074
884	7.8837	294.292	310.347	325.305	317.333	299.318	299.293	218.205	104.055
885	7.8937	314.281	280.272	301.269	314.259	295.316	321.345	239.212	105.09
886	7.9037	313.325	295.271	310.353	277.184	301.36	299.295	212.196	115.11
887	7.9137	334.412	324.312	344.441	333.338	331.372	307.364	234.225	117.125
888	7.9237	323.415	319.372	302.276	341.42	333.344	318.32	269.314	108.096
889	7.9337	285.286	297.332	301.258	272.349	322.284	286.34	230.23	102.065
890	7.9437	293.254	294.351	347.37	305.386	298.332	322.349	235.225	106.092
891	7.9537	267.193	323.394	305.363	294.327	309.34	329.386	232.179	104.056
892	7.9637	315.326	276.287	316.333	297.254	325.399	287.284	223.184	120.1
893	7.9737	304.342	307.29	283.272	334.331	290.324	297.35	239.272	124.121
894	7.9837	317.403	302.27	337.343	340.349	252.194	296.289	237.302	112.074
895	7.9937	313.371	326.388	308.315	307.337	262.256	344.387	241.248	118.084
896	8.0037	302.304	307.35	301.297	326.358	267.233	280.25	226.194	114.096
897	8.0137	333.3	305.335	308.319	326.387	302.292	270.252	231.209	129.128
898	8.0237	319.253	292.291	295.343	292.3	281.27	283.276	208.197	121.082
899	8.0337	330.367	302.318	295.344	286.29	304.319	300.302	234.256	108.06
900	8.0437	318.4	322.363	304.353	306.324	322.393	298.265	225.206	112.086
901	8.0537	288.318	284.287	299.32	260.254	289.321	267.255	211.169	86.0381
902	8.0637	275.24	299.322	287.301	310.319	306.315	327.383	226.19	90.092
903	8.0737	322.351	274.267	259.239	305.265	300.275	320.404	207.117	114.128
904	8.0837	294.307	320.335	305.334	311.289	315.331	263.278	215.163	109.071
905	8.0937	298.309	279.247	298.249	293.269	269.289	298.294	217.213	96.0505
906	8.1037	317.4	299.276	297.276	299.373	296.338	276.239	206.236	104.055
907	8.1137	288.279	300.306	341.357	286.282	282.32	329.305	205.223	113.053
908	8.1237	317.301	322.34	283.272	267.248	281.249	274.255	207.196	95.0384
909	8.1337	256.164	299.282	286.294	297.249	279.205	268.286	204.178	88.0334
910	8.1437	282.228	313.32	298.283	289.25	294.279	269.291	221.179	119.11
911	8.1537	289.288	309.341	285.278	286.304	287.269	265.236	213.138	119.134
912	8.1637	258.222	294.332	304.308	299.301	301.303	286.254	212.16	111.07
913	8.1737	282.291	278.304	273.257	322.331	287.272	294.255	229.236	98.076
914	8.1837	254.235	307.3	272.237	291.278	267.176	288.267	188.159	107.08
915	8.1937	299.309	297.264	282.236	253.222	297.295	257.215	252.283	115.086
916	8.2037	296.304	312.293	274.245	316.341	258.265	283.267	218.22	111.091
917	8.2137	286.268	294.313	307.3	279.27	278.287	286.243	223.173	109.076
918	8.2237	297.277	277.271	299.27	300.254	268.261	245.204	229.195	104.058
919	8.2337	279.281	256.24	287.28	283.238	265.2	282.281	208.183	111.05
920	8.2437	282.279	278.278	285.228	299.281	277.239	280.301	202.167	100.077
921	8.2537	291.269	294.286	317.28	281.244	281.258	272.261	215.195	106.096
922	8.2637	277.241	286.234	271.233	283.295	271.254	249.21	215.201	96.0848
923	8.2737	265.176	304.286	331.313	292.297	254.227	276.244	207.196	107.038
924	8.2837	267.235	275.25	274.239	263.249	275.272	284.257	208.15	117.077
925	8.2937	277.288	288.249	276.266	285.282	242.249	282.299	205.149	101.062
926	8.3037	281.282	288.279	244.196	300.312	279.222	266.239	212.158	120.091
927	8.3137	278.279	285.276	291.284	290.318	260.208	263.262	199.157	107.071
928	8.3237	271.232	279.267	252.227	285.253	231.131	246.167	187.145	113.097
929	8.3337	280.24	256.245	298.268	271.233	279.23	268.225	198.184	106.073
930	8.3437	286.28	273.281	308.263	289.247	255.229	271.266	225.199	113.074
931	8.3537	290.278	277.251	303.25	274.2	252.235	260.215	220.207	115.095
932	8.3637	294.25	278.268	264.226	266.213	275.248	256.184	197.125	102.074
933	8.3737	272.224	266.238	278.274	284.232	262.208	283.251	223.212	106.084
934	8.3837	300.297	254.218	283.266	259.194	266.225	239.197	221.217	120.07
935	8.3937	269.266	262.216	250.19	309.332	260.228	279.279	190.136	94.0737
936	8.4037	262.267	284.242	269.2	298.317	302.302	285.268	208.151	112.083
937	8.4137	265.181	258.193	280.213	304.29	273.263	268.27	236.191	117.067
938	8.4237	269.21	257.207	280.221	292.235	255.196	224.2	227.189	111.056
939	8.4337	274.202	276.232	310.273	278.245	290.229	293.275	196.156	103.066
940	8.4437	246.156	288.276	257.238	306.297	264.236	268.208	206.195	109.083
941	8.4537	266.224	256.223	301.282	287.291	262.238	270.2	192.151	115.067
942	8.4637	268.219	274.253	278.233	270.286	266.256	266.245	220.174	90.0515
943	8.4737	268.23	263.246	287.301	256.262	238.182	259.22	210.151	101.077
944	8.4837	269.243	290.245	273.267	251.174	240.184	239.227	232.174	106.111
945	8.4937	272.231	250.202	276.255	281.232	246.21	259.222	192.124	113.101
946	8.5037	253.256	274.275	279.249	248.179	251.225	262.199	248.247	96.0266
947	8.5137	264.245	279.269	269.193	280.256	235.18	248.244	223.161	96.0412
948	8.5237	261.254	240.194	291.233	265.219	274.221	256.237	219.219	96.0445
949	8.5337	255.234	272.247	260.211	249.174	252.202	281.272	191.154	97.0791
950	8.5437	251.214	255.236	259.225	259.176	274.255	240.188	198.144	94.0588
951	8.5537	272.202	232.206	245.22	276.233	265.258	225.144	208.14	108.077
952	8.5637	267.182	273.182	276.272	274.229	282.259	253.184	216.157	122.054
953	8.5737	265.193	240.132	252.214	278.255	241.178	266.247	208.162	78.9972
954	8.5837	253.195	263.191	274.222	229.174	241.188	239.221	190.153	132.104
955	8.5937	266.166	273.269	267.203	254.166	248.196	257.224	205.186	105.086
956	8.6037	258.238	252.229	261.194	265.201	231.197	235.181	211.203	107.093
957	8.6137	268.255	236.19	258.181	276.236	259.219	235.158	214.176	95.0689
958	8.6237	243.244	250.214	266.196	261.252	265.23	263.182	249.246	115.109
959	8.6337	253.212	249.176	245.187	277.245	267.224	269.204	197.174	109.07
960	8.6437	262.197	237.155	266.188	265.217	243.178	246.184	196.145	118.088
961	8.6537	261.21	270.187	254.208	218.154	273.217	238.177	208.14	93.0295
962	8.6637	268.192	251.184	253.208	265.237	261.245	222.155	193.123	107.029
963	8.6737	242.182	261.242	252.19	271.222	256.247	244.188	200.166	113.071
964	8.6837	251.2	257.212	261.217	269.178	231.186	262.229	217.186	94.0407
965	8.6937	252.23	274.243	266.208	236.137	229.167	264.222	210.181	114.084
966	8.7037	246.2	241.127	265.191	242.2	238.194	243.18	200.15	106.089
967	8.7137	261.211	239.133	261.225	255.229	232.178	274.228	192.091	102.066
968	8.7237	248.173	242.156	263.227	266.244	236.206	249.196	179.095	103.067
969	8.7337	251.213	256.211	268.254	211.107	241.174	246.208	179.13	108.06
970	8.7437	262.202	260.273	250.188	261.171	250.163	252.224	210.201	106.047
971	8.7537	260.223	256.258	263.212	292.257	245.179	240.203	227.227	101.05
972	8.7637	245.175	236.214	251.197	244.161	282.247	286.249	196.137	105.068
973	8.7737	256.2	279.234	246.181	269.248	245.221	245.153	193.094	107.088
974	8.7837	261.211	227.123	239.182	261.235	245.228	267.177	192.112	89.0385
975	8.7937	233.17	254.14	243.12	237.182	254.214	261.219	199.168	111.044
976	8.8037	228.181	260.204	262.154	241.198	229.153	286.273	192.158	90.0149
977	8.8137	235.199	230.18	274.212	275.232	275.197	246.22	183.133	120.071
978	8.8237	260.246	254.199	264.211	249.19	239.193	248.206	190.165	96.0695
979	8.8337	238.178	223.172	259.245	234.174	234.21	248.201	188.13	109.118
980	8.8437	249.191	218.146	251.206	237.171	225.18	256.208	189.129	100.1
981	8.8537	247.179	265.234	241.21	256.16	234.196	230.165	201.128	103.065
982	8.8637	238.165	248.223	258.242	246.129	262.203	230.183	193.094	112.091
983	8.8737	216.109	232.178	242.18	224.145	239.172	228.167	179.108	126.076
984	8.8837	254.152	248.176	258.182	237.185	251.199	244.182	207.159	104.051
985	8.8937	228.173	256.187	252.157	246.226	246.187	234.155	185.142	102.034
986	8.9037	252.215	233.146	231.143	244.205	195.144	249.167	200.145	106.053
987	8.9137	219.175	245.186	225.181	222.155	237.195	223.144	174.109	108.079
988	8.9237	233.203	247.191	247.209	275.211	245.179	210.131	187.122	99.0572
989	8.9337	265.235	255.212	227.158	250.199	225.134	249.212	195.17	90.0462
990	8.9437	222.165	251.192	259.198	246.23	199.112	230.136	214.179	99.0531
991	8.9537	238.163	227.133	253.203	223.161	243.194	225.146	187.148	95.0797
992	8.9637	245.158	225.145	260.229	244.194	221.171	217.138	201.146	108.098
993	8.9737	248.179	241.211	239.184	234.147	223.159	249.183	196.128	103.074
994	8.9837	233.163	242.204	229.128	260.195	205.126	249.236	194.114	105.063
995	8.9937	249.166	250.227	245.122	241.199	250.184	226.174	169.085	95.0056
996	9.0037	226.14	219.114	244.159	218.181	217.132	235.161	190.121	109.042
997	9.0137	219.142	253.144	242.214	237.179	226.154	219.136	178.133	98.0423
998	9.0237	236.205	218.136	244.213	225.152	237.189	243.203	193.125	100.08
999	9.0337	258.244	230.174	225.163	245.128	200.096	221.184	185.119	93.0691
1000	9.0437	208.184	238.197	232.173	257.197	237.144	240.183	191.126	123.101
1001	9.0537	222.151	214.134	230.137	241.182	232.131	228.206	212.151	115.08
1002	9.0637	210.126	240.201	228.142	289.25	209.141	199.127	177.112	96.0531
1003	9.0737	205.101	260.217	204.094	249.207	226.194	238.15	187.114	107.064
1004	9.0837	228.163	227.16	242.158	253.185	210.146	220.101	168.118	95.0441
1005	9.0937	229.189	232.149	238.159	247.168	222.155	212.109	178.129	100.047
1006	9.1037	222.17	247.183	236.194	235.158	254.197	218.133	210.164	88.0627
1007	9.1137	235.149	230.156	222.182	235.187	208.126	246.198	185.121	109.084
1008	9.1237	224.142	237.164	256.203	226.177	202.117	234.181	198.113	114.093
1009	9.1337	229.146	225.179	225.168	225.144	194.093	212.157	183.096	99.0536
1010	9.1437	251.192	208.129	231.13	201.125	219.141	226.171	194.139	87.0135
1011	9.1537	251.198	223.145	257.193	232.151	213.151	223.122	181.165	93.033
1012	9.1637	239.184	232.154	275.186	209.131	228.142	219.14	162.132	95.036
1013	9.1737	233.188	208.16	218.144	246.192	218.158	192.054	186.138	97.0718
1014	9.1837	228.143	229.172	209.125	243.189	226.173	196.123	165.092	102.054
1015	9.1937	231.136	208.159	204.117	231.153	221.149	216.192	178.098	110.076
1016	9.2037	234.153	236.178	230.162	225.125	219.131	237.193	195.134	107.08
1017	9.2137	195.107	204.13	226.158	229.165	236.139	186.144	165.066	111.059
1018	9.2237	238.179	225.145	234.169	226.163	262.195	224.142	185.148	105.046
1019	9.2337	231.167	203.094	231.182	234.188	214.152	219.12	179.143	97.0501
1020	9.2437	230.182	226.155	221.136	225.143	190.123	217.126	167.08	108.073
1021	9.2537	207.169	228.176	255.181	235.171	224.178	228.141	186.12	93.0408
1022	9.2637	228.168	226.168	212.133	234.145	199.122	229.154	194.11	91.064
1023	9.2737	206.131	215.166	196.127	228.109	200.089	196.085	169.078	91.0534
1024	9.2837	241.155	203.135	212.177	223.123	234.146	199.121	167.114	106.069
1025	9.2937	212.116	210.128	233.177	210.124	216.115	211.132	169.124	123.083
1026	9.3037	209.132	237.177	204.09	231.168	241.146	207.132	180.137	113.063
1027	9.3137	230.132	227.137	224.149	243.187	207.152	202.136	187.151	113.072
1028	9.3237	200.108	186.104	217.139	235.178	225.16	199.098	177.1	108.049
1029	9.3337	254.204	223.156	225.127	240.206	229.171	224.135	122.059	97.0362
1030	9.3437	235.2	218.149	219.146	238.152	210.131	211.117	182.136	90.0557
1031	9.3537	214.144	214.146	236.157	226.121	207.114	221.155	190.12	99.0545
1032	9.3637	210.152	194.11	221.164	224.145	187.121	199.119	171.095	109.073
1033	9.3737	200.117	218.159	219.15	212.139	204.148	257.202	185.073	96.0534
1034	9.3837	223.144	229.167	210.117	219.146	206.128	190.141	179.099	92.0377
1035	9.3937	218.119	209.14	210.126	223.146	210.155	221.173	184.125	116.085
1036	9.4037	195.101	230.131	233.148	206.124	221.135	191.115	184.123	91.0274
1037	9.4137	188.132	212.115	244.189	243.18	211.146	205.124	170.111	98.0618
1038	9.4237	214.16	201.119	233.187	201.164	219.16	205.131	150.089	93.0553
1039	9.4337	215.154	226.172	209.151	220.155	217.136	200.134	177.096	109.078
1040	9.4437	221.126	215.173	225.149	230.166	214.144	213.159	160.096	75.0393
1041	9.4537	229.123	210.145	204.106	210.107	218.108	216.154	156.071	101.042
1042	9.4637	228.153	182.13	226.14	211.109	224.148	221.141	171.085	97.0422
1043	9.4737	196.146	195.114	219.123	216.126	210.161	194.116	174.11	98.0492
1044	9.4837	199.146	206.143	220.141	211.151	223.176	212.14	171.116	101.047
1045	9.4937	209.162	210.146	204.168	204.152	210.164	194.13	183.162	87.0532
1046	9.5037	223.145	190.083	196.155	219.153	202.13	203.157	188.151	95.0594
1047	9.5137	202.132	213.103	217.132	226.149	201.123	213.158	148.079	80.0299
1048	9.5237	200.124	220.124	206.099	211.101	212.134	200.115	166.079	106.07
1049	9.5337	186.115	206.132	193.09	201.125	198.125	199.104	174.048	75.0197
1050	9.5437	227.145	199.143	186.086	211.158	181.092	219.106	156.056	78.0107
1051	9.5537	239.161	182.089	232.183	203.15	220.141	182.091	176.106	95.0591
1052	9.5637	201.114	209.13	195.138	222.164	217.116	194.13	153.09	82.0443
1053	9.5737	187.086	206.157	194.129	201.13	198.116	204.133	148.098	107.051
1054	9.5837	184.095	209.157	222.132	197.087	188.098	181.118	155.11	106.065
1055	9.5937	225.145	206.149	197.083	206.145	193.103	179.099	150.082	96.0512
1056	9.6037	204.125	201.121	203.094	183.088	197.117	219.16	168.094	98.0478
1057	9.6137	211.146	214.098	203.127	204.113	201.123	211.145	172.119	99.055
1058	9.6237	207.146	189.076	193.131	192.098	203.153	197.107	165.082	102.045
1059	9.6337	202.137	201.117	232.159	209.093	193.111	208.126	164.094	103.048
1060	9.6437	230.15	199.151	221.137	229.141	202.124	205.127	183.108	86.0412
1061	9.6537	200.13	211.153	186.12	220.162	180.073	202.131	157.087	94.0461
1062	9.6637	187.11	208.155	185.089	201.138	201.105	177.089	175.117	85.0372
1063	9.6737	182.104	173.105	233.149	187.116	209.142	220.18	160.106	95.0492
1064	9.6837	209.13	193.122	219.154	171.062	219.155	157.09	165.098	97.0371
1065	9.6937	210.122	180.067	201.092	183.1	169.09	206.111	161.082	84.0256
1066	9.7037	208.131	179.068	177.075	187.112	205.11	181.081	183.113	111.078
1067	9.7137	191.14	179.063	217.134	216.121	173.099	199.105	168.101	93.0664
1068	9.7237	191.131	208.138	198.108	196.079	188.115	166.068	143.079	88.0433
1069	9.7337	179.095	202.121	206.133	201.096	211.149	211.133	136.075	108.07
1070	9.7437	190.104	164.075	183.11	183.097	172.079	185.123	170.109	104.063
1071	9.7537	193.115	185.109	198.143	200.139	201.093	206.131	164.081	89.0417
1072	9.7637	216.108	186.132	189.119	173.105	193.121	189.108	160.093	93.0482
1073	9.7737	224.138	190.132	164.084	193.112	187.092	191.096	149.049	109.058
1074	9.7837	173.096	178.087	172.068	188.102	189.115	189.093	154.079	94.0354
1075	9.7937	165.099	180.101	172.075	191.116	167.098	205.128	174.119	91.0319
1076	9.8037	192.145	188.099	182.061	181.113	175.093	175.101	162.118	101.048
1077	9.8137	200.135	181.099	179.071	193.103	188.101	178.116	160.106	70.019
1078	9.8237	165.072	186.147	183.111	207.089	193.109	163.103	183.113	86.0453
1079	9.8337	186.105	188.111	175.086	199.088	173.073	181.114	160.07	108.078
1080	9.8437	190.093	197.118	218.173	197.117	173.077	187.096	145.05	90.0424
1081	9.8537	155.071	197.103	184.128	154.084	177.09	185.122	132.042	99.0531
1082	9.8637	202.114	178.06	196.131	206.146	164.076	203.144	147.081	107.052
1083	9.8737	196.11	186.095	186.109	178.077	204.121	180.1	153.098	96.0503
1084	9.8837	210.114	192.111	182.108	212.13	207.15	170.096	145.086	100.059
1085	9.8937	193.113	180.127	199.145	190.1	180.098	175.073	159.073	84.0406
1086	9.9037	179.124	172.107	183.102	167.062	199.145	196.091	173.085	78.0329
1087	9.9137	195.136	168.088	188.1	193.127	182.122	190.092	152.085	108.062
1088	9.9237	172.1	165.084	184.084	188.125	187.099	197.129	139.071	75.0402
1089	9.9337	182.115	189.091	198.101	185.122	220.135	186.131	158.108	92.0595
1090	9.9437	176.104	188.1	200.118	184.087	168.03	189.143	136.075	96.0689
1091	9.9537	172.096	183.107	184.122	176.081	170.056	181.119	140.037	86.0436
1092	9.9637	186.114	160.062	198.139	183.065	179.086	198.12	170.088	90.0477
1093	9.9737	187.11	186.1	202.132	206.111	175.128	174.085	148.062	95.0433
1094	9.9837	167.085	175.095	178.081	181.124	199.143	174.067	139.071	107.053
1095	9.9937	183.108	169.101	216.126	182.129	177.111	163.064	154.092	80.0338
1096	10.0037	184.085	181.11	198.111	190.123	174.1	178.085	150.053	83.0497
1097	10.0137	180.069	200.138	183.108	159.084	176.068	172.102	143.071	81.0459
1098	10.0237	208.103	173.096	205.143	173.073	183.076	179.126	139.078	118.104
1099	10.0337	166.055	177.12	183.111	168.062	168.075	177.113	167.123	83.0463
1100	10.0437	166.074	192.118	174.117	173.099	156.09	159.096	149.108	88.0416
1101	10.0537	176.112	164.064	193.115	165.087	209.145	181.105	155.088	96.0486
1102	10.0637	164.11	172.059	179.098	158.09	170.135	154.085	145.062	93.029
1103	10.0737	186.136	172.081	173.105	195.108	199.152	207.132	148.065	78.0137
1104	10.0837	183.116	158.09	191.121	175.067	184.106	171.081	135.036	92.046
1105	10.0937	161.07	157.099	195.121	191.099	171.078	158.102	150.077	95.0726
1106	10.1037	175.085	180.126	196.105	198.108	168.063	185.114	133.051	81.0552
1107	10.1137	190.115	160.087	176.088	175.113	183.103	191.098	168.114	82.0375
1108	10.1237	179.11	174.072	175.112	193.146	180.12	167.076	128.054	86.0138
1109	10.1337	172.125	170.07	186.115	193.114	172.122	163.074	138.085	108.038
1110	10.1437	164.073	180.073	190.124	154.044	174.11	160.088	154.09	67.0188
1111	10.1537	164.061	180.127	191.124	163.077	169.095	177.117	152.065	92.052
1112	10.1637	214.116	182.132	189.109	181.098	160.052	151.052	149.051	102.062
1113	10.1737	171.095	172.101	191.101	184.098	184.077	155.056	149.064	97.0585
1114	10.1837	195.145	179.124	186.132	154.061	186.1	171.096	144.091	79.0291
1115	10.1937	191.122	163.053	153.065	170.104	156.084	179.113	133.089	84.0404
1116	10.2037	173.086	172.072	184.107	160.088	166.109	176.113	151.088	97.0574
1117	10.2137	180.094	160.096	179.11	147.081	156.071	154.069	149.069	80.0428
1118	10.2237	168.086	153.065	144.051	149.065	175.108	173.075	152.067	82.0441
1119	10.2337	163.094	184.077	167.102	194.099	167.095	138.037	158.084	65.017
1120	10.2437	172.092	159.079	168.104	167.062	158.061	173.112	144.07	82.0406
1121	10.2537	134.026	142.058	165.083	180.057	155.083	174.111	133.068	101.062
1122	10.2637	169.081	158.073	186.099	164.059	168.122	131.073	171.093	82.0413
1123	10.2737	151.081	168.103	173.087	180.135	172.087	163.091	114.035	90.0604
1124	10.2837	160.108	164.097	164.073	184.156	162.101	155.059	144.069	76.0469
1125	10.2937	159.119	151.068	166.087	186.151	154.078	160.063	144.06	90.0535
1126	10.3037	192.126	149.074	159.074	168.071	149.065	169.066	150.092	81.037
1127	10.3137	183.094	201.12	156.08	182.075	165.093	172.11	138.064	107.048
1128	10.3237	170.063	180.104	168.093	161.08	165.089	146.088	137.066	90.0387
1129	10.3337	166.08	170.1	178.105	166.062	156.075	154.084	129.052	81.0207
1130	10.3437	203.146	143.059	174.104	189.121	162.11	169.11	123.04	75.017
1131	10.3537	139.062	170.109	177.103	170.1	147.076	162.058	119.048	80.0202
1132	10.3637	160.071	166.106	185.105	163.081	167.083	173.087	142.089	78.0299
1133	10.3737	138.061	159.064	177.087	143.076	153.052	181.112	120.05	73.0389
1134	10.3837	174.11	174.104	167.063	172.099	156.063	171.087	120.048	91.0626
1135	10.3937	166.075	171.085	191.103	168.117	161.08	166.071	138.061	78.0366
1136	10.4037	154.06	185.095	155.084	163.096	168.108	166.08	146.072	96.0626
1137	10.4137	177.086	168.089	169.113	150.043	134.074	166.089	136.059	101.071
1138	10.4237	158.075	154.065	172.092	169.077	142.047	163.098	126.048	79.0265
1139	10.4337	164.09	173.108	156.055	187.117	154.08	152.088	140.073	92.0415
1140	10.4437	142.084	157.117	167.078	175.081	156.082	160.085	127.066	82.0292
1141	10.4537	163.086	193.111	175.096	150.073	146.045	161.06	134.073	76.0243
1142	10.4637	160.108	166.084	148.073	156.068	156.092	156.062	157.105	87.0407
1143	10.4737	169.088	167.087	158.085	155.074	137.053	155.063	135.065	80.0375
1144	10.4837	142.085	152.058	144.077	185.124	167.121	150.084	128.061	87.05
1145	10.4937	171.136	131.035	172.093	167.078	166.094	151.105	121.044	91.05
1146	10.5037	145.06	147.048	158.065	148.065	150.07	148.081	118.05	87.0466
1147	10.5137	169.095	143.078	166.089	178.098	152.066	154.086	139.094	83.0322
1148	10.5237	149.038	157.104	164.089	137.04	142.038	172.085	153.1	74.0333
1149	10.5337	152.069	171.104	156.092	152.059	138.063	169.063	130.061	89.045
1150	10.5437	153.092	181.113	198.119	156.088	147.092	139.069	112.019	93.0498
1151	10.5537	146.075	143.044	175.101	145.081	156.085	144.061	130.057	85.0336
1152	10.5637	140.091	152.059	157.092	158.088	164.078	143.071	132.064	84.0484
1153	10.5737	136.054	159.068	156.095	163.085	131.039	149.062	114.049	68.0306
1154	10.5837	162.076	142.054	136.071	153.073	135.058	143.052	138.068	57.014
1155	10.5937	154.089	159.068	162.084	156.059	147.071	148.083	127.053	67.0188
1156	10.6037	156.077	139.061	137.05	178.103	137.066	152.085	140.069	85.0267
1157	10.6137	152.065	138.073	136.044	177.102	154.082	142.08	151.083	64.0061
1158	10.6237	173.096	152.086	156.088	148.077	143.05	154.061	126.07	90.0273
1159	10.6337	170.08	160.084	158.077	151.079	145.072	154.082	130.065	78.0092
1160	10.6437	132.057	151.084	167.091	135.056	153.071	158.097	120.055	95.063
1161	10.6537	145.089	161.097	157.094	144.051	132.079	163.096	133.082	80.0491
1162	10.6637	142.092	148.088	133.064	147.059	141.099	157.087	124.062	71.0363
1163	10.6737	136.067	155.103	145.083	155.078	154.104	154.061	129.063	78.0554
1164	10.6837	140.055	140.054	156.075	136.058	158.09	139.061	104.029	77.0487
1165	10.6937	141.06	151.079	153.06	124.056	146.029	172.107	130.046	79.0364
1166	10.7037	157.079	161.079	147.065	153.079	141.033	142.081	115.044	60.0226
1167	10.7137	161.066	150.066	139.06	133.056	142.072	154.086	131.061	70.0065
1168	10.7237	147.074	132.044	147.067	160.087	152.082	151.084	127.067	75.0227
1169	10.7337	147.08	144.081	167.086	143.075	146.082	115.052	138.085	76.0413
1170	10.7437	159.109	126.05	178.094	137.065	151.086	143.082	132.071	99.0752
1171	10.7537	147.093	174.096	147.071	132.057	158.091	152.084	131.064	80.0564
1172	10.7637	145.083	164.105	127.073	150.067	150.073	142.07	114.054	81.0329
1173	10.7737	124.03	138.056	146.094	145.064	137.06	119.024	140.083	62.019
1174	10.7837	129.059	136.049	154.109	177.117	165.104	133.056	125.06	73.0385
1175	10.7937	118.037	139.067	141.079	129.068	155.1	152.08	127.077	72.0276
1176	10.8037	149.069	157.059	162.069	150.077	163.103	114.045	125.046	76.0459
1177	10.8137	136.062	122.038	147.061	144.067	132.066	149.085	123.072	69.0339
1178	10.8237	157.08	139.095	161.07	135.055	128.045	154.091	131.086	74.0115
1179	10.8337	131.045	144.08	151.082	148.065	150.068	166.089	110.062	76.0155
1180	10.8437	129.067	150.079	152.101	152.078	143.054	147.064	121.068	79.0311
1181	10.8537	138.08	134.054	129.05	144.082	139.075	148.064	119.053	60.0144
1182	10.8637	158.098	148.056	135.047	128.061	143.087	137.067	118.049	74.0452
1183	10.8737	138.09	145.083	148.06	137.076	147.074	144.083	130.051	66.0403
1184	10.8837	145.077	121.062	134.04	152.073	154.082	136.071	127.067	78.0382
1185	10.8937	137.061	147.095	164.107	132.046	137.048	138.068	111.052	87.0334
1186	10.9037	143.056	140.071	134.074	149.088	133.054	155.076	92.041	77.0149
1187	10.9137	136.056	141.051	168.114	141.077	159.089	131.057	107.052	79.0209
1188	10.9237	127.05	115.028	131.046	135.069	130.066	175.137	118.039	61.0134
1189	10.9337	154.092	140.057	153.061	133.074	134.061	118.062	117.044	89.057
1190	10.9437	149.083	123.055	141.037	148.057	141.079	119.023	116.056	67.0459
1191	10.9537	138.053	138.083	140.025	155.081	148.082	139.046	115.043	65.0372
1192	10.9637	136.074	128.06	139.066	127.06	150.079	117.042	141.064	84.0551
1193	10.9737	132.066	141.084	139.064	139.073	135.046	151.062	92.0153	80.04
1194	10.9837	138.064	150.067	122.067	133.066	134.045	149.087	112.047	67.0167
1195	10.9937	124.039	126.048	147.081	157.058	137.069	143.085	135.09	69.021
1196	11.0037	117.047	126.07	136.065	128.047	126.072	144.065	108.054	81.024
1197	11.0137	136.07	132.078	140.076	154.08	145.081	142.061	127.077	58.0178
1198	11.0237	135.069	122.077	128.04	163.077	154.096	159.1	122.07	72.0343
1199	11.0337	148.113	133.077	111.044	146.085	137.074	131.062	102.032	70.0394
1200	11.0437	139.088	135.088	140.037	135.077	150.073	146.067	105.047	78.0512
1201	11.0537	127.064	123.061	161.089	136.069	151.08	136.062	103.04	74.0411
1202	11.0637	156.08	147.074	122.07	140.074	118.061	130.054	100.045	69.0341
1203	11.0737	136.064	127.042	136.056	131.068	139.062	152.094	126.06	85.0541
1204	11.0837	122.048	130.039	152.086	111.048	123.043	139.081	97.0284	78.0454
1205	11.0937	115.055	128.057	131.042	154.087	139.068	138.06	108.055	61.025
1206	11.1037	143.075	129.069	143.06	148.076	136.065	120.044	120.063	76.0258
1207	11.1137	119.031	137.078	121.058	128.055	116.049	138.063	116.057	69.0209
1208	11.1237	134.044	122.061	136.079	129.056	121.05	125.065	143.081	71.025
1209	11.1337	126.057	128.053	140.074	132.068	134.062	109.051	108.025	73.0305
1210	11.1437	146.079	124.042	130.051	134.074	113.034	117.042	113.041	61.0291
1211	11.1537	133.073	147.072	139.037	132.063	142.07	127.065	115.056	83.0419
1212	11.1637	115.048	132.069	121.028	127.065	117.053	125.047	111.058	59.0202
1213	11.1737	124.054	124.074	120.047	105.032	125.056	121.047	107.055	70.0304
1214	11.1837	121.05	116.052	125.061	138.057	130.061	117.047	124.059	62.0233
1215	11.1937	142.073	113.038	137.07	120.053	119.039	114.052	98.0374	64.0396
1216	11.2037	138.082	125.036	133.073	144.067	150.062	121.067	119.055	80.0492
1217	11.2137	120.078	106.036	125.047	133.069	116.037	128.077	114.071	68.0234
1218	11.2237	107.062	138.07	142.089	135.078	110.037	116.048	105.041	69.0189
1219	11.2337	119.078	113.051	131.076	117.05	116.053	123.058	103.035	75.035
1220	11.2437	110.045	121.072	101.023	119.061	112.055	116.051	90.0231	58.0222
1221	11.2537	134.062	141.071	115.046	124.053	125.068	112.036	106.026	69.0266
1222	11.2637	113.025	144.091	141.073	126.066	122.053	119.051	108.04	70.0324
1223	11.2737	125.045	133.071	136.075	144.083	127.054	129.059	117.061	60.0207
1224	11.2837	117.051	117.042	128.068	110.024	119.054	129.059	139.086	74.0399
1225	11.2937	138.063	112.046	135.057	116.039	132.077	145.081	109.055	79.0494
1226	11.3037	125.054	140.077	113.056	113.046	128.069	118.054	107.051	55.0277
1227	11.3137	130.071	120.065	124.046	121.075	143.085	114.045	107.055	65.0238
1228	11.3237	134.077	106.036	119.058	120.068	119.029	124.053	96.0312	81.0264
1229	11.3337	124.064	117.059	137.079	146.08	131.053	114.041	94.0328	63.0112
1230	11.3437	127.071	115.05	140.078	104.027	129.07	124.066	108.065	69.0388
1231	11.3537	125.064	122.027	139.08	145.057	125.061	108.053	107.063	71.0408
1232	11.3637	115.058	144.069	114.041	125.045	125.054	117.061	90.0457	67.03
1233	11.3737	113.061	129.062	118.041	132.056	107.026	130.06	117.065	77.0371
1234	11.3837	115.047	117.062	135.062	146.084	131.066	117.055	97.0281	71.0302
1235	11.3937	129.08	100.051	128.042	131.059	116.058	115.059	112.043	65.0213
1236	11.4037	110.053	126.079	109.03	111.051	139.073	118.038	100.046	72.0354
1237	11.4137	119.048	110.06	141.059	119.051	126.057	130.056	101.047	66.0175
1238	11.4237	112.058	117.059	126.06	123.059	112.048	93.0256	93.0332	64.0237
1239	11.4337	121.059	111.039	114.078	147.099	115.058	118.054	106.042	76.054
1240	11.4437	125.057	144.049	146.104	114.052	120.064	135.097	106.054	69.0382
1241	11.4537	116.062	129.033	126.053	119.065	134.072	123.082	101.041	56.0319
1242	11.4637	96.0429	138.079	121.046	135.086	108.024	122.071	101.05	55.0337
1243	11.4737	117.055	102.065	126.052	143.075	116.047	127.069	96.0623	70.0329
1244	11.4837	125.039	128.092	117.038	129.056	111.059	121.039	98.0513	60.0139
1245	11.4937	117.047	122.069	118.053	120.044	131.07	108.027	101.054	64.0224
1246	11.5037	108.043	115.039	105.049	110.042	131.062	123.072	110.037	65.0205
1247	11.5137	139.092	96.0265	122.044	115.066	103.025	116.053	90.0119	65.03
1248	11.5237	114.059	110.037	117.054	124.078	134.054	125.071	122.065	70.0352
1249	11.5337	113.064	121.052	131.071	124.063	110.051	118.067	95.0369	71.041
1250	11.5437	105.061	106.059	118.041	115.062	113.054	111.043	97.0473	69.0286
1251	11.5537	102.045	121.059	142.096	108.035	120.048	112.035	87.031	68.0282
1252	11.5637	113.052	112.045	120.069	128.062	123.056	102.016	101.046	65.0313
1253	11.5737	122.054	90.0247	106.048	141.093	115.047	98.0399	103.055	62.0256
1254	11.5837	109.042	126.067	126.058	131.071	128.076	108.052	109.048	57.0224
1255	11.5937	128.058	112.051	92.0149	111.04	118.081	121.062	106.054	67.0325
1256	11.6037	108.043	121.072	102.031	110.024	117.058	94.0513	108.05	61.0306
1257	11.6137	121.062	130.057	105.042	115.037	116.043	107.049	96.0305	70.0436
1258	11.6237	112.06	114.024	114.05	134.066	116.062	117.054	92.0226	58.0257
1259	11.6337	128.076	115.049	104.055	107.054	99.0252	104.036	94.0258	59.0296
1260	11.6437	104.029	97.0455	96.058	119.067	122.069	124.04	112.053	58.022
1261	11.6537	94.048	113.067	119.061	129.083	99.0538	120.046	103.06	59.0178
1262	11.6637	104.046	111.068	113.033	102.055	109.033	118.048	93.0511	62.027
1263	11.6737	108.044	111.053	120.057	110.05	121.056	100.039	99.058	48.0156
1264	11.6837	99.0376	124.059	117.045	107.052	112.047	101.057	87.0395	55.0257
1265	11.6937	103.048	111.04	114.046	127.064	146.094	96.0542	94.0388	50.0218
1266	11.7037	105.038	104.052	100.05	108.022	117.067	107.047	119.062	61.0262
1267	11.7137	107.039	123.062	105.039	136.038	117.047	111.05	99.0539	52.0295
1268	11.7237	112.041	110.059	109.049	111.033	88.0384	109.038	105.049	63.0319
1269	11.7337	112.034	108.051	120.064	96.0359	116.052	120.058	87.0343	60.0263
1270	11.7437	109.048	95.0336	111.034	102.066	102.027	111.059	94.0469	55.0286
1271	11.7537	127.075	107.05	108.034	110.067	104.053	114.075	114.049	50.0044
1272	11.7637	125.08	100.034	103.041	102.046	124.072	96.0467	86.0211	55.0166
1273	11.7737	120.081	112.045	102.03	120.06	114.061	92.0211	89.0431	42.0173
1274	11.7837	122.07	87.0103	104.045	119.052	104.06	102.029	80.0261	61.0318
1275	11.7937	111.045	109.057	87.0147	100.04	93.0322	96.0321	84.023	58.026
1276	11.8037	99.024	115.07	112.042	111.063	108.051	101.034	96.0549	56.0214
1277	11.8137	95.046	123.079	104.054	101.059	75.9972	89.0372	100.042	67.0355
1278	11.8237	93.0434	100.052	96.0503	118.08	95.0357	110.069	94.0366	67.0333
1279	11.8337	101.059	99.0477	97.0583	117.056	103.058	111.068	110.058	60.0222
1280	11.8437	106.065	97.0447	104.053	110.052	107.055	82.0296	86.0299	47.0039
1281	11.8537	106.053	98.0345	113.046	118.054	111.07	105.049	103.057	52.0087
1282	11.8637	101.053	99.0273	103.046	91.0304	96.0347	114.052	81.0312	62.0311
1283	11.8737	101.037	116.05	89.0325	91.0303	95.0379	110.057	106.066	77.0543
1284	11.8837	81.0233	108.043	106.038	116.042	92.0327	108.065	76.043	67.0473
1285	11.8937	118.043	117.053	93.0427	126.071	101.049	95.0497	93.0422	52.0253
1286	11.9037	112.037	80.0317	98.0539	94.0445	97.0613	93.0441	98.0541	58.0157
1287	11.9137	116.07	99.0547	104.049	106.056	120.067	121.072	108.059	59.0157
1288	11.9237	92.058	100.051	109.051	110.071	114.071	110.048	94.0458	54.0191
1289	11.9337	89.0453	87.0358	79.0211	115.078	100.053	96.0478	78.0344	59.0163
1290	11.9437	104.051	133.082	114.043	90.055	94.0387	97.0508	78.0358	53.0239
1291	11.9537	110.048	104.049	94.0262	105.053	94.03	94.0375	96.043	53.0399
1292	11.9637	105.039	85.0317	97.0259	98.0331	112.043	108.059	96.0346	49.0221
1293	11.9737	100.049	114.064	110.042	114.041	81.023	109.056	97.0271	52.034
1294	11.9837	91.0443	124.057	88.0394	106.019	99.0448	107.039	88.0375	55.0359
1295	11.9937	104.035	90.0261	95.0455	109.045	110.068	83.0312	94.0505	48.0192
1296	12.0037	113.049	104.044	105.052	124.076	87.0436	100.042	87.0553	51.0148
1297	12.0137	97.0427	105.036	108.047	114.073	75.0377	88.0318	100.073	51.9941
1298	12.0237	91.0254	91.047	100.046	76.0428	113.063	99.0562	89.0451	47.0028
1299	12.0337	87.0486	93.0537	106.051	76.0195	79.0343	105.044	93.0438	46.0167
1300	12.0437	78.0407	103.05	97.0551	86.0298	100.034	105.042	98.0528	54.0228
1301	12.0537	96.0426	93.0332	106.06	122.073	92.0315	109.062	79.041	56.0303
1302	12.0637	105.072	100.036	94.0443	103.041	92.0457	84.0165	96.0414	68.0373
1303	12.0737	115.061	91.0313	99.0403	88.0264	95.0257	92.0242	83.034	54.0195
1304	12.0837	91.0478	96.0513	96.0259	117.057	102.033	95.0455	94.046	65.0338
1305	12.0937	82.0341	100.062	98.032	86.0288	76.0272	86.0352	92.0364	59.0308
1306	12.1037	106.047	83.0329	98.0427	94.0385	98.0457	123.078	85.0379	67.0271
1307	12.1137	110.057	89.0418	99.0541	98.0509	98.0476	92.0427	74.0181	52.0249
1308	12.1237	91.0527	113.058	102.049	92.0433	109.058	91.0319	93.0505	46.0057
1309	12.1337	86.0358	85.0296	115.05	97.0482	100.056	102.045	86.0552	48.0217
1310	12.1437	112.067	103.047	103.039	72.0102	96.0415	110.055	90.0447	58.0384
1311	12.1537	101.06	96.0508	91.0329	99.0433	81.0265	96.0372	83.043	45.0037
1312	12.1637	102.038	98.0418	84.0256	117.056	92.0404	97.0425	90.0447	45.0106
1313	12.1737	90.0455	104.031	108.037	98.0325	111.06	89.0454	86.0398	62.0242
1314	12.1837	96.0447	83.0256	110.058	85.0361	84.0447	92.0509	81.036	55.0122
1315	12.1937	77.0347	72.0156	94.0256	112.068	88.038	94.043	77.0262	56.0342
1316	12.2037	95.057	114.065	93.0248	94.0479	111.06	108.054	81.0315	55.0311
1317	12.2137	70.0249	96.0465	97.045	107.056	78.0084	96.0511	72.0196	55.0308
1318	12.2237	105.057	91.0347	94.0383	91.0393	104.038	101.056	83.0425	53.0268
1319	12.2337	71.0037	99.0434	85.0384	89.0387	68.0181	82.0294	75.0336	48.0172
1320	12.2437	68.0097	105.052	96.045	111.055	103.055	81.0246	88.0409	53.0347
1321	12.2537	102.043	106.057	104.054	92.0286	85.0325	92.0431	79.0236	50.0208
1322	12.2637	84.0352	81.0285	87.0498	94.0342	100.042	87.0372	65.0173	60.0411
1323	12.2737	112.075	84.0331	89.0391	105.044	107.061	100.048	76.0335	44.0307
1324	12.2837	81.0441	95.026	80.0427	103.053	85.042	110.054	84.0518	54.0227
1325	12.2937	85.0493	90.0392	100.063	82.033	77.034	79.0241	98.0739	51.0202
1326	12.3037	88.0396	111.066	86.035	89.0379	95.0618	99.0524	74.0393	61.03
1327	12.3137	73.028	94.0353	83.0342	92.0467	101.038	84.0429	82.044	43.0135
1328	12.3237	103.06	99.051	81.0147	95.0307	95.0248	103.05	78.0269	52.0318
1329	12.3337	91.0423	94.0483	84.0347	90.0434	86.0103	98.0499	85.0239	54.024
1330	12.3437	80.0409	105.055	94.0468	105.075	91.0383	78.0143	82.037	60.0367
1331	12.3537	93.0459	86.0444	94.0379	84.0418	87.0454	84.0285	81.0396	58.0331
1332	12.3637	95.0318	81.0264	95.0594	96.0549	86.047	80.0308	77.0303	56.0172
1333	12.3737	84.0447	83.0277	77.0357	87.0387	98.0668	108.052	69.0327	64.0301
1334	12.3837	100.069	90.0339	97.0444	91.0358	76.0394	78.0302	82.0369	65.0357
1335	12.3937	84.0584	81.0351	89.036	91.0382	95.0463	79.0361	76.0435	35.0123
1336	12.4037	76.0497	79.0429	83.0124	101.053	72.0203	82.0372	68.0196	48.0304
1337	12.4137	72.0263	77.0358	85.0214	92.0451	75.0245	86.0304	77.0333	46.0273
1338	12.4237	94.0253	74.0394	80.0226	88.0389	71.0136	100.057	78.0407	40.0171
1339	12.4337	92.0376	102.059	97.0391	91.0399	87.0448	79.0389	81.0317	41.0136
1340	12.4437	84.0292	74.0211	98.0468	81.0295	116.076	78.0325	85.0415	49.0229
1341	12.4537	82.0308	94.028	88.055	90.0508	94.0586	75.0365	74.0384	38.0076
1342	12.4637	101.06	89.0265	88.0507	86.0416	72.0348	86.0395	81.0468	63.0369
1343	12.4737	77.0323	96.0385	89.0342	87.0376	89.047	78.0355	70.036	48.028
1344	12.4837	86.0477	72.0326	90.0414	80.0313	84.0346	78.0362	68.0311	41.0125
1345	12.4937	65.0216	96.0656	89.0307	84.0198	81.0271	75.0409	74.028	34.0113
1346	12.5037	80.03	87.0421	82.0259	83.0365	75.0266	82.0465	74.0164	42.0133
1347	12.5137	77.0306	78.0285	72.0379	93.0505	88.045	81.0356	70.0252	55.0148
1348	12.5237	102.053	96.0292	76.0312	86.0441	82.0366	99.0592	65.025	41.0178
1349	12.5337	68.0254	87.0298	69.0325	73.0486	74.0302	75.0437	72.0288	43.0074
1350	12.5437	94.064	79.0275	80.0434	79.0428	72.0168	85.0348	58.0119	53.0272
1351	12.5537	82.0442	105.061	95.0628	88.0391	81.0316	80.0322	88.0415	38.0181
1352	12.5637	84.0486	86.0578	85.0461	84.0306	77.0243	83.0381	52.0171	46.0183
1353	12.5737	83.0416	62.0179	96.0416	84.0084	87.0408	75.023	64.0271	63.0448
1354	12.5837	90.0414	84.0391	76.0183	86.0311	85.0471	87.0542	62.0305	54.0287
1355	12.5937	68.0313	83.0468	75.0236	83.0401	93.0481	86.0512	69.0215	47.024
1356	12.6037	76.0318	85.0429	92.0353	76.0344	72.0167	88.041	70.0364	52.0215
1357	12.6137	77.0369	91.0592	92.0385	79.0433	75.0282	77.0206	70.0358	42.0097
1358	12.6237	66.032	70.0514	88.0501	72.0309	87.0382	76.0185	80.0281	42.015
1359	12.6337	82.0308	78.0434	97.0676	90.0467	80.0305	73.0317	66.0282	50.0269
1360	12.6437	79.0397	69.0273	69.036	84.0426	94.0516	80.032	72.0419	55.0328
1361	12.6537	90.0452	86.0296	86.057	71.0105	78.043	90.0377	60.0266	55.0346
1362	12.6637	82.0373	89.0345	77.0323	78.0266	79.0492	81.033	71.0344	52.0254
1363	12.6737	82.0373	85.0209	100.043	77.0232	74.032	51.0043	87.044	47.0112
1364	12.6837	70.0302	81.0289	89.0315	71.0254	90.0383	82.0408	74.0233	40.0089
1365	12.6937	82.048	77.0399	101.071	98.0615	72.0172	101.05	64.0216	36.0096
1366	12.7037	94.0518	71.033	107.072	78.0431	77.0207	86.0316	77.0507	42.0145
1367	12.7137	65.0154	79.0354	75.0281	77.0458	76.0407	74.0429	81.0593	40.0224
1368	12.7237	77.0373	63.027	89.0485	75.0244	95.0514	98.0596	76.0458	45.0248
1369	12.7337	81.0417	89.0564	71.0161	84.0282	83.0433	67.04	65.0351	49.0263
1370	12.7437	85.0429	73.0234	86.026	101.056	71.011	75.034	59.0151	45.017
1371	12.7537	67.0334	61.0156	83.0364	74.0231	68.0028	89.0469	69.0246	54.0279
1372	12.7637	75.0264	65.0168	74.042	81.0547	81.0447	87.0525	60.0147	38.011
1373	12.7737	76.0333	62.0159	90.0566	91.0667	66.039	64.0222	61.0161	45.0118
1374	12.7837	50.023	73.0325	71.0361	68.0298	75.0499	79.0342	75.0549	35.0106
1375	12.7937	72.0414	58.0233	109.071	70.0449	83.0546	84.0278	61.0325	37.0169
1376	12.8037	70.0432	74.0305	69.0198	77.0377	75.0346	81.03	68.0462	39.0191
1377	12.8137	82.0506	74.032	71.0205	76.0277	64.0114	80.0315	59.0347	42.0177
1378	12.8237	72.0203	85.0434	89.0395	69.0295	87.0424	66.0343	75.0374	36.0074
1379	12.8337	83.0375	84.0432	73.0178	71.0153	82.0455	71.0442	69.027	39.0277
1380	12.8437	64.0246	72.0384	94.0536	74.0226	75.0257	85.0506	62.0217	41.0241
1381	12.8537	80.0399	72.0348	80.0473	76.0347	77.0331	79.0316	67.0282	51.0234
1382	12.8637	89.0685	73.0231	77.0326	76.0322	76.0253	75.0287	66.0378	45.0209
1383	12.8737	88.0499	72.0228	71.0304	75.0415	79.0393	66.0292	67.0429	46.0133
1384	12.8837	67.0269	78.0324	81.0243	70.0329	77.0408	72.0264	82.0524	44.0129
1385	12.8937	77.0347	82.0377	83.0246	71.0251	84.048	83.0482	69.0388	38.0259
1386	12.9037	70.0231	77.0296	100.062	77.0374	76.0406	64.036	63.0332	45.024
1387	12.9137	76.0356	71.0379	83.0554	69.0316	75.0387	81.0501	62.033	40.0228
1388	12.9237	68.0327	61.036	77.0466	78.0524	78.0416	71.0431	61.0206	45.0286
1389	12.9337	73.035	78.0437	70.0413	79.0519	77.0392	77.0387	74.028	42.0188
1390	12.9437	67.0306	78.0362	78.0273	70.0287	83.0417	65.0165	63.0211	30.0108
1391	12.9537	63.0236	85.0389	71.033	80.0408	85.0439	65.0229	69.0275	39.0145
1392	12.9637	54.0283	66.0097	85.0389	68.0302	76.045	64.0192	51.0252	49.0116
1393	12.9737	64.0517	73.0319	54.0072	66.0051	77.044	77.0266	78.0415	48.0195
1394	12.9837	54.0291	67.043	68.0324	73.0251	71.0297	67.0255	66.0307	37.0191
1395	12.9937	74.0348	63.0404	82.0411	68.026	68.0316	70.0416	69.0414	39.0138
1396	13.0037	71.0297	78.0425	73.0351	79.04	65.0192	78.0451	76.0375	46.0245
1397	13.0137	87.0472	55.0357	67.038	61.037	75.0364	69.0336	67.0233	38.0129
1398	13.0237	70.0346	70.0319	67.0359	67.032	73.0494	75.0475	59.0185	43.0129
1399	13.0337	68.0458	77.0307	69.0194	86.0471	72.0429	73.0369	62.0212	39.0128
1400	13.0437	79.0395	67.0451	81.0244	75.0213	62.0277	71.0446	63.038	38.015
1401	13.0537	73.0304	65.0276	57.0079	70.0241	67.0193	67.0339	59.037	31.0014
1402	13.0637	63.0178	67.0209	84.0488	57.0218	65.016	73.031	54.0341	46.0151
1403	13.0737	63.0123	79.0454	61.0266	71.0324	95.0295	72.0281	67.0426	52.03
1404	13.0837	66.0294	59.01	72.035	75.0447	72.0142	76.0363	60.0287	47.0358
1405	13.0937	63.0343	70.0297	66.032	78.0388	61.0239	59.0107	50.0077	29.012
1406	13.1037	63.0384	91.0603	71.0215	83.034	69.0326	63.031	55.0121	40.0241
1407	13.1137	60.0356	66.0208	78.0388	74.0288	80.0539	67.0291	52.009	43.0252
1408	13.1237	60.025	67.029	79.0411	78.036	82.0446	77.0431	59.0289	45.0173
1409	13.1337	70.0396	59.0311	72.0331	65.0333	62.0214	61.0274	69.0467	39.0237
1410	13.1437	50.023	65.0262	80.0425	77.0478	63.0331	61.0205	65.0395	41.0182
1411	13.1537	68.0335	61.0269	74.0375	63.0348	72.0328	79.0486	51.0305	37.016
1412	13.1637	69.0377	64.0257	86.0558	74.0445	73.0349	68.0374	61.0349	49.0302
1413	13.1737	55.0175	61.0278	66.0168	61.0258	69.0404	66.0377	64.0235	35.0118
1414	13.1837	66.0247	69.0351	49.0077	56.0233	61.0255	64.0265	62.0311	27.0104
1415	13.1937	74.0392	85.0551	62.0217	71.0408	61.0314	51.0173	50.014	40.0141
1416	13.2037	57.0261	83.05	83.03	60.0214	68.0322	58.0266	64.0364	30.0018
1417	13.2137	59.0192	56.0137	69.0296	56.0212	86.0494	57.0147	56.0339	30.0136
1418	13.2237	64.0297	50.013	72.0391	68.0309	65.0326	64.0319	46.0205	39.0239
1419	13.2337	86.0485	57.0226	75.0316	70.0336	59.032	78.0378	55.0295	45.0264
1420	13.2437	59.0128	68.0289	66.0354	73.0279	67.0327	70.0157	53.0304	36.014
1421	13.2537	64.0303	72.0409	65.0416	62.0244	74.0346	51.0117	74.0419	44.0187
1422	13.2637	49.0203	63.0331	79.0387	57.0276	79.0297	74.041	68.0224	35.0144
1423	13.2737	69.0322	72.0351	60.0391	57.0231	74.0283	62.0297	53.0074	39.022
1424	13.2837	53.0237	68.0334	64.0307	67.0297	60.0264	58.026	60.0262	32.0127
1425	13.2937	53.0151	52.0189	79.0452	55.0225	64.022	69.0362	57.0269	45.0214
1426	13.3037	62.0291	71.0477	50.0181	78.0422	73.0463	76.0426	63.0429	37.017
1427	13.3137	64.0335	65.0359	62.0221	64.0349	67.0326	77.045	56.0331	34.0087
1428	13.3237	66.0347	70.0351	62.0265	54.0158	70.0356	53.0233	54.0309	36.015
1429	13.3337	62.0245	62.0346	74.0356	66.0306	50.018	65.0319	66.0375	37.0222
1430	13.3437	68.0276	66.0329	69.0344	73.035	52.0124	66.0329	54.0151	35.0184
1431	13.3537	68.034	50.0096	63.0307	81.047	66.0382	55.0178	62.0334	32.0184
1432	13.3637	57.0235	77.0313	64.0269	65.0318	70.0224	66.0318	61.0202	31.0142
1433	13.3737	57.0344	79.0337	71.025	65.0342	53.0089	65.0385	67.0302	36.0189
1434	13.3837	59.0386	59.0366	53.0074	59.0291	76.0414	69.041	61.0401	30.0167
1435	13.3937	79.0542	54.0286	50.0267	61.0342	50.012	75.0372	57.0289	37.0153
1436	13.4037	41.0073	57.0215	68.0359	53.0214	54.0212	65.0334	47.0244	38.0254
1437	13.4137	69.0333	53.03	77.0482	60.018	77.0384	70.0359	52.0266	34.0218
1438	13.4237	63.0349	64.0246	57.0266	70.0421	64.0275	61.0149	46.0214	31.0189
1439	13.4337	68.0275	61.034	71.0348	57.0324	61.0279	54.0279	55.0299	32.0168
1440	13.4437	55.0193	68.0353	65.03	64.0335	51.0196	52.0321	54.0298	32.0141
1441	13.4537	71.0408	49.0077	59.0222	78.061	63.0273	66.0535	54.0217	35.017
1442	13.4637	64.0328	66.0418	73.0371	86.0547	70.0405	56.0312	47.0153	26.0054
1443	13.4737	68.0345	53.0286	60.0246	66.0229	47.0107	68.0377	62.0336	36.0107
1444	13.4837	69.0432	65.0372	62.0193	60.0282	67.0366	59.0168	50.0263	31.0092
1445	13.4937	58.0163	63.0403	76.0355	46.0147	68.0409	57.0036	51.0312	28.0021
1446	13.5037	57.0145	56.0203	73.0387	60.021	52.0191	44.0103	66.0402	46.028
1447	13.5137	54.0163	64.0332	61.0332	59.0293	54.024	62.0278	59.032	34.022
1448	13.5237	45.0122	62.0335	71.0487	57.0182	62.0299	70.0403	46.0209	26.0154
1449	13.5337	57.0265	75.0386	57.0244	59.0142	49.012	63.0461	59.0324	32.0277
1450	13.5437	62.0295	45.0193	74.037	59.0332	62.0355	55.0324	62.0332	37.021
1451	13.5537	67.0389	53.0137	64.0374	49.0173	53.0287	66.0375	42.0117	37.0256
1452	13.5637	42.0174	51.0199	54.0199	49.0109	77.0341	53.0276	60.0315	31.0175
1453	13.5737	55.0277	60.0337	50.0115	45.0256	50.0222	48.0165	55.0342	34.0145
1454	13.5837	48.0224	52.0225	48.0188	67.0387	50.0214	48.0158	51.027	36.0247
1455	13.5937	50.0252	55.03	62.0234	55.0322	56.0272	57.0216	51.0237	40.0236
1456	13.6037	58.0223	64.0357	63.0313	60.0339	46.0209	53.0169	48.0132	39.0183
1457	13.6137	51.021	66.029	50.0377	54.0201	62.0202	58.0372	52.0132	31.0135
1458	13.6237	62.0337	58.0282	57.0338	62.033	52.0204	48.0235	40.0097	27.0044
1459	13.6337	49.0204	62.0345	68.0323	67.0396	58.0232	48.0276	40.0125	26.006
1460	13.6437	73.043	62.0411	50.0145	47.0162	47.0163	48.0382	54.0132	35.0162
1461	13.6537	64.0321	50.0343	51.0098	51.0201	42.0192	52.0287	41.0205	40.0184
1462	13.6637	46.0221	50.0334	61.0371	53.0231	60.0387	49.0234	50.0256	33.0223
1463	13.6737	43.0126	54.0267	62.041	47.0211	45.0264	60.0295	47.0209	31.0199
1464	13.6837	54.0135	54.026	59.0356	44.0246	51.0201	44.0103	50.037	40.0247
1465	13.6937	56.0285	52.022	65.0339	47.0281	53.0294	53.0089	42.0218	26.0123
1466	13.7037	62.0274	56.0228	63.0286	57.0353	61.0314	56.0221	54.025	17.9974
1467	13.7137	60.0193	54.0299	68.0331	59.0324	60.0315	51.0261	54.0192	35.0162
1468	13.7237	47.0215	53.022	64.0369	62.0351	51.0173	53.0251	60.0217	26.0142
1469	13.7337	53.0283	63.036	49.021	74.0426	54.0215	64.0458	43.007	25.0008
1470	13.7437	67.0425	57.0205	56.0231	55.0248	43.0121	51.0307	47.0189	28.0116
1471	13.7537	56.0324	58.0162	54.0221	50.0211	55.0175	60.0242	35.0209	37.0264
1472	13.7637	52.0227	67.0371	62.0286	45.0233	41.0184	52.0195	35.0233	51.0319
1473	13.7737	60.0358	44.0171	49.0208	48.0258	53.0213	50.0197	51.0343	33.0229
1474	13.7837	40.0177	48.0219	57.0361	64.0295	47.0238	66.0326	47.032	29.0174
1475	13.7937	44.0193	55.0315	45.0234	52.0217	70.0434	57.0309	41.0195	34.014
1476	13.8037	56.0241	59.0369	55.0351	47.0196	49.0271	45.0159	38.0106	30.0206
1477	13.8137	34.9988	58.0376	50.0298	62.043	47.0365	67.032	57.0324	35.0289
1478	13.8237	57.0292	53.0257	58.0292	58.0374	69.0473	63.0333	47.02	32.0213
1479	13.8337	35.0081	45.0171	65.0334	56.0324	64.0388	49.0189	45.0192	33.0135
1480	13.8437	55.0222	45.0189	62.0315	54.0236	44.0132	52.0268	49.0308	26.0004
1481	13.8537	50.0253	57.0372	53.0297	59.0251	54.0209	47.0172	47.0205	39.0013
1482	13.8637	49.0203	45.023	48.025	47.0031	54.0192	57.0242	55.0278	27.001
1483	13.8737	39.0242	55.0239	61.0295	54.0137	53.0159	57.0267	38.0185	43.0237
1484	13.8837	53.0296	56.0191	67.0379	52.037	43.0071	51.0284	36.0167	22.0034
1485	13.8937	44.0209	55.0185	57.024	63.046	55.0155	49.0342	49.0225	28.0173
1486	13.9037	42.0159	44.0183	58.0334	47.0323	53.0258	59.0303	42.0195	40.0289
1487	13.9137	60.0293	58.0324	61.0389	59.0506	50.0274	53.029	46.0224	31.0218
1488	13.9237	39.013	69.0379	69.0414	61.0303	53.0298	42.0102	44.0228	34.0264
1489	13.9337	53.026	52.0182	47.019	48.0197	43.0206	43.0038	44.0194	37.0265
1490	13.9437	43.0266	56.0256	70.0403	45.014	54.0357	56.0327	49.0267	21.0098
1491	13.9537	45.0203	47.0278	61.0231	51.0153	47.033	53.0266	47.0311	26.0129
1492	13.9637	48.019	55.0353	51.0149	56.0349	71.0396	41.0219	53.0391	27.0108
1493	13.9737	47.0189	56.041	52.0225	51.034	54.0188	45.0289	37.0144	27.0109
1494	13.9837	63.0322	54.0248	50.0223	50.0229	48.0201	55.0302	45.0175	26.0119
1495	13.9937	47.0256	54.0238	52.0294	54.0285	46.0246	56.0358	44.0194	18.0024
1496	14.0037	54.0325	46.0118	45.0175	61.0359	58.0272	45.0216	52.0179	33.0157
1497	14.0137	45.027	54.0189	40.0184	54.0251	52.0326	49.016	41.0166	16.0068
1498	14.0237	40.0225	52.0241	53.0355	56.0218	46.0171	50.0135	41.0232	19.0124
1499	14.0337	41.0142	67.0393	40.0159	50.0231	48.0223	56.0203	35.0101	30.0232
1500	14.0437	40.0111	41.0247	39.012	51.0287	51.028	51.0227	33.0106	30.0208
1501	14.0537	48.0136	47.034	51.0256	47.0177	34.0054	48.0265	40.0204	25.0112
1502	14.0637	41.009	57.0384	49.0189	46.0197	65.0352	43.0291	37.0208	26.0049
1503	14.0737	44.0162	49.0274	60.0302	62.0395	58.0283	55.04	51.0263	23.0035
1504	14.0837	44.0294	46.0107	39.0176	40.0162	65.0362	47.0255	50.026	33.0188
1505	14.0937	36.0213	49.0142	51.0243	34.0126	38.0084	63.0317	39.0184	20.0067
1506	14.1037	44.0225	42.0209	55.0323	48.0277	48.019	45.0196	38.0164	26.0184
1507	14.1137	56.0287	54.0327	41.0179	43.0135	44.0189	50.0215	51.024	34.0248
1508	14.1237	34.0082	50.0382	47.0231	48.0262	38.0132	54.0221	36.0179	28.015
1509	14.1337	37.0097	51.0361	53.0194	49.0249	43.0285	47.0241	45.0249	25.0143
1510	14.1437	30.0026	41.0153	54.0185	50.0239	46.0297	42.026	31.0179	23.0056
1511	14.1537	38.0135	41.0129	65.0429	44.0256	48.026	46.0313	54.0307	21.0084
1512	14.1637	48.0224	49.0268	50.0372	45.0246	43.0168	54.0414	35.0092	23.0138
1513	14.1737	60.0391	39.0158	54.0393	49.0332	54.0103	38.0155	38.0264	24.0105
1514	14.1837	41.0242	46.017	56.0431	50.0313	36.0151	41.0129	45.0318	26.0101
1515	14.1937	49.0313	49.0215	51.0214	49.0319	43.0248	45.0196	41.0262	24.0111
1516	14.2037	48.0297	58.0335	36.0035	40.0144	37.0166	37.0192	36.0228	29.0069
1517	14.2137	43.014	53.0275	45.0127	46.0115	44.0193	45.0268	38.0196	23.0032
1518	14.2237	46.0246	52.0284	53.0197	48.0209	39.0166	40.0163	37.0177	24.0011
1519	14.2337	38.0151	42.0267	45.0187	47.0239	49.0203	41.0166	38.0046	28.016
1520	14.2437	47.0266	37.0231	52.0227	56.0361	48.0158	30.0116	45.015	25.0142
1521	14.2537	43.0257	52.0226	48.0294	38.019	47.0227	41.0263	54.0247	28.0205
1522	14.2637	44.0158	47.0232	31.0134	45.0279	40.0229	45.0227	38.0159	35.0291
1523	14.2737	42.0187	58.0373	49.0337	43.0238	49.0312	36.0159	38.0219	20.0087
1524	14.2837	42.0167	46.0194	39.0243	36.0153	43.0279	33.0138	43.0336	35.0206
1525	14.2937	30.0143	49.0268	43.0156	41.0173	54.0313	48.0194	47.0311	21.0076
1526	14.3037	41.0311	38.0215	29.0085	47.0239	43.0199	42.0219	44.022	24.0093
1527	14.3137	35.02	33.0127	46.0254	49.0204	55.0251	43.0202	31.0039	28.0139
1528	14.3237	42.0191	48.0225	51.0276	66.0373	40.0103	51.0343	39.0132	19.0133
1529	14.3337	41.0245	37.015	50.0323	41.0238	41.0107	32.0179	36.0143	27.0207
1530	14.3437	37.0157	35.0194	40.0224	43.0154	46.0197	38.0196	49.0323	20.0081
1531	14.3537	42.0179	40.0204	52.0338	42.0202	55.0412	48.0294	25.0108	31.0209
1532	14.3637	38.0253	34.0161	45.0277	46.023	39.0206	57.0282	37.0224	26.0135
1533	14.3737	36.0272	24.0121	38.015	43.0174	44.0284	49.0286	48.0339	26.0113
1534	14.3837	51.0318	44.0213	33.0081	43.027	47.0286	36.0166	35.0222	23.004
1535	14.3937	33.0169	41.015	42.0197	40.0262	43.0197	49.02	31.0245	24.0062
1536	14.4037	43.0217	50.0266	26.0039	58.0287	37.0143	52.0226	35.0177	21.0086
1537	14.4137	40.0116	42.0172	47.0175	41.0136	35.01	48.0207	36.0102	28.0188
1538	14.4237	47.0197	60.0435	49.0213	50.0239	44.0151	41.0202	37.0109	31.0215
1539	14.4337	35.0059	41.0304	49.0286	42.0163	48.0271	39.0195	45.0209	26.0152
1540	14.4437	34.0112	36.0151	23.0128	40.0203	48.0316	48.0286	35.0097	24.0177
1541	14.4537	42.0222	43.021	43.0247	36.0191	53.0356	51.031	26.0078	28.0203
1542	14.4637	47.0311	47.0247	48.0284	36.02	34.0081	27.0071	26.0018	18.0006
1543	14.4737	36.025	37.0131	36.0212	48.0334	44.0123	39.0203	37.0171	24.01
1544	14.4837	37.0254	32.0114	50.0162	45.0234	36.0124	29.0102	31.0156	24.0087
1545	14.4937	38.0216	51.0312	50.0195	37.012	60.0389	48.0251	38.0193	28.0109
1546	14.5037	33.0186	40.0279	41.0155	45.0195	51.0275	37.0117	36.0212	20.0121
1547	14.5137	46.0307	47.0297	32.0099	24.0068	30.0174	34.0131	39.0134	26.0073
1548	14.5237	35.0141	40.0172	39.0183	33.0141	33.0105	42.0194	38.012	31.0173
1549	14.5337	31.0138	41.0118	40.0224	40.0226	32.0078	40.0145	18.0071	23.0124
1550	14.5437	32.0112	35.0103	39.0191	29.0125	34.0186	50.0313	37.0253	17.0045
1551	14.5537	30.0073	44.0199	46.0251	41.0258	42.0243	41.0274	22.0113	21.0101
1552	14.5637	33.0175	39.0245	43.0277	42.0165	48.0294	47.0355	31.0245	27.018
1553	14.5737	45.0318	42.027	45.0184	37.0117	37.0245	29.0155	31.0075	27.0158
1554	14.5837	37.0229	38.0196	50.026	50.0294	32.0102	32.0145	37.0134	10.0013
1555	14.5937	36.0195	34.0205	38.0137	43.0232	49.0274	38.0073	33.0144	22.0112
1556	14.6037	37.0156	39.0068	37.0091	40.0199	39.0154	46.0175	34.0113	24.016
1557	14.6137	22.0045	50.0244	44.0257	41.0205	48.0249	37.0183	25.0032	23.0158
1558	14.6237	43.0269	41.0273	37.0153	33.0121	31.0149	31.01	26.011	27.0136
1559	14.6337	35.0115	38.0182	53.0337	37.0171	38.0299	43.0275	32.0115	25.0168
1560	14.6437	40.0229	40.0218	46.0269	43.019	34.0172	32.0156	32.0152	11.0084
1561	14.6537	39.0279	47.0268	34.0153	37.0194	38.0191	33.0188	29.0227	24.0148
1562	14.6637	37.0267	31.0149	27.0086	35.0201	34.0213	30.0111	28.0187	18.0112
1563	14.6737	31.0176	32.0155	38.0186	24.0137	33.012	32.0061	38.0221	22.0085
1564	14.6837	33.0146	35.0123	33.0204	37.021	35.0103	40.0214	41.0219	21.0067
1565	14.6937	35.0214	39.0256	49.0287	42.0265	39.0236	44.0219	36.0169	18.0032
1566	14.7037	39.0126	38.0256	29.0083	35.0222	36.0187	33.0102	35.0144	25.0072
1567	14.7137	24.0071	50.037	45.029	34.0148	30.015	41.0248	26.0094	33.0181
1568	14.7237	16.0047	28.0125	39.0203	55.0347	33.0185	45.0264	41.0262	23.0164
1569	14.7337	32.0201	27.0085	34.0177	38.0181	38.0226	36.0215	33.0165	18.0149
1570	14.7437	36.0209	28.0119	42.0211	40.0185	33.0141	27.0138	28.0076	27.017
1571	14.7537	37.0239	37.0218	39.0162	38.0188	44.0193	33.0168	34.0203	21.0127
1572	14.7637	31.0211	19.0026	31.0067	29.0077	34.015	37.0236	39.0258	28.0178
1573	14.7737	34.0188	42.029	31.0083	39.0095	26.0051	27.0121	34.0211	27.0177
1574	14.7837	24.0115	37.0239	50.0312	36.015	37.0154	37.0216	35.0252	23.018
1575	14.7937	42.0271	22.0031	48.0343	50.0307	39.0208	23.0096	22.0107	19.0161
1576	14.8037	35.0128	38.017	41.0249	36.0203	45.0296	39.0291	29.0079	30.0227
1577	14.8137	40.0211	41.02	31.0217	36.0164	40.0262	35.0214	24.0041	26.0166
1578	14.8237	41.0237	32.013	38.028	38.0197	55.0385	41.0206	29.0076	18.0078
1579	14.8337	32.0156	46.0294	38.0134	31.0173	47.0353	31.011	28.0118	12.0014
1580	14.8437	28.0086	31.0193	35.0136	39.0172	34.0164	47.0189	38.0236	21.0159
1581	14.8537	26.0104	31.0197	47.019	42.0214	36.0187	27.0003	34.0221	17.0077
1582	14.8637	29.0155	44.0265	31.0066	38.024	29.0084	39.0191	36.0253	18.0091
1583	14.8737	35.0181	35.0108	36.0207	35.0156	42.0168	28.0168	24.0121	24.0169
1584	14.8837	27.0108	27.0105	39.0174	30.0118	35.0135	36.0216	26.0086	12.0057
1585	14.8937	28.009	38.0231	37.0245	30.0166	28.0082	38.0277	27.0157	23.0152
1586	14.9037	32.0082	31.0194	35.0239	29.0046	36.0132	26.0153	24.0132	19.0101
1587	14.9137	29.0167	38.0282	30.0174	31.011	35.0163	31.0189	25.0105	20.0084
1588	14.9237	38.0286	30.0073	50.0351	34.0196	27.0163	29.0105	36.0281	20.0138
1589	14.9337	35.024	34.0094	34.0134	30.0158	35.0238	38.0164	24.0098	15.0116
1590	14.9437	31.0171	26.0072	40.0177	28.0151	26.0121	31.0143	34.0224	26.0169
1591	14.9537	32.0162	34.0182	44.0286	40.0257	37.0175	34.0235	20.0088	25.0196
1592	14.9637	39.0223	39.0346	33.0078	31.0202	31.0131	40.0338	26.0149	15.0052
1593	14.9737	30.0185	32.0278	33.0155	34.019	34.0173	27.0106	29.0156	15.0035
1594	14.9837	35.0253	32.0233	39.0288	32.0149	26.0171	39.0217	28.0075	19.0104
1595	14.9937	42.0248	36.0257	29.0099	44.0272	35.0219	48.0243	21.0051	23.0159
1596	15.0037	30.0105	28.0145	24.0103	31.0133	37.0255	33.0072	30.0068	22.0155
1597	15.0137	29.0114	28.0092	40.0303	29.0059	42.0313	29.0111	39.0177	17.011
1598	15.0237	35.0141	35.0137	19.0017	33.0174	37.015	32.0131	37.0223	17.0107
1599	15.0337	29.0157	32.0056	37.0236	38.0205	30.0151	34.0216	25.0112	20.0135
1600	15.0437	39.0262	30.0069	27.0175	30.0136	42.0278	31.0161	29.0185	21.0093
1601	15.0537	28.0184	20.0064	34.0183	33.0219	24.0089	30.0228	22.0137	17.0088
1602	15.0637	30.0181	34.021	34.0144	26.0198	37.0271	30.0201	27.0136	23.0137
1603	15.0737	29.0232	34.0222	33.02	40.0237	33.0185	29.0137	25.0129	17.0077
1604	15.0837	35.0258	26.0196	37.0138	29.016	35.0136	30.0115	28.0144	14.01
1605	15.0937	33.0249	28.0136	32.0179	35.0217	36.0233	30.0106	33.0256	16.0052
1606	15.1037	28.0152	38.0201	29.0167	26.0088	25.018	36.0127	22.007	15.0034
1607	15.1137	33.0098	40.0254	36.0213	34.0176	48.03	28.0095	38.0197	16.008
1608	15.1237	21.0067	35.0234	41.0273	29.0157	37.027	25.0106	28.0195	14.0086
1609	15.1337	23.0099	19.0053	40.0228	28.0134	31.0143	30.0177	19.0094	12.0063
1610	15.1437	26.0113	29.0237	18.9971	24.0171	36.0134	34.0191	28.0133	21.0177
1611	15.1537	36.0222	37.0275	36.0095	32.015	32.0106	25.0081	22.0082	9.00535
1612	15.1637	28.013	23.0132	27.0097	35.0111	38.0135	28.0195	28.0136	14.0078
1613	15.1737	24.0118	36.0237	34.0185	22.0096	31.0138	42.0297	22.008	12.008
1614	15.1837	38.0287	19.0006	31.0194	27.0165	33.0201	20.0056	24.0118	18.0075
1615	15.1937	30.0153	34.0144	34.0281	29.0194	29.0113	25.0093	21.0111	16.0085
1616	15.2037	30.0193	35.0137	34.016	16.0004	34.017	16.0018	30.0222	17.0095
1617	15.2137	30.0205	21.0081	31.0043	33.013	26.0151	32.0159	27.0173	18.0044
1618	15.2237	33.0132	25.0168	32.0211	37.0233	37.0204	26.0183	24.0089	21.0133
1619	15.2337	23.0088	26.017	38.0291	28.0145	25.0142	38.0241	21.008	17.0131
1620	15.2437	42.0302	24.0154	35.0229	30.0143	28.0158	40.0193	19.9985	22.0127
1621	15.2537	35.0214	34.0279	30.0215	34.0137	30.0175	25.0132	25.9969	13.0092
1622	15.2637	33.022	26.0157	25.0163	28.0065	28.0203	32.0208	25.0053	12.0053
1623	15.2737	28.0156	26.0159	24.0094	39.0166	32.019	26.0072	23.0027	12.0059
1624	15.2837	30.0177	31.0219	36.0185	36.0175	33.0184	20.0037	22.0128	6.99606
1625	15.2937	31.0209	24.0071	31.0171	21.0102	22.0159	26.0132	26.0212	17.008
1626	15.3037	25.0207	38.017	24.0072	32.0196	25.0154	28.006	29.0226	8.00041
1627	15.3137	27.0159	24.0103	32.0207	36.0295	40.0192	24.0054	26.0167	15.0072
1628	15.3237	26.0143	27.0085	32.0262	19.0095	25.0037	27.0222	20.0094	16.0131
1629	15.3337	25.0127	27.0149	26.0202	28.0144	28.0013	28.0214	25.0144	10.0057
1630	15.3437	24.0109	24.0154	37.0313	20.0063	26.0103	30.022	27.0115	16.0127
1631	15.3537	34.0253	25.0107	27.0135	29.009	27.0123	28.0224	35.0234	18.0127
1632	15.3637	25.0165	31.023	14.9975	30.0145	38.0246	17.0117	30.0179	16.0085
1633	15.3737	25.0133	23.0162	24.9988	24.0153	23.0162	27.0171	26.0135	19.0046
1634	15.3837	28.0129	25.0114	33.015	23.0106	32.0207	20.0096	26.0153	16.0037
1635	15.3937	29.0182	18.0029	31.0176	28.0116	27.0123	14.0009	37.0236	17.0059
1636	15.4037	28.0151	19.0082	35.0256	27.0131	23.0088	28.0108	16.0035	19.0095
1637	15.4137	23.0094	19.0066	17.0106	26.0155	21.004	22.9991	28.0157	10.0059
1638	15.4237	33.0187	27.0165	24.0165	23.0136	21.0049	27.0099	25.0119	13.0073
1639	15.4337	35.022	24.0152	23.0004	19.0041	33.0176	28.0165	16.0076	14.0085
1640	15.4437	21.0085	26.0163	32.0109	21.0108	19.0113	37.0228	24.0152	16.0129
1641	15.4537	32.0127	30.0177	29.0107	22.0097	29.0245	25.0083	26.0167	19.0163
1642	15.4637	35.0216	22.0111	29.014	25.0037	24.0144	25.0148	29.0224	13.005
1643	15.4737	23.0154	30.015	22.0148	21.0071	32.0177	28.0188	28.0255	11.0056
1644	15.4837	23.0148	22.0103	28.0193	26.0168	27.0189	18.0107	29.0177	23.014
1645	15.4937	22.0145	36.0281	29.0181	27.0192	28.0126	24.0122	22.0086	12.0049
1646	15.5037	25.0177	33.0214	28.0187	26.0139	33.0127	33.0149	15.0052	11.0075
1647	15.5137	29.0158	22.0131	27.0161	19.0043	18.0049	28.0174	17.0052	15.0081
1648	15.5237	21.0123	25.0155	24.0126	21.0097	30.019	27.0152	19.0089	7.99781
1649	15.5337	22.0069	26.0178	20.0101	32.013	19.0083	28.0183	16.0111	13.0034
1650	15.5437	24.0048	24.0102	24.0126	25.0096	27.019	24.0142	21.0112	19.0088
1651	15.5537	31.014	20.0092	19.0078	25.0152	20.0067	29.0146	23.0101	9.00583
1652	15.5637	32.0174	18.0102	20.0022	16.0129	12.9986	31.0219	20.008	10.0087
1653	15.5737	21.0111	27.0211	26.0122	26.0123	24.007	26.0161	24.0105	12.0084
1654	15.5837	25.0192	26.0195	27.0114	23.0115	24.0109	28.0157	21.0109	20.0162
1655	15.5937	30.0217	25.0118	25.0161	26.0092	31.0214	21.0111	16.0081	22.0183
1656	15.6037	22.0138	17.007	20.0143	26.0106	27.0171	29.0197	27.0243	29.0237
1657	15.6137	28.0215	23.008	22.0138	37.0185	29.0215	29.0182	22.0166	16.0067
1658	15.6237	13.0016	29.0111	29.0158	28.0155	31.0188	26.0195	18.0119	15.0078
1659	15.6337	27.0166	33.0218	24.0125	12.0106	32.0122	21.0121	18.0101	18.01
1660	15.6437	20.0142	30.0222	30.0213	20.0187	34.0122	17.0031	26.0104	11.0017
1661	15.6537	25.0158	21.0111	19.0072	19.0131	20.01	29.0122	19.0056	12.0062
1662	15.6637	25.0142	23.0162	24.0116	12.0014	22.0115	20.0118	20.0028	9.00615
1663	15.6737	24.0102	28.0217	26.0151	29.0107	25.0132	30.0197	17.009	9.00307
1664	15.6837	24.0078	30.0234	27.0121	20.0054	25.0193	31.0244	25.0188	10.0075
1665	15.6937	15.009	26.0162	24.014	29.0157	16.0101	17.008	19.0147	11.0064
1666	15.7037	26.0214	17.0077	33.022	27.0172	14.0084	25.0129	15.0146	12.0066
1667	15.7137	25.0218	22.0087	30.0164	16.0093	31.02	18.0048	15.006	14.0083
1668	15.7237	24.0202	16.0059	24.0154	19.0094	28.0127	21.0107	24.0143	12.0096
1669	15.7337	24.0133	31.0151	24.0167	29.0216	23.0074	25.0167	23.016	11.0101
1670	15.7437	19.0098	23.0078	22.0169	22.0132	17.0029	18.0158	21.0129	14.0096
1671	15.7537	22.0055	29.018	29.0191	21.0121	30.0161	23.0228	29.0193	14.008
1672	15.7637	19.0052	25.0158	19.0103	26.0186	17.0102	28.0162	18.0087	9.00175
1673	15.7737	20.0118	23.0148	18.0095	30.0162	31.0187	29.022	17.007	9.00678
1674	15.7837	26.0165	24.0176	25.0098	21.0137	20.0111	27.0159	26.0164	8.00072
1675	15.7937	23.0142	18.0094	25.009	20.0128	23.0139	23.0125	21.0124	10.0042
1676	15.8037	29.0232	16.0044	22.0109	28.0143	28.0176	21.0075	18.0102	13.0052
1677	15.8137	26.0175	18.0093	26.0156	23.0142	25.0119	14.9928	15.0093	17.0039
1678	15.8237	25.0166	20.0115	24.0183	20.008	26.0181	18.004	25.0149	14.0053
1679	15.8337	13.0044	30.0188	20.0173	22.0128	23.011	23.0127	19.0081	10.0065
1680	15.8437	20.0065	25.0143	27.0193	21.0145	27.0163	26.0169	18.0118	13.0122
1681	15.8537	23.0108	17.0102	20.0102	19.0096	24.0115	18.0123	18.0124	8.00689
1682	15.8637	25.0143	20.0118	22.0041	27.0163	23.008	23.0182	25.0165	10.0073
1683	15.8737	22.0137	11.0045	19.0081	16.0024	25.0159	25.0214	15.0071	12.0078
1684	15.8837	23.0192	19.0143	30.0175	22.0102	16.0111	20.0146	17.0064	10.0017
1685	15.8937	24.0218	26.0203	27.0166	21.0126	17.0168	16.0062	11.0051	17.0113
1686	15.9037	21.013	24.0163	17.0052	16.0064	21.0209	15.0049	23.0134	9.00439
1687	15.9137	23.0155	16.0109	14.0054	21.0155	25.0176	11.9957	21.0137	11.0022
1688	15.9237	18.0088	22.0096	18.0116	15.011	38.0209	24.0109	8.00457	14.0083
1689	15.9337	17.0073	26.0105	15.0067	19.0151	10.9967	24.013	14.0058	16.0112
1690	15.9437	17.006	22.0123	30.0217	14.0089	21.0075	20.0145	17.0094	10.006
1691	15.9537	17.0073	19.0133	26.0167	25.0164	21.0157	13.0104	15.0031	20.0172
1692	15.9637	27.0183	24.0149	25.0157	28.0153	26.0225	17.0125	18.0117	14.0132
1693	15.9737	16.0088	20.0162	25.0129	19.0056	18.0161	24.0152	16.0087	20.0146
1694	15.9837	22.0117	14.0096	21.008	19.007	25.016	21.0122	30.0158	7.00282
1695	15.9937	16.0127	16.006	27.018	17.009	26.0163	16.0111	19.0126	13.0097
1696	16.0037	16.0069	28.0219	16.008	21.009	20.0088	14.0068	24.0157	7.00597
1697	16.0137	25.0109	17.0078	20.0102	16.0079	16.008	22.01	18.0059	8.00112
1698	16.0237	18.0099	17.0071	13.0078	20.0128	19.0105	18.0121	18.0104	12.0062
1699	16.0337	23.0132	24.0156	17.007	19.0168	17.0059	17.0113	10.0027	10.008
1700	16.0437	11.0022	18.0077	25.012	21.0166	23.0105	24.0148	18.0068	11.0032
1701	16.0537	12.0091	15.005	16.0074	20.0131	19.0125	15.0087	19.011	12.0062
1702	16.0637	17.0099	20.0156	17.0128	25.0173	24.0199	22.0106	24.0163	11.0086
1703	16.0737	20.0083	22.0188	19.0141	22.0102	24.0177	13.0005	18.0135	5.00225
1704	16.0837	11.007	18.0112	16.0091	14.9996	25.0145	16.0057	17.0142	8.00567
1705	16.0937	20.0115	14.0073	18.006	26.0166	21.0132	18.0122	12.0049	14.0123
1706	16.1037	19.0095	20.0085	15.006	17.0097	11.0021	18.0122	15.0085	8.00371
1707	16.1137	11.006	17.0066	17.0074	24.0133	22.0157	26.0201	15.0089	11.0071
1708	16.1237	11.0078	13.006	23.0155	22.0139	15.0054	14.0132	14.0061	11.0049
1709	16.1337	20.015	20.0116	22.0158	14.0084	20.0094	19.0149	13.0088	17.0135
1710	16.1437	16.0092	21.0156	17.0084	15.0092	19.0129	25.013	6.99868	13.0112
1711	16.1537	19.0088	19.0175	20.0127	27.0151	19.0124	24.0154	20.0105	9.00677
1712	16.1637	23.0127	21.0167	26.0154	22.0153	22.013	22.0092	22.0168	8.00625
1713	16.1737	20.015	11.0073	22.0113	20.0143	26.0203	17.005	22.0159	11.0092
1714	16.1837	24.0147	13.0044	16.0058	20.0155	17.0125	19.0097	17.0158	11.0098
1715	16.1937	17.0087	22.0112	14.0111	18.0097	15.0098	18.0113	22.0159	6.00551
1716	16.2037	18.0143	18.0072	21.0123	18.0146	16.006	19.0151	16.0099	8.00431
1717	16.2137	13.0096	17.0075	18.0114	16.0096	27.0156	20.0182	25.0172	17.0099
1718	16.2237	12.007	20.0105	14.0109	13.0064	25.0107	16.0126	17.0084	11.0019
1719	16.2337	13.0086	19.0101	31.0235	21.013	19.01	19.0127	16.009	13.0061
1720	16.2437	16.0095	18.0113	21.0136	21.0076	16.0036	20.0126	16.0082	13.0063
1721	16.2537	13.0112	11.0052	22.0157	20.0083	21.0144	22.0153	13.0092	7.00227
1722	16.2637	13.0079	18.0089	18.0128	14.006	12.0077	16.0095	24.0191	19.0136
1723	16.2737	18.0103	20.0095	20.0151	20.0108	24.0161	19.0151	19.0148	8.00558
1724	16.2837	13.008	25.0116	18.0121	16.0064	19.013	22.0151	11.0087	11.0111
1725	16.2937	19.015	18.0074	20.0087	17.0127	14.0062	15.004	12.0092	11.0062
1726	16.3037	19.0105	20.0134	19.0096	13.0087	16.0094	14.9999	13.0071	10.0053
1727	16.3137	13.0076	14.0087	14.0053	25.0199	17.0078	11.0006	9.00315	7.00494
1728	16.3237	11.0086	16.0128	25.0116	20.0157	12.0036	16.0099	25.0193	10.0061
1729	16.3337	14.0025	17.0121	18.0079	16.0106	21.0139	17.0132	16.0112	9.00389
1730	16.3437	17.0089	13.0083	22.012	17.0096	14.0036	27.0236	16.008	9.00273
1731	16.3537	18.0141	31.026	23.0164	19.0127	22.0121	19.0136	18.0069	5.00343
1732	16.3637	13.009	15.0094	14.009	18.0126	16.0126	14.0036	18.0106	7.00649
1733	16.3737	12.0089	11.0039	22.0164	18.0107	14.0106	21.0154	13.0046	12.008
1734	16.3837	22.0162	19.009	14.0086	16.0075	8.00039	14.0087	20.0117	6.00452
1735	16.3937	12.0062	17.0112	18.0121	21.0136	20.0145	18.0114	14.0086	4.00277
1736	16.4037	10.0018	17.0118	17.0097	13.0063	15.0096	13.0084	7.00085	10.007
1737	16.4137	11.0013	12.0069	18.0063	14.0077	11.0056	20.0171	12.0089	7.00214
1738	16.4237	14.011	15.0081	16.0086	11.005	19.0119	22.0181	15.0112	13.0087
1739	16.4337	16.0103	21.0122	11.0074	17.0108	20.0152	13.0059	16.0061	9.0049
1740	16.4437	9.00193	9.00184	19.0169	13.005	11.0057	19.0086	15.0096	12.0072
1741	16.4537	24.0203	12.0084	19.0109	12.0052	17.0097	19.0074	17.0142	14.0104
1742	16.4637	10.0073	10.0079	13.0053	18.0105	14.0091	13.0059	13.0041	10.0095
1743	16.4737	11.9987	17.0133	18.0113	16.0078	15.0064	16.0091	12.003	5.00293
1744	16.4837	10.0021	15.014	14.0078	19.0115	14.0071	12.0059	15.01	4.00262
1745	16.4937	15.0108	13.0116	19.0139	17.0136	18.014	14.0088	18.014	10.0084
1746	16.5037	11.0082	13.0054	18.017	16.0099	20.0175	14.01	10.0057	6.00261
1747	16.5137	10.0091	17.0076	21.0194	20.0148	14.0109	10.0058	13.0124	8.00451
1748	16.5237	14.0129	9.99968	17.0145	26.0224	19.0102	15.006	12.0104	6.00204
1749	16.5337	11.006	13.0058	14.0102	15.0104	17.006	13.0052	10.0053	4.00268
1750	16.5437	13.0071	18.012	13.0069	16.0101	15.0076	14.0064	12.0095	3.00231
1751	16.5537	20.0124	16.0111	17.0043	15.0104	13.0103	9.00086	19.0145	6.00295
1752	16.5637	13.0054	16.0144	10.0034	20.0133	13.0099	15.0053	15.0104	8.00707
1753	16.5737	14.0103	16.0108	11.0067	15.0101	15.0101	17.0138	17.0148	8.00728
1754	16.5837	14.0091	14.0066	23.0205	13.0085	10.006	16.0133	12.0079	8.00662
1755	16.5937	19.014	11.0021	16.0154	20.0172	18.0114	22.015	13.009	2.0012
1756	16.6037	14.0104	11.0067	22.0156	16.0107	14.0095	20.0146	10.0064	10.007
1757	16.6137	13.0084	15.0096	17.0095	13.007	20.016	14.0068	10.0013	7.00367
1758	16.6237	14.0058	21.0135	12.0034	18.0109	19.0105	10.0049	12.006	6.00187
1759	16.6337	14.0086	13.0078	21.0087	15.0087	16.0103	16.0115	15.011	5.00177
1760	16.6437	17.012	13.0114	10.0034	12.0051	17.0111	10.0046	8.00493	6.00427
1761	16.6537	20.0152	10.0095	13.01	23.0192	20.0174	12.0052	10.0077	8.00758
1762	16.6637	8.00367	9.00866	12.0078	14.0117	16.0136	9.00088	13.0057	9.00709
1763	16.6737	9.00381	21.0183	14.0085	12.0078	10.0076	17.0116	5.00108	4.00386
1764	16.6837	10.0054	17.0115	18.0162	13.0099	11.0048	17.014	16.0087	4.00142
1765	16.6937	14.0061	14.0067	16.0139	13.011	14.0088	13.008	8.00204	8.00521
1766	16.7037	14.0083	11.0045	11.0082	13.0062	17.0097	9.00242	13.0112	3.00144
1767	16.7137	13.0051	2.99894	23.0206	10.003	13.0058	7.00516	10.0084	10.0067
1768	16.7237	9.00307	9.00432	11.0051	15.0098	13.0045	19.0159	13.0096	8.00608
1769	16.7337	9.00114	11.0094	10.0015	14.002	8.00527	13.0061	18.0153	6.00411
1770	16.7437	15.0092	11.007	18.0133	13.0068	13.0057	19.0159	12.0063	5.00435
1771	16.7537	16.013	12.0091	11.0077	15.0106	9.00348	19.0119	20.0104	6.00605
1772	16.7637	13.0087	15.011	9.00268	19.0129	9.00418	12.0082	14.0051	6.00439
1773	16.7737	16.0125	16.0091	18.0146	10.0087	19.0142	17.0127	12.0081	6.00243
1774	16.7837	8.00736	21.0143	9.00507	16.0156	10.0058	10.0069	13.012	5.0018
1775	16.7937	11.0082	16.0079	11.0025	13.0081	12.0052	17.0074	9.00765	10.0084
1776	16.8037	8.0038	12.0049	13.0074	10.0077	12.0067	6.00166	9.0073	6.00285
1777	16.8137	13.011	12.0044	17.0094	7.00419	7.00209	13.0083	14.0106	8.00464
1778	16.8237	5.0025	11.0096	9.00076	16.0095	15.0083	14.0064	10.0078	7.00467
1779	16.8337	9.00472	7.0068	21.0143	10.0051	17.0131	16.0069	11.0092	3.00207
1780	16.8437	6.00112	15.0138	9.00533	11.0056	9.00548	15.0079	4.00227	11.0081
1781	16.8537	13.0048	12.0125	15.0121	14.0088	8.00141	19.0155	17.0138	8.00613
1782	16.8637	19.0112	10.0062	13.011	14.0115	17.0094	14.0088	13.007	6.0048
1783	16.8737	9.00435	8.00117	12.0099	12.0088	8.00474	12.0087	6.00303	3.99997
1784	16.8837	11.0094	14.007	15.0089	12.0101	17.0104	11.0067	10.0055	6.00244
1785	16.8937	12.0108	4.00085	19.0098	5.00376	17.0123	15.0096	13.0081	3.00251
1786	16.9037	12.0111	11.0051	20.0138	18.0136	18.0142	16.0122	12.0061	5.00305
1787	16.9137	13.0099	9.00241	14.0104	20.0168	19.0154	6.0033	11.0085	6.00428
1788	16.9237	10.0091	10.0085	14.0105	9.00486	12.0082	11.0091	12.0093	4.0021
1789	16.9337	8.00015	16.0119	9.00825	9.0052	12.0099	13.0127	11.0062	9.0068
1790	16.9437	14.0077	13.0073	6.00531	9.005	17.0148	15.0141	10.0069	4.00273
1791	16.9537	7.00447	16.012	19.0177	19.0135	14.0083	13.0078	9.00375	7.00444
1792	16.9637	9.00431	8.00761	21.015	17.0111	9.00677	12.0067	12.008	11.0094
1793	16.9737	17.0126	8.00541	3.99766	10.0067	14.0107	6.00182	15.0137	4.00317
1794	16.9837	10.0069	9.00543	8.00278	13.0101	9.0058	15.0095	11.0077	4.00276
1795	16.9937	8.00634	9.00713	11.0051	14.0123	12.009	17.0104	19.015	9.00614
1796	17.0037	10.0047	6.0046	9.00412	18.0141	9.00459	9.00419	22.0165	3.00256
1797	17.0137	8.00555	11.0071	9.00611	17.012	6.99985	11.0093	13.0072	8.00558
1798	17.0237	12.0098	8.00307	12.0083	16.012	14.009	17.0122	18.0156	4.00297
1799	17.0337	9.00643	8.00475	12.0096	14.0093	13.0087	12.0103	6.00569	11.0082
1800	17.0437	8.00421	15.0116	9.00735	10.0046	6.00358	10.0095	8.00284	5.00399
1801	17.0537	3.00142	15.0126	14.0113	13.0103	10.0071	19.0108	8.00432	7.00371
1802	17.0637	11.0061	10.0074	8.00745	6.00438	18.0136	13.0071	10.0051	6.00461
1803	17.0737	9.00393	15.0116	7.00522	12.0088	17.0142	2.00132	10.0036	3.00309
1804	17.0837	11.0076	8.00363	8.00706	11.0094	21.0173	8.00565	8.00578	7.00567
1805	17.0937	10.0094	10.0063	4.99964	13.0088	9.00325	8.00444	13.01	3.00269
1806	17.1037	5.00377	14.0098	14.0091	17.0113	15.0116	7.00528	7.00645	6.0037
1807	17.1137	9.00774	4.99875	14.0106	10.007	11.0068	7.00119	11.0098	6.00464
1808	17.1237	11.0096	7.99917	21.017	7.00604	9.00623	10.0043	10.0089	12.0099
1809	17.1337	13.0085	12.009	10.0074	13.0084	12.0092	9.00583	9.00251	8.00614
1810	17.1437	7.00227	13.0086	13.0081	15.0103	13.0101	12.0088	10.006	8.00734
1811	17.1537	12.0081	8.00445	8.00351	11.009	11.0063	14.0075	11.0066	6.00605
1812	17.1637	12.0074	11.0065	10.0055	9.00222	14.0092	21.0165	9.00298	4.00301
1813	17.1737	11.0092	8.00582	8.00263	10.0041	13.0104	10.0078	10.0063	7.00535
1814	17.1837	9.00931	9.00662	22.0178	15.0113	12.0101	9.00611	6.00491	5.0026
1815	17.1937	11.0091	8.00705	13.0115	7.00231	6.00284	12.0102	9.00731	3.0001
1816	17.2037	16.0122	10.0102	14.0113	12.0091	6.00247	17.0164	8.00788	2.0004
1817	17.2137	8.00604	9.00955	10.0085	19.0182	12.0078	8.00156	5.00489	8.00645
1818	17.2237	7.00401	12.0099	7.00605	10.0082	12.0081	8.00532	1.99922	4.00196
1819	17.2337	8.0045	8.00498	10.007	8.00534	5.00337	7.00491	11.009	8.00609
1820	17.2437	9.00612	4.9981	10.0068	8.00727	14.012	12.0068	10.0091	5.0037
1821	17.2537	8.00722	11.0063	8.00527	13.0088	15.0111	15.0097	8.0043	3.0006
1822	17.2637	12.0096	7.00125	10.0066	13.0094	11.0068	6.00248	10.0075	6.0028
1823	17.2737	6.00572	8.00487	10.0074	8.00529	9.00788	10.0067	8.006	9.00663
1824	17.2837	14.0115	5.00424	9.00794	17.014	11.0074	7.0067	5.00347	7.00516
1825	17.2937	14.0094	13.0108	10.0058	11.0089	7.00546	10.0102	10.0091	7.00612
1826	17.3037	12.0089	8.00757	9.00586	9.00804	14.0104	12.0097	10.0077	1.00141
1827	17.3137	10.0059	7.00446	16.0137	4.00303	12.0087	5.00367	9.00479	3.0031
1828	17.3237	8.00411	5.00296	9.00859	16.0132	14.0096	9.00434	10.0051	5.00385
1829	17.3337	6.00396	7.0054	14.0133	8.00452	10.0083	9.00452	7.00343	3.00255
1830	17.3437	8.00527	12.0079	5.00152	14.0123	9.00753	9.00635	8.00583	3.00267
1831	17.3537	7.00585	7.0054	7.00142	9.00899	10.0073	8.00632	2.00107	3.00267
1832	17.3637	5.00407	13.0102	9.00511	15.013	6.00158	9.00662	8.00684	8.00719
1833	17.3737	12.0108	12.0095	12.0066	9.00812	12.009	4.00301	6.00605	4.00268
1834	17.3837	7.00675	6.00355	9.00612	2.99929	16.0135	9.00775	7.00505	6.0049
1835	17.3937	5.00486	6.00428	6.00524	3.99805	15.0126	12.0101	12.0089	7.00628
1836	17.4037	7.00653	10.0082	11.0087	8.00354	5.00292	13.0096	8.00729	4.00276
1837	17.4137	8.00739	6.00464	10.0062	11.0082	10.0081	5.00205	14.0098	3.00242
1838	17.4237	11.009	6.00365	9.00553	14.0125	11.007	9.00655	4.00276	6.00545
1839	17.4337	12.0095	5.00422	12.0086	9.0083	6.00346	4.00046	6.00445	1.00104
1840	17.4437	3.00261	10.0074	6.00409	9.00886	8.00518	10.007	3.99856	5.00368
1841	17.4537	5.0026	8.00486	9.00666	7.00609	6.00492	8.00738	1.99945	4.00251
1842	17.4637	4.003	11.0089	11.0091	7.00538	10.0072	11.0096	11.0093	5.00431
1843	17.4737	5.00303	7.00461	5.99986	10.0079	12.0104	7.00566	6.00337	1.00104
1844	17.4837	10.0075	13.0112	7.00453	5.00238	12.0104	6.00606	5.00138	1.00038
1845	17.4937	6.00361	11.0084	5.00332	8.00665	11.009	2.00144	6.00516	5.0039
1846	17.5037	14.0125	8.0059	10.0058	7.00479	10.009	2.00058	7.0038	5.00356
1847	17.5137	8.00581	8.00338	7.00566	6.00421	6.00618	14.0103	8.00538	7.00484
1848	17.5237	6.00411	7.00535	7.00627	12.0091	12.0104	4.00211	8.00749	1.00066
1849	17.5337	8.00645	6.00386	12.009	4.0025	7.00457	10.0059	7.00583	8.00444
1850	17.5437	8.00457	9.00749	11.0079	7.00434	9.00701	6.00466	7.00623	2.99981
1851	17.5537	5.00173	10.0086	8.0065	11.0084	8.00535	12.0104	6.00497	7.00588
1852	17.5637	8.00593	6.00403	9.0082	6.00329	12.0074	19.016	5.00356	10.0092
1853	17.5737	6.00474	7.00398	5.00412	12.0084	5.00173	7.00531	9.00682	5.00371
1854	17.5837	8.00537	8.00653	4.00203	6.0041	11.0075	8.00533	9.00764	3.00286
1855	17.5937	10.0067	8.00744	8.00498	6.00434	6.00226	7.00481	4.00248	1.00036
1856	17.6037	8.00674	5.00319	9.00461	9.00804	10.0065	7.00451	5.00424	3.00155
1857	17.6137	8.00537	7.00431	16.0122	8.0077	11.008	6.00513	7.00459	4.00342
1858	17.6237	6.00276	6.0052	5.00254	12.0093	6.00547	4.00389	7.00567	4.00368
1859	17.6337	3.00252	5.0048	10.0076	7.0059	6.00525	6.00461	9.00872	7.00621
1860	17.6437	3.00327	5.00269	7.00553	6.00561	0.999306	9.00693	4.00439	2.00211
1861	17.6537	9.00819	6.00292	12.0101	9.00693	2.00149	7.00318	9.00736	4.00189
1862	17.6637	5.00499	4.00207	7.00554	4.00312	7.00449	14.0113	5.00442	7.00551
1863	17.6737	8.00771	11.0084	6.00447	6.00449	12.0089	7.00674	4.00288	3.00275
1864	17.6837	7.00435	10.0077	9.00798	4.00227	10.008	9.00912	9.00367	4.00351
1865	17.6937	9.00717	6.00542	6.00478	6.00519	9.00809	3.00297	6.00282	3.00175
1866	17.7037	7.0062	4.00397	8.00604	7.00666	2.00225	4.00405	11.0097	1.0009
1867	17.7137	7.00524	8.00737	7.00503	10.0095	4.00427	6.00453	3.00206	1.00013
1868	17.7237	7.00512	3.00295	10.0086	10.0096	3.00232	8.00374	8.00626	5.00416
1869	17.7337	9.00814	6.00463	10.0079	8.00652	10.0069	6.0002	11.0101	3.00286
1870	17.7437	2.00133	9.00791	6.00402	5.00305	7.00565	2.99907	4.00305	2.00207
1871	17.7537	10.0089	3.00285	8.00688	11.0082	9.00633	7.0054	8.00588	1.00012
1872	17.7637	10.0083	9.00793	8.00723	6.00197	4.00199	10.0094	10.0076	7.00595
1873	17.7737	6.00424	6.00532	4.00374	7.00403	7.00506	4.00356	5.0044	3.00171
1874	17.7837	8.00587	6.00444	10.0095	2.00158	10.0077	6.00591	7.00649	1.00044
1875	17.7937	7.00396	9.0057	10.0093	6.00573	10.0077	7.00675	9.00723	7.00524
1876	17.8037	3.00092	8.00647	7.00624	6.00586	4.00161	5.00451	6.0053	3.00237
1877	17.8137	8.00684	3.00279	3.00286	6.00524	3.00225	10.0078	6.00563	2.00188
1878	17.8237	9.00723	3.00271	5.00365	10.0089	6.00576	9.00755	3.00073	3.00282
1879	17.8337	2.0017	7.0066	7.00378	12.0106	10.0095	7.00611	3.00183	2.0019
1880	17.8437	8.00752	6.00483	11.0088	4.0026	5.00419	4.00348	8.00717	1.00104
1881	17.8537	7.00643	9.00682	6.00553	7.00586	8.00744	6.00535	5.00343	4.00357
1882	17.8637	5.0045	6.005	8.00532	9.00649	3.00229	5.00454	5.00411	2.00174
1883	17.8737	3.00278	5.00456	5.0039	6.00501	10.0077	2.00179	6.00563	5.00439
1884	17.8837	4.00353	7.0053	6.00583	5.00485	7.00386	5.00438	2.00199	-2.38181e-05
1885	17.8937	7.00624	4.00331	8.00731	5.00376	4.00194	10.0088	9.00812	1.00086
1886	17.9037	8.00711	2.00099	5.00318	10.0087	6.00324	4.00365	6.0055	2.00176
1887	17.9137	6.00526	5.00404	9.00795	3.0001	8.0046	10.0089	3.00267	2.00176
1888	17.9237	2.00174	4.00273	7.00651	5.00225	4.00308	7.00635	5.00452	2.00176
1889	17.9337	8.00704	9.00794	8.00616	3.00125	5.00488	7.0063	-0.000867896	1.00088
1890	17.9437	6.00457	7.00642	1.0006	9.00766	5.00384	5.00441	7.00576	1.00088
1891	17.9537	2.00174	8.00722	9.00424	2.00115	10.0081	3.00162	4.00351	4.00353
1892	17.9637	3.00284	7.00643	4.00189	7.00659	7.00632	2.00133	5.00441	5.00441
1893	17.9737	5.00444	8.00633	3.00169	5.00514	11.0098	4.00254	6.00437	7.00617
1894	17.9837	4.00374	8.00571	5.00415	7.00656	5.00442	5.00413	4.00328	3.00262
1895	17.9937	5.00274	6.00499	6.00589	11.0098	12.0108	6.00564	6.00536	5.0044
1896	18.0037	-0.00174832	6.0054	5.00533	7.0053	3.00182	5.00475	2.00176	4.00353
1897	18.0137	6.00487	8.00627	4.00402	6.00387	6.00488	6.00545	4.0036	4.00353
1898	18.0237	5.00441	8.00697	4.00381	7.00471	7.00617	2.00194	3.0028	2.00191
1899	18.0337	4.00266	10.0091	6.00537	8.0066	5.00439	6.00437	2.00181	0.000131203
1900	18.0437	3.00261	7.00522	10.0068	3.00266	8.00709	9.0065	3.00264	6.00532
1901	18.0537	7.00645	4.00331	6.00449	5.00461	5.00455	12.0101	6.00528	3.00265
1902	18.0637	3.0027	5.00371	7.00527	3.00294	8.00708	7.00614	5.00437	1.00088
1903	18.0737	2.00183	3.00243	10.0084	4.00377	6.00525	4.00358	3.00262	3.00166
1904	18.0837	11.0098	6.00561	7.0063	5.00462	5.00438	3.00289	4.00352	4.0031
1905	18.0937	4.00368	4.00386	8.00756	6.00555	10.0088	3.00302	7.00618	5.00441
1906	18.1037	3.00275	2.00091	4.00286	4.00365	6.00542	6.00546	9.00809	0
1907	18.1137	4.00355	5.00414	6.00507	4.00352	2.00204	9.00796	4.00366	1.00095
1908	18.1237	3.00263	6.00436	5.00446	6.00527	4.00384	1.00086	7.0062	4.00371
1909	18.1337	5.00439	8.00563	5.00435	7.00518	8.00721	5.00437	6.00529	1.00095
1910	18.1437	5.00342	3.00227	4.00255	5.003	3.00267	5.00355	5.00441	2.00176
1911	18.1537	7.00575	4.00368	6.005	6.00487	5.00342	5.00411	6.0043	2.00176
1912	18.1637	7.00618	4.00364	10.0089	5.00441	4.00212	2.00179	2.00134	4.00351
1913	18.1737	1.00088	6.00553	4.00367	6.00536	6.00388	3.00265	5.00441	2.00175
1914	18.1837	7.00624	6.00554	3.00284	5.00465	3.00222	7.00624	9.00794	3.00264
1915	18.1937	6.00547	5.00446	1.00122	7.00641	5.00447	8.00625	2.00183	3.00265
1916	18.2037	1.00093	2.00174	8.00723	5.00445	5.00465	8.00669	2.00194	2.00176
1917	18.2137	3.00262	3.00262	5.00443	6.00529	3.00295	4.00351	8.00712	0
1918	18.2237	12.0106	4.00349	4.00254	6.00528	8.0073	6.00529	6.00529	3.00265
1919	18.2337	4.00351	1.00086	4.00309	5.00437	5.00448	6.00534	3.00265	1.00088
1920	18.2437	3.00263	2.00176	3.00164	2.00189	3.00263	5.00457	2.00175	1.00087
1921	18.2537	2.00176	7.00618	1.00045	6.00535	1.00087	4.00359	4.00352	3.00264
1922	18.2637	2.00176	6.00529	2.00176	3.00265	3.00265	5.00441	0	2.00176
1923	18.2737	2.00176	8.00706	2.00176	2.00176	8.00706	8.00706	2.00176	3.00265
1924	18.2837	5.00441	4.00353	3.00265	4.00353	8.00706	5.00441	4.00353	0
1925	18.2937	4.00353	5.00441	4.00353	4.00353	4.00353	6.00529	1.00088	1.00088
1926	18.3037	5.00441	4.00353	10.0088	3.00265	1.00088	7.00618	3.00265	3.00265
1927	18.3137	5.00441	1.00088	3.00265	5.00441	3.00265	8.00706	3.00265	0
1928	18.3237	2.00176	6.00529	4.00353	3.00265	5.00441	1.00088	1.00088	1.00088
1929	18.3337	5.00441	6.00529	1.00088	4.00353	4.00353	3.00265	4.00353	1.00088
1930	18.3437	3.00265	7.00617	2.00176	1.00088	5.00441	6.00529	2.00176	1.00088
1931	18.3537	3.00265	1.00088	6.00529	5.00441	2.00176	4.00353	3.00265	2.00176
1932	18.3637	4.00353	4.00353	5.00441	4.00353	2.00176	7.00617	8.00706	2.00176
1933	18.3737	7.00617	5.00441	7.00617	5.00441	7.00617	3.00265	3.00265	3.00265
1934	18.3837	3.00265	4.00353	8.00706	4.00353	3.00265	3.00265	3.00265	2.00176
1935	18.3937	4.00353	1.00088	3.00265	5.00441	5.00441	5.00441	3.00265	1.00088
1936	18.4037	3.00265	1.00088	2.00176	1.00088	0	6.00529	2.00176	0
1937	18.4137	5.00441	1.00088	4.00353	3.00265	3.00265	7.00617	7.00617	2.00176
1938	18.4237	5.00441	2.00176	5.00441	4.00353	3.00265	2.00176	2.00176	0
1939	18.4337	4.00353	4.00353	1.00088	3.00265	6.00529	2.00176	6.00529	3.00265
1940	18.4437	7.00617	5.00441	2.00176	2.00176	3.00265	5.00441	4.00353	1.00088
1941	18.4537	3.00265	4.00353	2.00176	6.00529	6.00529	6.00529	1.00088	1.00088
1942	18.4637	7.00617	3.00265	1.00088	5.00441	5.00441	1.00088	3.00265	2.00176
1943	18.4737	4.00353	4.00353	6.00529	3.00265	7.00617	2.00176	3.00265	1.00088
1944	18.4837	7.00617	1.00088	6.00529	10.0088	1.00088	6.00529	1.00088	2.00176
1945	18.4937	3.00265	5.00441	2.00176	2.00176	8.00706	1.00088	5.00441	0
1946	18.5037	2.00176	2.00176	3.00265	4.00353	4.00353	7.00617	6.00529	0
1947	18.5137	4.00353	4.00353	6.00529	4.00353	5.00441	1.00088	6.00529	2.00176
1948	18.5237	2.00176	5.00441	2.00176	1.00088	3.00265	4.00353	1.00088	3.00265
1949	18.5337	1.00088	3.00265	5.00441	1.00088	4.00353	3.00265	0	2.00176
1950	18.5437	3.00265	6.00529	7.00617	5.00441	6.00529	9.00794	2.00176	0
1951	18.5537	4.00353	4.00353	3.00265	1.00088	4.00353	2.00176	2.00176	3.00265
1952	18.5637	1.00088	6.00529	6.00529	3.00265	5.00441	4.00353	3.00265	2.00176
1953	18.5737	3.00265	0	6.00529	4.00353	5.00441	6.00529	1.00088	2.00176
1954	18.5837	3.00265	2.00176	4.00353	3.00265	2.00176	7.00617	1.00088	1.00088
1955	18.5937	4.00353	1.00088	4.00353	4.00353	4.00353	5.00441	2.00176	2.00176
1956	18.6037	6.00529	0	2.00176	3.00265	6.00529	1.00088	2.00176	1.00088
1957	18.6137	4.00353	5.00441	2.00176	1.00088	5.00441	5.00441	5.00441	1.00088
1958	18.6237	3.00265	5.00441	2.00176	3.00265	2.00176	2.00176	1.00088	4.00353
1959	18.6337	1.00088	4.00353	5.00441	1.00088	5.00441	4.00353	4.00353	2.00176
1960	18.6437	2.00176	2.00176	6.00529	2.00176	2.00176	3.00265	3.00265	0
1961	18.6537	1.00088	5.00441	2.00176	3.00265	3.00265	2.00176	5.00441	2.00176
1962	18.6637	3.00265	5.00441	2.00176	1.00088	2.00176	3.00265	1.00088	1.00088
1963	18.6737	0	0	3.00265	4.00353	3.00265	1.00088	2.00176	2.00176
1964	18.6837	8.00706	4.00353	1.00088	2.00176	1.00088	0	4.00353	1.00088
1965	18.6937	2.00176	4.00353	2.00176	3.00265	1.00088	1.00088	2.00176	1.00088
1966	18.7037	2.00176	2.00176	0	3.00265	5.00441	5.00441	5.00441	2.00176
1967	18.7137	4.00353	0	5.00441	4.00353	1.00088	3.00265	2.00176	0
1968	18.7237	2.00176	3.00265	5.00441	2.00176	3.00265	3.00265	0	1.00088
1969	18.7337	3.00265	3.00265	3.00265	2.00176	2.00176	3.00265	3.00265	1.00088
1970	18.7437	1.00088	1.00088	4.00353	1.00088	2.00176	4.00353	2.00176	2.00176
1971	18.7537	5.00441	1.00088	3.00265	3.00265	4.00353	4.00353	4.00353	0
1972	18.7637	1.00088	3.00265	2.00176	3.00265	6.00529	1.00088	4.00353	2.00176
1973	18.7737	2.00176	4.00353	3.00265	2.00176	2.00176	4.00353	0	0
1974	18.7837	2.00176	2.00176	1.00088	3.00265	3.00265	0	1.00088	2.00176
1975	18.7937	3.00265	2.00176	2.00176	4.00353	2.00176	1.00088	5.00441	0
1976	18.8037	1.00088	1.00088	2.00176	1.00088	3.00265	7.00617	2.00176	3.00265
1977	18.8137	4.00353	3.00265	0	2.00176	3.00265	3.00265	4.00353	0
1978	18.8237	3.00265	3.00265	2.00176	2.00176	1.00088	1.00088	4.00353	0
1979	18.8337	2.00176	4.00353	0	1.00088	2.00176	2.00176	1.00088	1.00088
1980	18.8437	0	2.00176	6.00529	4.00353	5.00441	3.00265	3.00265	0
1981	18.8537	2.00176	3.00265	2.00176	3.00265	1.00088	2.00176	0	2.00176
1982	18.8637	1.00088	6.00529	2.00176	2.00176	4.00353	6.00529	2.00176	0
1983	18.8737	1.00088	7.00617	2.00176	1.00088	1.00088	3.00265	1.00088	1.00088
1984	18.8837	3.00265	0	2.00176	4.00353	2.00176	2.00176	6.00529	1.00088
1985	18.8937	3.00265	4.00353	4.00353	3.00265	2.00176	2.00176	1.00088	0
1986	18.9037	2.00176	2.00176	3.00265	1.00088	4.00353	5.00441	3.00265	0
1987	18.9137	3.00265	4.00353	3.00265	6.00529	3.00265	2.00176	4.00353	1.00088
1988	18.9237	0	1.00088	4.00353	3.00265	1.00088	2.00176	2.00176	1.00088
1989	18.9337	0	2.00176	1.00088	2.00176	1.00088	2.00176	1.00088	2.00176
1990	18.9437	2.00176	1.00088	1.00088	4.00353	3.00265	1.00088	1.00088	2.00176
1991	18.9537	2.00176	0	2.00176	1.00088	3.00265	0	0	1.00088
1992	18.9637	1.00088	0	1.00088	0	3.00265	7.00617	1.00088	1.00088
1993	18.9737	2.00176	2.00176	1.00088	2.00176	2.00176	0	3.00265	2.00176
1994	18.9837	2.00176	2.00176	2.00176	2.00176	1.00088	2.00176	0	1.00088
1995	18.9937	2.00176	6.00529	2.00176	0	1.00088	3.00265	0	1.00088
1996	19.0037	0	1.00088	2.00176	3.00265	3.00265	3.00265	3.00265	2.00176
1997	19.0137	2.00176	5.00441	2.00176	1.00088	3.00265	3.00265	1.00088	2.00176
1998	19.0237	0	1.00088	1.00088	2.00176	0	2.00176	2.00176	1.00088
[truncated: 2,097 more rows]

## Sheet: H.dermestoides vertical
Channel	Energy	Impulse1	Impulse2	Impulse3	Impulse4	Impulse5	Impulse6	Impulse7
0	-0.9563	0	0	0	0	0	0	0
1	-0.9463	0	0	0	0	0	0	0
2	-0.9363	0	0	0	0	0	0	0
3	-0.9263	0	0	0	0	0	0	0
4	-0.9163	0	0	0	0	0	0	0
5	-0.9063	0	0	0	0	0	0	0
6	-0.8963	0	0	0	0	0	0	0
7	-0.8863	0	0	0	0	0	0	0
8	-0.8763	0	0	0	0	0	0	0
9	-0.8663	0	0	0	0	0	0	0
10	-0.8563	0	0	0	0	0	0	0
11	-0.8463	0	0	0	0	0	0	0
12	-0.8363	0	0	0	0	0	0	0
13	-0.8263	0	0	0	0	0	0	0
14	-0.8163	0	0	0	0	0	0	0
15	-0.8063	0	0	0	0	0	0	0
16	-0.7963	0	0	0	0	0	0	0
17	-0.7863	0	0	0	0	0	0	0
18	-0.7763	0	0	0	0	0	0	0
19	-0.7663	0	0	0	0	0	0	0
20	-0.7563	0	0	0	0	0	0	0
21	-0.7463	0	0	0	0	0	0	0
22	-0.7363	0	0	0	0	0	0	0
23	-0.7263	0	0	0	0	0	0	0
24	-0.7163	0	0	0	0	0	0	0
25	-0.7063	0	0	0	0	0	0	0
26	-0.6963	0	0	0	0	0	0	0
27	-0.6863	0	0	0	0	0	0	0
28	-0.6763	0	0	0	0	0	0	0
29	-0.6663	0	0	0	0	0	0	0
30	-0.6563	0	0	0	0	0	0	0
31	-0.6463	0	0	0	0	0	0	0
32	-0.6363	0	0	0	0	0	0	0
33	-0.6263	0	0	0	0	0	0	0
34	-0.6163	0	0	0	0	0	0	0
35	-0.6063	0	0	0	0	0	0	0
36	-0.5963	0	0	0	0	0	0	0
37	-0.5863	0	0	0	0	0	0	0
38	-0.5763	0	0	0	0	0	0	0
39	-0.5663	0	0	0	0	0	0	0
40	-0.5563	0	0	0	0	0	0	0
41	-0.5463	0	0	0	0	0	0	0
42	-0.5363	0	0	0	0	0	0	0
43	-0.5263	0	0	0	0	0	0	0
44	-0.5163	0	0	0	0	0	0	0
45	-0.5063	0	0	0	0	0	0	0
46	-0.4963	0	0	0	0	0	0	0
47	-0.4863	0	0	0	0	0	0	0
48	-0.4763	0	0	0	0	0	0	0
49	-0.4663	0	0	0	0	0	0	0
50	-0.4563	0	0	0	0	0	0	0
51	-0.4463	0	0	0	0	0	0	0
52	-0.4363	0	0	0	0	0	0	0
53	-0.4263	0	0	0	0	0	0	0
54	-0.4163	0	0	0	0	0	0	0
55	-0.4063	0	0	0	0	0	0	0
56	-0.3963	0	0	0	0	0	0	0
57	-0.3863	0	0	0	0	0	0	0
58	-0.3763	0	0	0	0	0	0	0
59	-0.3663	0	0	0	0	0	0	0
60	-0.3563	0	0	0	0	0	0	0
61	-0.3463	0	0	0	0	0	0	0
62	-0.3363	0	0	0	0	0	0	0
63	-0.3263	0	0	0	0	0	0	0
64	-0.3163	0	0	0	0	0	0	0
65	-0.3063	0	0	0	0	0	0	0
66	-0.2963	0	0	0	0	0	0	0
67	-0.2863	0	0	0	0	0	0	0
68	-0.2763	0	0	0	0	0	0	0
69	-0.2663	0	0	0	0	0	0	0
70	-0.2563	0	0	0	0	0	0	0
71	-0.2463	0	0	0	0	0	0	0
72	-0.2363	0	0	0	0	0	0	0
73	-0.2263	0	0	0	0	0	0	0
74	-0.2163	0	0	0	0	0	0	0
75	-0.2063	0	0	0	0	0	0	0
76	-0.1963	0	0	0	0	0	0	0
77	-0.1863	0	0	0	0	0	0	0
78	-0.1763	0	0	0	0	0	0	0
79	-0.1663	0	0	0	0	0	0	0
80	-0.1563	0	0	0	0	0	0	0
81	-0.1463	0	0	0	0	0	0	0
82	-0.1363	0	0	0	0	0	0	0
83	-0.1263	0	0	0	0	0	0	0
84	-0.1163	0	0	0	0	0	0	0
85	-0.1063	0	0	0	0	0	0	0
86	-0.0963	0	0	0	0	0	0	0
87	-0.0863	0	1	1	2	0	2	1
88	-0.0763	8	7	15	7	7	7	8
89	-0.0663	70	75	104	88	54	83	65
90	-0.0563	521	470	565	571	466	594	469
91	-0.0463	2561	2558	2649	2651	2169	2695	2309
92	-0.0363	9612	9365	10002	9498	8311	10286	8287
93	-0.0263	25713	24704	26413	25926	21890	27134	22086
94	-0.0163	50173	48756	51770	50107	42918	53499	44035
95	-0.0063	71808	70814	74546	72412	61173	76629	63007
96	0.0037	76322	74380	79083	76305	64768	81675	66998
97	0.0137	59992	57603	61526	59490	50696	63300	52114
98	0.0237	34481	33503	34944	34537	29301	36452	29822
99	0.0337	14902	14040	15021	14569	12503	15464	12588
100	0.0437	4585	4419	4708	4605	3856	4802	3876
101	0.0537	1112	1095	1124	1103	857	1185	923
102	0.0637	180	187	177	184	165	204	170
103	0.0737	40	43	30	50	29	31	34
104	0.0837	12	12	14	18	8	20	13
105	0.0937	4	8	8	9	0	5	6
106	0.1037	0	0	0	0	0	0	0
107	0.1137	0	0	0	0	0	0	0
108	0.1237	0	0	0	0	0	0	0
109	0.1337	0	0	0	0	118.63	15.2488	15.0089
110	0.1437	400.071	355.302	443.253	453.866	466.52	438.067	430.143
111	0.1537	423.349	423.126	466.543	452.367	487.038	523.77	478.512
112	0.1637	504.34	518.577	467.68	532.516	558.194	654.032	483.121
113	0.1737	615.847	493.045	652.196	577.947	671.92	700.784	645.654
114	0.1837	859.688	861.276	875.03	874.45	888.21	900.532	909.483
115	0.1937	1635.04	1620.87	1699.85	1785.44	1549.96	1702.2	1591.77
116	0.2037	3356.99	3142.27	3279.25	3410.06	2782.73	3221.14	3007.78
117	0.2137	7216.96	6722.58	6811.12	7236.66	5724.39	6713.97	6400.22
118	0.2237	15021.9	13525.9	14279.1	14940.3	11424.2	14100.9	13180.4
119	0.2337	28619.8	26426.8	27508.5	29014.3	21276.9	27070	24983.6
120	0.2437	49980.3	45581.5	47494.4	49988.1	36477.5	46684.1	43225.6
121	0.2537	76317.7	68693.6	71656.9	75805.5	55411.5	71073.7	65876.9
122	0.2637	101007	90386.2	95531.6	100405	72073	93875.4	86900.1
123	0.2737	114345	102763	107395	113880	81703.8	106569	98406.3
124	0.2837	110945	98990.7	104228	110232	78231.4	103369	94944.1
125	0.2937	88665.2	79984.9	83897.9	88464	63069.3	82809.2	76592.3
126	0.3037	59383	53128.3	56380.7	59199.6	42158.5	55370.5	51197.6
127	0.3137	33000.1	29754.8	31072.3	32506.8	23226	30547.3	28290.7
128	0.3237	15251.1	13643.9	14508.3	15166.6	10619.6	14296.7	13142.2
129	0.3337	5840.73	5259.31	5738.72	5830.99	4337.36	5519.37	5104.19
130	0.3437	2160.15	1964.07	2098.92	2087.41	1673.27	2070.69	1891.9
131	0.3537	972.368	898.614	940.25	979.627	925.203	964.4	939.832
132	0.3637	697.425	712.672	738.96	750.96	820.14	742.976	731.949
133	0.3737	751.715	764.859	785.426	768.6	923.33	808.473	751.941
134	0.3837	856.288	859.869	841.466	831.078	1113.16	888.372	832.702
135	0.3937	934.676	903.226	957.82	923.41	1203.31	939.851	900.106
136	0.4037	980.536	920.568	1030.79	1049.24	1148.53	993.343	947.121
137	0.4137	1071.66	993.673	1143.89	1171.18	1200.26	1110.84	1035.45
138	0.4237	1300.78	1247.51	1371.29	1379.79	1311.31	1349.12	1219.95
139	0.4337	1669.61	1698.95	1815	1800.72	1545.88	1749.08	1618.06
140	0.4437	2382.47	2505.67	2592.48	2517.03	2095.06	2437.75	2424.51
141	0.4537	3727.07	3818.18	3990.29	3790.05	3169.89	3636.64	3684.16
142	0.4637	5770.43	5973.19	6259.46	5913.47	4981.36	5662.16	5676.12
143	0.4737	9047.93	9320.88	9823.35	9303.69	7744.4	9091.78	9064.68
144	0.4837	14180	14642.1	15540.9	14652.4	11985.9	14390.3	14123.4
145	0.4937	21545.6	22293.8	23580.3	22275.7	18154.1	21737.8	21324.6
146	0.5037	30763.2	31635.1	33146.4	31558.9	25707.4	30902.9	30398.2
147	0.5137	39643.3	40748.4	42515.2	40301.7	33054.8	39727.5	39051.7
148	0.5237	44680.4	46010.1	48281.9	45714.2	37123.8	45037	43998.8
149	0.5337	43545.9	44940	47217	44994.7	36042.3	44308.2	43185.5
150	0.5437	36709.4	37876.6	39627.9	37847.9	30355.4	37282.9	36577
151	0.5537	26423	27110.7	28617.6	27208	21914.7	26690.7	26286.2
152	0.5637	16293.3	16531.8	17706.9	16675	13343.9	16331.2	16083.9
153	0.5737	8632.8	8754.66	9328.55	8767.55	6962.8	8579.4	8370.42
154	0.5837	4022.11	4148.26	4334.57	4116.15	3269.56	4035.68	3889.42
155	0.5937	1790.25	1831.68	1924.53	1860.3	1501.75	1827.57	1773.96
156	0.6037	911.285	905.084	983.78	965.639	810.015	937.908	917.87
157	0.6137	658.153	600.934	688.227	679.593	567.925	666.959	645.183
158	0.6237	608.065	543.788	582.42	590.938	510.596	583.2	567.252
159	0.6337	588.856	569.061	604.115	599.549	490.138	604.276	545.935
160	0.6437	596.462	586.115	643.519	630.965	528.487	616.043	570.129
161	0.6537	642.328	568.248	646.945	622.296	562.208	614.839	576.313
162	0.6637	637.107	589.064	653.48	643.659	526.466	648.832	582.219
163	0.6737	640.497	616.796	688.493	670.657	578.531	677.612	633.801
164	0.6837	693.668	636.399	688.761	705.622	571.267	712.975	644.05
165	0.6937	726.466	660.638	690.246	725.516	579.414	757.749	683.036
166	0.7037	718.91	703.59	723.265	749.303	634.209	769.528	713.815
167	0.7137	731.335	733.706	766.253	805.691	667.516	772.462	714.301
168	0.7237	740.036	740.021	763.655	834.946	674.999	785.744	740.125
169	0.7337	856.402	783.584	854.896	843.094	691.491	833.525	768.855
170	0.7437	851.723	813.691	871.614	864.149	715.743	897.847	827.114
171	0.7537	845.488	789.424	885.045	906.722	763.78	897.133	831.927
172	0.7637	847.767	850.851	873.273	930.582	746.349	884.252	851.907
173	0.7737	882.842	907.626	930.086	929.544	752.039	907.116	842.457
174	0.7837	924.095	918.686	923.6	929.636	769.584	903.036	878.089
175	0.7937	870.702	894.872	925.187	928.946	757.179	883.271	863.039
176	0.8037	832.859	828.318	895.41	896.484	788.475	885.339	876.526
177	0.8137	877.665	859.055	843.918	829.541	724.711	869.609	870.583
178	0.8237	840.105	847.816	868.204	891.771	711.714	871.477	797.273
179	0.8337	819.524	790.877	858.724	904.753	709.196	887.902	799.056
180	0.8437	833.275	812.577	814.269	946.704	712.71	909.711	781.908
181	0.8537	897.001	817.016	835.731	892.521	701.453	872.248	817.973
182	0.8637	883.591	848.629	880.177	893.38	720.689	893.592	846.872
183	0.8737	920.201	899.907	893.547	923.425	769.681	934.135	877.923
184	0.8837	925.726	825.47	950.835	926.369	770.732	950.392	861.25
185	0.8937	959.366	905.49	956.63	929.248	787.214	974.076	895.098
186	0.9037	987.505	933.445	982.265	1013.98	762.199	1054.57	920.015
187	0.9137	980.797	967.587	1008.64	1039.14	814.326	1086.85	951.994
188	0.9237	1025.34	983.372	1025.11	1027.75	813.823	1060.98	968
189	0.9337	1065.78	989.242	1057.44	1058.89	838.864	1093.56	1010.63
190	0.9437	1111.65	1011.1	1044.55	1100.61	890.269	1132.54	1030.79
191	0.9537	1137.18	1084.18	1127.94	1116.48	861.341	1148.51	1035.72
192	0.9637	1186.74	1082.62	1129.04	1122.65	905.342	1223.38	1106.03
193	0.9737	1124.28	1112.25	1140.31	1123.93	957.128	1222.14	1108.73
194	0.9837	1162	1095.2	1210.89	1176.72	1010.51	1232.48	1160.24
195	0.9937	1355.43	1333.25	1376.24	1367.98	1079.97	1433.34	1342.55
196	1.0037	1272.39	1318.04	1276.59	1344.36	1032.82	1394.42	1272.06
197	1.0137	1213.41	1194.52	1277.95	1242.26	990.473	1260.51	1199.78
198	1.0237	1257.39	1191.58	1307.43	1292.69	1024.23	1238.57	1214.16
199	1.0337	1295.48	1196.3	1286.45	1282.7	999.981	1325.64	1215.97
200	1.0437	1309.46	1273.51	1313.79	1306.07	979.201	1347.19	1248.63
201	1.0537	1292.62	1253.1	1362.23	1385.34	1050.02	1345.57	1207.29
202	1.0637	1291.34	1322.67	1371.53	1369.84	1108.14	1413.24	1207.64
203	1.0737	1309.9	1289.88	1300	1367.72	1039.71	1359.14	1206.5
204	1.0837	1380.98	1347.42	1387.76	1399.14	1004.05	1414.11	1300.54
205	1.0937	1378.94	1252.19	1395	1426.2	1031.99	1456.35	1317.77
206	1.1037	1368.6	1292.55	1383.39	1360.45	1085.19	1441.39	1331.03
207	1.1137	1439.87	1331.26	1384.57	1407.58	1125.95	1535.33	1332.66
208	1.1237	1467.82	1370.08	1340.27	1442.2	1109.52	1515.31	1367.67
209	1.1337	1443.17	1359.66	1401.82	1433.82	1099.32	1574.68	1337.84
210	1.1437	1527.5	1417.6	1382.13	1477.62	1111.02	1557.13	1379.13
211	1.1537	1473.94	1462.67	1523.95	1519.27	1234.7	1547.39	1375.5
212	1.1637	1535.22	1477.29	1502.24	1585.5	1123.02	1609.43	1383.09
213	1.1737	1521.92	1521.54	1469.4	1560.84	1147.18	1558.57	1445.91
214	1.1837	1513.46	1536.42	1601.25	1620.75	1269.15	1634.57	1458.12
215	1.1937	1551.49	1452.11	1622.23	1568.73	1233.26	1676.7	1443.38
216	1.2037	1540.85	1539.44	1582.8	1624.22	1222.64	1601.98	1535.8
217	1.2137	1628.78	1534.49	1609.22	1670.87	1302.49	1751.59	1509.57
218	1.2237	1656.95	1703.77	1777.11	1770.67	1379.38	1805.57	1534.61
219	1.2337	1718.23	1610.22	1746.55	1811.68	1377.73	1760.54	1580.96
220	1.2437	1747.21	1700.4	1868.52	1861.81	1488.56	1868.27	1652.92
221	1.2537	1875.2	1695.12	1785.39	1797.35	1478.53	1885.25	1716.4
222	1.2637	1748.59	1738.55	1796.8	1810.82	1537.64	1916.25	1672.69
223	1.2737	1876.23	1709.66	1790	1810.41	1506.9	1924.48	1688.85
224	1.2837	1793.42	1684.86	1784.18	1784.01	1456.72	1839.7	1656.19
225	1.2937	1666.97	1705.74	1757.5	1864.54	1418.5	1911.29	1607.72
226	1.3037	1716.97	1755.33	1793.17	1790.63	1397.66	1936.94	1723.82
227	1.3137	1696.31	1642.39	1722.35	1709.88	1368.11	1890.31	1624.36
228	1.3237	1754.88	1699.41	1743.65	1863.62	1367.99	1906.68	1706.82
229	1.3337	1757.61	1653.34	1808.18	1842.66	1317.3	1889.26	1618.94
230	1.3437	1725.67	1647.82	1768.7	1759.66	1331.33	2011.49	1616.58
231	1.3537	1757.67	1722.89	1828.24	1788.58	1371.7	1967.51	1634.97
232	1.3637	1783.88	1707.22	1800.58	1747.2	1342.89	2012.67	1743.8
233	1.3737	1806.22	1718.34	1772.67	1778.82	1378.92	2008.28	1762.98
234	1.3837	1858	1731.21	1856.09	1774.65	1424.56	2170.87	1799.28
235	1.3937	1800.8	1759.11	1850.18	1879.01	1438.51	2273.47	1819.91
236	1.4037	1914.61	1756.76	1761.95	1823.76	1489.43	2426.93	1900.3
237	1.4137	1873.91	1771.62	1793.98	1956.95	1546.81	2907.72	1989.1
238	1.4237	1863.38	1744.09	1915.68	1914.59	1800.96	3732.54	2194.22
239	1.4337	1821.62	1850.67	1926.27	1964.96	2004.48	5192.56	2518.32
240	1.4437	1871.52	1845.6	1919.97	2032.04	2390.24	7139.14	3014.41
241	1.4537	1841.09	1850.97	1845.68	2144.15	2844.07	9890.5	3689.51
242	1.4637	1927.37	1834.71	2006.89	2164.33	3643.38	12700.3	4494.97
243	1.4737	1903.55	1899.33	1975.3	2281.37	3983.9	14896.6	5038.51
244	1.4837	1882.24	1863.46	1993.05	2358.72	4285.25	16496.6	5430.13
245	1.4937	1963.9	1902.61	1997.98	2360.58	4299.95	16584.2	5469.41
246	1.5037	1930.72	1942.03	2030.27	2313.12	4006.51	15136.8	5126.48
247	1.5137	1864.29	1856.35	1976.99	2241.6	3607.86	12774.7	4563.92
248	1.5237	1956.45	1867.19	1953.15	2204.72	2992.69	9925.73	3877.38
249	1.5337	1957.17	1820.67	1968.71	2111.97	2526.72	7451.07	3248.88
250	1.5437	1955.24	1828.15	1918.32	2026.63	2104.48	5342.14	2719.78
251	1.5537	1939.58	1905.43	1876.25	2025.12	1778.18	3942.46	2327.3
252	1.5637	1881.4	1848.6	1824.73	1999.24	1652.53	3183.54	2126.55
253	1.5737	1836.55	1793.96	1841.89	1965.19	1493.92	2711.77	1965.32
254	1.5837	1784.78	1768.52	1885.17	1862.93	1430.44	2263.21	1899.8
255	1.5937	1867.68	1760.95	1933.12	1852.31	1393.37	2149.01	1877.93
256	1.6037	1906.14	1817.16	1837.14	1867.72	1485.14	2088.77	1827.64
257	1.6137	1815.96	1750.55	1848.48	1896.26	1417.43	2030.33	1793.21
258	1.6237	1851.45	1768.82	1884.89	1805.45	1350.06	1875.92	1743.27
259	1.6337	1878.11	1764.6	1897.31	1883.82	1413.87	1887.05	1769.39
260	1.6437	1877.87	1802.13	1889.93	1930.24	1426.84	1889.39	1754.8
261	1.6537	1830.05	1792.16	1833.51	1883.14	1431.64	1921.17	1730.61
262	1.6637	1887.15	1782.6	1913.53	1919.49	1493.58	1868.42	1795.6
263	1.6737	1871.28	1860.64	1861.03	1951.84	1442.11	1899.58	1721.95
264	1.6837	1848.94	1856.73	1917.81	1898.07	1392	1955.74	1790.27
265	1.6937	1868.49	1903.22	1965.05	1954.23	1468.68	1985.3	1795.82
266	1.7037	1982.36	1921.59	1915.05	1972.04	1452.39	1970.24	1783.17
267	1.7137	1940.59	1889.72	1939.64	1974.18	1517.83	2020.98	1797.14
268	1.7237	1968.46	1953.04	1966.67	1992.38	1518.32	2025.83	1918.86
269	1.7337	2034.57	1937.85	2043.14	1981.35	1561.61	2050.83	1810.01
270	1.7437	1987.46	1925.77	1980.15	2033.43	1549.96	2086.58	1820.18
271	1.7537	2036.17	2005.69	1907.33	1960.89	1538.47	2063.44	1958.33
272	1.7637	2075.01	2043.17	1928.34	1987.61	1542.23	2030.79	1925.19
273	1.7737	2106.34	1929.84	1998.17	2005.57	1546.05	2116.48	1871.91
274	1.7837	2024.29	1963.3	2001.45	2062.66	1587.04	2056.53	1887.87
275	1.7937	2003.9	1985.53	2031.29	2019.31	1578.42	2040.14	1872.05
276	1.8037	1982.36	1941.4	2019.79	1998.88	1531.11	2040.64	1832.6
277	1.8137	1988.53	1940.52	1982.79	1988.69	1488.95	1966.31	1831.29
278	1.8237	1951.14	1930.71	1948.4	2013.29	1497.88	1893.86	1851.48
279	1.8337	1923.61	1880.31	1950.7	1951.81	1477.65	1916.26	1822.8
280	1.8437	1850.59	1798.35	1998.35	1911.7	1441.08	1948.35	1792.35
281	1.8537	1791.59	1807.82	1878.19	1910.57	1414.31	1873.59	1799.49
282	1.8637	1818.34	1835.64	1806.67	1954.3	1427.86	1855.71	1764.12
283	1.8737	1799.84	1826.91	1766.91	1872.28	1411.54	1853.92	1723.01
284	1.8837	1809.17	1785.35	1865.33	1861.83	1409.61	1851.35	1750.28
285	1.8937	1814.61	1752.52	1855.37	1857.01	1391.7	1799.97	1691.82
286	1.9037	1806.1	1775.48	1799.23	1911.06	1397.74	1807.42	1736.11
287	1.9137	1835.72	1773.07	1791.91	1867.55	1429.4	1828.08	1680.6
288	1.9237	1821.73	1765.55	1826.65	1812.13	1432.71	1804.7	1744.83
289	1.9337	1802.06	1853.17	1775.02	1823.52	1503.51	1833.54	1729.97
290	1.9437	1773.66	1801.26	1792.19	1822.36	1532.94	1800.94	1730.78
291	1.9537	1800.88	1782.3	1791.73	1785.76	1621.53	1777.27	1645.64
292	1.9637	1874.32	1803.91	1820.84	1833.45	1774.45	1859.94	1722.83
293	1.9737	1826.26	1769.51	1850.47	1875.41	1865.24	1833.91	1758.15
294	1.9837	1776.17	1753.95	1853.33	1884.4	2035.78	1894.08	1764.66
295	1.9937	1819.58	1794.6	1877.52	1882.26	2241.91	1863.69	1764.6
296	2.0037	1832.02	1736.33	1911.43	1883.28	2338	1922.11	1799.21
297	2.0137	1803.78	1788.84	1904.17	1899.26	2324.17	1906.19	1755.61
298	2.0237	1749.6	1769.39	1834.66	1973.17	2315.93	1892	1757.16
299	2.0337	1840.5	1828.59	1828.15	1931.54	2223.66	1820.75	1737.08
300	2.0437	1818.92	1816.46	1804.72	1865.86	2059.24	1851.28	1723.08
301	2.0537	1767.56	1783.41	1798.65	1838.13	1867.85	1872.47	1749.14
302	2.0637	1815.83	1792.54	1857.73	1850.68	1736.57	1817	1726.31
303	2.0737	1788.39	1699.14	1738.66	1826.92	1641.03	1837.97	1716.21
304	2.0837	1787.73	1737.72	1761.07	1816.24	1548.99	1838.77	1696.7
305	2.0937	1791.48	1765.05	1751.25	1778.72	1500.18	1794.04	1646.69
306	2.1037	1769.28	1693.31	1741	1749.61	1468.08	1817.97	1629.45
307	2.1137	1729.96	1680.95	1793.44	1804.13	1435.73	1753.58	1678.22
308	2.1237	1784.85	1736.36	1792.54	1817.53	1402.76	1786.13	1622.12
309	2.1337	1808.01	1729.92	1762.86	1814.56	1451.02	1776.89	1654.23
310	2.1437	1758.63	1727.81	1764.28	1769.04	1462.05	1755.06	1688.97
311	2.1537	1741.7	1736.52	1736.67	1789.42	1420.84	1769.1	1680.33
312	2.1637	1726.19	1662.94	1703.14	1812.59	1345.02	1741.58	1747.66
313	2.1737	1708.89	1646.91	1717.49	1733.23	1361.87	1684.14	1701.54
314	2.1837	1732.64	1695.7	1702.3	1732.31	1397.97	1712.46	1666.41
315	2.1937	1711.48	1665.46	1671.47	1742.08	1374.73	1753.02	1731
316	2.2037	1727.19	1695.31	1681.81	1752.44	1408.26	1790.38	1687.84
317	2.2137	1726.87	1743.71	1706.54	1732.06	1392.46	1735.63	1630.13
318	2.2237	1703.14	1726.86	1729.74	1732.42	1392.39	1668.04	1654.42
319	2.2337	1708.08	1729.41	1702.29	1711.53	1434.07	1709.39	1615.85
320	2.2437	1693.58	1688.1	1760.16	1695.64	1399.89	1737.56	1644.48
321	2.2537	1672.72	1687.25	1782.91	1745.05	1391.05	1723.37	1652.81
322	2.2637	1723.51	1713.49	1750.71	1760.18	1466.23	1726.31	1616.1
323	2.2737	1717.32	1723.53	1766.44	1767.91	1503.01	1765.98	1620.47
324	2.2837	1691.83	1717.38	1755.66	1809.12	1505.84	1763.01	1605.05
325	2.2937	1741.21	1743.33	1770.08	1760.84	1531.66	1726.89	1644.48
326	2.3037	1706.5	1711.97	1719.16	1717.72	1552.05	1782.13	1708.61
327	2.3137	1692.66	1691.03	1723.78	1730.9	1568.96	1779.54	1710.83
328	2.3237	1746.76	1722.75	1729.9	1778.04	1581.19	1744.98	1711.37
329	2.3337	1719.13	1719.95	1696.76	1751.94	1497.16	1717.54	1680.21
330	2.3437	1702.1	1728.98	1705.34	1711.62	1433.89	1712.9	1632.99
331	2.3537	1669.44	1680.55	1663.98	1725.62	1402.81	1717.97	1623.6
332	2.3637	1642.4	1624.09	1677.66	1687.96	1371.42	1708.17	1613.73
333	2.3737	1685.71	1592.17	1633	1675.16	1350.56	1686.44	1595.84
334	2.3837	1672.04	1614.28	1622.99	1666.31	1353.97	1637.58	1604.75
335	2.3937	1647.11	1623.93	1651.12	1681.59	1349.66	1656.88	1586.83
336	2.4037	1651.28	1603.87	1680.05	1683.03	1349.33	1661.31	1582.34
337	2.4137	1609.46	1575.27	1694.98	1616.84	1316.85	1648.59	1575.66
338	2.4237	1585.55	1557.61	1644.14	1619.76	1286.19	1694.51	1539.05
339	2.4337	1612.76	1579.36	1628.66	1601.53	1324.39	1684.7	1549.99
340	2.4437	1566.51	1600.34	1625.53	1579.19	1315.94	1653.05	1567.28
341	2.4537	1598.26	1579.96	1597.31	1581.46	1307.23	1651.49	1602.79
342	2.4637	1644.42	1553.63	1607.54	1592.57	1319.53	1613.52	1565.6
343	2.4737	1597.44	1551.67	1628.22	1667.28	1298.37	1618.44	1504.53
344	2.4837	1561.19	1516.22	1620.27	1605.49	1275.66	1586.44	1505.24
345	2.4937	1593.22	1530.59	1631.41	1558.89	1278.26	1567.51	1537.64
346	2.5037	1583.31	1589.4	1611.71	1583.31	1255.6	1533.79	1544.94
347	2.5137	1562.76	1573.3	1578.96	1551.54	1256.27	1513.72	1544.8
348	2.5237	1599.17	1546.98	1537.87	1574.29	1286.21	1586.36	1538.23
349	2.5337	1609.14	1535.02	1504.44	1544.91	1265.72	1616.17	1529.23
350	2.5437	1587.12	1566.04	1570.97	1540.92	1265.58	1587.83	1499.24
351	2.5537	1540.11	1552.64	1581.68	1564.47	1289.93	1610.8	1502.98
352	2.5637	1548.19	1526.84	1553.62	1559.24	1263.24	1579.15	1513.4
353	2.5737	1542.45	1551.69	1561.52	1560.6	1245.87	1557.36	1512.53
354	2.5837	1530.7	1551.24	1585.47	1520.76	1280.74	1555.27	1494.05
355	2.5937	1510.73	1528.53	1524.32	1519.01	1276.7	1573.39	1460.63
356	2.6037	1521.35	1497.6	1481.28	1567.53	1261.59	1587.28	1492.51
357	2.6137	1540.48	1517.66	1528.41	1586.7	1268.32	1573.81	1507.4
358	2.6237	1526	1521.73	1522.25	1568.75	1238.39	1554.93	1500.13
359	2.6337	1501.89	1497.72	1536.49	1515.27	1245.53	1540.66	1475.1
360	2.6437	1501.98	1472.22	1546.84	1504.15	1265.6	1533.19	1471.29
361	2.6537	1506.3	1498.46	1529.73	1523.53	1255.05	1523.99	1502.57
362	2.6637	1509.36	1524.51	1518.03	1522.44	1228.54	1490.84	1465.24
363	2.6737	1506.14	1538.3	1440.84	1535.61	1234.91	1473.01	1429.6
364	2.6837	1478.54	1534.46	1440.56	1518.27	1250.66	1511.03	1418.53
365	2.6937	1477.15	1488.56	1505.63	1501.69	1211.52	1541.02	1412.74
366	2.7037	1459.93	1461.27	1478.16	1511.25	1198.69	1511.78	1408.91
367	2.7137	1452.66	1425.32	1488.78	1482.78	1211.84	1479.99	1380.95
368	2.7237	1474.7	1416.87	1441.94	1495.55	1229.55	1480.03	1403
369	2.7337	1464.92	1477.9	1397.54	1530.55	1209.1	1472.54	1428.94
370	2.7437	1455.87	1448.69	1445.9	1527.2	1184.53	1471.99	1421.41
371	2.7537	1469.26	1416.78	1438.44	1472.1	1178.98	1494.95	1377.27
372	2.7637	1444.62	1431.15	1416.27	1468.18	1204.36	1480.46	1361.76
373	2.7737	1404.24	1432.28	1448.21	1497.1	1204.79	1468.92	1407.18
374	2.7837	1447.11	1403.62	1445.92	1463.49	1208.45	1473.08	1383.02
375	2.7937	1470.37	1401.06	1382.68	1427.09	1205.72	1448.65	1373.29
376	2.8037	1473.32	1402.34	1355	1446.42	1163.82	1424.01	1398.95
377	2.8137	1432.77	1392.25	1396.25	1412.63	1168.79	1415.83	1411.44
378	2.8237	1375.43	1386.03	1413.11	1395.27	1189.56	1436.89	1404.22
379	2.8337	1403.09	1359.2	1379.14	1456.72	1198.32	1440.97	1393.53
380	2.8437	1446.28	1394.99	1421.31	1443.61	1190.42	1390.81	1364.46
381	2.8537	1405.1	1379.39	1405.51	1417.26	1172.9	1371.23	1311.74
382	2.8637	1397.27	1371.73	1346.07	1375.51	1148.05	1384.29	1347.9
383	2.8737	1381.46	1368.59	1362.96	1385.23	1157.42	1371.83	1387.73
384	2.8837	1330.98	1369.2	1383.62	1379.25	1200.76	1401.76	1330.36
385	2.8937	1369.14	1394.13	1362.52	1404.19	1222.3	1430.74	1320.23
386	2.9037	1386.06	1402.32	1315.56	1419.98	1190.47	1409.88	1334.97
387	2.9137	1333.48	1369.59	1332.37	1389.33	1220.44	1339.69	1316.37
388	2.9237	1323.68	1342.76	1339.6	1398.95	1184.33	1336.31	1297.41
389	2.9337	1331.39	1349.91	1382.59	1384.81	1141.1	1395.05	1279.09
390	2.9437	1368.97	1323.81	1362.32	1380.36	1159.94	1372.23	1309.58
391	2.9537	1353.56	1317.23	1383.55	1399.62	1140.16	1362.73	1335.96
392	2.9637	1329.94	1306.77	1353.41	1326.34	1161.45	1379.22	1326.69
393	2.9737	1336.89	1300.13	1311.28	1345.07	1163.41	1391.98	1300.82
394	2.9837	1364.24	1343.94	1321.94	1357.52	1137.34	1300.81	1273.38
395	2.9937	1336.2	1322.28	1384.76	1306.19	1110.96	1309.24	1289.61
396	3.0037	1338.41	1284.51	1357.79	1323.8	1117.67	1347.33	1304.71
397	3.0137	1323.9	1316.72	1328.52	1291.65	1138.68	1329.36	1304.68
398	3.0237	1318.27	1302.93	1325.9	1300.71	1086.64	1429.9	1229.3
399	3.0337	1325.51	1264.64	1317.88	1334.84	1092.59	1370.53	1266.96
400	3.0437	1301.05	1261.79	1300.79	1309.35	1149.05	1304.89	1246.46
401	3.0537	1259.15	1268.48	1323.52	1297	1120.19	1302.58	1205.35
402	3.0637	1277.53	1269.55	1334.51	1302.93	1088.77	1330.15	1297.74
403	3.0737	1269.56	1258.98	1309.54	1292.9	1037.65	1305.3	1279.12
404	3.0837	1290.54	1258.91	1279.46	1242.67	1051.68	1301.1	1232.24
405	3.0937	1319.39	1298.14	1280.61	1261.24	1060.62	1319.19	1231.69
406	3.1037	1262.36	1289.02	1266.56	1293.89	1073.86	1269.56	1275.43
407	3.1137	1254.57	1263.51	1294.19	1298.07	1110.26	1282.91	1275.16
408	3.1237	1292.39	1255.46	1279.18	1259.79	1097.43	1233.89	1253.64
409	3.1337	1285.92	1232.78	1230.73	1296.27	1147.7	1264.92	1251.12
410	3.1437	1283.23	1228.31	1231.83	1303.83	1163.58	1312.91	1251.56
411	3.1537	1268.95	1260.45	1231	1257.48	1056.63	1280.4	1285.41
412	3.1637	1256.16	1290.29	1242.38	1252.99	1085.59	1243.41	1244.86
413	3.1737	1257.7	1280.5	1288.6	1269.14	1085.39	1287.18	1245.24
414	3.1837	1250.25	1247.91	1271.02	1275.82	1072.02	1308.9	1251.3
415	3.1937	1238.55	1208.07	1282.74	1231.66	1114	1260.27	1241.35
416	3.2037	1275.94	1218.48	1263.76	1186.44	1119.47	1230.23	1222.87
417	3.2137	1219.23	1182.61	1253.68	1271.5	1131.51	1223.99	1252.57
418	3.2237	1252.79	1166.63	1251.99	1295.37	1219.54	1294.77	1308.73
419	3.2337	1227.39	1273.67	1260.15	1350.44	1302.31	1291.24	1278.95
420	3.2437	1243.55	1322.13	1338.36	1325.16	1291.66	1291.78	1318.17
421	3.2537	1319.03	1323.56	1379.14	1366.74	1488.38	1320.58	1361.62
422	3.2637	1394.53	1385.96	1444.68	1428.86	1607.75	1404.18	1449.83
423	3.2737	1413.05	1458.04	1467.35	1515.69	1700.17	1470.09	1510.45
424	3.2837	1460.25	1479.29	1509.44	1524.86	1842.5	1518.28	1531.02
425	3.2937	1478.8	1512.2	1548.9	1567.46	2000.19	1496.59	1569.33
426	3.3037	1531.51	1575.25	1562.68	1565.31	2017.93	1519.18	1577.17
427	3.3137	1550.02	1570.19	1581.45	1544.48	2108.43	1585.97	1609.48
428	3.3237	1558.77	1545.95	1570.85	1569	2037.57	1620.25	1608.82
429	3.3337	1482.77	1557.24	1515.9	1538.83	1946.39	1536.55	1573.46
430	3.3437	1438.3	1503.76	1469.95	1462.99	1894.47	1461.75	1477.12
431	3.3537	1398.78	1438.81	1425.35	1385.88	1712.96	1379.31	1438.31
432	3.3637	1289.37	1368.69	1370.18	1331.05	1591.92	1316.12	1320.42
433	3.3737	1268.28	1253.76	1309.43	1291.58	1416.36	1274.06	1304.05
434	3.3837	1217.32	1205.47	1269.68	1216.4	1267.88	1254.44	1265.64
435	3.3937	1216.15	1220.41	1241.9	1185.99	1165.6	1217.99	1153.76
436	3.4037	1176.44	1166.37	1174.25	1134.22	1067.15	1226.54	1076.31
437	3.4137	1139.24	1151.79	1113.71	1146.59	1033.97	1153.32	1110.44
438	3.4237	1129.58	1086.56	1107.68	1189.18	1023.96	1141.49	1114.89
439	3.4337	1106.36	1100.35	1144.99	1116.08	971.654	1131.83	1089.68
440	3.4437	1133.7	1115.57	1104.78	1129.51	960.959	1140.25	1078.1
441	3.4537	1139.08	1123.25	1106.66	1121.48	927.124	1106.23	1065.81
442	3.4637	1107.64	1080.95	1119.35	1125.06	988.101	1118.88	1043.63
443	3.4737	1102.61	1098.07	1167.92	1101.98	934.814	1109.22	1064.25
444	3.4837	1076.93	1105.76	1090.13	1145.71	932.521	1100.22	1086.56
445	3.4937	1097.35	1065.69	1135.49	1124.62	997.464	1096.2	1074.86
446	3.5037	1092.77	1081.47	1153.11	1067.34	994.888	1110.97	1073.06
447	3.5137	1084.04	1103.81	1119.68	1094.55	1001.48	1100.78	1072.64
448	3.5237	1081.17	1099.65	1122.82	1090.53	1002.11	1104.1	1076.46
449	3.5337	1094.09	1108.03	1104.81	1100.59	1024.87	1118.93	1063.95
450	3.5437	1113.89	1142.23	1126.35	1137.04	1049.97	1111.38	1063.74
451	3.5537	1116.65	1101.05	1113.84	1151.39	1064.55	1099.25	1081.76
452	3.5637	1131.35	1122.92	1114.1	1121.97	1067.71	1101.05	1129.28
453	3.5737	1107.99	1128.65	1146.51	1118.09	1037.53	1086.18	1110.92
454	3.5837	1047	1081.92	1120.74	1139.25	1040.43	1159.34	1109.72
455	3.5937	1068.17	1122.41	1102.93	1123.33	1058.1	1151.03	1121.56
456	3.6037	1096.98	1121.71	1125.77	1104.58	1097.61	1123.32	1113.28
457	3.6137	1145.22	1120.57	1138.01	1126.5	1128.46	1137.88	1131.06
458	3.6237	1130.88	1125.59	1164.07	1143.59	1116.18	1137.63	1155.49
459	3.6337	1109.52	1136.97	1174.85	1178.63	1146.89	1161.17	1129.68
460	3.6437	1115.29	1155.03	1190.27	1162.53	1190.67	1176.35	1133.94
461	3.6537	1180.38	1159.6	1190.92	1136.27	1214.46	1189.6	1204.93
462	3.6637	1178.37	1153.96	1174.81	1159.56	1248.96	1232.74	1218.09
463	3.6737	1207.69	1195.12	1188.83	1222.81	1239.9	1271.4	1214.18
464	3.6837	1225.87	1198.11	1200.47	1230.85	1308.49	1236.13	1228.5
465	3.6937	1180.35	1152.57	1192.27	1225.6	1343.52	1203.38	1256.6
466	3.7037	1148.02	1148.61	1162.41	1178.26	1250.74	1193.3	1224.16
467	3.7137	1112.82	1159.05	1162.1	1162.57	1210.18	1198.39	1166.99
468	3.7237	1161.88	1109.32	1151.68	1146.58	1191.07	1173.99	1136.14
469	3.7337	1116.61	1086.11	1091.96	1106.95	1126.44	1118.75	1140.9
470	3.7437	1083.48	1057.26	1046.11	1117.77	1037.72	1090.87	1111.06
471	3.7537	1071.21	1017.98	1039.43	1106.89	995.089	1070.57	1073.86
472	3.7637	1040.11	1007.13	1004.32	1051.19	943.778	1051.85	1006.7
473	3.7737	1029.44	993.76	1018.26	1027.83	965.709	1003.56	1002.01
474	3.7837	1000.19	970.223	1050.47	1024.55	954.373	994.609	1023.44
475	3.7937	992.643	978.729	1010.62	991.853	886.582	972.748	999.438
476	3.8037	1007.72	956.99	977.01	987.895	920.802	1005.84	940.449
477	3.8137	972.317	950.406	987.179	965.707	919.001	1028.06	909.046
478	3.8237	964.042	954.189	986.418	983.34	882.392	1011.96	932.629
479	3.8337	943.916	932.815	966.222	991.537	874.995	979.367	960.96
480	3.8437	955.405	942.602	949.946	953.008	892.267	964.489	974.722
481	3.8537	933.836	946.903	959.688	952.785	905.421	969.264	969.893
482	3.8637	920.257	917.022	961.278	946.442	869.848	988.885	943.076
483	3.8737	915.194	898.642	948.428	918.355	842.543	957.151	923.179
484	3.8837	926.953	889.482	951.426	914.687	846.081	940.364	921.751
485	3.8937	937.489	941.206	950.909	940.804	852.669	979.927	899.138
486	3.9037	953.609	967.314	953.756	921.932	841.06	944.259	897.351
487	3.9137	979.056	932.725	962.644	913	856.925	913.816	958.455
488	3.9237	991.626	944.694	944.162	922.621	882.297	927.99	932.107
489	3.9337	969.28	923.704	928.781	939.617	883.515	936.864	909.819
490	3.9437	941.262	910.434	926.562	951.357	870.759	954.757	938.907
491	3.9537	915.797	919.787	929.225	952.994	878.556	956.406	954.033
492	3.9637	896.554	910.513	965.946	967.925	883.343	923.392	918.134
493	3.9737	924.153	915.372	973.533	950.068	860.113	923.594	883.431
494	3.9837	948.978	902.923	942.944	921.832	865.6	932.439	926.802
495	3.9937	948.457	907.684	940.815	920.634	899.057	912.99	946.914
496	4.0037	926.999	932.898	942.959	907.644	893.033	952.396	924.223
497	4.0137	890.72	921.975	947.856	914.547	852.143	960.673	924.229
498	4.0237	898.368	875.389	907.233	902.963	844.122	893.07	886.756
499	4.0337	888.63	869.509	897.14	870.669	879.262	896.074	872.387
500	4.0437	873.938	888.542	917.876	887.185	847.058	941.263	919.779
501	4.0537	896.403	882.68	905.378	910.045	843.156	954.043	918.704
502	4.0637	886.297	928.235	913.08	917.616	856.948	940.499	916.108
503	4.0737	881.174	930.845	893.601	933.756	839.293	887.287	934.121
504	4.0837	891.262	866.305	887.85	932.147	823.678	875.548	892.527
505	4.0937	890.21	849.654	893.34	908.693	810.183	873.399	835.28
506	4.1037	888.955	847.461	867.638	868.438	845.097	873.253	820.577
507	4.1137	880.939	844.607	886.465	845.572	844.142	872.281	841.041
508	4.1237	895.217	850.286	916.754	847.954	802.427	883.486	861.708
509	4.1337	890.274	822.335	899.502	835.333	792.375	881.305	861.628
510	4.1437	874.656	840.967	847.747	828.829	792.702	863.928	835.52
511	4.1537	891.879	842.171	856.042	860.464	782.951	899.78	842.811
512	4.1637	900.639	837.014	890.192	882.857	771.469	873.875	839.316
513	4.1737	884.262	873.112	858.729	870.137	761.659	855.361	824.599
514	4.1837	849.705	849.457	871.922	846.597	767.427	864.354	870.436
515	4.1937	834.361	839.338	895.066	833.049	799.888	849.795	855.546
516	4.2037	832.563	846.402	860.379	813.806	791.397	863.933	826.602
517	4.2137	813.744	831.247	872.379	807.205	776.737	852.733	852
518	4.2237	799.131	830.156	902.758	842.511	787.637	853.033	833.603
519	4.2337	796.54	809.384	884.564	839.233	773.505	868.232	802.596
520	4.2437	794.146	778.363	833.689	816.494	765.275	847.709	811.507
521	4.2537	804.062	792.201	816.473	846.741	740.817	822.867	823.798
522	4.2637	821.363	793.956	849.633	827.558	744.861	792.656	815.881
523	4.2737	807.15	809.413	832.32	779.777	761.579	806.04	778.482
524	4.2837	797.82	821.17	818.147	792.797	753.705	806.579	761.22
525	4.2937	808.104	848.03	845.686	804.498	755.787	803.793	776.014
526	4.3037	804.141	830.597	854.137	838.221	754.068	839.126	794.623
527	4.3137	836.248	800.207	842.886	808.218	749.208	827.151	790.011
528	4.3237	819.452	792.856	839.165	808.123	746.967	800.171	794.599
529	4.3337	819.477	786.696	827.995	829.216	731.091	819.155	798.016
530	4.3437	859.171	786.511	798.811	817.743	750.455	810.062	786.389
531	4.3537	824.433	805.903	785.983	804.379	746.161	810.351	780.141
532	4.3637	783.382	812.996	801.826	803.845	734.092	819.367	785.239
533	4.3737	776.801	798.375	783.407	814.651	750.806	810.72	782.835
534	4.3837	792.388	803.281	779.553	810.324	773.048	808.517	767.096
535	4.3937	799.112	798.444	764.936	782.661	765.994	800.426	768.381
536	4.4037	806.41	813.804	752.625	788.097	754.106	816.673	786.792
537	4.4137	786.605	793.319	782.905	803.675	735.563	790.954	769.372
538	4.4237	749.133	788.537	787.333	779.329	724.127	774.522	768.549
539	4.4337	758.885	789.545	817.008	788.558	728.155	790.877	793.497
540	4.4437	775.703	744.621	823.845	789.061	744.396	784.155	771.008
541	4.4537	752.057	764.374	798.273	793.973	719.796	798.539	750.044
542	4.4637	783.057	785.545	776.664	805.323	722.536	775.799	739.891
543	4.4737	760.471	762.255	777.6	788.114	727.793	780.675	753.782
544	4.4837	762.736	757.476	783.663	759.763	709.223	770.664	801.897
545	4.4937	764.696	776.713	784.45	744.054	682.037	755.133	789.38
546	4.5037	763.546	759.732	776.017	767.044	688.11	758.131	759.165
547	4.5137	810.797	740.054	761.845	773.993	694.028	773.392	775.293
548	4.5237	765.182	758.207	754.689	767.758	693.742	766.042	765.904
549	4.5337	751.598	734.315	756.906	752.834	704.092	734.773	735.008
550	4.5437	754.398	737.954	743.423	748.442	708.114	755.316	726.565
551	4.5537	740.938	742.592	742.655	755.829	701.969	739.471	750.805
552	4.5637	744.067	739.533	732.919	755.442	720.497	755.245	751.743
553	4.5737	735.166	757.58	735.634	734.665	729.937	744.039	729.489
554	4.5837	729.776	743.626	716.555	751.992	690.504	748.497	722.004
555	4.5937	739.865	763.055	743.631	745.344	647.461	750.52	682.185
556	4.6037	722.586	730.657	753.566	756.523	648.051	741.012	722.443
557	4.6137	708.743	750.669	734.061	759.172	668.075	770.853	751.841
558	4.6237	703.012	756.754	747.479	711.117	663.719	785.18	732.784
559	4.6337	738.235	741.001	757.905	714.272	686.194	725.643	698.579
560	4.6437	711.601	716.302	757.518	728.514	686.925	729.715	704.214
561	4.6537	686.764	715.256	725.262	731.897	635.65	747.312	686.049
562	4.6637	723.187	730.479	719.208	699.585	644.159	709.487	680.753
563	4.6737	721.467	733.693	720.569	710.837	653.339	690.449	703.677
564	4.6837	736.913	721.352	711.973	717.584	653.537	708.995	732.533
565	4.6937	738.345	704.977	719.415	696.752	676.638	705.699	755.12
566	4.7037	694.069	706.547	727.618	703.54	642.626	705.899	738.236
567	4.7137	686.983	718.408	708.3	729.658	648.819	719.297	699.664
568	4.7237	718.802	690.425	700.52	720.081	667.264	724.916	658.654
569	4.7337	698.644	681.315	703.041	725.643	675.16	679.471	664.301
570	4.7437	686.241	681.533	685.822	734.223	658.5	708.55	684.577
571	4.7537	691.794	674.941	701.083	710.254	645.243	739.457	712.28
572	4.7637	693.692	664.724	709.911	682.719	640.07	727.749	714.196
573	4.7737	684.72	683.613	676.459	676.12	625.842	682.254	702.446
574	4.7837	664.254	705.137	693.487	671.564	631.955	666.179	715.357
575	4.7937	674.978	661.913	686.55	669.277	626.524	655.615	703.632
576	4.8037	667.703	641.14	667.034	671.775	606.398	663.325	671.13
577	4.8137	665.453	694.155	758.102	697.447	669.744	710.725	666.727
578	4.8237	664.292	695.26	729.66	710.55	664.814	709.794	661.63
579	4.8337	691.223	698.305	738.31	682.343	640.237	698.949	665.195
580	4.8437	686.3	672.723	691.335	686.906	629.588	711.1	665.468
581	4.8537	643.013	632.197	710.89	670.088	657.511	687.654	664.149
582	4.8637	659.002	697.248	654.786	670.506	622.97	703.371	653.812
583	4.8737	693.524	696.68	660.134	684.333	660.722	703.245	658.254
584	4.8837	661.05	657.52	651.536	676.479	626.16	701.347	656.038
585	4.8937	667.935	669.668	669.977	657.088	607.122	685.841	671.25
586	4.9037	670.736	659.554	666.954	657.6	590.397	673.534	667.211
587	4.9137	649.235	671.795	673.667	647.815	610.023	627.859	650.459
588	4.9237	654.75	675.281	679.474	678.977	602.151	653.891	627.204
589	4.9337	676.437	643.43	663.747	662.126	589.724	662.662	635.189
590	4.9437	652.615	638.436	642.995	668.561	603.384	656.297	637.06
591	4.9537	624.755	665.434	648.174	680.063	627.03	615.026	652.189
592	4.9637	677.934	643.701	621.244	641.348	579.682	620.476	646.632
593	4.9737	662.836	634.436	637.979	630.317	613.1	625.464	633.37
594	4.9837	621.609	649.61	619.392	668.265	628.733	670.718	598.384
595	4.9937	618.485	657.863	631.344	642.421	624.813	638.755	631.548
596	5.0037	639.544	659.805	648.905	634.257	594.846	628.909	632.531
597	5.0137	630.311	621.579	620.449	648.886	628.313	643.734	646.199
598	5.0237	643.829	591.378	627.581	654.742	651.043	619.427	632.648
599	5.0337	626.14	631.408	651.371	628.779	601.668	628.898	646.922
600	5.0437	620.067	619.811	664.553	589.272	560.324	666.586	606.435
601	5.0537	635.836	639.655	607.682	599.953	591.678	673.713	618.341
602	5.0637	630.078	612.216	596.997	585.474	605.303	618.142	619.041
603	5.0737	607.116	600.57	653.31	573.428	605.891	644.955	594.906
604	5.0837	632.644	619.708	639.886	635.031	567.578	674.116	609.298
605	5.0937	618.033	619.623	611.837	633.521	570.388	600.629	616.829
606	5.1037	617.497	620.742	617.644	622.824	570.739	597.721	607.728
607	5.1137	628.647	599.415	617.924	621.902	562.499	623.937	602.103
608	5.1237	602.813	645.468	606.893	616.685	579.134	603.183	611.068
609	5.1337	592.593	630.853	586.677	623.47	576.541	644.783	599.483
610	5.1437	618.821	595.551	627.293	642.107	586.361	610.969	612.435
611	5.1537	624.088	605.171	617.951	629.304	590.349	600.991	601.835
612	5.1637	600.756	587.285	601.289	594.003	573.761	580.415	628.31
613	5.1737	577.271	587.326	614.499	617.547	559.853	575.433	591.039
614	5.1837	591.422	552.86	605.273	597.083	578.32	615.807	558.535
615	5.1937	603.871	590.52	614.094	612.777	584.589	616.219	589.189
616	5.2037	610.183	593.712	615.583	612.702	548.994	611.877	579.281
617	5.2137	621.96	581.104	596.71	593.85	567.885	590.318	583.011
618	5.2237	584.341	624.134	607.889	605.195	564.397	565.359	594.441
619	5.2337	581.828	590.435	621.398	571.067	572.485	587.549	558.487
620	5.2437	596.44	563.763	590.904	569.876	569.558	594.16	571.817
621	5.2537	616.928	570.141	583.325	545.407	574.588	611.61	587.846
622	5.2637	548.94	606.997	562.196	600.903	551.714	582.663	585.651
623	5.2737	582.553	590.313	576.454	580.433	535.839	577.083	571.273
624	5.2837	578.346	590.419	577.463	591.888	581.119	607.501	582.85
625	5.2937	612.148	587.372	558.725	542.293	585.723	578.545	563.669
626	5.3037	561.377	567.465	579.317	599.147	563.993	583.526	558.442
627	5.3137	560.952	558.372	570.531	599.304	572.548	591.634	591.877
628	5.3237	558.725	535.181	579.585	573.781	572.297	553.599	577.772
629	5.3337	582.001	566.443	587.202	581.544	560.048	590.886	573.691
630	5.3437	575.234	568.146	581.769	601.602	551.236	579.386	570.946
631	5.3537	551.465	595.409	555.101	560.118	570.533	558.511	562.952
632	5.3637	573.772	535.226	581.781	572.306	588.156	559.686	551.067
633	5.3737	570.245	549.376	576.842	579.478	580.66	582.841	545.14
634	5.3837	617.1	591.036	567.741	580.525	570.036	594.461	527.232
635	5.3937	542.348	555.376	563.502	575.067	554.454	583.201	566.834
636	5.4037	578.735	565.897	587.398	576.498	510.101	617.796	551.461
637	5.4137	564.185	508.747	561.505	585.84	506.774	561.559	545.703
638	5.4237	535.683	517.354	557.235	551.271	532.955	550.097	534.828
639	5.4337	559.61	504.249	555.981	546.35	531.308	581.718	526.506
640	5.4437	524.118	539.656	548.143	525.249	484.645	562.188	533.808
641	5.4537	549.376	543.185	589.08	565.971	534.458	545.75	529.271
642	5.4637	529.059	549.389	582.814	554.45	560.999	531.74	557.947
643	5.4737	516.248	588.62	597.484	578.347	527.92	511.503	543.74
644	5.4837	519.815	572.186	562.57	568.009	511.169	550.698	560.162
645	5.4937	538.582	481.233	561.742	538.05	504.039	580.448	535.95
646	5.5037	530.631	570.485	530.006	562.489	496.278	541.831	530.304
647	5.5137	520.154	558.674	550.86	565.962	504.115	597.905	554.775
648	5.5237	541.68	511.16	526.957	565.702	546.64	589.56	533.249
649	5.5337	560.915	513.475	551.452	574.422	534.111	533.739	537.273
650	5.5437	523.483	533.577	543.514	531.689	542.769	563.803	557.437
651	5.5537	534.334	512.514	524.122	546.069	548.167	541.308	547.087
652	5.5637	520.659	530.371	562.496	537.289	546.062	544.475	499.532
653	5.5737	556.992	549.583	532.341	542.184	517.112	545.67	514.802
654	5.5837	552.946	514.306	503.608	544.775	517.153	500.614	531.863
655	5.5937	510.265	537.407	521.2	546.962	492.004	502.033	528.09
656	5.6037	532.285	529.374	527.003	502.783	542.977	563.242	527.865
657	5.6137	509.663	521.162	561.274	535.669	493.796	503.287	524.447
658	5.6237	517.456	520.265	549.324	552.61	491.395	487.042	520.602
659	5.6337	514.742	488.485	514.579	509.004	508.942	548.585	551.013
660	5.6437	538.54	522.146	522.917	501.21	508.598	518.376	526.131
661	5.6537	505.392	522.629	522.2	544.122	528.008	546.618	538.879
662	5.6637	510.051	516.089	524.899	514.725	512.403	485.45	506.43
663	5.6737	523.929	502.63	508.834	510.158	518.011	508.212	498.736
664	5.6837	505.602	513.99	535.575	526.939	502.879	495.808	511.252
665	5.6937	484.866	513.982	496.061	509.875	470.839	522.674	511.313
666	5.7037	466.793	513.869	499.967	492.205	504.789	515.031	467.27
667	5.7137	501.073	511.016	519.965	496.841	481.568	515.726	511.147
668	5.7237	502.707	492.747	501.512	496.3	494.488	477.006	498.541
669	5.7337	500.173	491.202	514.304	504.625	521.348	524.779	528.672
670	5.7437	528.075	519.783	501.302	500.533	463.618	542.053	474.811
671	5.7537	483.807	513.512	556.744	559.936	527.986	519.287	494.989
672	5.7637	481.962	499.706	519.044	506.468	475.958	524.954	497.454
673	5.7737	481.843	517.493	545.998	522.58	479.429	524.015	484.419
674	5.7837	479.41	470.026	515.646	511.641	463.617	491.179	500.33
675	5.7937	493.243	512.753	480.565	504.431	487.703	499.836	511.801
676	5.8037	499.794	473.07	511.009	522.514	511.664	493.61	505.519
677	5.8137	493.342	529.668	513.793	503.994	498.793	484.155	493.267
678	5.8237	523.485	508.948	504.929	507.319	499.67	501.266	506.861
679	5.8337	561.299	502.011	504.871	530.556	550.87	528.418	497.467
680	5.8437	511.9	502.961	504.14	504.165	544.878	566.215	527.645
681	5.8537	503.957	505.816	526.01	520.869	541.969	502.764	511.625
682	5.8637	513.768	508.763	526.25	518.814	545.891	480.211	504.149
683	5.8737	503.936	491.762	584.918	500.983	531.192	528.172	555.969
684	5.8837	520.932	492.944	560.877	541.94	593.046	578.014	551.035
685	5.8937	532.443	517.354	530.287	516.412	565.582	566.559	522.406
686	5.9037	533.294	540.52	577.463	502.303	614.711	566.447	548.55
687	5.9137	488.222	510.32	500.338	523.439	586.66	509.349	490.279
688	5.9237	535.574	507.418	504.394	510.4	547.538	515.341	473.148
689	5.9337	470.347	500.307	550.449	505.262	524.375	530.405	539.377
690	5.9437	493.284	487.211	498.348	537.283	531.325	515.247	502.296
691	5.9537	489.057	499.237	524.443	480.152	560.453	497.266	458.23
692	5.9637	484.108	500.286	468.229	513.3	476.165	470.203	471.324
693	5.9737	447.063	428.029	487.191	531.448	491.25	499.336	477.213
694	5.9837	488.354	476.173	472.951	505.366	539.367	492.306	491.176
695	5.9937	475.207	464.15	473.034	490.304	458.169	484.202	467.983
696	6.0037	419.943	447.972	503.282	473.181	446.124	487.18	504.265
697	6.0137	473.016	490.195	466.179	508.309	471.224	475.128	454.182
698	6.0237	489.165	447.102	482.226	488.172	446.076	451.147	454.187
699	6.0337	466.261	432.088	470.039	465.03	436.942	461.201	469.234
700	6.0437	460.235	458.166	475.181	497.055	429.873	431.062	471.092
701	6.0537	476.167	439.965	451.089	473.097	452.04	448.033	450.077
702	6.0637	466.06	453.089	459.165	460.095	450.082	462.064	454.056
703	6.0737	468.085	470.096	451.071	465.148	452.088	482.128	436.146
704	6.0837	427.012	429.87	434.996	470.103	443.011	464.108	457.217
705	6.0937	433.965	430.86	474.134	460.085	415.962	474.121	509.343
706	6.1037	478.064	459.106	475.141	439.973	440.043	439.941	424.837
707	6.1137	404.811	456.282	430.04	471.229	426.115	432.929	484.933
708	6.1237	492.208	445.255	458.026	439.065	446.04	469.066	456.991
709	6.1337	432.048	476.22	472.107	432.938	442.024	442.003	448.098
710	6.1437	455.133	444.979	477.095	490.134	467.006	435.904	460.269
711	6.1537	444.107	473.999	463.09	418.881	447.039	447.998	422.031
712	6.1637	464.13	451.975	456.077	474.186	429.975	438.057	447.094
713	6.1737	480.183	478.081	444.037	430.004	448.015	474.165	409.896
714	6.1837	417.879	472.158	431.961	453.002	426.945	433.899	436.913
715	6.1937	450.047	440.045	448.955	467.001	395.731	438.832	416.812
716	6.2037	467.074	423.959	445.946	449.003	428.899	446.949	446.992
717	6.2137	462.104	444.944	448.948	444.948	467.935	441.018	429.961
718	6.2237	441.003	424.851	410.964	429.907	441.96	448.101	408.825
719	6.2337	434.88	470.104	440.002	459.098	403.907	417.872	419.879
720	6.2437	444.922	498.247	451.049	406.941	430.108	441.901	432.002
721	6.2537	451.955	442.143	411.899	434.001	440.109	445.979	392.938
722	6.2637	450.059	437.022	450.004	441.962	462.023	440.117	403.859
723	6.2737	434.964	442.918	429.941	431.892	400.736	448.046	430.915
724	6.2837	437.941	465.86	397.815	456.994	476.094	437.913	416.823
725	6.2937	407.808	435.904	440.92	478.031	422.955	452.803	420.875
726	6.3037	409.88	427.979	444.982	390.7	422.881	438.916	427.892
727	6.3137	431.921	428.084	425.957	456.92	413.821	414.969	412.966
728	6.3237	408.776	407.855	419.881	405.832	447.955	413.01	398.879
729	6.3337	433.856	376.671	424.861	473.155	427.985	453.044	428.973
730	6.3437	454.948	405.756	400.819	473.092	391.814	483.925	408.808
731	6.3537	390.831	430.919	413.92	384.786	419.916	425.799	444.903
732	6.3637	417.989	433.988	394.802	430.905	455.88	434.885	445.923
733	6.3737	441.976	411.961	441.88	439.928	430.788	434.946	401.794
734	6.3837	394.725	411.864	426.91	451.979	419.811	431.916	411.88
735	6.3937	402.728	410.787	403.879	442.861	433.043	467.953	420.922
736	6.4037	432.897	427.889	433.91	438.92	439.008	423.813	407.84
737	6.4137	431.897	418.894	409.733	453.958	427.918	418.942	429.863
738	6.4237	397.85	417.829	427.804	420.908	404.756	469.099	435.937
739	6.4337	424.952	417.839	427.868	426.927	430.925	415.901	423.934
740	6.4437	404.883	397.825	410.91	425.992	407.821	428.817	413.869
741	6.4537	404.856	439.981	435.955	385.77	444.942	430.786	399.683
742	6.4637	386.698	408.822	401.762	436.845	392.729	444.919	403.716
743	6.4737	422.852	409.727	417.757	440.754	392.733	427.866	388.727
744	6.4837	409.834	407.702	410.804	431.843	423.84	417.818	408.881
745	6.4937	425.88	399.796	364.758	414.831	384.736	382.662	434.977
746	6.5037	444.912	454.069	411.841	391.827	425.871	384.669	421.888
747	6.5137	366.624	401.873	439.898	427.82	445.967	438.964	377.738
748	6.5237	412.816	391.791	437.804	371.666	444.918	428.875	410.705
749	6.5337	412.857	441.845	375.668	414.786	389.67	400.721	370.673
750	6.5437	402.896	418.783	438.921	407.816	408.757	415.733	424.805
751	6.5537	405.866	361.612	416.914	412.852	431.878	376.707	393.702
752	6.5637	377.648	399.769	378.831	410.86	386.83	385.728	411.725
753	6.5737	379.614	367.709	390.792	440.951	415.817	410.869	391.778
754	6.5837	398.647	401.89	405.72	364.683	405.857	420.756	399.864
755	6.5937	407.734	427.883	395.552	375.625	382.692	400.769	416.879
756	6.6037	413.834	392.731	397.586	364.619	342.535	398.714	393.778
757	6.6137	397.854	363.567	363.596	356.578	391.672	342.609	402.764
758	6.6237	397.8	387.626	420.902	388.763	337.584	404.84	410.741
759	6.6337	371.67	379.709	405.803	400.704	364.685	388.721	371.67
760	6.6437	382.687	390.75	394.718	418.749	368.693	411.755	388.76
761	6.6537	430.8	371.744	426.842	366.604	398.745	400.688	382.766
762	6.6637	382.662	370.655	397.784	392.761	407.738	364.565	391.754
763	6.6737	372.652	395.759	413.87	363.677	388.757	368.659	383.694
764	6.6837	372.705	381.634	364.684	392.72	376.692	360.702	353.663
765	6.6937	397.774	389.697	401.713	391.723	411.75	407.849	377.694
766	6.7037	372.684	414.743	376.651	412.775	375.532	400.727	410.797
767	6.7137	368.595	377.687	323.482	359.66	383.523	413.74	371.64
768	6.7237	387.68	357.637	391.714	401.677	360.604	362.537	375.649
769	6.7337	366.712	368.608	382.676	376.604	360.73	415.827	412.774
770	6.7437	355.653	394.668	408.767	403.701	404.886	385.771	362.584
771	6.7537	397.68	362.545	374.699	390.807	363.631	413.91	381.69
772	6.7637	392.589	420.825	361.552	357.695	389.628	360.603	387.686
773	6.7737	384.629	354.64	360.552	374.677	331.488	402.692	341.56
774	6.7837	375.651	355.624	405.711	381.624	374.698	388.618	389.629
775	6.7937	381.699	380.625	357.602	364.469	344.573	369.603	346.562
776	6.8037	356.612	379.713	405.753	343.465	347.509	357.602	353.634
777	6.8137	355.65	345.595	351.517	347.566	349.539	392.727	388.738
778	6.8237	375.753	347.643	362.575	382.777	373.629	409.736	349.569
779	6.8337	368.696	356.603	378.633	341.629	390.769	372.582	353.575
780	6.8437	347.55	356.555	401.75	357.679	370.682	386.68	333.554
781	6.8537	348.513	361.611	363.637	352.547	341.584	350.575	378.694
782	6.8637	373.61	370.596	359.581	362.662	346.567	372.692	358.565
783	6.8737	374.625	340.536	384.639	403.692	357.587	367.59	345.523
784	6.8837	378.648	377.579	355.589	359.629	351.627	373.626	347.526
785	6.8937	381.654	331.46	407.756	348.491	342.564	355.544	361.653
786	6.9037	364.584	352.596	369.632	378.587	342.512	366.608	398.765
787	6.9137	346.58	337.603	391.653	339.497	382.576	377.608	375.674
788	6.9237	350.571	391.733	400.704	341.613	360.578	356.605	366.538
789	6.9337	341.575	350.556	350.555	340.558	349.615	322.564	350.504
790	6.9437	337.515	341.519	356.612	351.52	362.639	375.674	348.532
791	6.9537	364.618	350.498	391.586	364.536	356.552	370.511	326.518
792	6.9637	323.471	307.484	375.58	360.581	356.591	363.513	367.606
793	6.9737	380.661	340.554	359.544	349.577	344.524	348.471	360.61
794	6.9837	332.584	341.57	407.726	330.486	315.471	381.72	333.548
795	6.9937	364.559	333.519	323.559	379.633	333.448	390.756	356.663
796	7.0037	360.524	332.475	341.589	342.526	343.482	344.625	314.462
797	7.0137	347.511	323.492	345.501	360.548	383.601	334.48	356.561
798	7.0237	356.549	360.591	353.495	329.496	398.73	332.43	363.512
799	7.0337	333.469	367.686	366.557	365.632	338.563	330.403	327.538
800	7.0437	354.556	355.616	351.595	359.558	352.567	357.568	367.631
801	7.0537	350.56	359.578	346.614	364.635	346.57	340.543	328.579
802	7.0637	338.543	399.646	385.628	336.488	344.51	345.522	335.543
803	7.0737	338.541	347.478	349.472	349.497	349.485	346.507	323.463
804	7.0837	346.508	315.433	360.531	326.391	346.472	345.511	391.607
805	7.0937	339.459	355.542	318.454	330.421	306.44	377.595	353.501
806	7.1037	349.491	351.563	345.564	342.497	337.553	376.573	363.612
807	7.1137	351.529	318.51	326.446	352.641	342.594	346.489	306.434
808	7.1237	355.579	327.55	356.506	344.701	320.482	329.442	336.477
809	7.1337	309.462	317.484	338.521	307.458	297.343	326.508	308.42
810	7.1437	326.496	343.511	377.635	342.501	313.411	352.54	332.51
811	7.1537	337.514	336.475	316.444	327.397	318.472	341.504	323.46
812	7.1637	310.43	344.534	356.49	350.472	358.554	337.51	333.47
813	7.1737	322.447	346.49	349.519	278.33	324.454	368.541	313.431
814	7.1837	317.435	320.509	369.582	322.465	348.493	321.406	303.471
815	7.1937	315.433	348.566	331.517	332.464	314.437	322.384	354.643
816	7.2037	360.598	346.542	327.518	345.474	336.491	328.458	343.562
817	7.2137	359.531	336.458	359.52	321.452	335.529	350.538	308.414
818	7.2237	296.413	358.433	348.449	349.534	351.578	347.58	333.402
819	7.2337	306.41	313.418	341.415	319.407	355.563	313.501	334.423
820	7.2437	297.409	314.484	364.509	341.528	321.403	362.588	337.452
821	7.2537	313.433	328.574	323.509	345.536	352.458	330.511	335.486
822	7.2637	339.534	309.486	376.551	315.469	342.468	342.463	289.446
823	7.2737	318.396	305.392	328.426	335.462	312.496	307.35	352.541
824	7.2837	307.397	339.477	339.418	319.366	315.436	330.434	323.489
825	7.2937	325.437	325.443	337.498	339.476	327.479	315.403	328.418
826	7.3037	316.453	339.523	369.513	329.514	330.489	331.453	305.371
827	7.3137	314.423	310.41	294.379	378.583	335.463	346.524	287.405
828	7.3237	335.428	305.32	299.413	320.403	353.493	326.483	310.444
829	7.3337	315.352	318.398	361.553	308.362	322.409	312.455	283.373
830	7.3437	312.428	323.484	317.425	338.474	302.311	308.413	305.411
831	7.3537	293.35	301.46	325.494	310.45	306.401	294.346	304.412
832	7.3637	346.514	322.471	345.523	337.544	290.404	313.416	323.428
833	7.3737	343.518	327.465	308.38	323.48	309.489	317.444	295.396
834	7.3837	356.562	317.435	340.417	347.441	292.41	309.376	340.49
835	7.3937	325.454	306.337	327.347	318.359	299.373	307.401	306.393
836	7.4037	312.407	325.388	343.427	308.353	294.338	320.408	290.341
837	7.4137	319.417	308.412	300.376	316.414	325.433	322.424	334.481
838	7.4237	319.402	332.473	338.491	307.383	333.438	288.291	312.428
839	7.4337	364.5	310.447	341.494	348.522	305.373	290.323	286.368
840	7.4437	285.342	319.383	320.457	327.465	327.42	308.427	333.462
841	7.4537	324.456	318.371	344.478	309.456	287.333	334.527	305.358
842	7.4637	331.497	314.381	327.4	340.475	310.476	336.499	328.454
843	7.4737	322.458	321.452	319.413	331.457	275.351	322.434	298.386
844	7.4837	322.417	304.409	307.368	320.353	309.389	318.362	286.378
845	7.4937	331.402	292.36	323.418	304.396	303.358	311.368	310.417
846	7.5037	313.379	303.35	278.332	336.434	294.299	290.335	313.378
847	7.5137	286.316	294.314	305.406	318.393	320.413	320.392	291.312
848	7.5237	315.411	290.346	326.472	312.425	283.377	280.34	319.416
849	7.5337	294.363	333.431	357.526	332.437	314.414	319.419	280.374
850	7.5437	274.395	307.385	312.454	300.352	276.336	293.353	301.461
851	7.5537	305.381	328.389	312.413	313.404	303.362	331.484	330.454
852	7.5637	339.404	266.243	319.393	300.426	343.417	320.385	273.292
853	7.5737	313.319	297.361	299.284	313.456	312.396	317.397	304.346
854	7.5837	294.295	297.397	321.34	300.322	292.32	321.408	281.309
855	7.5937	304.375	299.428	307.383	286.269	324.387	306.379	330.434
856	7.6037	321.438	320.433	281.421	320.353	298.363	286.358	338.432
857	7.6137	310.41	299.37	330.498	284.311	284.397	296.381	286.374
858	7.6237	306.412	328.419	305.425	309.455	286.296	284.334	297.43
859	7.6337	299.371	279.31	303.305	293.37	283.317	284.291	289.369
860	7.6437	284.33	300.361	328.342	272.323	279.299	295.341	298.372
861	7.6537	326.38	282.302	329.338	315.383	300.398	317.406	272.255
862	7.6637	287.372	303.347	263.303	283.342	280.342	281.309	289.364
863	7.6737	264.356	262.27	290.405	270.336	277.32	297.347	295.394
864	7.6837	275.356	291.329	315.359	320.439	301.386	294.344	285.359
865	7.6937	295.382	301.363	257.258	313.39	304.339	311.32	284.374
866	7.7037	320.331	289.343	300.351	278.285	297.319	275.268	266.275
867	7.7137	294.259	279.296	285.321	301.323	287.307	283.367	269.325
868	7.7237	289.311	300.341	294.347	280.271	289.346	281.342	285.313
869	7.7337	277.302	290.387	346.397	271.308	303.383	271.312	286.34
870	7.7437	296.41	275.328	297.348	279.318	262.256	282.288	313.391
871	7.7537	277.31	314.413	293.335	293.353	287.266	283.302	262.269
872	7.7637	313.347	277.303	290.362	290.359	283.301	285.311	270.269
873	7.7737	287.311	283.33	283.306	295.35	277.329	262.312	267.275
874	7.7837	247.27	268.254	313.312	311.329	305.385	269.32	257.307
875	7.7937	274.363	272.289	261.255	330.41	307.346	278.326	286.35
876	7.8037	286.362	314.409	282.28	284.301	278.392	286.354	254.237
877	7.8137	288.338	264.3	271.296	293.346	280.372	287.304	278.319
878	7.8237	287.33	285.326	278.318	293.312	283.337	298.323	250.241
879	7.8337	271.25	299.303	272.357	278.308	272.247	284.289	264.275
880	7.8437	293.339	285.29	283.384	278.373	269.246	294.364	262.275
881	7.8537	294.326	258.274	274.342	299.404	271.3	305.389	303.362
882	7.8637	282.272	230.198	260.309	238.25	240.28	300.342	308.371
883	7.8737	261.258	242.225	299.283	280.275	283.38	294.345	270.374
884	7.8837	260.279	262.275	268.237	289.235	267.281	280.294	260.348
885	7.8937	255.256	276.335	282.303	267.273	296.288	310.394	236.215
886	7.9037	250.273	284.343	276.296	294.316	262.214	289.339	274.263
887	7.9137	254.245	274.291	272.287	257.253	288.332	266.29	256.23
888	7.9237	255.277	284.275	274.296	267.322	284.341	279.304	262.247
889	7.9337	276.268	261.257	281.309	298.346	282.295	302.375	289.326
890	7.9437	251.201	267.303	278.285	287.319	307.343	298.314	295.345
891	7.9537	281.276	263.313	285.317	257.267	272.281	280.285	266.286
892	7.9637	259.229	280.363	284.309	293.322	304.384	275.289	267.28
893	7.9737	270.314	271.323	238.244	279.291	261.327	253.257	287.334
894	7.9837	292.341	248.203	281.303	248.23	263.264	281.327	275.334
895	7.9937	278.307	259.225	256.246	265.3	239.24	286.292	248.272
896	8.0037	285.337	238.199	256.28	264.275	233.187	261.217	244.229
897	8.0137	257.248	256.246	274.283	275.291	277.245	241.231	280.226
898	8.0237	273.296	276.309	256.281	284.281	284.265	270.296	263.221
899	8.0337	280.254	293.312	262.248	274.266	241.221	272.328	264.277
900	8.0437	283.259	259.265	281.31	283.256	257.276	304.363	266.332
901	8.0537	256.255	256.272	257.266	287.294	278.292	252.245	268.311
902	8.0637	280.303	229.196	249.269	287.304	272.303	259.249	234.217
903	8.0737	287.345	278.277	268.299	262.29	258.29	244.224	261.214
904	8.0837	265.271	270.293	273.303	241.223	252.256	262.275	247.209
905	8.0937	277.278	256.219	260.235	269.283	278.263	313.397	274.296
906	8.1037	258.265	257.217	239.158	254.249	248.188	262.315	265.325
907	8.1137	234.224	251.226	267.202	265.272	284.249	277.287	258.304
908	8.1237	264.239	225.232	283.244	257.245	284.305	269.213	269.295
909	8.1337	279.293	260.257	247.24	254.211	265.312	255.213	251.257
910	8.1437	261.276	274.308	249.259	284.325	222.226	283.306	244.227
911	8.1537	246.259	239.227	273.296	244.259	253.195	269.295	256.236
912	8.1637	260.262	244.216	279.271	254.267	256.193	232.246	265.219
913	8.1737	234.213	271.254	266.301	249.221	265.268	257.23	250.209
914	8.1837	240.183	252.236	263.274	251.21	236.24	247.206	241.224
915	8.1937	233.189	246.294	243.227	231.165	264.299	280.249	254.291
916	8.2037	236.195	247.271	250.198	259.253	252.251	278.257	285.332
917	8.2137	268.291	253.231	264.232	270.277	266.246	253.307	258.273
918	8.2237	238.265	269.249	273.269	288.291	260.229	274.285	253.263
919	8.2337	246.243	270.248	244.226	255.238	251.227	259.241	237.211
920	8.2437	248.233	234.231	236.202	259.233	257.208	280.284	249.218
921	8.2537	248.208	225.219	259.23	241.232	257.229	279.246	243.219
922	8.2637	256.246	243.269	243.176	274.273	235.208	228.165	243.185
923	8.2737	238.249	239.24	267.269	246.224	250.264	267.228	292.301
924	8.2837	245.25	260.267	242.23	252.223	267.292	276.273	241.25
925	8.2937	221.196	246.174	236.177	237.178	252.195	260.292	257.308
926	8.3037	240.221	247.159	235.173	238.192	230.18	250.292	263.32
927	8.3137	273.26	247.204	232.16	238.212	225.203	254.246	267.272
928	8.3237	255.221	236.206	250.223	229.214	266.283	232.204	222.161
929	8.3337	265.251	216.225	267.301	247.251	211.207	279.244	222.153
930	8.3437	258.26	252.259	292.322	262.246	255.23	224.131	241.205
931	8.3537	236.206	239.246	283.263	252.252	260.244	267.301	226.236
932	8.3637	220.158	263.282	258.22	267.24	249.184	240.223	232.188
933	8.3737	245.196	260.249	221.158	231.239	238.213	224.194	247.219
934	8.3837	245.205	231.167	255.236	270.263	243.198	264.277	230.155
935	8.3937	237.201	243.174	244.255	258.216	234.205	245.229	224.184
936	8.4037	248.254	229.158	223.2	254.183	248.214	249.216	216.195
937	8.4137	247.235	252.238	232.212	229.165	254.255	263.234	234.224
938	8.4237	240.195	229.209	214.146	241.183	232.193	234.221	234.22
939	8.4337	233.174	261.259	234.176	244.23	257.242	222.215	214.201
940	8.4437	232.201	237.219	247.199	239.265	248.221	228.209	238.252
941	8.4537	227.205	257.169	236.189	242.261	276.265	242.202	225.161
942	8.4637	258.258	237.193	248.205	225.222	276.315	231.14	248.232
943	8.4737	240.237	242.204	231.187	255.23	235.189	252.189	236.224
944	8.4837	216.187	250.263	255.265	249.189	219.161	211.154	231.222
945	8.4937	237.184	245.221	236.217	243.17	212.149	219.2	258.223
946	8.5037	255.216	262.227	225.186	202.174	246.182	198.161	231.184
947	8.5137	262.236	213.155	273.242	240.22	252.218	256.282	239.178
948	8.5237	236.204	225.147	247.189	239.206	240.205	232.207	234.178
949	8.5337	231.188	234.236	245.164	239.207	214.176	244.185	255.239
950	8.5437	221.158	238.259	244.204	273.276	246.227	244.195	231.194
951	8.5537	231.22	203.168	233.224	245.2	249.24	238.221	218.179
952	8.5637	213.19	235.178	262.242	224.168	230.219	222.183	219.177
953	8.5737	197.167	204.162	236.177	206.154	231.188	242.216	239.239
954	8.5837	216.165	237.196	240.183	217.19	202.115	247.213	231.226
955	8.5937	239.203	241.199	222.196	205.177	224.158	222.169	217.207
956	8.6037	235.2	222.168	227.234	241.213	213.149	236.207	219.164
957	8.6137	226.166	249.191	236.216	199.13	223.166	212.167	241.196
958	8.6237	235.198	225.185	232.204	246.175	229.192	247.191	227.15
959	8.6337	225.172	247.267	223.165	211.148	207.179	226.155	235.176
960	8.6437	227.154	243.208	215.154	251.226	226.187	237.192	212.142
961	8.6537	233.195	213.152	229.204	240.211	234.233	217.197	212.179
962	8.6637	213.14	211.109	231.22	243.199	244.221	242.222	219.22
963	8.6737	224.159	219.188	225.19	202.144	223.166	224.179	250.257
964	8.6837	215.171	224.192	231.175	235.228	205.133	203.142	229.2
965	8.6937	227.182	222.166	212.144	246.2	224.131	223.158	223.185
966	8.7037	203.161	239.199	260.223	240.212	239.184	257.222	215.15
967	8.7137	242.192	198.147	219.172	215.152	212.146	224.199	220.166
968	8.7237	210.158	224.179	231.183	224.176	237.218	244.232	212.162
969	8.7337	195.133	207.193	220.169	243.201	220.182	190.169	208.148
970	8.7437	251.235	215.165	203.14	210.172	241.203	210.151	188.134
971	8.7537	236.2	220.166	209.156	223.168	234.217	209.112	222.199
972	8.7637	219.201	205.156	235.157	238.2	229.173	233.13	208.177
973	8.7737	229.212	213.161	225.182	209.153	192.14	236.147	231.184
974	8.7837	238.204	182.115	225.19	208.177	222.156	250.256	184.103
975	8.7937	214.164	211.187	206.175	240.194	223.196	211.18	212.143
976	8.8037	221.14	213.176	199.167	195.117	200.158	224.172	190.143
977	8.8137	217.147	214.167	231.163	238.206	226.167	236.174	211.168
978	8.8237	212.171	229.186	235.168	230.19	231.166	230.146	212.134
979	8.8337	229.194	209.139	221.145	231.182	223.152	226.167	223.163
980	8.8437	229.184	212.183	222.178	222.172	209.154	226.164	230.138
981	8.8537	224.181	206.154	201.168	227.172	211.187	227.215	189.122
982	8.8637	215.152	197.151	237.223	176.105	191.144	234.177	223.219
983	8.8737	204.135	188.145	230.196	166.088	214.159	232.165	227.211
984	8.8837	212.173	204.145	202.149	234.218	239.182	198.106	210.173
985	8.8937	207.19	213.121	203.14	205.154	211.117	231.15	201.136
986	8.9037	207.156	204.108	226.155	231.163	203.134	224.164	214.149
987	8.9137	212.125	194.09	227.171	229.177	219.179	209.193	208.102
988	8.9237	209.155	226.187	200.134	224.193	218.186	227.221	208.124
989	8.9337	216.189	184.119	217.162	210.171	214.159	228.204	188.119
990	8.9437	209.171	206.17	208.174	228.149	203.148	228.169	179.117
991	8.9537	186.127	198.148	203.137	231.203	212.102	204.128	203.168
992	8.9637	225.163	214.179	228.194	200.118	198.103	205.118	214.158
993	8.9737	193.139	234.217	228.162	206.127	195.146	184.076	227.175
994	8.9837	208.123	192.158	242.183	232.196	198.17	196.106	211.13
995	8.9937	207.148	192.141	225.161	189.161	222.199	199.146	219.158
996	9.0037	208.148	173.073	192.114	208.172	224.179	187.145	203.137
997	9.0137	187.097	193.113	237.198	195.13	204.143	225.205	187.115
998	9.0237	234.18	209.127	228.195	212.154	175.114	224.208	210.152
999	9.0337	205.168	198.128	228.216	236.167	228.167	203.135	180.101
1000	9.0437	218.195	212.139	188.148	198.136	193.102	217.148	225.175
1001	9.0537	202.144	183.129	237.18	187.122	196.111	210.156	207.158
1002	9.0637	211.138	209.179	203.123	214.157	221.15	195.119	175.094
1003	9.0737	229.195	235.199	189.12	216.17	204.144	201.128	202.152
1004	9.0837	226.204	200.145	202.141	208.133	209.175	190.12	200.161
1005	9.0937	184.13	180.113	216.148	198.1	233.195	205.141	191.148
1006	9.1037	223.181	189.132	182.112	199.069	190.158	219.178	193.11
1007	9.1137	192.107	207.158	205.089	183.1	195.155	194.167	210.155
1008	9.1237	190.127	192.166	222.155	196.127	179.103	198.166	187.128
1009	9.1337	184.103	191.126	219.163	226.212	195.129	225.168	192.138
1010	9.1437	203.128	229.172	236.222	216.216	208.113	202.141	205.137
1011	9.1537	198.152	209.146	213.17	207.184	207.11	212.12	204.164
1012	9.1637	197.102	195.128	204.144	199.163	196.107	198.118	182.116
1013	9.1737	203.127	204.158	201.145	210.159	209.139	228.161	199.122
1014	9.1837	200.153	187.1	202.131	181.091	199.119	205.168	190.109
1015	9.1937	198.138	222.162	186.114	196.138	208.163	185.147	192.115
1016	9.2037	190.141	211.14	204.16	180.128	207.17	182.148	209.135
1017	9.2137	182.129	205.15	212.121	195.145	163.085	194.137	180.106
1018	9.2237	191.124	190.128	188.128	191.136	209.134	196.109	198.156
1019	9.2337	203.132	203.136	205.143	227.161	198.135	219.128	186.137
1020	9.2437	208.147	202.169	193.122	170.081	197.166	195.112	186.145
1021	9.2537	196.145	212.177	190.114	213.131	222.152	204.16	201.152
1022	9.2637	202.148	214.195	181.112	206.136	186.096	208.171	200.143
1023	9.2737	197.134	199.146	177.108	175.143	185.092	185.11	185.092
1024	9.2837	204.129	209.152	186.113	196.138	205.149	201.111	179.119
1025	9.2937	165.076	195.119	174.112	203.146	186.122	197.132	162.087
1026	9.3037	214.15	211.126	192.14	192.122	206.128	167.09	195.133
1027	9.3137	209.142	210.14	191.156	171.115	213.13	216.16	196.154
1028	9.3237	215.162	185.134	216.186	179.129	179.091	184.118	194.124
1029	9.3337	208.175	180.134	205.16	221.132	210.151	188.124	186.127
1030	9.3437	186.14	172.1	182.089	200.125	211.177	195.133	181.115
1031	9.3537	185.128	189.112	164.049	203.114	185.139	186.136	197.137
1032	9.3637	189.136	185.128	186.103	196.133	163.086	180.135	167.117
1033	9.3737	175.098	189.135	178.104	157.113	223.14	194.128	162.097
1034	9.3837	179.139	193.147	215.182	195.147	183.071	211.144	178.107
1035	9.3937	181.117	189.114	205.138	176.106	194.125	184.12	174.096
1036	9.4037	198.136	202.157	224.162	186.102	167.106	187.106	202.157
1037	9.4137	158.085	193.127	172.079	176.11	194.156	211.157	154.088
1038	9.4237	172.091	193.119	173.082	174.084	189.155	188.146	171.099
1039	9.4337	180.085	197.146	223.161	175.088	173.129	183.13	175.114
1040	9.4437	171.074	183.116	186.125	190.136	202.116	221.18	163.091
1041	9.4537	217.136	179.123	190.158	193.148	196.102	196.121	192.117
1042	9.4637	204.14	197.124	192.143	195.131	198.115	162.046	159.082
1043	9.4737	185.152	185.121	187.115	201.14	183.105	191.104	196.132
1044	9.4837	196.154	154.095	210.158	172.097	179.112	182.103	174.116
1045	9.4937	156.074	184.137	182.101	193.112	199.134	193.143	177.098
1046	9.5037	194.092	172.112	196.133	184.144	210.161	182.16	184.129
1047	9.5137	188.092	183.123	172.104	170.111	177.111	184.149	194.141
1048	9.5237	178.089	166.093	201.149	184.135	161.102	162.093	184.136
1049	9.5337	166.099	201.138	209.133	203.149	177.136	179.079	158.088
1050	9.5437	157.097	177.074	175.09	170.129	195.124	176.075	180.106
1051	9.5537	175.127	169.086	192.128	189.133	130.035	163.064	196.148
1052	9.5637	172.095	179.132	173.104	165.081	164.069	187.121	160.084
1053	9.5737	174.076	179.118	173.119	193.128	171.075	181.123	186.085
1054	9.5837	203.14	202.143	148.082	172.088	191.132	187.158	174.108
1055	9.5937	163.065	183.108	162.081	151.102	176.132	156.089	164.087
1056	9.6037	187.116	169.078	162.068	167.12	169.139	169.079	168.071
1057	9.6137	200.156	189.129	155.088	172.125	164.111	180.084	177.124
1058	9.6237	176.131	180.118	209.126	193.115	155.091	163.067	130.037
1059	9.6337	174.127	175.103	181.105	209.13	182.111	181.09	152.076
1060	9.6437	185.094	160.104	169.1	157.098	192.098	151.083	190.142
1061	9.6537	170.083	165.095	183.088	193.125	193.09	170.105	174.116
1062	9.6637	191.113	175.104	182.115	183.115	157.062	173.11	175.147
1063	9.6737	164.085	183.119	171.114	151.047	168.113	171.125	182.124
1064	9.6837	196.162	161.093	173.118	180.119	183.134	153.06	168.076
1065	9.6937	189.141	160.092	180.116	174.097	170.119	190.083	166.085
1066	9.7037	181.108	163.073	168.082	165.068	174.104	172.071	168.082
1067	9.7137	189.137	147.056	173.08	172.097	149.065	175.089	170.12
1068	9.7237	153.082	160.077	159.082	177.112	154.065	172.129	163.105
1069	9.7337	175.105	193.101	174.095	177.124	190.127	158.102	158.066
1070	9.7437	170.111	173.112	172.111	157.102	156.07	184.134	162.08
1071	9.7537	161.079	177.123	154.089	180.107	183.081	186.122	171.097
1072	9.7637	180.118	173.134	174.098	174.124	189.105	156.08	198.144
1073	9.7737	158.1	162.117	150.084	183.131	184.131	165.101	175.116
1074	9.7837	193.145	184.134	180.083	174.086	165.128	150.063	161.124
1075	9.7937	179.099	163.083	153.08	192.114	162.11	163.087	149.1
1076	9.8037	163.076	159.061	165.081	171.116	179.101	164.073	164.091
1077	9.8137	169.078	184.106	159.08	172.112	160.073	160.059	163.079
1078	9.8237	149.088	175.117	167.11	156.103	158.078	162.081	180.081
1079	9.8337	174.097	151.083	164.116	177.116	170.102	162.101	163.071
1080	9.8437	171.085	189.153	185.125	162.071	178.126	148.074	153.102
1081	9.8537	151.105	180.082	192.127	167.105	180.116	143.085	138.057
1082	9.8637	158.093	164.08	190.094	156.102	186.119	171.095	151.075
1083	9.8737	181.118	146.089	189.09	169.125	164.087	188.079	159.112
1084	9.8837	153.083	179.107	161.066	182.137	149.066	164.062	155.102
1085	9.8937	156.06	147.095	160.071	143.09	156.087	158.098	161.113
1086	9.9037	156.091	159.113	165.098	159.105	195.149	162.103	163.1
1087	9.9137	165.116	159.098	179.116	161.08	175.116	154.09	178.099
1088	9.9237	158.085	169.109	140.08	172.095	150.068	178.086	166.075
1089	9.9337	176.109	159.084	165.109	172.072	159.066	162.069	155.072
1090	9.9437	158.059	125.047	163.085	180.102	152.046	183.113	137.088
1091	9.9537	170.093	152.073	184.09	156.085	165.102	171.115	155.092
1092	9.9637	145.085	166.098	168.102	165.079	173.117	124.065	150.108
1093	9.9737	141.067	156.084	167.111	170.115	167.12	182.094	146.084
1094	9.9837	157.069	158.105	168.12	164.084	160.115	168.087	162.092
1095	9.9937	152.081	140.067	169.119	170.096	180.104	156.082	159.086
1096	10.0037	165.085	153.067	174.101	153.079	164.1	177.085	148.06
1097	10.0137	147.081	144.062	190.115	169.11	165.084	165.096	171.103
1098	10.0237	138.103	154.058	151.079	161.083	142.057	171.109	145.067
1099	10.0337	153.107	146.08	166.094	165.082	148.101	158.105	142.086
1100	10.0437	155.099	185.122	182.112	171.078	183.121	137.075	130.073
1101	10.0537	149.1	175.116	168.12	163.079	153.067	141.054	132.059
1102	10.0637	159.084	155.108	178.121	155.086	146.059	164.081	152.088
1103	10.0737	166.069	156.106	161.096	150.109	150.051	142.053	160.087
1104	10.0837	157.089	132.054	138.042	147.125	143.067	173.074	164.084
1105	10.0937	149.064	157.064	159.073	159.105	166.097	176.109	154.099
1106	10.1037	164.083	141.05	169.092	143.073	151.088	114.036	132.064
1107	10.1137	167.093	143.068	156.091	173.091	179.126	166.11	173.106
1108	10.1237	161.073	155.095	163.104	127.031	141.075	154.1	148.073
1109	10.1337	161.106	168.125	153.111	166.101	170.134	136.067	173.098
1110	10.1437	161.097	168.127	140.071	167.108	150.097	146.054	140.076
1111	10.1537	138.083	165.12	157.075	172.101	163.06	158.052	138.078
1112	10.1637	153.092	150.081	149.062	151.088	138.059	155.077	144.092
1113	10.1737	162.103	159.083	169.092	167.099	160.094	141.085	147.083
1114	10.1837	158.079	149.05	161.106	140.081	143.081	143.089	126.045
1115	10.1937	139.051	147.048	160.103	129.07	159.094	150.074	124.034
1116	10.2037	147.073	191.142	156.091	140.047	150.087	157.058	172.085
1117	10.2137	146.083	142.082	165.088	135.052	125.045	176.08	132.062
1118	10.2237	137.081	159.105	156.088	148.061	173.093	156.089	138.056
1119	10.2337	143.052	132.071	135.077	163.073	152.068	147.09	140.073
1120	10.2437	161.077	161.091	158.108	164.092	154.081	142.1	163.103
1121	10.2537	152.058	147.094	156.079	122.038	167.124	152.087	145.077
1122	10.2637	147.082	147.077	155.076	153.085	148.112	119.024	163.098
1123	10.2737	142.098	169.113	160.073	155.114	149.101	149.058	153.09
1124	10.2837	152.082	117.052	178.114	145.063	145.082	162.068	139.079
1125	10.2937	157.087	124.06	147.086	132.076	149.075	147.09	147.097
1126	10.3037	126.034	150.073	135.062	159.093	140.079	132.053	141.092
1127	10.3137	138.046	158.09	152.089	148.081	135.054	152.067	144.076
1128	10.3237	136.083	128.055	158.09	144.091	155.062	142.063	125.064
1129	10.3337	154.102	154.097	151.065	138.075	163.094	151.07	134.07
1130	10.3437	139.089	143.078	128.056	140.047	147.079	152.083	129.038
1131	10.3537	146.082	148.082	124.041	145.055	150.079	140.07	156.071
1132	10.3637	158.079	162.092	145.076	151.081	152.097	143.088	140.077
1133	10.3737	141.07	141.057	131.076	163.092	139.067	159.108	156.109
1134	10.3837	157.064	116.022	147.072	144.075	134.049	155.105	141.09
1135	10.3937	162.082	156.093	144.087	138.09	150.079	143.079	153.08
1136	10.4037	137.088	148.106	131.06	143.1	122.047	128.068	128.029
1137	10.4137	162.108	170.132	129.053	153.081	148.079	145.074	120.031
1138	10.4237	153.079	115.063	144.071	140.067	149.087	143.073	129.062
1139	10.4337	138.073	145.089	150.081	122.031	148.097	140.063	137.074
1140	10.4437	146.054	149.053	146.085	158.073	164.084	146.071	131.075
1141	10.4537	133.058	137.056	143.077	128.062	144.085	138.074	147.091
1142	10.4637	151.074	134.065	141.086	151.053	149.082	133.057	134.088
1143	10.4737	133.061	141.066	150.084	136.068	128.051	138.066	134.07
1144	10.4837	137.091	112.032	144.071	144.08	144.09	126.051	144.074
1145	10.4937	125.071	149.077	142.088	126.076	141.073	150.072	134.056
1146	10.5037	141.09	134.061	137.075	149.101	122.037	156.111	127.043
1147	10.5137	118.05	126.067	161.08	135.087	147.068	168.104	129.067
1148	10.5237	130.052	137.069	128.064	141.086	128.047	159.108	142.08
1149	10.5337	134.058	137.077	139.059	119.036	154.101	113.048	146.082
1150	10.5437	132.055	116.059	128.054	150.064	119.047	148.072	144.088
1151	10.5537	154.084	132.066	128.074	144.057	136.074	151.079	127.076
1152	10.5637	138.05	131.063	152.096	126.059	144.077	146.064	141.081
1153	10.5737	126.036	132.064	139.082	136.061	143.066	154.062	151.074
1154	10.5837	137.072	140.076	144.074	142.075	144.061	142.051	132.073
1155	10.5937	138.095	113.032	127.055	132.083	134.059	152.082	163.067
1156	10.6037	125.065	144.074	125.067	137.076	123.053	118.063	128.061
1157	10.6137	139.082	129.073	125.059	137.067	138.091	160.115	112.058
1158	10.6237	142.073	129.055	134.06	139.075	138.095	140.095	133.065
1159	10.6337	122.039	138.075	128.051	112.026	138.085	147.111	135.076
1160	10.6437	108.035	156.093	136.073	136.074	155.08	146.098	137.059
1161	10.6537	138.083	146.078	142.081	149.094	132.038	139.067	135.052
1162	10.6637	150.103	152.096	132.089	128.039	132.052	111.028	161.084
1163	10.6737	119.061	119.054	137.058	117.046	133.049	123.024	139.072
1164	10.6837	115.036	139.068	134.071	133.062	139.072	130.061	136.095
1165	10.6937	130.039	116.04	121.061	155.091	123.084	144.075	135.1
1166	10.7037	133.058	129.07	144.06	102.048	166.12	134.087	125.067
1167	10.7137	135.083	119.058	119.058	149.082	137.083	142.098	140.072
1168	10.7237	121.06	117.056	146.099	138.068	119.04	150.084	132.041
1169	10.7337	154.097	115.07	131.081	120.044	116.033	139.057	147.073
1170	10.7437	120.061	128.06	133.078	110.035	124.054	122.044	129.042
1171	10.7537	130.078	148.098	132.049	129.059	133.063	125.054	137.068
1172	10.7637	144.073	128.07	124.047	132.08	130.05	116.037	132.086
1173	10.7737	130.052	138.061	123.055	127.086	120.043	112.061	133.07
1174	10.7837	111.03	128.052	109.057	139.09	138.074	141.076	136.089
1175	10.7937	110.029	141.058	119.066	125.054	141.093	129.061	122.061
1176	10.8037	132.078	115.02	138.066	135.069	134.07	119.068	120.041
1177	10.8137	132.084	114.052	134.065	138.058	133.082	136.072	140.079
1178	10.8237	108.066	123.061	127.073	126.036	123.062	129.075	116.051
1179	10.8337	111.053	119.048	132.075	141.08	115.033	123.046	112.051
1180	10.8437	125.035	120.05	137.078	145.086	128.05	129.057	115.048
1181	10.8537	121.048	119.061	123.065	158.094	108.037	116.053	144.084
1182	10.8637	137.076	118.055	163.073	116.042	122.059	107.05	111.061
1183	10.8737	116.057	100.035	120.046	132.04	135.074	116.041	119.072
1184	10.8837	141.11	132.071	129.072	99.0195	124.043	132.074	121.061
1185	10.8937	128.057	123.061	103.033	103.039	150.087	115.06	136.088
1186	10.9037	112.036	125.066	132.061	108.047	141.076	141.073	106.036
1187	10.9137	151.083	122.055	120.054	105.061	133.088	121.054	130.07
1188	10.9237	123.034	114.063	121.074	113.052	131.1	130.062	133.067
1189	10.9337	111.054	140.074	129.073	131.069	143.098	107.039	128.05
1190	10.9437	128.071	120.067	123.069	107.043	113.067	118.033	124.062
1191	10.9537	114.076	127.084	111.058	114.045	111.025	107.04	129.069
1192	10.9637	113.067	110.068	152.1	118.042	133.061	123.079	122.045
1193	10.9737	123.068	120.069	107.042	119.044	135.066	130.067	107.043
1194	10.9837	125.076	122.056	127.059	124.068	118.038	137.071	118.062
1195	10.9937	118.047	98.0196	125.054	125.08	100.04	128.075	106.056
1196	11.0037	113.062	110.035	129.075	133.103	142.078	109.045	114.072
1197	11.0137	119.07	98.0433	114.062	121.08	133.072	114.058	115.075
1198	11.0237	121.056	122.075	119.069	93.0371	135.069	134.076	133.089
1199	11.0337	127.078	109.079	120.07	126.055	112.046	134.068	101.031
1200	11.0437	121.062	121.074	110.057	118.038	127.053	110.036	124.047
1201	11.0537	115.073	128.063	113.052	124.048	132.055	124.047	114.015
1202	11.0637	122.069	121.057	105.046	104.046	130.064	116.044	104.041
1203	11.0737	111.036	103.029	107.057	112.058	126.046	117.051	122.072
1204	11.0837	100.015	107.043	110.026	140.097	119.065	114.055	106.035
1205	11.0937	106.023	122.066	133.055	113.068	109.053	117.057	116.066
1206	11.1037	110.04	121.056	135.065	134.069	113.07	103.027	112.058
1207	11.1137	106.059	101.032	118.037	111.037	123.05	105.05	99.0435
1208	11.1237	120.083	108.038	122.086	101.032	128.036	121.057	112.058
1209	11.1337	90.044	107.037	105.06	115.047	134.069	113.049	117.07
1210	11.1437	123.062	124.067	132.075	123.066	104.044	106.042	116.057
1211	11.1537	114.051	93.0428	114.065	122.069	115.061	124.063	96.0255
1212	11.1637	117.06	118.069	127.047	102.042	106.068	106.062	115.043
1213	11.1737	120.063	117.06	118.061	131.069	103.054	105.068	116.048
1214	11.1837	128.057	102.025	117.064	121.069	101.04	112.07	105.05
1215	11.1937	123.054	112.036	109.05	103.043	134.071	105.047	111.06
1216	11.2037	127.067	100.027	94.0383	105.041	122.056	122.05	120.056
1217	11.2137	117.06	121.061	112.035	116.057	117.063	132.055	111.063
1218	11.2237	97.0516	103.06	116.053	106.021	116.064	111.047	108.057
1219	11.2337	112.057	101.064	99.0477	112.038	113.059	117.056	102.027
1220	11.2437	124.072	99.0615	122.057	117.048	113.059	106.046	122.064
1221	11.2537	132.075	113.06	108.046	83.016	103.032	91.0363	98.0405
1222	11.2637	118.06	107.053	111.041	108.062	115.055	103.043	104.049
1223	11.2737	122.073	108.055	102.045	98.0621	102.031	114.051	97.0437
1224	11.2837	112.038	105.041	124.075	106.042	97.0379	128.066	118.071
1225	11.2937	108.048	136.071	114.07	85.0274	119.067	115.069	111.077
1226	11.3037	102.039	108.034	107.071	106.042	112.056	121.074	94.0324
1227	11.3137	124.058	96.0273	113.064	110.048	115.063	109.053	120.055
1228	11.3237	122.075	112.06	100.045	99.0455	118.06	113.058	131.068
1229	11.3337	97.0548	108.054	110.041	117.067	99.0307	89.0257	96.0347
1230	11.3437	127.078	114.072	118.017	87.0465	95.0179	120.054	117.061
1231	11.3537	108.056	116.074	120.055	97.0411	90.0298	120.065	125.078
1232	11.3637	99.046	97.0483	100.047	94.0242	109.043	122.056	90.0479
1233	11.3737	96.0348	108.065	130.064	123.066	102.053	117.061	119.084
1234	11.3837	100.038	111.056	106.074	112.068	106.054	120.061	101.063
1235	11.3937	124.071	94.0324	107.043	91.0399	120.069	103.04	99.0307
1236	11.4037	103.053	109.053	128.079	113.06	124.065	117.071	102.029
1237	11.4137	111.049	108.037	103.06	112.043	114.047	109.061	80.0178
1238	11.4237	107.048	105.038	103.054	130.057	95.0287	94.0363	106.044
1239	11.4337	83.0287	103.049	101.056	88.0344	105.042	124.066	115.069
1240	11.4437	102.049	107.053	110.071	117.059	98.0489	126.081	106.057
1241	11.4537	109.068	119.07	115.062	120.063	112.058	116.059	112.058
1242	11.4637	90.043	108.047	115.059	106.054	112.078	110.053	86.0363
1243	11.4737	103.045	106.041	103.049	98.0461	116.076	88.0245	103.058
1244	11.4837	101.041	119.059	113.042	93.052	95.0323	105.034	120.063
1245	11.4937	92.0486	90.0347	101.032	99.058	114.048	97.047	100.04
1246	11.5037	114.065	99.061	104.056	112.076	124.048	106.055	98.0436
1247	11.5137	96.0379	87.0476	111.078	81.035	110.059	104.053	95.0339
1248	11.5237	97.0517	94.0505	97.0582	93.0362	91.0484	100.056	103.055
1249	11.5337	90.0221	89.044	126.06	115.052	87.0444	116.051	81.019
1250	11.5437	117.061	109.04	90.0099	102.05	100.045	101.047	95.0222
1251	11.5537	110.062	109.044	116.04	87.019	110.035	119.044	102.051
1252	11.5637	109.052	103.038	103.033	97.0287	104.043	117.051	107.07
1253	11.5737	84.0267	93.0311	99.0438	86.0281	100.036	105.06	118.091
1254	11.5837	116.049	100.046	92.0512	96.0223	99.0519	101.032	104.057
1255	11.5937	110.053	79.0249	107.079	109.069	93.0324	115.061	79.0275
1256	11.6037	80.0323	130.071	102.066	82.0349	103.035	89.0344	113.053
1257	11.6137	103.053	90.06	122.095	85.0273	97.0319	110.061	99.0239
1258	11.6237	94.0402	84.0523	114.066	85.0348	102.052	128.079	82.0129
1259	11.6337	100.054	104.061	111.054	90.0295	105.077	116.061	91.0206
1260	11.6437	114.04	84.0357	108.042	87.0295	98.0629	88.0473	88.04
1261	11.6537	90.0328	84.0162	99.0198	89.0412	90.0542	101.05	93.0432
1262	11.6637	88.0396	94.0398	105.047	106.063	97.0422	99.0454	101.063
1263	11.6737	104.047	91.0526	90.0467	100.05	105.029	119.061	104.071
1264	11.6837	97.0472	99.0634	90.0428	117.061	108.047	108.042	96.0348
1265	11.6937	120.056	92.0295	103.066	97.0412	112.061	98.0604	76.0139
1266	11.7037	92.035	101.041	111.079	101.044	84.0447	89.0528	101.033
1267	11.7137	90.0567	95.0209	85.0304	113.066	94.0512	97.0551	76.0152
1268	11.7237	102.062	100.029	90.0382	84.0378	86.0365	119.087	96.0508
1269	11.7337	106.057	85.0309	84.0287	112.05	87.0307	96.0409	92.0413
1270	11.7437	85.0383	102.058	89.0265	98.0418	102.038	94.0433	95.0483
1271	11.7537	103.045	104.058	101.058	103.049	83.0368	114.056	100.046
1272	11.7637	84.0316	98.056	94.0505	87.0266	108.054	94.031	90.0378
1273	11.7737	70.032	108.057	89.0485	108.058	100.05	96.0485	100.042
1274	11.7837	89.0249	81.0298	96.0505	98.0259	78.0474	86.0375	80.0302
1275	11.7937	87.0368	99.0583	100.058	104.042	99.0572	99.0535	90.0474
1276	11.8037	77.0245	91.0427	79.04	95.0577	107.067	107.066	94.0548
1277	11.8137	101.047	82.0282	93.0352	93.0417	100.048	100.044	86.044
1278	11.8237	110.057	81.038	91.0425	74.0317	108.037	102.037	95.0463
1279	11.8337	84.0252	100.062	111.064	69.0345	90.0206	113.061	99.045
1280	11.8437	104.055	102.064	91.0372	92.037	93.0183	87.0267	78.0206
1281	11.8537	98.0334	94.0485	96.0493	87.0431	85.0237	104.039	93.0201
1282	11.8637	96.0297	86.0365	89.0501	98.0523	92.0493	89.0326	90.0441
1283	11.8737	104.061	86.0475	92.0557	99.0528	91.0466	90.042	93.055
1284	11.8837	76.0351	78.0164	74.0336	83.0345	65.0304	90.0398	92.0526
1285	11.8937	96.0553	81.0259	96.049	86.0383	85.0506	108.045	85.0472
1286	11.9037	82.0355	81.0513	95.0292	96.0582	119.058	113.055	87.0281
1287	11.9137	91.0427	90.0459	98.0347	88.0349	81.0325	92.0338	82.0251
1288	11.9237	80.0275	88.0512	92.0368	94.0391	86.0252	85.0456	90.0456
1289	11.9337	99.0431	107.064	79.0347	81.0266	86.0311	87.0556	97.051
1290	11.9437	100.061	100.048	85.0472	88.0224	96.0549	102.072	99.0604
1291	11.9537	91.0413	71.0285	87.0406	111.059	83.0472	106.08	97.0621
1292	11.9637	87.0347	87.0284	98.0624	92.0443	93.0423	102.052	84.0377
1293	11.9737	82.0257	82.0244	84.0307	101.052	89.0398	85.0405	102.051
1294	11.9837	108.046	84.0281	81.0136	98.0537	95.0548	89.0366	83.0353
1295	11.9937	93.0454	86.0337	77.0222	93.0539	86.0383	78.0269	84.0333
1296	12.0037	106.064	71.0254	100.028	98.0774	70.025	94.0573	85.0493
1297	12.0137	79.0402	93.0375	91.0389	86.0518	68.0205	105.06	84.0537
1298	12.0237	79.0414	75.0333	98.0618	70.0208	81.0441	100.063	82.0526
1299	12.0337	95.0549	85.0418	79.0331	104.04	88.0461	103.049	78.0445
1300	12.0437	86.0359	77.0372	89.0454	68.0072	86.0271	75.0259	71.023
1301	12.0537	99.0509	96.0559	93.0464	95.0469	74.0185	105.056	77.0257
1302	12.0637	95.0517	80.0205	84.0387	83.0445	98.0633	98.039	91.0437
1303	12.0737	71.0148	89.043	88.0451	76.0496	100.068	91.0448	73.0182
1304	12.0837	81.0346	76.032	97.0555	83.0449	81.048	90.0549	78.0297
1305	12.0937	80.03	92.0392	84.046	107.06	89.0541	84.0481	99.0537
1306	12.1037	90.0367	81.0307	95.0513	90.0383	90.0397	89.0556	93.0441
1307	12.1137	87.0499	85.0259	82.0357	77.0286	78.0119	73.0192	79.0302
1308	12.1237	80.0313	90.0238	78.0373	91.041	91.0364	77.0212	74.0367
1309	12.1337	106.062	97.0443	95.0316	89.0481	95.0478	73.0275	78.0416
1310	12.1437	87.0486	72.0234	73.0129	72.0277	80.035	86.0399	93.0526
1311	12.1537	71.0296	72.0387	88.0501	72.0333	90.0551	74.0243	101.063
1312	12.1637	82.0451	72.0399	85.0485	94.0556	83.0527	86.0501	86.0503
1313	12.1737	96.0518	77.041	85.0547	88.0312	81.0513	81.0368	74.0267
1314	12.1837	78.031	75.0325	81.0316	97.0399	73.028	91.0493	83.0413
1315	12.1937	99.0581	107.059	79.0281	88.0351	98.0437	85.052	78.0285
1316	12.2037	77.0394	80.0473	82.0387	77.0215	68.015	80.0415	78.0219
1317	12.2137	91.0611	82.0472	71.0149	109.06	90.0189	87.0405	67.0271
1318	12.2237	81.056	87.0385	87.0449	72.0223	87.0385	84.0355	83.0408
1319	12.2337	70.0323	93.0544	83.0371	82.0342	73.0301	85.0308	80.0479
1320	12.2437	78.0192	82.0216	70.0147	69.0365	83.0364	88.0348	87.0454
1321	12.2537	73.0141	83.0256	81.0478	80.0448	96.0672	64.0051	86.0419
1322	12.2637	84.0139	74.0297	92.0591	69.0366	86.0584	90.033	70.0321
1323	12.2737	88.0326	87.0304	70.0199	75.0386	88.0419	69.027	79.0279
1324	12.2837	87.0634	73.0336	91.0476	93.0567	69.0346	88.0406	82.0408
1325	12.2937	84.0572	73.0453	81.0317	89.0546	95.0342	87.0342	71.0442
1326	12.3037	79.0338	82.0533	71.0217	87.0485	74.0071	83.0394	72.0305
1327	12.3137	98.0411	81.04	73.0323	73.024	85.037	87.0401	78.0399
1328	12.3237	91.0313	76.0255	75.0146	93.0299	82.0316	95.0491	86.0493
1329	12.3337	74.0236	77.0272	85.0384	78.0243	89.0477	91.0649	67.0244
1330	12.3437	65.0311	90.0388	80.0391	70.0268	78.0447	74.033	106.069
1331	12.3537	85.0522	77.0409	68.02	78.0347	83.0475	69.0246	68.0262
1332	12.3637	71.0396	70.0285	79.0399	82.0554	67.0367	71.0349	75.0337
1333	12.3737	79.0544	86.0513	81.0416	78.0391	69.0282	70.0166	83.0476
1334	12.3837	84.0375	73.0374	87.0473	93.0405	75.0341	61.0107	76.0489
1335	12.3937	80.0466	79.0363	69.0287	68.0245	89.0417	68.0271	84.054
1336	12.4037	71.0286	79.0413	74.0314	74.035	88.0443	84.0456	81.0443
1337	12.4137	68.0093	69.0265	63.0081	97.0536	76.0337	81.042	84.0421
1338	12.4237	73.031	77.0267	96.0433	75.0401	89.0366	93.0569	75.0331
1339	12.4337	88.0384	80.0324	62.0257	81.0479	78.0429	69.031	63.0158
1340	12.4437	90.0553	79.0395	71.0447	75.0399	61.0308	87.0412	61.0243
1341	12.4537	74.0413	67.0335	88.0614	72.0366	71.0329	62.0168	82.0523
1342	12.4637	62.0158	73.0352	71.0499	82.0392	72.028	70.0345	77.0305
1343	12.4737	81.0356	72.0325	64.0279	76.0261	91.0391	82.0453	89.0473
1344	12.4837	74.0268	62.0232	67.0161	79.0354	82.0332	86.05	72.0334
1345	12.4937	73.0334	84.051	70.0144	77.0391	73.0426	77.0361	92.0368
1346	12.5037	65.0274	61.0326	88.0387	80.0414	77.0473	77.0307	71.0406
1347	12.5137	83.042	79.0448	76.0382	63.0359	90.0538	84.0388	67.0413
1348	12.5237	78.0495	81.0591	74.0483	63.0313	79.0368	61.0197	78.0362
1349	12.5337	80.0472	81.0399	60.0327	73.0296	71.0284	80.0374	61.031
1350	12.5437	80.0447	86.0421	71.0382	82.0426	66.0316	77.0374	75.0358
1351	12.5537	67.0259	96.0497	82.033	68.025	84.0483	64.034	83.0443
1352	12.5637	67.0214	64.0017	72.0244	86.048	62.0194	75.0378	65.0197
1353	12.5737	59.0145	78.0334	66.0258	91.0512	74.0236	63.0201	71.027
1354	12.5837	74.0384	82.0527	71.0179	70.0284	85.0431	90.0413	66.0228
1355	12.5937	87.0492	79.0497	70.0291	75.0334	82.0299	70.0167	78.0328
1356	12.6037	70.0341	64.038	69.0319	77.0319	72.0241	70.0323	63.0294
1357	12.6137	69.0412	74.0281	97.0519	84.0382	71.0469	67.0342	63.0292
1358	12.6237	69.0402	74.029	69.0382	89.0445	71.0398	88.0526	59.0219
1359	12.6337	54.022	67.0331	63.0299	77.0368	83.0424	62.0322	74.0349
1360	12.6437	86.0367	70.0261	78.0405	71.0391	63.0187	68.0324	58.0077
1361	12.6537	73.024	66.0364	79.0304	73.0448	72.0286	81.0262	79.0257
1362	12.6637	68.0241	72.0419	69.0198	60.0251	58.0251	74.0242	60.0274
1363	12.6737	85.0407	54.0225	53.0125	78.0414	53.0135	69.0161	79.0417
1364	12.6837	58.0304	76.0273	72.0331	69.0309	63.0151	73.0278	78.0524
1365	12.6937	69.042	57.0131	64.038	70.0288	61.0241	91.0588	65.0365
1366	12.7037	50.0144	59.0144	64.0226	69.0254	90.0437	64.033	66.0371
1367	12.7137	64.0289	55.0037	58.0177	75.0376	64.0298	57.0274	81.0467
1368	12.7237	59.0194	64.0226	72.0372	73.0324	74.0419	76.0496	63.9961
1369	12.7337	59.022	68.0382	68.0165	60.0233	82.0383	74.0422	61.0054
1370	12.7437	73.0371	72.0521	71.0268	59.0368	67.0307	60.0304	61.0302
1371	12.7537	53.0148	69.0412	56.0197	50.0113	76.0333	73.0337	60.033
1372	12.7637	57.0182	59.0253	65.0305	62.0305	70.0245	65.0161	60.0335
1373	12.7737	71.0377	60.0212	59.0318	63.0279	76.0479	71.0179	55.0185
1374	12.7837	58.0118	48.0051	60.0242	73.0318	73.0371	71.0233	75.0239
1375	12.7937	71.0197	65.0309	64.025	72.036	79.0483	77.0488	76.04
1376	12.8037	50.0133	69.041	70.0231	71.0321	77.0325	77.0424	91.0478
1377	12.8137	70.0349	66.0182	63.021	62.0314	66.0221	76.0436	53.013
1378	12.8237	74.047	74.0343	60.0267	67.0294	88.0458	69.0412	64.0375
1379	12.8337	79.0457	66.0297	85.0524	56.0262	62.0208	67.039	80.0379
1380	12.8437	73.0367	65.0291	70.032	61.0383	69.0415	70.0427	55.0248
1381	12.8537	71.0408	72.043	71.0326	71.0338	51.0127	81.0423	63.028
1382	12.8637	56.0219	72.0511	78.0418	73.0357	87.0522	56.0146	63.0273
1383	12.8737	53.0229	70.0354	47.002	67.0268	80.0449	70.0245	66.036
1384	12.8837	61.0233	71.0287	64.0198	70.025	60.0179	63.023	53.0114
1385	12.8937	71.0273	65.0258	64.0364	61.014	64.0299	69.0368	67.0267
1386	12.9037	64.0316	62.0159	58.0297	64.0243	65.0368	62.0267	71.0338
1387	12.9137	58.0303	61.0171	81.05	68.0374	52.0232	54.0236	73.0403
1388	12.9237	62.0225	66.0337	56.0188	67.0273	60.0332	53.0119	63.0386
1389	12.9337	73.0472	76.0496	63.0289	61.0269	65.0268	56.0159	59.034
1390	12.9437	68.0535	67.0294	62.0306	69.0392	65.0177	66.0244	64.0358
1391	12.9537	60.0297	68.0389	66.0482	69.0408	64.0224	71.0357	71.0316
1392	12.9637	62.0276	61.0343	79.0562	64.0434	59.0186	71.0353	50.0191
1393	12.9737	54.0193	53.0109	61.022	84.0481	60.0305	61.029	60.0257
1394	12.9837	64.0189	50.0204	57.0265	64.0375	63.0427	67.0308	77.049
1395	12.9937	59.0234	52.0217	70.0278	74.0415	60.0428	66.0293	55.0333
1396	13.0037	62.0227	63.0223	64.025	67.0243	73.0471	59.0279	57.0243
1397	13.0137	60.0307	58.0401	69.0355	56.0238	58.0264	64.0284	60.0355
1398	13.0237	56.0281	57.0319	55.0171	49.0209	74.0324	66.039	63.0335
1399	13.0337	76.0253	64.0349	57.0294	75.0434	58.0278	64.0341	52.0213
1400	13.0437	54.0097	65.0354	55.0278	56.0391	63.0159	51.0166	43.0178
1401	13.0537	67.0268	70.0365	55.0277	63.0359	64.0267	59.0227	71.0439
1402	13.0637	64.0175	63.0247	58.017	60.0268	59.0309	62.0268	61.0312
1403	13.0737	52.0235	54.0244	57.016	62.0285	65.0271	60.0247	60.0179
1404	13.0837	52.0166	60.0285	72.026	54.0124	68.037	64.0395	55.0187
1405	13.0937	59.035	50.0178	87.0369	46.9985	75.0354	66.0403	58.0254
1406	13.1037	57.0401	54.0197	55.0299	64.0223	56.016	57.0154	55.0168
1407	13.1137	54.021	54.0172	57.0296	69.0394	71.0485	67.0345	53.0197
1408	13.1237	64.0271	52.0197	70.0362	57.0331	54.0258	55.0162	44.0164
1409	13.1337	62.0306	61.0358	40.0204	50.0181	64.0378	66.0273	50.0145
1410	13.1437	54.0225	61.0371	73.0418	59.0344	55.0246	63.0329	70.0349
1411	13.1537	54.0218	56.0335	42.0133	59.0312	64.0274	48.0184	65.036
1412	13.1637	64.0273	70.0415	55.0277	71.0287	66.0255	56.0271	57.0245
1413	13.1737	58.0209	65.0332	50.0243	65.039	61.0223	63.0205	60.0295
1414	13.1837	57.021	57.0149	52.0262	52.0322	59.0265	61.0219	49.0307
1415	13.1937	56.0293	58.0161	46.0178	60.0235	54.0226	48.0168	59.0322
1416	13.2037	45.0214	55.0273	61.0207	59.0297	63.0396	62.0388	58.0292
1417	13.2137	55.0304	64.0331	54.004	53.0248	42.0102	57.0443	54.0215
1418	13.2237	61.0382	61.0236	51.0148	54.0274	51.0143	66.0442	49.0151
1419	13.2337	58.0288	57.0324	68.0378	47.0313	64.0343	64.0306	60.0224
1420	13.2437	46.0175	55.0327	67.0318	51.0289	62.0303	52.0195	61.027
1421	13.2537	56.0184	47.0228	52.0187	42.0237	69.0346	57.0119	58.0387
1422	13.2637	60.0272	52.0313	43.0159	57.026	50.0232	60.0261	60.0376
1423	13.2737	48.0221	52.0254	55.0283	59.0246	53.0287	52.0153	46.0231
1424	13.2837	71.0398	51.0212	71.0423	61.0355	53.0199	65.035	64.0395
1425	13.2937	53.0343	68.0331	70.0324	53.0189	61.0367	55.0279	69.0364
1426	13.3037	53.0213	58.0279	60.0261	67.033	73.043	76.0353	49.0259
1427	13.3137	58.0302	64.0276	63.0311	64.0351	56.0281	57.0285	43.0156
1428	13.3237	61.0363	54.0211	52.0149	59.0278	66.0363	48.0179	43.0151
1429	13.3337	66.041	54.0248	49.0261	72.0333	46.0198	72.0333	62.0324
1430	13.3437	51.0314	56.0247	38.0187	40.0135	66.0337	54.0141	54.0131
1431	13.3537	57.0313	60.0387	51.031	61.0395	62.0348	57.0237	57.0171
1432	13.3637	55.0202	36.0197	37.0143	58.0319	61.0434	47.0219	69.0317
1433	13.3737	58.0274	44.0183	55.0265	53.0283	48.0215	56.014	61.0347
1434	13.3837	47.0137	47.0197	50.0204	59.0237	41.011	57.0181	64.0396
1435	13.3937	75.0434	51.0167	63.0304	57.0219	49.0132	45.0248	49.0229
1436	13.4037	52.0116	67.0215	66.0386	51.0288	43.0032	52.0306	61.0338
1437	13.4137	53.0169	47.0123	48.0245	47.0212	57.0182	51.0371	45.0176
1438	13.4237	53.023	46.0143	48.0239	55.0253	67.0372	57.0422	45.0091
1439	13.4337	53.0204	45.019	54.0261	56.0261	51.039	58.0301	64.0247
1440	13.4437	64.0336	71.0417	44.0119	57.0311	50.0265	37.0165	59.0275
1441	13.4537	52.0316	51.0277	41.0077	56.0331	46.0181	45.017	62.0415
1442	13.4637	38.0203	70.0364	57.0319	48.0246	51.0219	49.0211	55.0362
1443	13.4737	48.023	58.0234	48.0262	53.0335	53.0174	40.0128	48.0194
1444	13.4837	52.0307	56.03	53.0214	63.0451	56.0312	57.0313	58.023
1445	13.4937	52.0296	46.0186	57.0317	58.0282	56.028	46.0247	49.021
1446	13.5037	55.024	52.0331	40.0028	54.0168	43.0103	57.0334	56.028
1447	13.5137	50.0233	46.0273	47.0073	57.0347	56.0266	55.0351	48.0173
1448	13.5237	42.0134	55.0333	46.0153	51.0234	51.0147	49.0195	59.0291
1449	13.5337	69.0398	48.0211	50.0254	72.0432	40.0106	54.0309	47.0309
1450	13.5437	47.0295	39.0034	40.0216	50.0254	51.0374	47.0172	47.0255
1451	13.5537	55.0392	50.0263	44.0259	42.0125	47.0297	48.0044	44.0149
1452	13.5637	53.0331	54.0164	58.0343	55.0232	57.0186	61.0255	53.0237
1453	13.5737	59.038	42.0165	43.0147	46.0225	63.0298	62.0345	48.0206
1454	13.5837	55.0333	37.0094	45.0198	40.0168	61.0247	46.0268	51.0198
1455	13.5937	46.0245	46.017	52.0139	57.0339	65.0298	61.0363	53.0315
1456	13.6037	65.0389	50.0271	47.019	42.0071	53.0345	64.0358	67.0515
1457	13.6137	60.0365	44.0226	44.0239	46.0139	49.0336	56.0356	41.0238
1458	13.6237	41.011	37.0178	42.0167	46.0189	50.0198	48.0241	45.0235
1459	13.6337	47.0094	62.0407	47.0096	53.0171	45.0148	52.0271	43.0121
1460	13.6437	48.0179	48.0317	47.0147	47.0326	42.0163	61.0433	46.0178
1461	13.6537	50.0222	32.0188	62.0355	42.0188	60.0322	50.0298	57.0284
1462	13.6637	47.0159	48.0287	54.0356	56.0302	41.0212	52.0252	48.0229
1463	13.6737	53.0317	43.0154	49.029	51.0233	62.0485	39.0062	42.0281
1464	13.6837	54.0308	49.0187	46.0216	53.0243	47.0348	39.0032	47.027
1465	13.6937	40.0168	49.0186	48.0205	60.0357	42.021	37.0047	41.0211
1466	13.7037	53.0366	43.0098	52.0186	46.027	39.0113	34.0081	40.0119
1467	13.7137	50.0221	58.0249	41.0083	44.0275	57.0286	50.028	46.0116
1468	13.7237	55.0292	54.0305	57.021	48.0272	47.0276	39.023	46.031
1469	13.7337	53.0342	53.0332	59.0288	48.0265	36.0207	49.0357	42.019
1470	13.7437	44.0196	48.0302	50.0355	43.0241	48.0248	47.0296	47.0176
1471	13.7537	45.0196	47.0304	66.0368	26.0071	49.0199	37.0047	36.0128
1472	13.7637	43.0246	56.0256	45.0276	44.0158	50.0271	47.0209	37.0056
1473	13.7737	42.0188	44.0206	41.0198	49.0252	31.0022	39.0209	34.0104
1474	13.7837	44.0247	46.0181	50.0147	55.0249	45.012	57.0401	42.0233
1475	13.7937	50.029	41.0091	46.0231	49.0274	56.0342	40.0239	48.0213
1476	13.8037	45.023	46.0228	46.0272	43.0285	49.0335	47.0287	46.0266
1477	13.8137	43.0223	60.0293	43.0135	42.0257	31.0169	52.0191	43.0288
1478	13.8237	54.0349	42.0117	44.019	33.0191	41.0226	47.0094	54.0329
1479	13.8337	44.0169	49.0309	40.0137	47.0197	40.0232	37.0105	43.0244
1480	13.8437	50.0257	51.0223	44.0113	44.0185	39.0167	40.0156	44.022
1481	13.8537	48.021	52.0351	47.0198	50.0141	49.0243	38.0221	47.022
1482	13.8637	37.0136	53.0391	43.0206	41.0176	58.0391	58.0489	48.0193
1483	13.8737	50.0238	58.0218	38.0148	48.0263	42.0289	45.0349	35.0127
1484	13.8837	41.0161	45.0209	60.0408	42.0231	42.0237	43.0197	41.0232
1485	13.8937	41.0218	50.0255	54.0333	50.03	47.0264	43.0083	41.0251
1486	13.9037	40.0242	35.0039	35.0119	39.0196	40.0137	50.0122	40.0158
1487	13.9137	38.0265	39.0193	39.0133	43.0197	36.0032	34.0025	38.0166
1488	13.9237	42.0265	38.0152	39.0197	56.0156	39.0156	49.0289	47.0218
1489	13.9337	42.0198	47.0203	54.0301	52.0207	48.0246	40.0153	38.0182
1490	13.9437	38.0131	41.0179	45.022	48.0137	49.0275	38.0159	47.0278
1491	13.9537	41.0145	35.0147	43.0236	49.0263	48.0252	41.0249	51.0288
1492	13.9637	33.0134	39.0212	51.0316	45.0333	61.0337	51.0342	37.0143
1493	13.9737	36.0158	49.0272	37.0193	49.0351	37.0172	47.0297	42.0222
1494	13.9837	43.0235	38.0199	51.0245	45.0225	48.0257	49.026	35.0189
1495	13.9937	52.0364	58.0356	52.0278	33.0151	44.0262	49.0288	46.0301
1496	14.0037	47.019	44.0146	33.0125	38.0169	37.0176	59.0302	37.0151
1497	14.0137	63.031	41.0225	37.0083	35.0067	36.0119	50.0127	39.0166
1498	14.0237	47.0219	54.0379	53.0268	42.0204	49.0231	42.0102	48.0164
1499	14.0337	28.0044	40.0164	45.0198	37.0147	34.0116	49.0214	36.015
1500	14.0437	37.012	33.0134	46.0288	36.0121	59.044	49.0328	29.0163
1501	14.0537	51.0292	34.008	44.0237	38.0167	53.0294	43.0251	43.0308
1502	14.0637	51.0299	45.0174	43.0194	49.0237	41.0213	46.024	38.0157
1503	14.0737	47.0263	48.0153	59.0378	52.0238	45.0303	42.0249	36.0089
1504	14.0837	40.0222	41.0179	39.0221	45.0223	42.0263	30.0168	39.0193
1505	14.0937	37.0159	45.0228	42.0165	42.0247	38.0203	48.0302	31.0136
1506	14.1037	35.0186	34.0033	47.0253	44.0316	38.0201	42.0228	42.0258
1507	14.1137	37.0227	45.0277	40.0211	28.017	33.0125	35.0123	37.0266
1508	14.1237	31.0123	33.0116	43.0255	46.0273	44.0234	51.0292	35.0154
1509	14.1337	48.0288	42.0171	39.0136	47.0243	40.0186	44.0156	27.0052
1510	14.1437	29.0113	41.0222	41.0146	39.0145	43.0187	39.0199	36.0163
1511	14.1537	43.0185	36.0159	38.0106	34.0053	36.0112	37.02	36.0114
1512	14.1637	51.029	40.022	52.0219	42.0131	42.0124	43.0181	38.0202
1513	14.1737	39.0136	47.0318	40.0165	36.0065	50.0247	34.0163	39.0268
1514	14.1837	47.0284	43.0287	35.0159	36.0102	33.0252	39.0238	44.0269
1515	14.1937	31.0164	35.0186	30.0056	35.0154	35.0144	42.0217	33.0245
1516	14.2037	39.0165	33.0041	36.0203	36.0086	37.0193	44.0222	34.0135
1517	14.2137	46.0206	39.0117	26.0049	41.0174	44.0208	33.0121	45.0214
1518	14.2237	43.0212	39.014	40.0152	43.0284	45.0208	38.0134	35.0207
1519	14.2337	40.0216	34.0164	43.0179	37.0164	43.0255	36.0146	39.0138
1520	14.2437	35.0122	32.0146	47.0172	37.021	28.0157	43.0193	48.0161
1521	14.2537	39.0248	31.0078	38.0246	38.016	33.0195	42.0243	27.0107
1522	14.2637	41.0221	37.017	38.0252	30.0007	38.0142	39.0269	30.0173
1523	14.2737	29.0064	26.0132	29.0147	35.0082	44.0151	39.0256	45.0303
1524	14.2837	36.0172	44.0273	35.0232	43.0183	39.0147	42.0291	31.0147
1525	14.2937	33.0112	34.015	38.0105	36.0147	31.0075	40.0171	40.0184
1526	14.3037	42.0201	41.0265	47.018	41.0233	39.0108	33.0118	34.0135
1527	14.3137	40.0197	53.0345	39.0193	34.0205	45.0248	38.0229	46.0211
1528	14.3237	39.027	38.0196	38.0179	41.0287	43.0247	42.0112	37.0207
1529	14.3337	30.0158	29.0105	49.0317	40.0238	34.0086	44.0198	42.0198
1530	14.3437	38.0175	31.0108	36.0217	40.0144	51.0296	46.0298	41.0185
1531	14.3537	38.0211	35.0172	38.021	40.0138	44.0276	32.0059	36.0164
1532	14.3637	30.0118	45.0222	44.0271	40.0157	24.0012	39.0152	38.0161
1533	14.3737	31.0074	36.0061	33.016	41.0205	35.0093	37.0229	36.0143
1534	14.3837	35.0227	30.0172	36.0185	37.0273	43.0146	36.0205	39.0258
1535	14.3937	45.0247	46.0294	36.0175	32.0167	46.021	36.0185	46.0361
1536	14.4037	39.0196	28.0121	46.0273	31.0078	35.0182	50.0308	45.028
1537	14.4137	39.0172	35.0203	44.0122	39.0186	33.0131	40.0147	26.0098
1538	14.4237	39.0128	34.0159	37.0131	34.0157	41.0285	47.0134	39.0166
1539	14.4337	29.0066	50.0292	36.0166	37.016	46.0286	36.0137	33.0007
1540	14.4437	31.0089	34.0214	31.0103	37.0166	34.0109	32.0184	37.0125
1541	14.4537	39.0181	39.0217	47.0381	38.0229	43.0213	33.0257	25.0167
1542	14.4637	35.019	46.0229	36.0291	35.0121	32.009	34.0213	34.0235
1543	14.4737	38.0189	38.0156	33.0195	38.0225	37.0186	30.0142	63.0452
1544	14.4837	32.0175	30.0079	47.0321	35.0278	39.0213	35.0079	42.0254
1545	14.4937	38.0242	24.0034	39.0158	24.011	35.0124	30.0054	28.0023
1546	14.5037	40.0269	34.0234	36.0128	43.0241	39.0246	36.0149	28.0123
1547	14.5137	37.0246	33.0236	35.0108	28.0181	43.0275	44.0293	37.0223
1548	14.5237	30.0122	40.0276	31.0186	36.0128	26.008	45.029	41.0293
1549	14.5337	45.0297	37.0205	38.0197	36.0035	39.0267	38.0197	43.0346
1550	14.5437	45.0235	29.9972	36.0229	33.0102	29.0119	23.002	29.0141
1551	14.5537	33.0155	28.0034	45.0272	34.0161	45.0283	38.0148	40.0154
1552	14.5637	32.0131	48.0246	35.0129	30.0134	37.0137	33.0051	38.0203
1553	14.5737	28.0079	30.014	32.0065	39.0278	37.0202	31.0118	27.0194
1554	14.5837	36.0177	36.0245	34.0083	28.0169	37.0275	28.0153	41.0259
1555	14.5937	35.0198	33.0235	41.0218	27.0134	28.0077	29.0156	29.0165
1556	14.6037	29.0051	31.012	33.0162	40.0255	42.0227	37.022	38.0254
1557	14.6137	32.0165	24.0101	32.0212	34.0238	28.0162	38.0222	31.0138
1558	14.6237	28.0168	39.0213	43.0341	36.0237	35.0169	39.0157	30.014
1559	14.6337	40.0215	37.0199	40.0282	40.0204	37.0213	36.0141	39.0222
1560	14.6437	35.0258	33.0245	24.0203	43.0218	33.0148	31.019	34.015
1561	14.6537	25.0153	42.0249	30.0205	33.0123	29.0136	38.0284	33.0166
1562	14.6637	28.0161	37.0231	28.0104	28.0069	31.023	30.0232	30.0115
1563	14.6737	41.0309	29.0169	38.0209	39.0249	29.0147	43.0337	25.0028
1564	14.6837	22.0021	28.0155	30.0087	33.0151	37.0208	34.0133	28.0088
1565	14.6937	19.0063	39.0227	29.006	27.0096	39.0152	40.0199	27.0161
1566	14.7037	34.0184	26.0104	18.0018	27.0073	32.0121	30.0121	36.0167
1567	14.7137	35.014	29.0179	28.0044	24.0085	36.0241	36.0218	26.0119
1568	14.7237	30.0189	37.0251	39.0196	36.0209	27.0079	31.0205	31.0206
1569	14.7337	39.0282	26.0117	27.0129	21.0091	25.0148	35.0213	23.0118
1570	14.7437	34.0144	30.0065	37.0334	32.0181	19.9983	33.0195	25.0075
1571	14.7537	40.0174	37.0163	31.0234	34.0186	33.0176	30.0166	32.0152
1572	14.7637	26.0044	16.0015	32.0171	29.0184	30.0205	35.0249	21.0037
1573	14.7737	34.016	31.0217	38.0233	27.0095	36.0215	25.0202	30.012
1574	14.7837	47.0322	26.015	27.0075	30.0056	24.0083	32.0197	30.0193
1575	14.7937	39.0131	31.0083	32.0033	20.0006	46.0257	31.0137	26.0097
1576	14.8037	32.016	28.0148	29.0076	34.0154	30.0083	34.0182	25.0085
1577	14.8137	40.0305	36.0213	40.0204	31.0183	30.0117	33.0186	31.0158
1578	14.8237	28.0121	26.0122	34.0212	30.0191	33.0163	32.017	40.0277
1579	14.8337	40.0294	31.0225	41.0303	36.0267	30.014	24.0109	29.0184
1580	14.8437	20.0103	29.0161	38.0235	44.0284	37.0272	29.0112	31.0146
1581	14.8537	23.0119	33.026	22.0123	32.0148	35.0323	41.0266	36.0139
1582	14.8637	35.0209	32.0203	31.019	26.0048	20.014	26.0156	31.0178
1583	14.8737	35.0163	29.0183	33.0148	28.0094	33.0179	37.0245	28.0136
1584	14.8837	27.0163	24.0048	21.0033	34.0184	26.0152	34.0167	35.0173
1585	14.8937	29.0173	27.9998	30.0094	21.0053	33.0206	30.012	29.0178
1586	14.9037	30.0187	25.0042	27.0087	30.0127	31.0153	29.0115	27.0126
1587	14.9137	34.0241	27.013	30.0122	37.0206	35.0286	27.0189	31.0219
1588	14.9237	32.0169	29.023	27.0133	20.0009	34.0194	39.0342	29.0136
1589	14.9337	31.0166	40.0306	26.014	19.9975	30.0045	31.0207	19.0085
1590	14.9437	24.0132	32.0203	28.0139	34.0213	30.0145	30.0095	30.0177
1591	14.9537	26.0115	22.0119	39.0274	25.0112	23.0113	21.0069	27.0118
1592	14.9637	27.0173	30.0197	44.0289	25.0104	36.0224	20.0009	29.0178
1593	14.9737	23.0121	35.0193	27.0119	24.0156	32.023	26.0083	28.0139
1594	14.9837	28.0105	22.0061	27.0161	18.0063	25.011	34.0203	33.0171
1595	14.9937	26.0095	23.008	35.0228	24.0127	30.0152	27.0159	28.017
1596	15.0037	33.0209	26.0052	35.0182	20.0113	30.0179	40.0264	18.009
1597	15.0137	27.0115	22.0069	26.0065	32.0144	26.0076	27.0163	24.0182
1598	15.0237	24.0114	28.0173	26.0047	27.0159	23.0061	36.0254	25.0047
1599	15.0337	28.0167	27.0176	29.0101	22.0121	33.0204	25.0177	24.0056
1600	15.0437	17.0068	31.0221	34.0167	34.0219	20.0075	32.0245	29.0142
1601	15.0537	33.0238	25.0227	27.0131	28.0133	30.0176	39.0284	22.009
1602	15.0637	22.0084	32.0191	27.0167	25.0118	23.0065	24.005	30.0209
1603	15.0737	26.01	27.0122	34.0217	28.0148	27.0114	30.0092	26.0165
1604	15.0837	21.0075	28.0115	20.0083	35.0225	24.0107	37.0217	27.0186
1605	15.0937	22.0066	29.0038	23.0105	25.0126	31.0189	38.0204	37.0258
1606	15.1037	26.0117	20.995	20.9999	21.009	24.0177	25.0182	33.0193
1607	15.1137	35.0228	23.0118	26.0131	25.0181	19.0049	23.0125	31.016
1608	15.1237	25.0079	28.0233	25.0163	25.0161	30.01	40.025	22.0033
1609	15.1337	31.0174	27.0196	26.014	34.0205	28.0163	31.0131	28.0154
1610	15.1437	26.0142	31.0212	28.011	28.0115	30.0188	17.9997	29.0218
1611	15.1537	40.0306	38.0242	24.0117	18.0055	34.0199	21.0103	26.0203
1612	15.1637	27.0179	27.0047	24.0135	26.0149	33.0219	17.0058	24.0164
1613	15.1737	27.0175	31.0093	23.0157	28.0155	25.0096	19.013	33.0181
1614	15.1837	30.0224	25.0163	27.024	26.0184	14.0013	27.0194	34.0199
1615	15.1937	27.0215	29.0193	31.0228	20.0169	29.0212	16.9999	27.0137
1616	15.2037	19.0099	22.0181	29.0161	23.0171	28.0186	26.0155	17.0042
1617	15.2137	21.006	31.0203	23.0116	25.0194	28.0197	22.0145	22.011
1618	15.2237	26.0091	28.0135	24.0085	17.0079	30.0213	26.014	32.0217
1619	15.2337	20.0001	22.0091	32.0186	18.0073	22.0084	22.015	31.0191
1620	15.2437	21.0013	27.012	21.0075	29.0143	28.0156	20.0042	20.0136
1621	15.2537	26.0183	19.0128	36.0274	32.0179	28.0127	24.0049	25.0173
1622	15.2637	21.0189	21.0121	31.0208	16.0058	26.0074	22.0086	30.0184
1623	15.2737	26.019	23.0055	27.0128	28.0105	36.0209	30.0205	27.02
1624	15.2837	22.0138	26.0153	22.0072	23.0116	25.0182	17.0056	13.9998
1625	15.2937	16.0027	33.0226	21.0087	25.0192	15.0052	29.0171	25.0117
1626	15.3037	15.9972	17.0024	24.0176	27.0142	22.0145	38.0259	27.0127
1627	15.3137	21.0072	36.0229	23.0103	30.0214	37.0269	27.0142	24.0109
1628	15.3237	19.0084	18.008	26.0113	21.0109	24.0124	21.0066	22.0109
1629	15.3337	21.0108	30.0133	22.0101	24.0105	32.0216	19.004	28.0168
1630	15.3437	21.0117	23.0127	38.0268	23.0158	27.0178	27.0106	19.0133
1631	15.3537	23.0129	21.012	21.0127	33.0212	17.0099	24.0137	15.0049
1632	15.3637	20.0096	19.0108	20.0148	26.0131	18.006	17.0102	20.0063
1633	15.3737	30.02	20.0158	24.0202	24.0143	31.0179	24.0068	22.0124
1634	15.3837	31.0188	21.015	37.0276	33.0233	24.0178	24.01	27.0172
1635	15.3937	24.0088	16.0059	26.0144	10.9999	20.0091	17.0075	21.0104
1636	15.4037	24.0123	16.0072	22.0067	28.0156	23.0077	21.0135	24.0105
1637	15.4137	28.0197	21.0075	18.0019	20.0121	20.0035	25.0184	23.0127
1638	15.4237	20.0129	27.0129	25.0084	27.0115	12.9998	30.0207	15.005
1639	15.4337	23.015	24.012	26.0198	22.0087	13.0047	28.0181	20.0104
1640	15.4437	21.0085	24.0136	25.0156	20.0029	22.0119	25.0091	20.0134
1641	15.4537	16.0029	28.0189	27.0148	16.9991	26.0158	23.004	29.0166
1642	15.4637	28.0085	27.0244	29.0227	17.0076	22.0126	23.0059	28.0142
1643	15.4737	19.0046	21.0099	29.0166	22.0114	14.0049	16.9987	11.0007
1644	15.4837	17.0074	19.0105	25.0127	19.0097	18.0078	14.0031	25.0131
1645	15.4937	22.0125	20.008	15.0033	18.0094	25.0149	18.0109	26.0185
1646	15.5037	23.0207	19.0046	30.0144	18.007	25.0135	31.0267	23.0126
1647	15.5137	16.0101	29.0166	14.0043	25.0162	16.0066	18.0117	27.0138
1648	15.5237	22.0096	19.0083	26.0214	18.0037	27.0234	18.0042	18.0023
1649	15.5337	16.0132	27.0132	30.0208	26.0163	27.0201	16.0025	19.0061
1650	15.5437	22.0094	26.0168	19.0132	17.0081	16.0049	18.9986	25.0167
1651	15.5537	19.0039	21.015	19.0118	16	15.0058	18.0032	17.0137
1652	15.5637	20.0148	26.0185	29.0124	19.0086	17.0043	29.0209	15.0094
1653	15.5737	16.0088	26.018	22.0114	15.0069	19.0095	27.0209	21.0124
1654	15.5837	27.0152	18.0107	25.0158	27.0178	14.0086	19.0143	17.008
1655	15.5937	19.0133	28.0222	27.0155	19.015	21.0162	23.0159	20.0086
1656	15.6037	24.0175	13.0074	23.0143	32.0238	20.0124	18.0092	20.0084
1657	15.6137	18.006	18.0133	21.0063	15.0075	16.0073	13.0018	26.0137
1658	15.6237	23.0146	33.0289	23.01	23.013	14.003	14.0054	18.0019
1659	15.6337	21.0127	18.0097	16.0032	20.0092	19.0061	24.0145	17.0039
1660	15.6437	18.0056	23.0075	21.0046	22.0039	19.0058	31.0194	15.0093
1661	15.6537	16.0083	27.0121	22.0107	20.0066	24.0182	28.0191	25.0209
1662	15.6637	13.0006	17.0057	23.0174	21.01	28.0233	23.0115	18.0119
1663	15.6737	17.0074	23.0169	15.0091	34.0201	18.0141	15.0019	23.0171
1664	15.6837	21.0151	23.0156	22.011	21.0098	21.0072	27.017	15.0112
1665	15.6937	21.0148	21.008	21.0083	31.0176	19.0092	21.0077	18.0098
1666	15.7037	21.0174	19.0133	18.0122	15.0055	22.0157	15.9961	19.0085
1667	15.7137	18.0123	18.0138	17.0108	15.0087	23.0173	17.0035	22.0084
1668	15.7237	21.0121	20.0125	19.0109	17.0131	18.0127	20.0136	17.0044
1669	15.7337	18.0118	16.0087	25.015	24.0196	21.0146	23.0174	17.0086
1670	15.7437	15.0098	21.0142	19.0086	16.0074	15.0089	16.0115	14.0094
1671	15.7537	28.0166	26.0143	18.0101	20.0098	19.0117	24.0161	21.013
1672	15.7637	24.0133	15.0038	27.0196	25.0149	23.0113	31.0147	18.0098
1673	15.7737	20.0139	16.0055	21.0142	18.0085	21.0101	25.0077	29.0199
1674	15.7837	21.011	25.0164	22.0097	22.0172	18.0088	21.0116	15.0063
1675	15.7937	23.0128	18.0128	13.004	21.0108	10.0064	12.0047	13.01
1676	15.8037	19.0128	26.0192	23.0089	19.012	24.0204	21.0168	12.0116
1677	15.8137	18.0145	23.0126	21.0115	21.0204	16.0124	21.014	24.0136
1678	15.8237	18.0066	28.0154	17.0063	23.0196	14.0093	16.0004	22.0152
1679	15.8337	17.0034	18.0061	15.0042	19.014	14.0068	13.002	15.0075
1680	15.8437	20.0089	22.0106	26.0165	16.0122	18.0062	18.0106	16.0048
1681	15.8537	14.0056	29.0237	18.0116	13.0023	17.0055	17.0104	15.0089
1682	15.8637	15.0064	13.0066	19.0128	16.0018	20.0057	21.019	12.0059
1683	15.8737	19.0109	23.0181	16.0135	20.011	18.0052	17.012	20.0076
1684	15.8837	17.0077	20.0116	26.0215	21.0164	19.0106	25.017	18.0071
1685	15.8937	16.009	17.0106	22.0136	21.0149	19.0157	13.0083	16.0035
1686	15.9037	21.0142	19.0119	25.0118	25.0186	23.0138	18.0105	20.0044
1687	15.9137	18.0077	18.0095	23.0139	25.0172	25.0146	23.0112	15.0094
1688	15.9237	24.011	15.0095	21.0147	26.0171	20.0159	16.0116	12.009
1689	15.9337	13.0052	14.0037	19.0132	21.0094	6.9996	15.0114	16.0105
1690	15.9437	16.0115	16.011	26.0208	19.0129	24.0145	19.008	10.0028
1691	15.9537	22.0197	28.0174	14.0083	27.0205	14.0079	20.0098	24.0159
1692	15.9637	21.0147	21.0129	22.0105	21.0085	23.0131	18.0098	16.0054
1693	15.9737	18.0111	20.0131	20.0067	15.0025	19.0088	20.0111	11.0031
1694	15.9837	16.0139	13.0067	22.0135	22.0116	16.0041	17.011	23.0148
1695	15.9937	22.0128	19.0109	24.0152	15.0069	13.0038	21.0136	26.0219
1696	16.0037	12.0051	23.0125	11.0074	23.0183	16.0051	15.0032	13.0101
1697	16.0137	20.0118	16.0081	16.0121	25.0174	25.0194	12.0018	13.0048
1698	16.0237	20.0088	12.0053	15.0056	21.0147	23.0102	14.0031	15.0053
1699	16.0337	15.0076	16.0135	13.0039	19.0125	19.0123	15.0064	18.0063
1700	16.0437	20.0174	19.0159	26.0172	19.012	22.0187	22.0148	20.0108
1701	16.0537	18.0107	12.0067	20.012	18.0101	25.0198	16.0069	17.0134
1702	16.0637	18.0139	16.0066	15.0094	15.006	16.0131	14.0088	21.0154
1703	16.0737	10.0049	17.0087	17.012	13.0042	19.011	29.0222	13.006
1704	16.0837	17.0071	19.0144	15.0076	16.008	26.0186	16.0094	22.0164
1705	16.0937	18.0067	16.0122	15.0069	22.0164	18.0119	14.0072	17.0117
1706	16.1037	15.0069	15.0148	16.0079	21.0153	15.0077	25.0167	17.0017
1707	16.1137	17.012	20.0107	15.005	20.0168	23.0139	20.0113	19.0067
1708	16.1237	22.0179	26.0152	18.012	16.0079	23.0165	14.0042	19.0117
1709	16.1337	10.009	8.00311	15.0076	9.00526	23.0094	17.0083	12.0028
1710	16.1437	21.0178	17.0118	17.0082	19.0137	19.0049	17.0125	12.0044
1711	16.1537	16.0117	14.0075	15.0048	22.0129	16.0113	16.0069	17.0117
1712	16.1637	21.0149	16.0129	27.0144	16.013	21.016	21.0133	14.0091
1713	16.1737	21.0059	17.0098	15.0052	16.0117	11.0063	27.0207	19.0122
1714	16.1837	19.0088	17.0073	17.0081	17.0091	18.0125	16.011	27.0227
1715	16.1937	19.0125	11.0013	18.0127	17.0089	21.0113	14.0056	17.0136
1716	16.2037	17.0077	17.0094	8.00284	13.0056	18.0125	9.00672	7.99988
1717	16.2137	14.004	18.0128	11.0052	22.013	19.0143	17.0152	12.0049
1718	16.2237	18.0125	18.0132	15.012	10.0038	14.0069	15.0111	16.0074
1719	16.2337	13.0102	18.0122	12.0047	9.99797	17.0085	25.0172	14.0093
1720	16.2437	13.0111	19.0138	21.0136	17.0092	20.0163	18.0112	22.0165
1721	16.2537	12.011	11.0092	16.013	17.0082	11.0049	18.0105	10.007
1722	16.2637	12.011	12.0094	21.0164	8.00509	15.0102	12.006	15.0078
1723	16.2737	18.0142	13.009	9.00667	22.0157	18.0135	18.0076	8.00394
1724	16.2837	11.0096	16.0124	21.0199	25.017	9.00041	17.0057	8.00195
1725	16.2937	19.01	29.0175	11.0039	16.0098	17.0066	20.0117	16.0073
1726	16.3037	13.0092	15.0059	18.0043	14.0099	13.0038	18.0143	20.0147
1727	16.3137	19.0145	19.0104	18.0106	15.0114	22.0146	24.0184	11.0062
1728	16.3237	16.0091	12.003	21.0139	10.0094	10.0063	14.0093	5.99907
1729	16.3337	15.0057	13.0053	19.0078	13.0118	9.00694	14.0111	15.0041
1730	16.3437	13.0001	10.0067	13.0101	14.0072	21.0172	14.0093	12.0033
1731	16.3537	22.0122	19.0155	14.0089	13.0063	15.0104	14.0084	12.0056
1732	16.3637	10.0033	11.0064	10.0052	9.0026	10.0041	13.0058	15.0083
1733	16.3737	11.0084	15.0099	10.0044	12.0027	15.0049	19.0081	14.0083
1734	16.3837	16.0165	12.0049	12.0071	17.0127	12.999	16.0095	15.0125
1735	16.3937	8.00723	7.00225	5.00113	17.0055	18.0107	10.0066	16.0103
1736	16.4037	11.0035	17.011	12.0096	17.0104	13.0092	9.00602	13.0053
1737	16.4137	11.0057	10.0052	16.0129	18.0131	7.0056	8.00374	18.0106
1738	16.4237	9.00046	11.0082	14.0085	10.0067	15.0108	9.00663	19.0126
1739	16.4337	19.0086	10.0071	18.0092	18.0147	14.0103	19.013	15.0084
1740	16.4437	8.0066	15.0102	17.0097	15.0063	21.0106	13.0092	9.00423
1741	16.4537	16.0147	15.0065	12.0041	19.0096	15.0073	14.0074	20.0165
1742	16.4637	18.011	9.00372	22.0153	12.0055	8.00278	9.00474	12.0079
1743	16.4737	9.00375	10.0075	14.0085	13.0049	19.0158	9.00351	11.006
1744	16.4837	10.0062	13.0077	14.0085	13.0082	8.00424	12.0074	11.0072
1745	16.4937	19.0115	22.0172	3.00266	15.0085	25.0179	12.0068	17.0116
1746	16.5037	20.0144	15.0113	14.0106	14.0094	9.00622	12.0091	14.0095
1747	16.5137	17.0165	12.0081	15.0127	9.00092	11.0077	7.00581	16.0121
1748	16.5237	12.0089	6.99987	12.0056	17.0105	13.0079	5.00306	14.0099
1749	16.5337	12.0069	13.009	16.0067	20.0125	16.0094	13.0067	8.00338
1750	16.5437	24.0201	21.0096	23.0152	15.0072	16.0116	15.0083	17.011
1751	16.5537	10.0024	8.00099	15.0084	15.0113	16.0095	12.0041	15.0089
1752	16.5637	8.00126	12.0077	15.0114	11.01	12.0082	10.0038	14.0074
1753	16.5737	16.0096	11.0054	10.0109	13.0117	14.0078	12.0044	8.00594
1754	16.5837	8.00601	8.00171	12.0101	9.00379	14.0109	12.0067	11.0072
1755	16.5937	11.0091	15.0125	15.0087	15.0098	7.00448	17.0151	16.0123
1756	16.6037	9.00715	6.0067	10.0048	15.008	3.00196	10.0061	18.0148
1757	16.6137	12.0068	13.012	12.0035	19.0087	9.00351	10.0062	8.00187
1758	16.6237	15.0079	7.00239	16.0095	14.0068	13.008	9.00918	13.0085
1759	16.6337	7.00139	18.0109	15.012	14.0096	9.00422	15.0112	15.0108
1760	16.6437	11.0084	22.0172	17.0142	16.0122	11.0082	15.0089	9.00498
1761	16.6537	9.00667	14.009	14.0079	15.0135	12.0087	15.0092	14.0127
1762	16.6637	9.00598	10.0076	15.0093	14.0104	2.99829	5.00116	6.00123
1763	16.6737	13.0084	5.00551	12.0067	18.0151	15.0099	5.99949	16.0121
1764	16.6837	11.0079	12.0107	12.0055	19.013	21.0158	12.0074	8.00497
1765	16.6937	10.0033	12.0107	13.0104	8.0022	10.007	19.0159	12.0074
1766	16.7037	13.0063	10.01	9.00395	14.0105	10.0065	9.00491	12.0086
1767	16.7137	7.00348	9.00329	14.0102	13.0081	11.0074	17.0121	8.0043
1768	16.7237	12.0081	13.0041	14.0098	9.00556	10.0074	12.0063	13.0097
1769	16.7337	15.0096	13.0051	10.0039	12.0073	15.0098	11.0045	14.0114
1770	16.7437	13.011	12.0067	11.0058	9.00659	11.0069	9.0037	9.00614
1771	16.7537	8.00362	17.0118	15.0084	9.0076	10.0068	11.0086	9.0055
1772	16.7637	14.0075	10.0052	17.0105	16.0122	17.011	10.0068	4.99872
1773	16.7737	11.0074	10.0074	17.0121	7.00437	14.0087	10.0071	21.0142
1774	16.7837	11.0079	9.00498	14.0109	10.008	10.0076	7.00087	12.0056
1775	16.7937	10.0049	10.0045	14.0124	9.0066	12.011	7.00308	11.0049
1776	16.8037	8.00511	4.99776	13.0101	14.0109	10.0094	9.00622	10.0056
1777	16.8137	14.0124	15.0082	11.0071	10.0055	16.0137	17.0143	8.00605
1778	16.8237	13.0102	10.0072	11.0079	10.0073	13.0111	15.0135	11.0083
1779	16.8337	12.011	13.0106	11.0079	9.0074	12.0105	10.0091	8.00511
1780	16.8437	13.0109	20.0189	12.0065	12.0064	9.00674	15.0098	9.0078
1781	16.8537	11.0066	20.02	20.0161	11.0061	6.00008	5.00343	10.008
1782	16.8637	9.00444	7.00197	7.00419	5.00158	16.0107	13.0081	11.0043
1783	16.8737	16.0048	7.00102	8.00398	9.00606	16.0114	11.0064	16.0102
1784	16.8837	9.00102	10.0064	10.0075	11.0084	8.00103	15.0125	8.00348
1785	16.8937	10.0072	10.0056	15.0129	13.0084	9.00497	15.0134	6.00136
1786	16.9037	5.00442	11.0053	9.00572	8.00512	11.0107	8.00583	6.00255
1787	16.9137	10.0084	18.0149	9.00495	8.00497	9.00571	11.0089	9.0054
1788	16.9237	9.00739	15.0091	6.00408	10.0041	14.0096	5.00368	13.0084
1789	16.9337	7.00482	5.001	4.00407	6.00368	10.0063	9.00389	9.00308
1790	16.9437	6.00319	10.0071	9.00632	4.00092	6.00328	17.0111	10.0034
1791	16.9537	10.0066	4.00223	11.0071	7.00307	9.00445	7.00466	10.0059
1792	16.9637	12.0084	12.0093	8.00623	5.00083	8.00371	8.00718	9.00821
1793	16.9737	12.0107	12.0115	13.0098	10.006	9.00596	10.009	8.00751
1794	16.9837	16.0122	11.0119	9.00467	9.00497	12.01	6.00569	10.0082
1795	16.9937	15.0128	11.0087	13.0077	11.0056	8.00266	17.013	6.00315
1796	17.0037	5.00312	3.99972	4.0007	9.0058	13.0086	14.0119	8.00658
1797	17.0137	5.00353	11.0067	10.0058	9.00571	14.0118	10.0074	10.0073
1798	17.0237	9.00462	16.0104	13.0113	15.0094	10.0065	7.00282	5.00241
1799	17.0337	9.00769	6.9975	13.0107	8.00682	5.00334	13.0082	15.0114
1800	17.0437	13.011	9.00373	9.00346	5.0038	11.0106	11.0077	8.0049
1801	17.0537	15.0136	13.0089	3.99864	12.0079	6.00346	10.0075	12.0104
1802	17.0637	9.00403	9.00823	13.0096	6.00353	9.00626	10.0077	10.0071
1803	17.0737	9.00584	9.00814	11.0084	11.0082	10.0064	13.011	10.0063
1804	17.0837	9.00235	13.0107	9.00765	10.007	7.00458	14.0094	9.00734
1805	17.0937	10.0038	7.00541	7.00563	5.0029	7.00549	13.0089	5.00434
1806	17.1037	10.0063	9.00722	8.00691	11.0082	7.00307	7.0003	12.009
1807	17.1137	9.00741	7.00145	6.00507	10.006	13.0063	7.00358	12.0065
1808	17.1237	7.00527	5.00223	4.99874	8.00563	10.0072	17.0143	7.00156
1809	17.1337	10.0079	7.0051	8.00506	8.00345	4.00192	10.0057	8.00215
1810	17.1437	13.0121	10.0093	9.00458	12.0076	11.0075	9.00808	9.00481
1811	17.1537	9.00674	7.00553	13.0083	11.0076	13.0093	7.00483	12.01
1812	17.1637	7.0039	11.0082	12.0085	7.00519	14.0088	7.99798	8.00846
1813	17.1737	8.00495	9.005	12.011	14.012	10.0066	10.0041	10.0068
1814	17.1837	8.00427	10.004	3.00172	10.0087	7.00603	9.00521	8.00697
1815	17.1937	12.0091	8.00254	11.009	16.0139	10.0089	14.0092	6.00535
1816	17.2037	10.0084	8.00524	11.0094	14.0128	9.00465	14.0128	11.0061
1817	17.2137	15.013	2.00044	5.00467	7.00461	9.00608	12.0098	11.0067
1818	17.2237	10.0075	13.0112	11.0085	11.008	8.00265	16.0134	10.0058
1819	17.2337	8.00314	6.00644	8.00534	9.00603	8.002	9.00667	10.0071
1820	17.2437	8.00595	12.0123	11.0088	9.00584	8.00449	9.00409	5.00275
1821	17.2537	3.00014	10.0081	11.0079	11.0086	10.0095	5.0034	10.0061
1822	17.2637	9.00537	8.00476	8.0058	7.00657	8.00854	9.00563	10.0085
1823	17.2737	10.0081	9.00518	4.00087	14.0131	1.99932	13.0098	14.0114
1824	17.2837	1.00075	11.008	9.00443	5.00241	7.00384	10.0082	9.00695
1825	17.2937	13.0109	5.99928	5.00269	9.00561	10.0066	17.0136	6.00451
1826	17.3037	10.0083	5.00255	8.00536	14.01	7.00144	9.00588	4.00298
1827	17.3137	3.0011	6.00616	14.0114	7.00502	11.0076	6.0058	8.00629
1828	17.3237	8.00483	6.00597	7.00568	8.00581	6.00479	6.00473	9.00624
1829	17.3337	9.00559	6.00449	8.00644	7.00461	6.00466	6.00523	9.00717
1830	17.3437	5.00307	4.00335	10.0089	5.00349	5.00513	8.00578	9.00844
1831	17.3537	6.00475	7.00538	8.00568	9.00715	8.00724	8.00585	8.00455
1832	17.3637	11.0084	4.00217	14.011	7.00232	7.00453	10.004	9.00694
1833	17.3737	6.00468	2.0017	8.0071	9.00381	9.00766	7.00198	14.0108
1834	17.3837	7.00571	8.00474	12.0107	9.00652	10.0082	8.00645	9.00357
1835	17.3937	10.0078	13.0087	14.0122	16.0135	11.0074	9.00738	4.00144
1836	17.4037	5.00126	10.0085	8.00664	9.00834	2.00155	8.00642	4.00418
1837	17.4137	12.0086	7.0056	4.00269	9.00827	4.00143	12.0097	8.00807
1838	17.4237	6.00207	3.00163	7.00514	10.0094	4.00261	11.007	6.00598
1839	17.4337	5.00349	8.00564	11.0037	9.00551	14.0119	6.00437	4.003
1840	17.4437	5.00509	12.0107	11.0054	11.008	5.00473	12.0109	7.00511
1841	17.4537	3.00378	3.00141	3.001	8.00611	4.00103	17.0143	8.0037
1842	17.4637	7.00741	5.00433	6.00426	6.00322	4.00184	10.0073	11.0064
1843	17.4737	7.00708	7.00582	7.00559	4.00302	6.0056	6.00453	9.00235
1844	17.4837	4.00285	7.00413	9.00904	4.00306	6.00399	6.00539	6.00159
1845	17.4937	5.00316	5.00275	9.00908	9.00591	5.00307	6.00492	4.00317
1846	17.5037	9.00473	9.00506	6.00591	8.0057	5.00482	8.00746	7.00712
1847	17.5137	7.00296	9.0062	6.00467	6.00448	9.00764	13.0092	7.00757
1848	17.5237	4.00285	9.00739	6.00496	6.0054	7.00311	13.0096	7.00697
1849	17.5337	10.0082	6.00601	12.0085	2.00223	7.00432	6.00403	7.00678
1850	17.5437	8.00627	5.00536	7.00449	10.0092	3.00243	7.00302	2.00211
1851	17.5537	5.00383	6.00425	12.0097	4.00303	4.00155	3.00101	2.00011
1852	17.5637	3.00287	9.00666	5.0044	0.999863	5.00314	8.00645	10.0063
1853	17.5737	12.0099	9.00483	10.0091	4.00174	6.00573	14.0123	4.00005
1854	17.5837	11.0095	9.00504	8.00761	4.00345	7.00653	7.00672	8.00607
1855	17.5937	8.0064	8.00555	7.00481	3.00336	9.00825	5.00412	9.00681
1856	17.6037	6.00525	2.00072	6.00309	10.0076	8.008	5.0025	5.00277
1857	17.6137	8.00641	8.00723	6.00476	10.0086	12.0092	2.00148	7.00527
1858	17.6237	8.0069	3.00259	2.00175	5.00088	9.00716	7.00647	10.0082
1859	17.6337	9.00818	9.00639	4.00276	2.99906	6.00537	5.00389	8.00609
1860	17.6437	5.00368	4.00331	7.00532	6.00258	3.00163	4.00377	11.0059
1861	17.6537	5.00342	6.00564	10.007	5.00214	10.0056	7.00564	12.0084
1862	17.6637	9.00708	7.00554	5.00392	7.00592	8.00617	9.00575	3.00261
1863	17.6737	10.0088	4.00273	5.00465	7.00704	3.00278	2.00109	5.00377
1864	17.6837	5.00361	10.0079	5.0038	10.0096	9.00758	4.00069	6.00552
1865	17.6937	3.00241	2.00045	4.00368	3.00323	7.00695	10.0076	8.00723
1866	17.7037	2	10.0084	6.00495	5.00313	6.00547	8.00731	5.00475
1867	17.7137	7.00445	5.00275	9.00678	11.0091	8.00703	7.00569	9.00734
1868	17.7237	6.00397	6.0038	10.0084	10.0087	8.00713	7.00634	6.00514
1869	17.7337	1.00103	5.00427	5.00351	7.00608	11.006	5.00519	7.00524
1870	17.7437	8.00764	6.0055	7.00496	6.00535	6.00192	7.0066	1.99956
1871	17.7537	4.00457	8.00737	3.00157	3.00108	9.00581	11.01	4.00203
1872	17.7637	7.00705	6.00494	5.00453	8.00659	2.00153	8.00635	8.00606
1873	17.7737	8.00738	6.00527	9.00847	5.00458	13.0121	9.00666	8.00689
1874	17.7837	5.00145	1.00104	7.0066	6.00532	3.00264	6.00409	9.00826
1875	17.7937	2.00043	3.00271	6.00458	5.00462	3.00198	6.00416	5.00401
1876	17.8037	8.00317	5.00357	6.00502	6.00469	4.00057	9.00668	3.0018
1877	17.8137	2.00015	8.00587	5.00243	7.00488	3.00061	4.0034	7.00526
1878	17.8237	6.00567	6.00508	5.00252	7.00575	8.00576	6.00471	7.00591
1879	17.8337	7.00683	2.00105	7.0059	6.00543	4.00326	6.00422	4.00352
1880	17.8437	8.00757	3.00275	7.00658	3.00208	6.00563	6.00433	5.00388
1881	17.8537	5.00412	-0.000464706	7.00667	5.00449	6.00604	6.00579	14.0115
1882	17.8637	3.00247	10.0087	9.00852	2.00206	6.00486	7.00582	7.00518
1883	17.8737	4.00247	6.00443	4.004	8.00712	4.00335	8.00695	5.00447
1884	17.8837	3.00214	4.00228	8.00624	2.00099	12.0108	6.00556	8.00741
1885	17.8937	3.00262	4.00121	7.00477	5.00229	10.0089	3.00185	6.00358
1886	17.9037	4.00363	6.00457	9.00648	7.00537	2.00079	9.0038	5.00383
1887	17.9137	5.00453	2.00188	9.00746	1.00084	4.00322	4.0021	5.00363
1888	17.9237	13.0118	7.0064	7.00523	5.00447	5.00443	4.00356	6.00294
1889	17.9337	4.00371	7.00668	7.00599	7.00548	6.00429	4.00355	2.00104
1890	17.9437	4.00352	8.00756	4.00384	7.00614	8.0067	8.00748	3.00296
1891	17.9537	7.00615	4.00361	6.00553	6.00554	2.00192	1.00061	8.00721
1892	17.9637	8.00703	3.00257	5.00454	6.00542	4.00372	2.00171	5.0047
1893	17.9737	3.00164	4.00345	2.0019	5.00449	6.00549	4.00366	7.00659
1894	17.9837	2.00148	5.00333	7.00615	12.0107	7.00637	7.00619	2.00185
1895	17.9937	2.00189	4.00335	4.00347	4.00369	2.00179	5.00453	5.00437
1896	18.0037	2.00177	2.00217	3.0026	8.00617	7.00614	5.00463	3.00262
1897	18.0137	1.00094	3.00297	4.00346	1.00048	3.00163	4.00259	7.00612
1898	18.0237	3.00282	4.00388	2.00202	6.00527	4.00308	9.00751	3.0026
1899	18.0337	0.999955	3.00296	1.00114	5.00439	8.00719	8.00706	7.00617
1900	18.0437	9.00766	9.00603	8.00712	5.00363	7.0063	5.0034	7.00616
1901	18.0537	1.00101	5.00256	10.0091	3.00253	7.00642	2.00154	3.00262
1902	18.0637	4.00354	6.00403	3.00291	3.00274	4.00384	5.00471	5.0044
1903	18.0737	5.00446	7.00486	5.00249	1.00088	4.00362	5.0045	7.00618
1904	18.0837	7.00635	6.00514	9.00709	2.00183	4.00254	3.00271	9.00794
1905	18.0937	10.0079	3.00318	1.00088	7.00534	4.0031	4.00371	6.00544
1906	18.1037	5.00399	3.00305	6.00331	5.00403	4.00252	4.00258	5.00454
1907	18.1137	6.00529	5.00373	3.00193	5.00441	5.00397	6.00485	6.00532
1908	18.1237	2.00175	4.00349	6.00565	7.00618	8.00712	8.00705	5.00441
1909	18.1337	1.00093	6.00446	4.00366	1.00093	11.0099	3.00262	2.00176
1910	18.1437	3.00282	3.00219	4.00366	12.0107	3.00275	3.00267	6.0043
1911	18.1537	7.00624	5.00443	2.00212	3.00271	4.0037	3.00281	6.00487
1912	18.1637	3.00265	4.00366	3.00274	5.00441	2.00183	5.00448	5.00441
1913	18.1737	8.00706	2.00088	5.00437	3.00265	5.00439	2.00176	4.00353
1914	18.1837	6.00528	3.0024	7.00617	3.00263	3.00278	5.00456	5.00447
1915	18.1937	-1.94214e-05	4.00359	4.00348	9.00792	9.00803	2.00187	4.00371
1916	18.2037	2.00176	7.00616	6.00522	6.00529	4.00351	6.0053	2.00183
1917	18.2137	6.00529	3.00269	3.00261	5.00441	4.00352	2.00176	4.00353
1918	18.2237	4.00353	2.00192	5.0044	7.00618	1.00088	5.00441	4.00353
1919	18.2337	3.00265	5.00446	5.00441	3.00265	5.00342	3.00166	3.00263
1920	18.2437	5.00441	3.00264	1.00103	7.00616	5.00414	5.00399	4.00351
1921	18.2537	3.00265	4.00353	4.00359	3.00264	2.00183	2.00176	3.00264
1922	18.2637	0	3.00265	1.00088	8.00706	3.00265	2.00176	3.00265
1923	18.2737	4.00353	7.00618	6.00529	3.00265	4.00353	3.00265	3.00265
1924	18.2837	4.00353	2.00176	6.00529	6.00529	5.00441	6.00529	4.00353
1925	18.2937	1.00088	10.0088	4.00353	6.00529	2.00176	4.00353	4.00353
1926	18.3037	7.00618	3.00265	5.00441	2.00176	5.00441	6.00529	4.00353
1927	18.3137	4.00353	3.00265	2.00176	2.00176	2.00176	4.00353	5.00441
1928	18.3237	5.00441	5.00441	0	2.00176	6.00529	6.00529	1.00088
1929	18.3337	1.00088	6.00529	3.00265	6.00529	1.00088	3.00265	4.00353
1930	18.3437	2.00176	1.00088	5.00441	3.00265	3.00265	1.00088	2.00176
1931	18.3537	2.00176	0	4.00353	5.00441	1.00088	5.00441	2.00176
1932	18.3637	5.00441	1.00088	7.00617	7.00617	6.00529	3.00265	6.00529
1933	18.3737	5.00441	5.00441	3.00265	4.00353	3.00265	0	2.00176
1934	18.3837	4.00353	4.00353	2.00176	3.00265	4.00353	4.00353	3.00265
1935	18.3937	1.00088	1.00088	2.00176	3.00265	1.00088	4.00353	3.00265
1936	18.4037	3.00265	3.00265	6.00529	1.00088	3.00265	4.00353	0
1937	18.4137	3.00265	1.00088	4.00353	4.00353	5.00441	3.00265	6.00529
1938	18.4237	4.00353	1.00088	4.00353	1.00088	3.00265	6.00529	1.00088
1939	18.4337	2.00176	2.00176	5.00441	5.00441	3.00265	3.00265	3.00265
1940	18.4437	6.00529	1.00088	1.00088	4.00353	2.00176	2.00176	3.00265
1941	18.4537	4.00353	0	6.00529	1.00088	3.00265	4.00353	2.00176
1942	18.4637	3.00265	6.00529	2.00176	4.00353	3.00265	3.00265	4.00353
1943	18.4737	3.00265	6.00529	4.00353	2.00176	2.00176	5.00441	2.00176
1944	18.4837	4.00353	5.00441	5.00441	4.00353	4.00353	5.00441	2.00176
1945	18.4937	1.00088	3.00265	3.00265	1.00088	2.00176	4.00353	3.00265
1946	18.5037	5.00441	4.00353	5.00441	1.00088	2.00176	1.00088	3.00265
1947	18.5137	4.00353	5.00441	4.00353	3.00265	4.00353	3.00265	6.00529
1948	18.5237	2.00176	2.00176	3.00265	2.00176	3.00265	2.00176	3.00265
1949	18.5337	2.00176	4.00353	2.00176	1.00088	1.00088	6.00529	5.00441
1950	18.5437	4.00353	4.00353	1.00088	2.00176	0	2.00176	4.00353
1951	18.5537	2.00176	6.00529	3.00265	2.00176	1.00088	2.00176	3.00265
1952	18.5637	1.00088	4.00353	3.00265	4.00353	2.00176	1.00088	2.00176
1953	18.5737	3.00265	2.00176	2.00176	1.00088	1.00088	1.00088	3.00265
1954	18.5837	1.00088	2.00176	2.00176	1.00088	1.00088	1.00088	3.00265
1955	18.5937	2.00176	0	4.00353	5.00441	2.00176	4.00353	1.00088
1956	18.6037	3.00265	0	1.00088	3.00265	5.00441	0	2.00176
1957	18.6137	3.00265	6.00529	3.00265	3.00265	2.00176	4.00353	6.00529
1958	18.6237	9.00794	4.00353	3.00265	2.00176	3.00265	2.00176	3.00265
1959	18.6337	4.00353	2.00176	1.00088	2.00176	6.00529	1.00088	4.00353
1960	18.6437	1.00088	3.00265	1.00088	4.00353	2.00176	1.00088	4.00353
1961	18.6537	1.00088	4.00353	3.00265	2.00176	0	2.00176	3.00265
1962	18.6637	2.00176	1.00088	3.00265	3.00265	4.00353	1.00088	3.00265
1963	18.6737	2.00176	5.00441	1.00088	5.00441	3.00265	1.00088	3.00265
1964	18.6837	2.00176	2.00176	0	1.00088	3.00265	4.00353	5.00441
1965	18.6937	2.00176	2.00176	3.00265	4.00353	2.00176	3.00265	5.00441
1966	18.7037	2.00176	2.00176	3.00265	3.00265	4.00353	1.00088	2.00176
1967	18.7137	2.00176	2.00176	1.00088	4.00353	3.00265	0	0
1968	18.7237	0	0	2.00176	3.00265	2.00176	1.00088	1.00088
1969	18.7337	3.00265	0	3.00265	3.00265	1.00088	1.00088	2.00176
1970	18.7437	0	3.00265	4.00353	4.00353	5.00441	3.00265	3.00265
1971	18.7537	2.00176	4.00353	3.00265	2.00176	2.00176	0	0
1972	18.7637	1.00088	2.00176	3.00265	3.00265	1.00088	2.00176	2.00176
1973	18.7737	4.00353	3.00265	0	4.00353	3.00265	3.00265	2.00176
1974	18.7837	0	8.00706	2.00176	0	1.00088	3.00265	2.00176
1975	18.7937	2.00176	2.00176	5.00441	2.00176	0	2.00176	2.00176
1976	18.8037	0	3.00265	4.00353	3.00265	3.00265	2.00176	0
1977	18.8137	5.00441	0	1.00088	2.00176	2.00176	2.00176	3.00265
1978	18.8237	1.00088	2.00176	2.00176	2.00176	3.00265	1.00088	3.00265
1979	18.8337	6.00529	2.00176	1.00088	2.00176	1.00088	4.00353	1.00088
1980	18.8437	3.00265	1.00088	2.00176	2.00176	1.00088	2.00176	1.00088
1981	18.8537	2.00176	1.00088	1.00088	2.00176	4.00353	6.00529	2.00176
1982	18.8637	1.00088	5.00441	1.00088	3.00265	5.00441	2.00176	4.00353
1983	18.8737	2.00176	1.00088	6.00529	1.00088	1.00088	2.00176	4.00353
1984	18.8837	2.00176	2.00176	0	4.00353	2.00176	4.00353	4.00353
1985	18.8937	0	0	4.00353	2.00176	2.00176	0	2.00176
1986	18.9037	2.00176	2.00176	2.00176	2.00176	3.00265	3.00265	1.00088
1987	18.9137	2.00176	2.00176	2.00176	1.00088	4.00353	9.00794	0
1988	18.9237	2.00176	3.00265	0	1.00088	2.00176	2.00176	4.00353
1989	18.9337	3.00265	4.00353	2.00176	1.00088	1.00088	3.00265	0
1990	18.9437	1.00088	3.00265	1.00088	1.00088	1.00088	3.00265	1.00088
1991	18.9537	1.00088	1.00088	1.00088	0	4.00353	0	4.00353
1992	18.9637	1.00088	2.00176	0	2.00176	1.00088	3.00265	2.00176
1993	18.9737	2.00176	1.00088	2.00176	1.00088	5.00441	1.00088	3.00265
1994	18.9837	4.00353	0	2.00176	2.00176	4.00353	2.00176	1.00088
1995	18.9937	0	0	1.00088	2.00176	2.00176	4.00353	2.00176
1996	19.0037	3.00265	2.00176	2.00176	1.00088	0	0	3.00265
1997	19.0137	2.00176	2.00176	1.00088	0	0	3.00265	0
1998	19.0237	1.00088	2.00176	3.00265	0	4.00353	1.00088	2.00176
[truncated: 2,097 more rows]
